# Supplementary material for: Systems Level Analysis of Systemic Sclerosis Shows a Network of Immune and Profibrotic Pathways Connected with Genetic Polymorphisms
Source: PLoS Comput Biol. 2015 Jan 8;11(1):e1004005. doi: 10.1371/journal.pcbi.1004005 (PMC4288710; doi:10.1371/journal.pcbi.1004005)
Supplement: S1 Data file — WGCNA clustered PCL file for Milano skin data. (ZIP) [file pcbi.1004005.s006.zip › Supplemental_data_file_S1_Milano_skin.lpcl]

CLID	NAME	GWEIGHT	A1-BD	A1-FAD	A2-BD	A2-BD-2	A2-FAD	A2-FAD-2	A2-FAD-3	A3-BD	A3-FAD	A4-BD	A4-FAD-2	A5-BD	A5-FAD	A6-BD	A6-FAD	A7-BD	A7-FAD	A8-BD	A8-FAD	A8-FAD-2	B2-BD	B2-FAD	B3-BD	B3-FAD-2	B4-BD	B4-BD-3	B4-FAD-2	B4-FAD-3	B5-BD	B5-BD-2	B5-FAD	B6-BD	B6-FAD	B6-FAD-2	C1-BL-2	C1-FAL-2	C1-FAL-3	C2-BL	C2-FAL	C3-BL	C3-FAL	D1-BL	D1-FAL	D2-BL	D2-FAL	D3-BL	D3-FAL	D4-BL	D4-FAL	D4-FAL-2	E2-2-Morphea	F1-1-Morphea-2	F1-2-Morphea	F1-2-Morphea-2	F2-Morphea	G1-B-Normal-2	G1-FA-Normal	G2-B-Normal-2	G2-FA-Normal-2	G2-FA-Normal-3	G2-FA-Normal-4	G3-B-Normal	G3-FA-Normal	G4-B-Normal	G4-FA-Normal	G4-FA-Normal-2	G5-B-Normal	G5-FA-Normal	G6-B-Normal	G6-FA-Normal	SD-FAD-4	SS1_FAD	SS2_FAD	SS3_FAD	SS4_BD
EWEIGHT			2	1	2	2	1	1	1	2	1	2	1	2	1	2	1	2	1	2	1	1	2	1	2	1	2	2	1	1	2	2	1	2	1	1	2	1	1	2	1	2	1	2	1	2	1	2	1	2	1	1	1	1	1	1	1	2	1	2	1	1	1	2	1	2	1	1	2	1	2	1	1	1	1	1	2
AGI_HUM1_OLIGO_A_23_P100001	LOC400451 ^ Hypothetical gene supported by AK075564; BC060873 ^ NM_207446 ^ 400451	0	0.04	0.2	0.19	0.05	0.14	0.13	0.14	-0.03	0.16	0.15	0.03	-0.09	-0.18	-0.32	0.03	-0.03	0.24	0.01	-0.02	-0.26	0.21	0.11	0	0.14	-0.07	-0.05	0.14	0.07	-0.16	0.02	-0.1	-0.17	-0.19	-0.3	-0.29	0.02	-0.07	0.08	-0.08	-0.2	-0.23	0.01	0.29	-0.37	-0.34	-0.15	-0.01	-0.07	0.08	0.02	-0.26	-0.28	-0.28	-0.71	-0.14	-0.05	0.71	-0.14	0.01	0.03	-0.1	-0.17	0.02	-0.19	0.04	0.01	0.28	-0.03	-0.28	0.05	0.14	0.41	0.27	0.08	-0.13
AGI_HUM1_OLIGO_A_23_P100022	SV2B ^ Synaptic vesicle glycoprotein 2B ^ NM_014848 ^ 9899	7	-0.24	-0.13	-0.29	-0.11	0.13	0.22	0.17	-0.13	0	0.08	-0.07	0.61	1.13	0.48	0.49	-0.15	-0.19	0.06	-0.42	-0.07	0.01	-0.05	-0.19	-0.15	0.21	0.08	0.18	0.37	-0.27	-0.19	-0.28	-0.04	-0.13	0.03	0.29	0.11	0.14	-0.2	0.06	-0.35	-0.12	-0.22	0.05	-0.21	-0.05	1.13	0.53	0.32	-0.05	0.71	0.44	0.63	-0.12	0.74	0.44	0	1.08	0.01	0.25	0.03	0.05	-0.03	0	0.23	0.31	-0.29	-0.01	-0.15	0.02	-0.15	-0.25	-0.81	-0.27	-0.33	-0.02
AGI_HUM1_OLIGO_A_23_P100056	^  ^ NM_194272 ^ 	1	0.37	0.08	0.23	-0.42	0.36	-0.14	0.01	0.3	0.44	0.07	0.18	-0.08	-0.16	-0.05	-0.25	0.17	0.28	0.01	0.09	0.07		0.29	0.28	0.22	0.27	0.2	0.32	0.19	-0.29	-0.01	-0.13	-0.01	0.09		-0.19	-0.01	-0.21	-0.03	-0.12	0.25	-0.15	-0.1	0.16		-0.36	-0.26	-0.36	0.02	0.13	-0.24	0.09	-0.19	-0.22	-0.22	-0.19	-0.05		0.12	-0.04	0.15	-0.35	-0.01	-0.05	-0.07	-0.2	-0.03	-0.21	0.17	-0.09	0.23	0.05		0.18	0.43	0.17
AGI_HUM1_OLIGO_A_23_P100074	"AVEN ^ Apoptosis, caspase activation inhibitor ^ NM_020371 ^ 57099"	5	0.03	-0.02	0.09	0.17	0.11	0.04	-0.13	0.2	-0.21	-0.13	-0.29	0.01	0.11	-0.12	0.25	0.22	-0.02	0.4	0.28	0.16	0.04	0.05	-0.16	-0.28	0	-0.31	-0.29	-0.22	0.03	0.1	-0.06	-0.24	0.27	-0.11	-0.08	-0.01	-0.17	-0.05	-0.14	0.08	0.23	-0.06	-0.05	-0.19	-0.2	-0.01	0.15	-0.03	0.08	0.17	-0.19	0.05	0.29	0.21	0.05	-0.16	0.26	-0.26	-0.24	-0.14	-0.16	-0.1	-0.22	-0.73	0.02	0.02	-0.12	0.07	0.15	0	0.07	0	0.22	0.08	0.24
AGI_HUM1_OLIGO_A_23_P100103	VPS39 ^ Vacuolar protein sorting 39 (yeast) ^ NM_015289 ^ 23339	0		0.06	0.19	0.2	-0.08	-0.08	0.55	-0.4	-0.11	0.08	-0.28	-0.13	0.06	-0.07	0.23	0.19	-0.32	-0.25	0.02	-0.17		-0.07	-0.23	-0.28	-0.03	0.13	-0.26	0.01	0.19	0.2	0.2	0.21	0.27		-0.29	0.08		-0.12	-0.16	0.23	0.12	-0.2	0.44					-0.4	0	0.31	0.05	0	0.17	-0.11	0.37	-0.13		0	-0.02	0.17	-0.03	0.01	-0.08	-0.09	-0.48	0.3	0.29	-0.29	-0.14	0.25	0.09		-0.06	-0.28	-0.13
AGI_HUM1_OLIGO_A_23_P100111	CHP ^ Calcium binding protein P22 ^ NM_007236 ^ 11261	1	0.07	0.28	0.02	-0.35	0.21	0.21	0.05	0.06	0.37	0.24	0.24	0.35		-0.23	-0.07	-0.06	0.01	-0.14	-0.3	-0.19	0.4	-0.03	0.45	0.32	0.26	0.18	0.24	0.23	-0.11	0.12	-0.43	-0.14	-0.56			-0.3	-0.1	0.09	-0.3	-0.24	-0.29	-0.04	0.02				-0.48	0.01	-0.23	0.07	0.08	-0.14	-0.23	-0.24		0.14		0.02	-0.01	-0.27	0.2	-0.18	-0.1	-0.28	0.01	-0.24	0.07	0.04	-0.4	-0.14	-0.07		0.19	-0.17	0.37
AGI_HUM1_OLIGO_A_23_P100133	KIAA0431 ^ KIAA0431 protein ^ NM_015251 ^ 23300	3	-0.86	-0.58	-0.07	0.31	-0.38	-0.39	-0.02	-0.28	-0.45	-0.28	-0.47	-0.12	0.28	-0.13	-0.14	0.34	0.21	-0.13	0.08	0.06	-1.06	-0.97	-0.29	-0.51	-0.46	-0.33	-0.74	-0.47	0.12	-0.07	-0.12	0.17	-0.39	0.15	0.28	0.2	0	0.35	0.14	0.07	0.11	0.11	0.16	0.15	0.2	0.08	-0.52	0.07	-0.15	0.03	-0.14	0.13	-0.09	-0.29	-0.11	0.09	0.24	0.09	0.27	0.19	0.03	0.08	0.28	0.1	0.05	0.15	-0.05	0.03	-0.66	0.09	0.18	-0.85	-0.34	-0.61	-0.34
AGI_HUM1_OLIGO_A_23_P100141	C16orf28 ^ Chromosome 16 open reading frame 28 ^ NM_023076 ^ 65259	6	0.5	0.4	-0.15	-0.03	0.38	0.27	0.11	0.07	0.38	0.23	0.39	0.29	0.47	-0.1	-0.37	-0.28	-0.19	0.05	-0.24	-0.22	0.86	0.59	0.18	0.27	0.15	0.07	0.41	0.05	-0.21	-0.13	0.19	0.12	-0.28	-0.51	-0.27	0.28	-0.1	-0.12	0	-0.35	-0.61	-0.18	-0.23	0.05	-0.34	0.19	-0.09	0.1	-0.19	-0.3	0.09	0.12	-0.61	0.1	0.01	0	0.47	-0.23	-0.04	0.02	-0.3	-0.15	-0.11	-0.59	-0.41	0.11	-0.26	-0.38	-0.29	-0.6	-0.05	0.37	0.18	0.32	0.04
AGI_HUM1_OLIGO_A_23_P100156	FLJ20507 ^ Hypothetical protein FLJ20507 ^ NM_017849 ^ 55654	10	-0.1	0	-0.07	0.03	-0.05	0.06	0.03	0	0	-0.19	-0.13	0.17	0	-0.01	-0.01	0.06	0.04	0.09	0.08	-0.04	0.07	0.09	0	-0.05	-0.07	0.01	-0.29	-0.03	0.15	0.04	-0.09	-0.06	-0.06	0.16	0.12	-0.02	-0.1	0	-0.08	-0.16	-0.01	-0.12	-0.09	-0.29	-0.03	0.1	0.07	0.09	0.14	0.08	-0.12	0.18	0.06	0.22	0.14	-0.02	0.39	0.12	-0.03	-0.34	0.11	0.02	-0.03	0.18	0.09	0.19	-0.03	-0.07	-0.12	-0.07	-0.04	-0.07	0.19	0.06	0.09
AGI_HUM1_OLIGO_A_23_P100177	MMP15 ^ Matrix metalloproteinase 15 (membrane-inserted) ^ NM_002428 ^ 4324	22	0.06	-0.13	0.15	0.23	-0.07	-0.07	-0.06	-0.06	-0.11	-0.06	-0.01	-0.17	-0.46	0.08	0.21	0.35	0.22	0.03	-0.04	-0.01	-0.02	0.06	-0.14	-0.07	0.01	-0.14	0.13	-0.01	0.07	-0.07	0.04	0.04	0.15	0.23	0.07	-0.03	-0.01	-0.14	-0.09	0.26	0.26	0.09	-0.1	0.03	0.02	-0.67	0.45	0.01	-0.1	0.15	0.24	0.07	-0.09	0.12	-0.09	-0.13	0.17	0	-0.08	-0.24	-0.05	-0.23	-0.28	-0.12	0.1	0.3	0.27	0.21	0	0.02	-0.04	0.17	0.15	-0.05	-0.18
AGI_HUM1_OLIGO_A_23_P100189	PRM1 ^ Protamine 1 ^ NM_002761 ^ 5619	27	-0.09	-0.1	-0.12	-0.08	-0.07	-0.11	-0.02	-0.23	-0.11	-0.06	-0.14	-0.07	0.19	0.17	0.01	0.16	0.02	-0.07	0.07	0	-0.12	0.07	-0.18	-0.15	0.02	-0.09	-0.3	-0.11	0.11	-0.02	0.14	0.06	-0.2	0.4	0.07	0.07	-0.05	-0.07	-0.01	0.05	-0.08	0.07	0.04	0.17	0.12	-0.3	0.13	0.04	-0.05	0.12	0.16	0.02	-0.07	0.1	-0.05	0.07	0.38	0.52	-0.05	0.01	-0.08	0.01	-0.08	0.14	0.13	0.09	0.06	0.12	-0.05	-0.01	-0.08	0.07	-0.03	-0.2	0.01
AGI_HUM1_OLIGO_A_23_P100196	USP10 ^ Ubiquitin specific protease 10 ^ NM_005153 ^ 9100	22	-0.08	0.05	0.32	0.28	-0.04	-0.31	-0.16	0.09	-0.46	-0.12	0.23	-0.23	0.04	-0.02	-0.09	0.34	0.36	-0.12	0.51	-0.07	-0.14	-0.09	0.2	0.18	-0.24	-0.09	0.06	-0.14	-0.19	-0.32	-0.13	0.07	0.21	-0.08	0.22	0.03	0.12	0.02	0.17	0.44	-0.04	0.17	-0.03	-0.25	0.01	-0.18	0.01	0.08	-0.06	-0.13	0.1	-0.13	-0.42	-0.08	-0.46	-0.1	-0.25	0.09	-0.1	-0.31	-0.14	0.02	0.15	0	0.3	0.47	0.15	0.14	-0.03	0.09	0.3	0.03	0.19	0.31	-0.13
AGI_HUM1_OLIGO_A_23_P100203	HSBP1 ^ Heat shock factor binding protein 1 ^ NM_001537 ^ 3281	23	-0.25	0.25	0.16	0.17	0.21	0	-0.13	-0.21	-0.07	-0.11	0.21	-0.17	0.04	0.17	0.24	0.29	0.24	-0.07	0.15	0.02	-0.14	-0.51	-0.01	-0.08	0.07	-0.16	-0.08	-0.65	-0.15	-0.34	-0.59	-0.11	-0.08	0.06	0.51	-0.17	0	-0.15	-0.03	0.22	0.06	-0.08	-0.54	-0.05	-0.12	0.06	0.24	-0.19	0.32	0.23	-0.07	0.13	0.43	0.23	-0.37	-0.01	-0.88	0.06	-0.02	0.55	-0.05	-0.01	0.07	-0.06	0.03	-0.09	0.07	0.32	0.52	0.25	0.49	0	0.27	-0.1	0.21
AGI_HUM1_OLIGO_A_23_P100220	FLJ21918 ^ Hypothetical protein FLJ21918 ^ NM_024939 ^ 80004	24	-0.05	-0.13	-0.02	0.1	-0.07	-0.03	0.13	-0.06	-0.19	-0.08	-0.15	0.11	0.03	0.02	-0.24	0.1	0	0.01	0.39	-0.03	0.11	-0.05	-0.06	-0.14	0.04	-0.1	-0.13	0.09	0.1	0.09	-0.04	0.02	-0.06	-0.01	0.03	-0.07	0.01	0.18	-0.01	-0.13	-0.05	-0.03	0.02	0.07	0.12	0.26	0.21	0.04	-0.09	0	0.06	0.04	-0.28	-0.23	0.11	0.07	0.27	0.06	0.06	0.06	-0.06	0.05	-0.18	0.22	-0.06	0.03	-0.05	0.08	0.15	-0.14	0.08	-0.18	-0.2	-0.17	-0.2
AGI_HUM1_OLIGO_A_23_P100240	"CDH16 ^ Cadherin 16, KSP-cadherin ^ NM_004062 ^ 1014"	0	-0.09	0	0.1	0.04	-0.02	0.11	-0.04	-0.07	-0.04	-0.02	0.01			-0.09	0.26	-0.2	-0.26	-0.29	-0.01	0.24		-0.28	-0.02	0.05	-0.05	0	0	0.06	-0.02	0.12	0.12	-0.15	-0.22	0.17		0.18	0.06	-0.16	0.05	-0.31	-0.24		0.03					-0.27	0.15	0.03		0.14	0.3	0	-0.08			0.49	-0.24	-0.07	0.18	0.1	0.24	0.09	0.04	-0.16	-0.19	-0.18	-0.39		0.06		0.03	0.08	0.04
AGI_HUM1_OLIGO_A_23_P10025	NELL2 ^ NEL-like 2 (chicken) ^ NM_006159 ^ 4753	4		0.22	-0.46	-0.68	0.45	0.73	1.46	-0.4	-0.11	-1.52	0.22	-0.04	0.61	0	0.7	-0.62	-0.26	-0.49	-0.35	1.65	-0.34	-0.15	-0.57	-0.21	-0.17	-0.25	0.29	0.26	0.15	0	0.09	-0.27	0.69	1.49	0.73	1.04	1.32	-0.16	1.12	-0.61	-0.39	-0.29	0.55	0.55	1.43	1.06	0.81	-0.06	0.53	1.02	-0.22	-0.63	-0.03	0.2	-0.63	-0.12	1.2	-0.43	1.04	0.99	1.41	-0.21	0.82	0	0.73	-0.15	1.21	0.79	0.12	0.01	-0.49	-0.34	-0.35	-0.7	-0.56
AGI_HUM1_OLIGO_A_23_P100263	CMIP ^ C-Maf-inducing protein ^ NM_198390 ^ 80790	4	-0.27	-0.39	0.85	0.22	1.02	0.81	1.1	0.79	0.81	0.35	0.32	0.6	-0.13	-0.55	-0.64	-0.46	-0.31	-0.49	0	0.41	-0.82	-0.61	0.73	0.79	-0.15	0.27	-0.05	0.04	0.55	0.6	-0.34	-0.19	-0.29	0.26	0.27	1.08	0.74	-0.48	0.15	-0.43	-0.45	1.03	1.2	1.57	1.51	0.85	0.25	0.2	-0.09	-0.66	-0.46	-0.93	-0.79	-1.36	-0.43	0.65	0.51	0.21	1.73	0.5	0.44	0.39	-0.09	-0.37	-0.84	-0.05	-0.34	-0.56	-0.67	-0.42	-0.09	0.36	-0.22	-0.31	-0.58
AGI_HUM1_OLIGO_A_23_P100292	ZNF598 ^ Zinc finger protein 598 ^ AK024487 ^ 90850	12	0.29	0.05	0.25	0.17	0.03	0.17	-0.11	-0.02	-0.15	0.18	0.29	0.09	-0.23	-0.05	-0.12	0.08	-0.05	0.04	0.76	0.05	0.36	0.28	0.12	-0.39	0.1	0.15	0.07	0.09	-0.09	-0.15	-0.09	-0.2	-0.09	0.17	0.32	-0.03	0.3	0.57	0.1	0.04	-0.07	-0.25	-0.16	0.52	0.56	0.05	-0.36	-0.15	-0.3	-0.58	0.05	-0.32	-0.38	-0.3	0	0.05	-0.19	-0.13	-0.16	0.17	-0.19	0	0.16	-0.36	-0.27	-0.11	-0.28	-0.06	-0.24	-0.27	-0.06	-0.02	0.01	0.16	0.2
AGI_HUM1_OLIGO_A_23_P100315	"DECR2 ^ 2,4-dienoyl CoA reductase 2, peroxisomal ^ NM_020664 ^ 26063"	1	0.05	-0.08	0.18	0.27	0.33	0.15	0.14	0.02	0.17	-0.07	-0.07	0.03	0.01	-0.85	-0.61	0.38	0.38	-0.3	0.44	-0.05	0.19	0.34	0.13	0.21	0.15	0	0.17	0.2	-0.03	-0.14	0.13	-0.09	0.03	-0.02	-0.16	0.04	-0.06	-0.34	-0.37	-0.07	0.02	-0.15	0.05	0	0.26	-0.14	0.31	-0.22	-0.21	-0.91	-0.23	-0.41	-0.06	-0.2	-0.33	-0.22	-0.17	0.07	0.22	0.39	0.3	-0.06	0.06	-0.49	-0.31	0.03	-0.17	-0.32	-0.39	-0.16	-0.12	0.32	0.45	0.44	0.24
AGI_HUM1_OLIGO_A_23_P100326	^  ^ NM_001039476 ^ 	1	0.38	0.29	0.14	0.06	0.21	0.03	-0.26	0.1	0	-0.37	-0.03	-0.21	-0.11	-0.29	-0.07	0	0.25	0.32	0.76	0.22	0.29	0.18	0.18	0.39	0.15	-0.06	0.06	0.07	-0.19	-0.33	0.09	-0.36	-0.02	-0.12	-0.04	0.01	0.15	0.35	0.34	-0.25	0.4	0	0.32	-0.94	-0.89	-0.18	0.2	-0.22	0.17	-0.17	-0.05	-0.02	-0.23	0.1	-0.31	-0.29	0	-0.14	-0.05	0.03	0.03	-0.08	-0.06	-0.39	-0.12	-0.02	0.09	-0.34	-0.31	-0.3	0.16	0.22	0.15	0.44	0.04
AGI_HUM1_OLIGO_A_23_P100341	"ORC6L ^ Origin recognition complex, subunit 6 homolog-like (yeast) ^ NM_014321 ^ 23594"	24	0.44	-0.12	-0.57	0.24	-0.85	-0.62	0.04	-0.82	-0.93	-0.29	-0.66	0.81	0.24	0.66	0.35	0.05	-0.43	-0.18	0.11	-0.18	0.18	-0.29	-0.46	-1.1	-0.16	0.1	-0.57	-0.33	0.25	0.63	0.42	0.25	0.41	0.47	-0.37	0.11	-0.64	0.45	-0.31	0.26	0.11	0.59	-0.23	-0.06	0.9	0.19	0.02	0.12	0	0.26	0.43	0.2	0.31	0.23	0.7	0.51	1.07	0.07	-0.09	-0.78	0.01	0.42	-0.27	-0.06	-0.39	-0.37	-0.44	-0.11	-0.16	-0.58	-0.75	-0.7	-0.93	-0.93	-0.09
AGI_HUM1_OLIGO_A_23_P100344	"ORC6L ^ Origin recognition complex, subunit 6 homolog-like (yeast) ^ NM_014321 ^ 23594"	1	0.69	0.58	0.57	0.37	0.18	0.05	-0.32	0.6	0.66	0.15	0.32	-0.23	-0.77	-0.7	-0.41	0	-0.25	0.02	0.8	-0.11	0.9	1.04	0.62	0.55	0.28	0.2	0.34	0.13	0.33	0.34	0.39	-0.22	0.02	-0.52	-0.1	-0.64	-0.14	-0.36	-0.24	0	-0.22	-0.33	-0.44	-0.55	-0.34		-0.14	0.42	0.26	0.28	-0.38	-0.64	-0.14	-0.5	-0.72	-0.09		0	-0.43	-0.55	0.11	0.08	-0.08	-0.32	-0.18	0.48	-0.39	-0.34	-0.61	-0.2	0.28	0.54	0.83	0.77	0.83
AGI_HUM1_OLIGO_A_23_P100355	"PPP4C ^ Protein phosphatase 4 (formerly X), catalytic subunit ^ NM_002720 ^ 5531"	15	0	-0.08	0.3	0.03	0.01	-0.04	0.05	0.16	0.23	0.01	-0.02	-0.01	-0.2	-0.32	-0.1	-0.21	-0.29	0.04	0.02	-0.02	0.07	-0.05	0.08	0.1	0.08	0.05	-0.05	-0.04	0.04	0.21	-0.03	0.02	-0.13	-0.03	0.14	0.19	0.27	0.09	0	-0.33	-0.21	0.02	-0.08	-0.02	0	-0.02	0.09	0.13	0.15	-0.38	-0.17	-0.19	-0.42	-0.51	-0.25	0.06	-0.19	0.12	0.09	-0.01	0.01	0.04	-0.02	-0.01	0	0.1	-0.07	-0.19	-0.39	-0.2	0	0.09	-0.03	0.34	0.04
AGI_HUM1_OLIGO_A_23_P100386	MGC34647 ^ Hypothetical protein MGC34647 ^ NM_152456 ^ 146433	4	0.04	-0.17	-0.12	-0.06	-0.2	-0.06	-0.01	0.01	-0.09	-0.13	0	-0.06	-0.18	-0.18	-0.14	0.09	0.02	-0.04	-0.1	0	-0.24	-0.27	0.19	-0.01	-0.11	-0.02	-0.06	-0.18	-0.15	-0.02	0.04	-0.01	-0.7	0.19	0.19	0.23	0.23	0.22	0.14	0.02	0.14	0.22	0.24	0.34	0.21	-0.05	-0.02	0.07	0.06	-0.2	0.16	-0.13	-0.33	-0.07	0.18	0.14	0.38	0.4	0.26	0.15	-0.02	0.15	0	0.07	-0.05	-0.06	0.05	-0.08	0.17	0.02	-0.1	0.01	0.08	-0.03	0
AGI_HUM1_OLIGO_A_23_P100392	"TCEB2 ^ Transcription elongation factor B (SIII), polypeptide 2 (18kDa, elongin B) ^ NM_007108 ^ 6923"	1	0.37	0.26	0	0.24	0.05	0.05	0.2	0.24	0.13	0.09	0.15	-0.01	-0.22	-0.23	0	-0.06	-0.01	-0.13	0.15	0.08	0.39	0.74	0.15	0.06	0.08	-0.2	0.01	-0.26	0.1	-0.09	0.47	-0.31	-0.1	-0.34	-0.45	-0.29	-0.4	-0.04	-0.02	0.1	0.16	-0.11	0.25	-0.07	-0.46	-0.18	0	-0.23	-0.13	-0.2	-0.3	-0.17	0	-0.22	-0.25	-0.07	0.08	-0.04	0.01	0.05	-0.07	-0.27	0.05	0.33	0.35	0.1	0.22	-0.18	0.09	0.07	-0.14	0.14	-0.06	0.15	0.38
AGI_HUM1_OLIGO_A_23_P100408	NTN2L ^ Netrin 2-like (chicken) ^ NM_006181 ^ 4917	1	0.17	0.21	0.27	0.18	0.21	0.02	0	0.13	0.26	0.03	0.29	-0.12	-0.38	-0.23	-0.28	0	-0.1	-0.17	0.03	-0.22	0.06	0.08	0.06	0.19	0.08	0.05	0.2	0.01	-0.18	-0.01	-0.03	-0.18	-0.19	-0.13	0.03	0.18	-0.07	0.07	-0.03	-0.15	-0.17	-0.11	0.07	0.01	-0.07	-0.09	-0.02	-0.14	-0.15	-0.25	-0.08	-0.15	-0.32	-0.07	-0.15	-0.03	-0.12	0.16	0.2	0.03	-0.19	0	0.05	-0.09	-0.02	-0.06	0.15	0.16	-0.07	0.09	0.07	0.21	0.18	0.29	0.1
AGI_HUM1_OLIGO_A_23_P100413	EXOSC6 ^ Exosome component 6 ^ NM_058219 ^ 118460	47	0.74	0.7	0.09	0.05	0.01	0	-0.29	-0.02	0.21	-0.32	-0.21	-1.74	-1.66	0.68	0.72	0	0.19	0.74	0.47	0.4	-0.51	-0.53	-0.47	-0.54	1	0.75	0.69	0.63	-0.26	-0.27	-0.43	-1.38	-1.37	-1.27	0.78	0.8	0.65	0.6	0.65	-0.34	-0.4	1.2	1.2	0.68	0.49	0.64	0.46	0.48	0.32	0.77	-0.12	0.11	-0.07	-0.06	0.02	0.08	0.17	-0.02	-0.14	-0.01	-0.33	-1.39	-1.16	-1.68	-1.82	-1.24	-0.24	-0.15	-0.78	-0.45	0.25	0.21	-0.86	-0.58	0.13
AGI_HUM1_OLIGO_A_23_P100420	"ZCCHC14 ^ Zinc finger, CCHC domain containing 14 ^ NM_015144 ^ 23174"	2	-0.07	0.02	0.24	0.27	-0.11	-0.24	-0.02	0.03	-0.12	-0.11	-0.1	0.39	0.37	0.17	0.15	0.37	0.29	0.09	0.12	-0.18	0.04	-0.09	-0.16	-0.29	0.1	-0.11	-0.07	-0.16	-0.06	-0.16	-0.21	-0.11	-0.06	0.08	0	-0.21	-0.15	0.51	0	0.35	-0.12	-0.15	-0.3	-0.26	-0.08	0.11	-0.08	0.02	0.09	-0.3	0.41	0.41	0.28	0.66	0.07	-0.01	-0.3	0.35	-0.04	0.24	0.27	-0.12	0.04	-0.16	0.06	0.11	-0.09	0.32	-0.13	0.11	0.14	0.05	0.3	-0.17	-0.1
AGI_HUM1_OLIGO_A_23_P100441	NIP30 ^ NEFA-interacting nuclear protein NIP30 ^ NM_024946 ^ 80011	6	0.05	0.36	0.3	0.1	0.2	-0.15	-0.12	-0.07	0.16	-0.15	0.22	-0.01	-0.09	-0.17	0.12	0.32	0.43	0.06	0.07	0.02	0.09	0.26	0.05	0.19	0.23	0.1	0.43	-0.05	-0.29	-0.26	-0.1	-0.19	0.16	0.09	-0.1	-0.13	0.1	-0.02	0.09	-0.2	0.04	-0.19	0	-0.19	-0.15	-0.12	-0.02	0.01	-0.03	0.07	-0.28	-0.06	-0.07	0.14	-0.3	-0.35	-0.09	-0.18	-0.22	0.1	-0.04	-0.27	-0.19	-0.32	0.08	0.11	-0.05	-0.03	0.03	-0.12	0.04	0.6	0.61	0.38	0.18
AGI_HUM1_OLIGO_A_23_P100486	"VKORC1 ^ Vitamin K epoxide reductase complex, subunit 1 ^ NM_206824 ^ 79001"	1	0.14	0.09	0.2	-0.38	0.28	-0.1	-0.15	0.15	0.24	-0.25	0.18	-0.02	0.08	-0.06	0.18	0.15	0.43	0.08	0.59	-0.06	-0.15	0.06	0.12	0.28	0	0.04	0.19	-0.03	-0.37	-0.15	-0.12	-0.06	-0.06	-0.21	-0.17	-0.02	0.17	-0.48	-0.14	0.12	-0.13	0.05	0.31	-0.12	0.04	-0.25	-0.08	-0.08	0.21	0.1	-0.26	0.15	0.02	-0.03	-0.03	-0.18	-0.17	-0.07	0.21	-0.03	0.14	0.12	0.16	0.01	0.02	-0.02	0.01	-0.29	-0.12	-0.04	-0.12	0.32	0.35	-0.04	0.02
AGI_HUM1_OLIGO_A_23_P100499	FLJ22386 ^ Leucine zipper domain protein ^ NM_024589 ^ 79641	10	0.21	-0.26	-0.16	0	0.21	0.14	0.01	-0.11	0.28	0.08	0	0.15	0.27	-0.14	0.08	-0.14	-0.15	0.18	-0.03	-0.02	0.34	0.07	0.16	-0.06	0.06	-0.05	-0.04	0.15	0.36	0.07	0.24	-0.11	0.26	-0.21	-0.2	-0.13	-0.07	-0.08	0.13	0.13	-0.49	-0.24	-0.21	-0.05	-0.18	0.3	0.33	-0.03	0	0.05	-0.18	0.05	0.56	0.18	0.16	0.16	0.56	-0.43	-0.13	-0.02	0.18	-0.09	-0.34	0.21	0.11	-0.06	-0.15	-0.41	-0.39	-0.28	-0.01	0.01	0.08	0.32	0.01
AGI_HUM1_OLIGO_A_23_P100501	HMOX2 ^ Heme oxygenase (decycling) 2 ^ NM_002134 ^ 3163	4	-0.17	-0.06	0.2	0.11	0.3	0.32	0.32	0.36	0.34	-0.17	0.08	-0.02	-0.02	-0.15	-0.1	0.11	0.34	-0.15	0.34	-0.01	-0.21	-0.22	-0.01	0.21	0.04	-0.02	0.08	-0.02	0	-0.04	0.04	-0.23	-0.15	0.03	0.06	0.08	0.25	0.16	0.24	0.1	-0.06	0.06	0.22	-0.08	0.09	-0.04	0.27	-0.1	-0.1	-0.08	-0.29	-0.42	-0.59	-0.42	-0.38	-0.02	0.49	-0.17	0.24	0.17	-0.1	0	0.18	-0.01	-0.13	0	0.42	0.08	0.01	0.04	-0.05	0.04	-0.12	0.29	-0.05
AGI_HUM1_OLIGO_A_23_P100517	LOC124491 ^ LOC124491 ^ NM_145254 ^ 124491	22	0	-0.02	0.08	0.15	-0.14	-0.11	0.14	0.33	0	0.04	-0.07	-0.3	-0.16	-0.1	0.2	0.38	0.49	0.08	0.48	0.08	0.03	-0.04	-0.06	-0.12	-0.13	-0.05	0.05	-0.18	0.09	-0.06	0.2	0	0.2	0.03	-0.02	0.06	0.05	-0.19	0.04	0.13	0.14	-0.23	-0.09	-0.08	0	-0.32	0.16	-0.01	-0.01	-0.06	0.05	-0.19	-0.03	0.06	-0.01	-0.01	-0.34	0.18	-0.08	0.09	-0.11	0.19	0.1	-0.14	0	0.02	-0.01	0.1	0.08	0.18	0.24	-0.09	0.06	0	-0.06
AGI_HUM1_OLIGO_A_23_P100522	"DNAH3 ^ Dynein, axonemal, heavy polypeptide 3 ^ AK027211 ^ 55567"	24	0.51	-0.05	-0.26	0.19	-0.63	-0.39	0.01	-0.41	-0.46	-0.07	-0.25	0.74	0.18	0.32	-0.19	0.24	-0.09	-0.34	0.33	-0.41	-0.05	-0.17	-0.13	-0.49	0.21	0.29	-0.21	-0.09	0.26	0.35	0.25	0.01	0.3	0.35	-0.08	-0.05	-0.37	0.34	-0.44	0.32	0.22	0.57	-0.33	0.18	0.69	0.21	0.03	0.18	0.04	0	0.38	0.05	0.04	0.13	0.41	0.42	1	-0.15	-0.13	-0.68	-0.18	0.21	-0.38	-0.16	-0.42	-0.24	-0.12	0.25	0.17	-0.21	-0.57	-0.44	-0.52	-0.79	0.08
AGI_HUM1_OLIGO_A_23_P100539	"ABCC6 ^ ATP-binding cassette, sub-family C (CFTR/MRP), member 6 ^ CR609146 ^ 368"	28	-0.29	-0.26	0.07	0.07	-0.03	-0.06	0.06	-0.05	0	-0.02	-0.04	0	-0.38	-0.11	0.02	0.2	0.2	0.29	-0.05	0.17	-0.3	-0.08	-0.19	0	-0.13	-0.14	-0.08	0.01	0.09	0.01	0	0.04	0.09	0.16	0.05	-0.07	0.06	-0.01	-0.11	0.02	-0.06	0	0.15	-0.35	0.16	0.14	0.27	-0.13	0.04	0.02	0	-0.44	-0.33	-0.18	0.08	-0.04	0.31	-0.37	-0.11	-0.15	0.15	0.08	0.2	-0.32	0.21	0.24	0.15	-0.22	-0.27	-0.07	0.11	-0.31	0.04	0.2	-0.01
AGI_HUM1_OLIGO_A_23_P100556	^  ^ NM_001013839 ^ 	4	-0.09	-0.25	-0.13	-0.14	0.13	0.04	0.19	-0.24	-0.53	-0.01	0.06	0.08	0.12	-0.31	0	-0.39	-0.36	-0.32	-0.18	-0.09	-0.09	0.33	0.25	0.03	-0.09	-0.14	0.08	0.01	0.21	0.22	-0.33	-0.16	0.13	-0.32	0.44		1.04	0.06	0.36	0	-0.05	0.3	0.52	0.74	0.98	-0.14	0.52	-0.04	0.11	0.06	-0.36	-0.25	-0.31	-0.79	-0.02	0.41	-0.22	0.14	0.47	0.63	0.21	0.18	0.33	-0.21	-0.15	-0.34	0.24	-0.18	-0.42	0.27	-0.24		0	0.18	0.17
AGI_HUM1_OLIGO_A_23_P100576	"PSMB3 ^ Proteasome (prosome, macropain) subunit, beta type, 3 ^ NM_002795 ^ 5691"	21	-0.35	-0.1	0.19	0.33	-0.04	-0.18	0.14	0	0.12	-0.21	0.06	-0.15	0.08	-0.26	0.02	0.18	0.43	0.26	0.8	0.2	0.11	0.07	-0.26	0.09	-0.29	-0.48	-0.35	-0.29	0.04	-0.06	-0.4	-0.37	-0.11	-0.12	-0.2	-0.09	-0.1	-0.35	0.04	0.16	0.11	-0.47	0.23	-0.07	-0.18	-0.08	0.35	0.07	0.26	-0.06	-0.05	-0.02	-0.2	-0.49	-0.21	-0.43	-0.06	0.1	-0.04	0.07	0.17	-0.59	-0.19	0.28	0.1	0.48	0.35	0.02	0.05	0.26	0.32	0	0.19	0.39	0
AGI_HUM1_OLIGO_A_23_P10060	^  ^ A_23_P10060 ^ 	0	0	0.14	-0.02	-0.11	0.19	0.19	0.29	-0.12	-0.01	0.08	0.25	-0.2	-0.66	0.15	0.38	-0.13	-0.29	0.14	-0.15	0.35	0.05	-0.11	-0.05	-0.18	-0.01	-0.06	0.1	0.09	-0.28	-0.21	-0.07	0.08	0.56	1	0.35	0.16	0.03	0.12		-0.26	-0.19	-0.07	0.03	-0.01	-0.01	0.42	-0.27	-0.18	0.02	0.22	0.05	0.6	0	0.32	-0.11	-0.1	-0.29	-0.27	0.25	-0.04	0.05	-0.22	0.1	0.09	0.32	-0.16	-0.37	-0.05	-0.18	0.09	-0.27	0.4	0.13	0.09	-0.05
AGI_HUM1_OLIGO_A_23_P100602	TBCD ^ Tubulin-specific chaperone d ^ NM_005993 ^ 6904	4	-0.13	-0.13	0.18	0.13		0.05	0.26	0.4		-0.21	0.03	0.04	-0.29	-0.5	-0.53	-0.29	0.02	-0.17	0.08	0.07	-0.34	0.01	0.03	-0.01	-0.29	-0.05	-0.1	-0.11	0.27	0.29	-0.14	-0.23	0.11	-0.98	0.1	0.31	0.53	0.21	0.19	-0.11	-0.42	0.34	0.43	0.15	0.52	0.34	0.56	-0.08	-0.27	-0.86	-0.3	-0.83	-0.74	-1.17	-0.33	0.34	0.2	0.05	0.49	0.43	-0.1	0.4	0.29	-0.4	-0.03	-0.14	0.03	-0.1	-0.67	0.13	0.05		-0.2	-0.16	-0.13
AGI_HUM1_OLIGO_A_23_P100632	HN1 ^ Hematological and neurological expressed 1 ^ NM_001002033 ^ 51155	1	0.24	0.11	-0.11	0.11	-0.1	-0.27	-0.1	0.08	0.15	-0.24	-0.31	-0.14	-0.16	0.58	0.45	0	0.17	0.46	1.17	0.5	0.16	0.45	-0.16	0.08	0.06	-0.13	0.16	0.25	0.3	0.1	0.1	-0.06	0.05	0.16	-0.55	-0.24	-0.13	-0.62	-0.29	0.08	0.12	-0.24	0.04	-0.23	-0.18	-0.23	-0.01	0.38	0.25	0.13	0.23	-0.22	-0.53	-0.16	0.28	-0.24	0.29	-0.21	-0.2	-0.53	0.05	-0.4	-0.46	0	0.08	0.04	-0.03	-0.29	-0.27	-0.14	0.08	-0.06	0.09	-0.04	-0.08
AGI_HUM1_OLIGO_A_23_P100654	ZBTB4 ^ Zinc finger and BTB domain containing 4 ^ NM_020899 ^ 57659	7	-0.68	-0.29	-0.46	-0.01	-0.55	-0.37	-0.23	-0.6	-0.46	-0.41	0.05	0.13	0.4	0.29	0.16	0.37	0.39	0.24	-0.56	-0.27	-0.1	-0.55	-0.41	-0.35	-0.34	-0.64	-0.21	-0.15	-0.24	-0.42	-0.4	0.17	-0.06	0.51	-0.01	0.19	0.27	0.11	0.08	0.27	0.28	0.12	0.12	0	0.25	0	0.06	-0.2	0	0.2	0.53	0.4	0.25	0.31	0.22	-0.11	0.62	-0.34	0.03	0.29	0.14	-0.41	0.1	0	0.08	-0.14	0.42	0.19	0.13	0.37	-0.37	-0.62	-0.56	-0.23	-0.32
AGI_HUM1_OLIGO_A_23_P100660	"SERPINF1 ^ Serine (or cysteine) proteinase inhibitor, clade F (alpha-2 antiplasmin, pigment epithelium derived factor), member 1 ^ NM_002615 ^ 5176"	7	-0.33	-0.2	-0.51	-0.35	0.08	-0.02	0.26	-0.93	0.08	-0.76	-0.03	0.87	0.83	0.14	1.03	0.21	0.41	-0.32	-0.19	-0.15	-0.66	-0.91	-0.21	0.42	-0.17	-0.29	0.54	0.19	-0.27	-0.31	-0.31	-0.15	-0.34	-0.09	0.26	0.32	0.46	-0.2	0.14	-0.01	-0.03	0.33	0.46	0.51	0.75	0.27	0.35	-0.2	0.33	0.18	-0.04	0.29	0.45	0.3	0.29	0.15	-0.04	0.11	0.62	0.8	0.75	0.58	0.52	0	-0.02	-0.09	0.07	-0.25	-0.17	0	-0.5	-0.44	-0.33	-0.18	-0.33
AGI_HUM1_OLIGO_A_23_P100676	C17orf31 ^ Chromosome 17 open reading frame 31 ^ NM_017575 ^ 23293	4	-0.32	-0.36	0.06	-0.31	-0.09	-0.06	0.23	-0.18	-0.17	-0.06	0.28	0.05		0.15	0.09	0.08	-0.33	-0.18	-0.09	-0.01	-0.19	-0.23	-0.08	-0.08	0.12	-0.02	0.03	0.08	-0.1	0.22	-0.2	-0.24	-0.01	-0.14	0.32	0.47			0.18	-0.07	0.09	0.29	0.43	0.2			0.88	-0.19	0.15	-0.14	0.19	0.09	0.04	-0.45	0.54		0.16	-0.44	0.66	0.33	0.09	1.02	0.31	-0.06	-0.75	-0.14	0.37		-0.05	-0.32	-0.16	0.11	0.01	-0.07	0.02
AGI_HUM1_OLIGO_A_23_P100693	HELZ ^ Hypothetical protein LOC284019 ^ NM_014877 ^ 9931	1	0.14	0.21	0.13	0.05	0.02	-0.25	-0.12	-0.16	0.1	-0.17	0.14	-0.21	-0.13	-0.22	0.08	0.12	0.1	-0.22	0.46	-0.11	-0.18	0.09	-0.14	0.03	-0.32	-0.31	-0.22	-0.2	-0.04	0.05	0.11	-0.34	-0.4	-0.03	0	0.03	-0.07	0.16	0.04	0.46	0.21	0.02	0.09	-0.46	-0.19	-0.18	-0.25	0.1	0.06	-0.36	0.07	-0.25	-0.44	-0.49	-0.22	-0.02	0.33	0.03	-0.09	0.01	0.12	0.05	0.05	-0.53	-0.53	-0.06	0	-0.07	-0.2	0.29	0.48	0.2	0.34	0.28	0.02
AGI_HUM1_OLIGO_A_23_P100704	MAPK7 ^ Mitogen-activated protein kinase 7 ^ NM_139033 ^ 5598	0	-0.04	-0.01	0.05	0.13	0.07	0.02	-0.01	0.01	0.09	0.04	-0.03	0.12	0.25	-0.08	-0.11	-0.01	0.1	-0.05	-0.07	-0.06	0.01	0.01	-0.01	0.03	0.01	-0.11	0.08	-0.05	-0.07	-0.07	0.05	-0.03	0	-0.02	-0.04	0.09	-1.3	0	0.05	-1.26	0.14	-0.01	0.09	0.26	0.27	0.07	0.18	-0.12	-0.06	-0.22	0	-0.18	-0.17	-0.34	0.01	-0.07	0.04	0.1	0.01	0.36	0.19	0.01	-0.07	-0.15	-0.02	0.08	0.03	0.14	-0.29	-0.15	-0.07	0.18	0.17	0.06	-0.19
AGI_HUM1_OLIGO_A_23_P100711	PMP22 ^ Peripheral myelin protein 22 ^ NM_000304 ^ 5376	7	-0.09	-0.25	-0.25	-0.08	-0.51	-0.61	-0.33	-0.8	-0.17	-0.45	0.15	0.26	0.62	0.3	0.74	0.29	0.58	0.01	-0.32	-0.52	-0.1	-0.26	-0.41	0.05	-0.28	-0.41	-0.39	-0.6	-0.31	-0.56	-0.15	-0.03	0.13	0.58	0.12	0.13	0.29	-0.01	-0.01	0.46	0.37	0	-0.11	0.35	0.46	-0.04	-0.01	-0.15	0.34	0.48	0.15	0.84	0.69	0.82	0.06	0.06	-0.06	0.14	0.27	0.44	0.2	0.2	0.4	-0.1	0.07	0.1	0.14	-0.11	0.13	0.19	-0.24	-0.54	-0.67	-0.37	-0.03
AGI_HUM1_OLIGO_A_23_P100730	SCAP1 ^ Src family associated phosphoprotein 1 ^ NM_003726 ^ 8631	7	-0.38	-0.24	-0.38	-0.11	-0.28	-0.25	-0.03	-0.45	-0.06	-0.21	-0.42	0.53	0.29	0.94	0.41	-0.16	-0.16	-0.09	-0.07	0.24	-0.52	-0.48	-0.38	-0.41	0.05	0.03	-0.33	-0.12	0.13	-0.18	0.11	-0.01	-0.29	0	0.48	0	0.28	0.15	-0.07	-0.08	-0.31	0	0.25	0.12	-0.25	0.69	0.42	0.25	0.24	0.65	1.3	0.61	0.68	0.58	0.66	-0.03	0.94	0.45	-0.01	0.13	-0.24	0.03	0.06	0.3	0.69	-0.16	-0.12	0.38	0.43	0	0.14	-0.67	-0.31	-0.61	-0.2
AGI_HUM1_OLIGO_A_23_P100764	CGI-69 ^ CGI-69 protein ^ NM_016016 ^ 51629	4	0.04	-0.03	0.42	0.14	0.59	0.09	0.09	0.3	0.41	0.12	0.33	0.01	-0.12	-0.76	-0.9	-0.4	-0.12	-0.38	0.2	0.05	-0.27	-0.04	0.58	0.35	0.26	0.36	0.43	0.13	0.51	0.77	-0.78	-0.18	-0.1	-0.46	0.01	0	0.17	-0.15	0.02	-0.42	-0.4	0.11	0.11	0.41	0.55	0.02	0.28	-0.13	-0.08	-0.87	-0.45	-1.01	-0.96	-1.29	-0.25	0.05	-0.15	0	0.15	0.06	0.04	0.07	-0.17	-0.69	-0.14	-0.27	-0.26	-0.63	-0.51	-0.38	-0.14	0.41	0.01	-0.15	-0.1
AGI_HUM1_OLIGO_A_23_P10077	PNPLA2 ^ Patatin-like phospholipase domain containing 2 ^ NM_020376 ^ 57104	12	0.37	0.09	-0.07	-0.24	0.04	0.36	0.09	-0.07	0.54	-0.05	0.29	-0.24		0.09	0	-0.13	-0.31	-0.34	-0.37	0.02	-0.01	0.07	0.31	0.36	0.06	0.01	0.34	0.18	-0.15	-0.05	0.25	-0.05	-0.34	0.06	0.33	0.46	0.53	-0.32	-0.17	-0.03	0.24	0.46	0.55	-0.06	0.15		0.02	-0.16	-0.21	-0.16	-0.22	-0.08	0.15	-0.02	-0.18	-0.1		-0.78	0.56	0.12	0.09	-0.29	-0.33	-0.05	0.05	-0.18	-0.09	-0.03	-0.41	0.07	-0.47		0.08	0.31	0.08
AGI_HUM1_OLIGO_A_23_P100788	STAT5B ^ Signal transducer and activator of transcription 5B ^ NM_012448 ^ 6777	22		-0.28	0.11	0.2	-0.12	-0.87	0.05	-0.14	-0.56	-0.21	-0.42	0.38	0.01	0	0.04	0.11	0.34	-0.01	0.08	-0.04		-0.3	-0.46	-0.42	-0.33	-0.19	-0.59	-0.46	0.27	0	-0.29	0.24	0.07	-0.13	0.05	0.18	0.21	0.07	0.16	-0.32	-0.03	0.27	0.12	0.02	0.34	0.2	0.41	0.01	-0.2	-0.23	0.23	0.05	-0.24	0.08	-0.06	0.08	-0.14	-0.12	0.69	-0.21	-0.14	0.27	2.99	-0.09	-0.46	0.16	0.22	0.07	-0.03	-0.03	0.2		-0.12	-0.19	-0.25
AGI_HUM1_OLIGO_A_23_P100795	STAT3 ^ Signal transducer and activator of transcription 3 (acute-phase response factor) ^ NM_213662 ^ 6774	8	-0.15	0.03	-0.25	0.41	-0.07	0.06	0.24	-0.14	-0.07	-0.11	-0.08	0.19	0	0.1	-0.07	0.12	0.34	0.27	0.18	0.31	-0.1	-0.19	-0.07	-0.27	-0.12	-0.14	-0.05	-0.05	-0.03	0.04	-0.07	0.17	0.09	-0.09	0.04	0.04	0.08	0.12	0.28	-0.18	0.12	-0.1	0.18	-0.02	0.24	0.27	0.31	-0.14	0.04	0	0.06	-0.04	-0.12	-0.16	0.22	-0.3	0.05	0.09	0.04	0.18	0	-0.06	-0.07	-0.14	-0.14	0.18	-0.11	-0.2	0.07	-0.08	0.08		-0.11	0.01	-0.15
AGI_HUM1_OLIGO_A_23_P100802	^  ^ NM_001040431 ^ 	20	-0.48	0.12	0.17	0.01	0.14	-0.06	-0.11	-0.01	-0.1	-0.26	0.15	-0.42	-0.12	-0.1	-0.14	0.34	0.42	0.08	0.82	0.23	0.17	-0.07	-0.13	0.22	-0.21	-0.49	-0.09	-0.1	-0.17	-0.29	-0.35	-0.45	0.07	0.29	0.26	-0.01	0.36	-0.28	0.09	0.2	0.24	-0.01	0.35	0.25	-0.06	-0.34	-0.15	-0.2	0.15	0.01	-0.27	-0.02	-0.38	-0.23	-0.28	-0.19	0.02	0	0	0.11	-0.02	-0.21	0.03	0.18	0.04	0.02	0.28	0.09	0.12	0.14	0.15	-0.19	-0.15	0.01	0.2
AGI_HUM1_OLIGO_A_23_P100868	^  ^ NM_001033580 ^ 	1	0.47	0.39	0.43	0.07	0.01	-0.1	-0.28	0.26	0.24	0.16	0.23	-0.04	-0.48	-0.62	-0.57	0.17	0.17	0.2	0.58	0	0.39	0.51	0.24	0.28	0.12	0.2	-0.12	0.06	0.26	0.07	0.27	-0.32	-0.08	-0.18	-0.43	-0.27	-0.5	-0.3	-0.36	-0.02	0.06	-0.41	-0.56	-0.05	-0.26	-0.18	-0.24	0	0.03	-0.24	-0.41	-0.19	-0.64	-0.57	0.02	-0.38	-0.37	0.1	-0.52	-0.19	-0.19	-0.03	-0.12	0.13	0.01	0.08	-0.22	-0.21	0.14	0.09	0.29	0.43	0.35	0.24	0.33
AGI_HUM1_OLIGO_A_23_P100883	JJAZ1 ^ Joined to JAZF1 ^ NM_015355 ^ 23512	2	0.47	0.22	0.55	0.39	0.08	-0.08	-0.36	0.65	0.11	-0.01	-0.15	0.05	-0.36	0.38	-0.53	0.18	0.03	-0.5	0.47	-0.13	0.14	0.49	0.21	-0.07	0.21	0.12	0.37	-0.03	-0.11	-0.26	-0.05	0.16	-0.45	-0.54	0.07	-0.49	-0.34	0.14	-0.07	0.07	-0.47	-0.12	-0.91	-0.15	-0.23	-0.1	-0.22	-0.09	0.03	-0.17	0.14	0.02	0.11	0.13	0.06	0.18	-0.87	0	-0.22	-0.13	-0.08	-0.07	-0.28	-0.54	-0.5	-0.28	-0.15	0.37	0.11	0.23	0.51	0.33	0.41	0.04	0.44
AGI_HUM1_OLIGO_A_23_P100963	MGC29671 ^ Hypothetical protein MGC29671 ^ NM_182538 ^ 201305	1	-0.16	-0.08	0.38	0.22	0.18	-0.01	0.23	-0.06	-0.4	-0.05	0.31	-0.1	-0.05	-0.25	-0.03	0.18	0.19	-0.1	0.2	0.33	-0.12	-0.01	0.13	0.07	-0.05	-0.03	0.06	-0.13	-0.07	-0.07	0.1	0.06	0.1	0.15	0.19	0.12	0.1	-0.08	0.11	-0.03	0.17	-0.03	0.21	0.09	0.11	-0.08	0.09	0	-0.03	-0.14	-0.01	-0.51	-0.22	-0.25	-0.02	0.34	0.18	0.12	0.2	-0.1	-0.08	0.04	0.25	-0.03	-0.08	0.11	0.06	-0.13	-0.26	0.02	0.17	0.17	0.27	-0.05	-0.07
AGI_HUM1_OLIGO_A_23_P100990	"KRTHA8 ^ Keratin, hair, acidic, 8 ^ NM_006771 ^ 8687"	0		-0.12	0	-0.17	0.07	0.04	0.05	0.25	-0.61	-0.05	0.27		-0.02	-0.29	0	0.04	-0.1	0.12	-0.22	-0.22	-0.21	-0.37	0.02	0.22	-0.24	-0.2	0.13	-0.04	-0.12	0.17	0.17	0.05	0.03	0.27	0.13	-0.11	0.28	-0.01	0.08	0.03	-0.09	-0.27	0.01	0.25	-0.04		0.59	-0.31	-0.08	0.1	0.14	0.01	-0.54	-0.33	0.31	-0.19	-0.11	-0.31	0.18	-0.01	0	0.15	-0.04	0.7	0.04	-0.07	-0.08	0.05	0.07	0.21	-0.23	0.11	0.08	-0.21	-0.17
AGI_HUM1_OLIGO_A_23_P101007	LOC147111 ^ Hypothetical protein LOC147111 ^ NM_178493 ^ 147111	22	-0.15	0.02	0.26	0.14	-0.03	-0.3	0.03	0	-0.12	-0.09	-0.19	-0.5	0.06	-0.02	0.01	0.35	0.06	0.19	0.25	-0.06	0.12	0.12	-0.18	-0.27	-0.23	-0.2	0.02	-0.31	0.32	0.22	0.11	0.27	0.72	-0.03	-0.12	-0.02	0.17	-0.08	0.03	0.05	0.16	0	-0.15	0.13	0.07	-0.12	0.34	0.07	0.11	-0.04	0.02	0.04	0.05	-0.02	0.14	-0.14	-0.11	-0.03	-0.14	0.08	0	-0.03	0.01	-0.15	0.35	0.2	-0.46	-0.34	-0.42	-0.16	0.17	-0.01	-0.08	0.03	-0.01
AGI_HUM1_OLIGO_A_23_P101013	EVER1 ^ Epidermodysplasia verruciformis 1 ^ NM_007267 ^ 11322	1	0.49	0.3	0.31	0.2	0.46	0.35	0.03	0.62	0.45	0.19	0.4	0.48	-0.12	-0.45	-0.43	0	-0.04	-0.17	0.46	-0.15	0.04	0.22	0.49	0.41	0.04	0.05	0.65	-0.32	0.05	0.19	0.17	-0.33	-0.17	-1.12	-0.28	-0.07	0.31	-0.07	-0.06	-0.06	-0.21	-0.18	-0.16	0.08	0.33	-0.32	0.11	-0.14	-0.08	-0.81	-0.07	-1.14	-0.25	-1.04	-0.35	0.07	0.02	-0.04	-0.22	0.05	-0.14	0.05	-0.05	0.04	-0.04	0.04	-0.09	-0.03	-0.47	-0.13	0.11	0.38	0.34	0	0.12
AGI_HUM1_OLIGO_A_23_P101025	^  ^ NM_001040078 ^ 	10	0.03	-0.03	0.02	-0.06	0.29	0.19	0.16	-0.39	0.07	0.03	-0.09	0.27	-0.1	0.05	0.03	-0.12	0.05	0.1	0.08	0.08	0.21	0.11	-0.15	-0.06	0.1	0	-0.11	-0.01	0.07	0.05	-0.02	-0.01	0.07	0.04	-0.15	-0.1	-0.04	-0.11	-0.15	-0.25	-0.02	-0.04	-0.11	0.21	-0.03	0.15	0.62	-0.01	0.02	-0.07	0.13	0.06	-0.21	-0.06	0.09	0.03	0.5	-0.09	0.04	-0.06	0.18	0.02	-0.06	-0.05	0.01	0.2	-0.33	-0.24	-0.24	-0.4	-0.14	-0.08	0.15	0.54	0
AGI_HUM1_OLIGO_A_23_P101038	KRTAP9-3 ^ Keratin associated protein 9-3 ^ NM_031962 ^ 83900	33	-0.88	-1.2	0	1.55	2.34	2.93	3.73	-0.6	2.32	-1.18	0.07	0.09	-0.68	1.15	-0.74	-0.2	2.68	0.98	-0.38	0.36	-1.32	0	-1.62	-0.9	-1.2	-1.03	-1.34	-1.23	1.37	1.34	2.26	0.27	-0.05	1.66	1.39	2.41	2.68	-0.24	4.19	-1.14	2.19	-0.71	0.42	-1.18		1.59	3.33	-0.52	2.85	4.06	-1.28	-0.38	-0.95	-0.99	-0.9	-1.14	-0.26	-1.17	0.03	0.39	-0.1	-0.67	0.45	0.31	1.43	0.74	2.74	-0.18	0.81	0.81	-1.04	-0.24	0.4	-0.17	-0.15
AGI_HUM1_OLIGO_A_23_P101048	KRTAP3-2 ^ Keratin associated protein 3-2 ^ NM_031959 ^ 83897	33	-0.66	-0.54	0.01	0.83	2.22	3.03	2.56	-1.44	1.73	-0.7	-0.01	-0.7	-0.31	-0.07	-0.29	0.17	1.09	0.52	-0.13	0.68	-0.97	-0.26	-0.68	-0.62	-0.67	-0.52	-0.7	-0.47	1.21	0.92	1.28	0.2	0.44	0.64	0.96	1.5	1.14	-0.09	2.7	-0.32	1.36	-0.1	0.19	-0.31	0.49	0.28	2.44	0	1.31	2.1	-0.16	-0.26	-0.37	-0.11	-0.06	-0.44	0.17	-0.48	-0.12	0.03	-0.04	-0.02	0.45	0.28	0.5	0.39	1.43	0.26	0.38	0.37	-0.18	-0.16	-0.08	-0.09	-0.34
AGI_HUM1_OLIGO_A_23_P101054	"KRTHA4 ^ Keratin, hair, acidic, 4 ^ NM_021013 ^ 3885"	33	-0.66	-0.76	0	0.96	2.1	2.97	3.37	-0.41	1.76	-0.63	-0.02	0.1	-0.28	0.65	-0.63	-0.2	1.97	0.44	-0.1	0.79	-0.65	-0.09	-0.71	-0.49	-0.49	-0.32	-0.43	-0.42	1.02	0.93	1.55	0.48	0.73	1.59	0.86	1.75	1.92	-0.1	3.64	-0.64	2.65	-0.49	0.91	-0.79	0.99	1.07	2.75	0.13	2.15	2.85	-0.61	-0.1	-0.92	-0.82	-0.35	-0.8	-0.09	-0.6	-0.09	0.18	-0.16	-0.54	0.79	0.66	1.19	0.92	2.07	-0.18	1.32	0.23	-0.72	-0.06	0.36	-0.32	-0.33
AGI_HUM1_OLIGO_A_23_P101073	"OR1E1 ^ Olfactory receptor, family 1, subfamily E, member 1 ^ NM_003553 ^ 8387"	20	-0.08	0	0.08	0.16	-0.02	0.1	0.1	-0.11	0.21	0	0.12	-0.39	0.41	0.23	-0.13	0.1	0.07	0.02	0.13	0.26	-0.17	-0.12	-0.02	-0.07	-0.09	-0.03	-0.04	0.07	-0.06	-0.1	-0.09	0.03	-0.06	0.32	0.3	0.29	-0.15	-0.12	0.04	-0.02	-0.13	-0.17	0.08	0.05	-0.1	-0.33	0.22	-0.26	-0.1	-0.17	0.12	-0.45	-0.18	-0.18	0.06	-0.06	0.31	0.05	-0.07	0.08	-0.06	0.02	0.05	-0.08	0.12	0.09	-0.03	0.11	-0.04	-0.02	0.08	0	0.13	0.15	-0.1
AGI_HUM1_OLIGO_A_23_P101084	NYD-SP20 ^ Testes development-related NYD-SP20 ^ NM_032598 ^ 84690	3	-0.69	-0.5	-0.19	0.05	-0.54	-0.58	0.18	-0.75	-0.28	-0.49	-0.73			0.02	0.13	-0.16	0.28	0.26	-0.04	-0.01	-0.66	-0.29	-0.51	-0.8	-0.1	-0.4	-0.76	-0.34	0.15	0.13	0.06	0.21	0.2	-0.02	0	0.18	-0.03	-0.25	0.08	0.38	-0.08	0.03	-0.07	0.26			0.48	0.13	0.2	0.14	0.07	0.13	0.04	0.41	0.12	-0.12		-0.53	0.06	0.1	0.09	0.02	-0.08	0.19	-0.1	0.27	-0.01	0.08	-0.2	0.21	0.1		-0.37	-0.31	-0.18
AGI_HUM1_OLIGO_A_23_P101093	"COPZ2 ^ Coatomer protein complex, subunit zeta 2 ^ NM_016429 ^ 51226"	7	-0.7	-0.16	-0.58	-0.12	0.01	0.07	0.44	-0.84	-0.09	-0.31	0.3	0.11	0.23	0.1	0.76	0.45	0.6	-0.22	-0.73	0.13	-0.61	-0.7	-0.41	0.07	-0.18	-0.84	-0.15	-0.04	-0.06	-0.21	-0.02	0	0.04	0.24	0.28	0.44	0.47	-0.24	0.12	-0.33	0.08	-0.11	0.45	-0.1	-0.02	0.09	0.03	0.07	0.32	0.41	0.05	-0.04	0.11	0.35	0.14	-0.25	-0.11	-0.07	0.71	0.81	0.65	0.29	0.21	-0.28	-0.12	-0.4	0.21	0.05	-0.11	0.31	-0.61	-0.45	-0.67	-0.19	-0.31
AGI_HUM1_OLIGO_A_23_P101111	"CTDP1 ^ CTD (carboxy-terminal domain, RNA polymerase II, polypeptide A) phosphatase, subunit 1 ^ NM_004715 ^ 9150"	4	-0.34	-0.36	0.16	0.25	0.01	-0.09	0.56	-0.18	-0.07	-0.03	-0.12	0.6	0.12	-0.12	0.03	-0.01	-0.18	0.08	-0.28	0.2	-0.31	-0.27	0	-0.17	0.06	0.22	0.12	0	0.04	0.23	-0.28	-0.05	-0.26	0.14	0.1	0.33	0.32	0.15	0.03	-0.31	0.09	-0.02	-0.17	0.11	0.42	0.62	-0.81	-0.09	-0.25	-0.55	-0.17	-0.17	-0.25	-0.46	-0.16	0	0.45	0.09	0.12	0.15	0.24	-0.02	0	0.01	0.35	0.28	-0.29	0.04	-0.23	-0.2	-0.42	-0.3	-0.32	0.1	-0.31
AGI_HUM1_OLIGO_A_23_P101121	^  ^ THC2404912 ^ 	22	-0.42	-0.26	0.37	0.4	0.31	-0.47	0.05	0.24	-0.17	-0.2	-0.39	-0.51		-0.72	-0.11	0.5	0.53	0.21	0.46	0.24	-0.26	-0.21	-0.19	-0.1	-0.34	-0.39	-0.59	-0.21	-0.07	0.15	0.34	-0.19	0.26	0.24	-0.28	-0.06	-0.14	0.32	0.19	0.51	0.39	0.02	0.04	-0.11	-0.06		0.47	0.02	0.25	-0.4	0	-0.21	-0.4	-0.03	-0.38	0.24	0.14	0.18	-0.17	-0.04	0.01	0.46	0.39	-0.11	-0.19	0.5	0.21	0.14	0.25	0.37	0.38	-0.36	-0.11	-0.22	0
AGI_HUM1_OLIGO_A_23_P101131	GRP ^ Gastrin-releasing peptide ^ NM_002091 ^ 2922	33	-0.12	-0.05	-0.01	0.1	0.05	0.2	0.42	-0.93	0.05	-0.11	-0.27	-0.1	0.13	-0.06	0.41	-0.06	0.61	0.12	0.16	0.15	0.27	0.17	-0.17	-0.03	-0.08	-0.09	0.08	-0.14	0	-0.14	0.35	0.06	0.15	0.16	-0.36	-0.07	-0.03	-0.08	0.45	-0.2	0.09	0	0.26	0	0.18	0.33	0.69	-0.34	0.07	0.6	-0.13	-0.17	-0.4	-0.56	-0.08	-0.23	0.18	-0.12	0.1	0.48	0.03	-0.07	0.04	-0.07	-0.02	0.26	0.1	-0.46	-0.32	-0.21	0.02	-0.21	0.14	0.13	-0.11
AGI_HUM1_OLIGO_A_23_P101141	RNF125 ^ Ring finger protein 125 ^ NM_017831 ^ 54941	3	-0.64	-0.61	0.05	0.22	-0.3	-0.25	-0.04	-0.95	-0.47	-0.4	-0.26	0.3	0.17	0.06	0	0.28	0.32	0.05	0.06	0.03	-1.01	-0.97	-0.28	-0.26	-0.28	-0.45	-0.42	-0.42	0.16	0.01	-0.06	0.02	-0.01	0.26	0.02	-0.09	-0.04	0.04	0.04	0.08	0.04	0.18	0.07	0.08	0.49	0.07	-0.27	-0.01	-0.2	0.2	0.06	0.05	0	0.02	-0.07	-0.17	0.04	0.11	-0.51	-0.31	-0.17	-0.14	-0.06	0.04	0.21	0.11	-0.09	0.15	0.24	0.14	0.03	-0.19	-0.32	-0.19	-0.51
AGI_HUM1_OLIGO_A_23_P101185	NARS ^ Asparaginyl-tRNA synthetase ^ NM_004539 ^ 4677	2	0.36	0.3	0.17	0.34	0.2	0.04	-0.17	0.35	0.2	-0.35	-0.03	-0.35	-0.22	0.11	-0.29	0.24	0.21	-0.16	0.4	-0.07	0.43	0.49	0.03	-0.07	-0.15	-0.39	0.01	-0.24	-0.28	-0.4	0.1	-0.1	-0.26	-0.21	0.03	-0.43	-0.19	0.02	-0.07	0.28	0.18	-0.2	-0.56	-0.08	0	-0.22	-0.17	-0.11	-0.02	0.04	0.19	-0.1	0.15	0.29	0.01	-0.11	-1.13	0.15	-0.3	0.02	-0.13	-0.24	-0.2	-0.05	-0.15	-0.03	0.24	0.1	0.29	0.22	0.35	0.2	0.34	0.08	0.23
AGI_HUM1_OLIGO_A_23_P101193	MYO5B ^ Myosin VB ^ AK025336 ^ 4645	7	-0.49	-0.48	-0.15	0.16	-0.07	0.2	0.07	-0.41	-0.34	-0.25	-0.09	0.33	0.46	-0.39	-0.55	-0.07	-0.13	0.14	-0.67	0	-0.18	-0.39	-0.43	-0.34	-0.05	-0.22	-0.3	-0.44	0.08	0.13	0.13	0.24	0.52	0.98	0.2	0.12	0.25	0.09	0.18	-0.09	0.28	-0.19	0.21	0.2	0.37	0.74	0.73	0.09	0.23	-0.06	-0.23	0.29	-0.47	-0.3	0.03	-0.15	0.13	-0.56	0.11	0.42	0.12	-0.21	0.24	0.22	0.26	-0.08	0.26	0.47	0.3	-0.02	-0.57	-0.3	-0.58	-0.22	-0.33
AGI_HUM1_OLIGO_A_23_P101208	CYB5 ^ Cytochrome b-5 ^ NM_001914 ^ 1528	25	-0.44	0.17	-0.82	-0.61	0.16	0.39	0.14	0.59	0.33	0.03	0.42	0	0.79	-0.08	-0.78	0.13	-0.12	-0.04	-0.93	-0.53	0.13	-0.53	0.14	0.77	-0.3	-0.67	0.25	0.09	-0.3	-0.55	-0.2	0.55	-0.58	-0.48	0.03	-0.21	-0.15	-0.58	-0.37	0	0.3	-0.5	-0.46	-0.48	-0.48	0.19	0.63	-0.05	0.69	0.77	-0.55	0.25	0.41	0.8	-0.19	-0.6	0.14	-0.16	-0.09	0.31	0.22	-0.65	-0.43	0.69	0.86	0.35	1.61	1.01	0.86	0.88	-0.15	-0.44	-0.58	0.58	0.35
AGI_HUM1_OLIGO_A_23_P10121	SFRP1 ^ Secreted frizzled-related protein 1 ^ NM_003012 ^ 6422	7	-0.65	0.15	-0.81	-0.47	-0.49	-0.36	0.14	0	-0.12	-0.72	-0.03	-0.17	0.28	0.19	0.48	0.42	0.53	-0.68	-0.41	-0.45	0.23	-0.96	-0.27	-0.23	-0.08	-0.45	0	0.04	-0.23	-0.23	-0.22	-0.36	0.06	0.28	-0.66	0.4	0.26	-0.48	0.04	-0.32	-0.18	-0.01	0.36	-1.15	-0.11	-0.03	0.31	0.22	1.06	1.33	0.77	0.17	0.81	0.76	0.27	-0.68	0.13	-0.35	0.14	0.28	0.52	-0.83	-0.18	0.15	0.15	-0.07	1.03	0.53	0.09	0.53	1.19	-0.13	0.42	-0.12	-0.57
AGI_HUM1_OLIGO_A_23_P101237	C18orf21 ^ Chromosome 18 open reading frame 21 ^ NM_031446 ^ 83608	2	-0.36	-0.23	0.05	0.14	0.03	0.07	0.12	0.39	-0.03	0.13	0.02	0.09	0.16	0.1	-0.08	0	0.08	-0.17	0.34	0.02	-0.52	-0.16	-0.27	-0.1	-0.13	0.05	-0.1	0.04	-0.01	-0.13	-0.2	-0.17	-0.06	-0.26	-0.1	-0.31	-0.19	0.07	-0.01	-0.01	-0.02	-0.16	-0.58	0.05	-0.17	0.18	0.32	0.12	0.12	-0.14	0.07	0.3	0.49	0.26	-0.11	0.03	-0.69	0.11	-0.14	0.12	0.06	-0.04	-0.26	-0.12	-0.12	-0.1	0.04	0.27	0.07	0.25	0.15	-0.28	0.09	-0.12	0.17
AGI_HUM1_OLIGO_A_23_P101240	LOC147645 ^ Hypothetical protein LOC147645 ^ CR626634 ^ 147645	47	0.1	0.13	-0.41	-0.3	-0.44	-0.2	-0.35	-0.1	-0.11	0.24	0.08	-0.29	-0.29	0.27	0.32	0.27	0.28	0.48	0.73	0.05	0.01	-0.26	0	0.04	0.37	0.4	0.41	0.41	0.15	0.15	-0.07	-0.18	-0.2	-0.4	0.14	0.08	0.15	-0.04	0	-0.74	-0.86	0.28	0.21	-0.32	-0.21	0.42	0.33	0.23	0.17	0.38	0.11	0.1	-0.15	-0.02	0.15	0.1	0.1	-0.28	-0.27	-0.42	-0.14	-0.66	-0.62	-0.36	-0.13	-0.44	0.22	0.02	-0.79	-0.82	-0.76	-0.32	-1.16	0	-0.11
AGI_HUM1_OLIGO_A_23_P101246	LOC147645 ^ Hypothetical protein LOC147645 ^ BC016993 ^ 147645	7	-0.51	-0.47	-0.55	-0.8	-0.43	-0.12	-0.36	-0.33	-0.26	-0.02	0	0.41	0.56	-0.21	-0.51	0.13	-0.34	0.1	-0.75	0.21	-0.24	-1.06	-0.15	-0.27	-0.19	-0.25	0.26	0.54	0	-0.05	0.1	0.3	0.24	0.85	0.65	-0.18	0.24	-0.04	-0.1	-0.14	0	0.12	0.05	0.81	0.9	1.42	0.93	-0.22	0.47	0.81	0.19	0.65	-0.22	0.37	0.18	0.03	0.44	-0.41	0.21	0.47	0.1	-0.16	-0.07	0.38	0.66	-0.34	0.85	0.2	0.46	0.08	-0.68	-0.65	-0.86	-0.87	-0.16
AGI_HUM1_OLIGO_A_23_P101253	ZNF614 ^ Zinc finger protein 614 ^ NM_025040 ^ 80110	6	0.22	0.16	0.12	-0.04	0.01	0.08	-0.07	0.13	0.09	-0.08	-0.05	0.01	-0.26	0.09	-0.04	-0.07	-0.27	-0.09	0.16	0.04	0.33	0.02	0.17	0.12	0.03	-0.01	0.08	0.25	0.12	0.13	0	0.07	0.06	-0.41	-0.16	-0.32	-0.43	-0.07	-0.18	0.2	0	-0.01	-0.42	-0.15	-0.1	-0.2	-0.01	0.1	0.13	-0.17	0.09	0.18	0.52	0.07	-0.21	-0.08	-0.07	-0.63	-0.17	-0.14	0.04	-0.05	-0.15	-0.19	-0.07	-0.1	0	-0.11	0.01	0.19	0.14	0.21	0.15	0.3	0.19
AGI_HUM1_OLIGO_A_23_P101258	ZNF614 ^ Zinc finger protein 614 ^ NM_025040 ^ 80110	7	-0.12	-0.03	-0.24	0.01	0.14	-0.16	0.18	0.66	-0.1	-0.15	-0.29	0.17	-0.17	0.17	-0.03	-0.08	0.07	-0.12	0	-0.1	-0.02	-0.2	-0.19	-0.29	-0.08	-0.24	-0.03	0.02	0.33	0	0.2	-0.04	0.39	-0.16	-0.2	0.13	-0.14	-0.26	0.12	0	0.03	-0.06	-0.12	-0.08	-0.13	0.32	0.43	0.14	0.17	0.12	0.05	0.23	0.51	0.37	-0.07	0.35	-0.19	0.12	0.03	0.19	0.06	0.18	-0.12	0.48	-0.12	-0.2	0.02	-0.04	0.11	0.07	0.09		-0.27	0.04	0
AGI_HUM1_OLIGO_A_23_P10127	SFRP1 ^ Secreted frizzled-related protein 1 ^ NM_003012 ^ 6422	7	-0.43	0.14	-0.65	-0.41	-0.42	-0.23	-0.08	-0.23	-0.19	-0.61	0	-0.32	0.06	0.33	0.69	0.34	0.43	-0.59	0.26	-0.41	0.26	-0.52	-0.23	0.02	-0.26	-0.28	0.27	0.05	-0.31	-0.21	-0.15	-0.62	-0.17	0.12	-0.46	0.33	0.19	-0.38	-0.13	-0.3	-0.04	0.04	0.17	-0.73	0.17	-0.16	0.6	0.07	0.63	1.24	0.64	-0.01	0.49	0.4	0.74	-0.51	0.26	0.14	0.2	0.45	0.52	-0.73	-0.22	-0.17	-0.15	-0.4	0.79	0.31	-0.07	0.23	0.16	0.08	0.51	0.07	-0.22
AGI_HUM1_OLIGO_A_23_P101272	FLJ20626 ^ Hypothetical protein FLJ20626 ^ NM_017908 ^ 55663	3	-0.34	-0.31	0	0.15	-0.07	-0.02	0.06	-0.12	0.01	0	-0.33	0.41	0.1	0	-0.16	0.07	0.22	0.02	-0.08	-0.13	-0.27	-0.04	-0.46	-0.29	0.04	0.04	-0.29	0	0.01	0.2	0.19	-0.28	-0.47	-0.22	-0.03	0.24	0.17	0.39	0.1	0.06	0.2	0.35	0.24	0.35	0.3	0.16	0.31	0.13	-0.02	-0.1	-0.04	0.09	-0.29	-0.18	0.08	0.08	0.34	-0.11	0.17	-0.13	0.14	-0.06	-0.02	-0.07	0.01	-0.12	0	0.06	-0.14	0.08	-0.02	-0.53	-0.39	-0.08	-0.33
AGI_HUM1_OLIGO_A_23_P101281	ZNF587 ^ Zinc finger protein 587 ^ AK000820 ^ 84914	18	0.01	0.02	0.17	0.18	-0.18	-0.22	-0.09	-0.42	-0.25	-0.02	-0.19	0.05	-0.19	-0.08	-0.24	-0.06	0.11	-0.19	0.32	-0.27	-0.18	-0.24	-0.41	-0.35	-0.16	0.08	-0.22	-0.27	0.07	-0.08	-0.29	-0.05	-0.18	0.36	0	0.09	0.07	0.31	0.21	0.03	0.03	0.29	0.12	-0.25	0.07	0.3	0.27	-0.18	-0.19	-0.1	-0.23	-0.21	0.39	-0.24	0.02	0.11	0.29	0.19	-0.23	-0.19	0.21	0.22	0.12	0.02	-0.41	0.13	0.02	0.06	-0.03	-0.08	0.08	-0.12	0.12	0.37	0.1
AGI_HUM1_OLIGO_A_23_P101297	EML2 ^ Echinoderm microtubule associated protein like 2 ^ NM_012155 ^ 24139	1	0.63	0.4	0.14	0	0.16	0.38	0.05	0.12	0.04	0.18	0.49	-0.15	-0.16	0	-0.09	-0.28	-0.04	0.06	-0.15	-0.2	0.57	0.42	0.53	-0.14	0.06	-0.06	0.58	-0.01	-0.21	-0.2	-0.17	-0.37	-0.06	-0.03	0.29	0.14	0.08	0.17	-0.11	0.03	0.29	-0.01	-0.42	0.17	0.17	-0.01	-0.04	-0.2	-0.18	-0.16	-0.03	0	-0.33	-0.14	-0.15	-0.13	0	0	-0.09	0.11	-0.27	0.1	0.16	-0.02	-0.05	0.03	0.04	-0.1	0.02	-0.01	-0.12	0.82	0.49	0.47	0.31
AGI_HUM1_OLIGO_A_23_P101303	^  ^ ENST00000221462 ^ 	4	0.18	0.19	0.15	-0.23	0.33	0.43	-0.02	0.38	0.22	0.27	0.74	-0.11	-0.14	-0.21	-0.22	-0.29	-0.37	-0.13	-0.31	-0.18	0.18	-0.02	0.75	0.2	-0.08	-0.04	0.9	0.27	0.07	0.14	-0.14	-0.12	-0.12	-0.43	0.87	0.43	1.31	0.27	0.57	-0.36	-0.01	0.29	0.38	1.36	1.09	-0.11	0.54	0.06	-0.13	-0.24	-0.16	-0.21	-0.14	-0.76	-0.05	0.55	1.04	0.17	-0.11	1.03	-0.03		0.51	0.24	-0.08	-0.36	-0.13	-0.38		-0.56	0.01	0.05	-0.13	0.01	0
AGI_HUM1_OLIGO_A_23_P101308	^  ^ ENST00000221462 ^ 	0	-0.25	-0.09	0.2	0.09	0.02	0.11	0.01	-0.01	0	0.13	0.03	0.1	-0.18	-0.21	0.02	0.12	0	0.04	0.19	-0.12	0.02	-0.13	0.05	-0.01	-0.04	0.15	0.04	0.2	0	-0.06	-0.32	-0.16	-0.12	-0.14	-0.17	0.1	0	0.05	-0.01	-0.1	-0.02	0.02	-0.07	0.25	0.09	-0.1	-0.37	-0.01	-0.08	-0.35	0.05	-0.29	-0.19	-0.16	0.11	0.04	0.37	0.19	0.04	-0.01	0	0.07	-0.04	-0.1	-0.18	0.11	-0.01	-0.23	-0.1	0.05	0.12	0.14	0.25	0.08	-0.1
AGI_HUM1_OLIGO_A_23_P101321	ARHGEF1 ^ Rho guanine nucleotide exchange factor (GEF) 1 ^ NM_199002 ^ 9138	0	0.25	0.13	-0.34	-0.2		0.18	0.31	0.37	0.2	0.3	-0.02			0.15	-0.08	-0.26	-0.34	-0.08	-0.09	-0.06	0.39	0.88	0.58	-0.28	0.19	0	0.13	0.26	0.18	0.33	0.02	-0.73	-0.15	-0.11	0.14	0.08	-0.22	-0.16	-0.34	-0.58	-0.45							0.12	-0.15	-0.11	0.18	0.21			0.05	-0.31		0.07	0.2	-0.01	-0.04	0.1	-0.11		-0.36	0.1	-0.24	-0.28	0.14	0.09	0.01		-0.11	-0.17	0
AGI_HUM1_OLIGO_A_23_P101332	FLJ12949 ^ Hypothetical protein FLJ12949 ^ NM_023008 ^ 65095	15	0.16	0	0.16	0.11	0.04	0.27	0.21	0.02	0.22	0.27	-0.09	0.58	0.11	-0.43	-0.6	-0.2	-0.22	-0.26	0.03	-0.04	0.17	0.2	0.14	-0.07	-0.11	0.05	-0.08	-0.05	0.16	0.27	0.02	0.06	-0.42	-0.7	-0.28	0.08	-0.08	0.08	-0.21	-0.22	-0.1	0.04	-0.11	-0.28	0.02	0	0.15	0.17	0.01	-0.51	-0.23	-0.63	-0.5	-1.03	-0.41	0.32	0.36	0.13	0.09	-0.24	0.03	-0.03	-0.1	-0.24	-0.19	0.02	-0.48	-0.31	-0.43	-0.14	0.11	0.38	0.15	0.08	-0.14
AGI_HUM1_OLIGO_A_23_P101342	APG4D ^ APG4 autophagy 4 homolog D (S. cerevisiae) ^ NM_032885 ^ 84971	4	-0.19	-0.1	0.1	0.03		0.22	-0.14	0.1	0.15	0.08	0.48	-0.31	0	-0.17	-0.67	0.02	-0.24	-0.28	-0.1	-0.2	-0.22	-0.12	0.11	0.23	0.12	0.17	0.22	0.23	-0.15	-0.2	0.01	-0.54	-0.29	0.1	0.27	0.19	0.38	0.19	0.49	-0.05	-0.7	-0.17	-0.12	0.42	0.28	-0.07	0.15	-0.03	-0.03	-0.4	-0.09	-0.07	-0.34	-0.42	0.11	-0.09	0.34	-0.08	0.44	0.04	0.1	0.05	0.19	-0.18	-0.32	0	-0.15	-0.14	-0.27	0.05	0.11	0.05	-0.12	0	0
AGI_HUM1_OLIGO_A_23_P10135	NKIRAS2 ^ NFKB inhibitor interacting Ras-like 2 ^ NM_001001349 ^ 28511	4	0.11	0.07	0.1	-0.42	0.03	0.18	0.4	-0.21	-0.28	0.12	0.28	0.02	-0.11	-0.45	-0.12	-0.31	-0.31	-0.41	-0.06	0	0.02	-0.07	0.28	0.24	-0.03	0.08	0.12	0.03	0.03	-0.07	0.08	-0.14	0.07	-0.12	0	0.31	0.51	-0.01	0.15	-0.23	-0.1	0.09	0.37	0.47	0.65	-0.01	0.48	-0.15	-0.19	-0.36	-0.06	-0.51	0.01	-0.57	-0.05	0.16		-0.13	0.46	0.14	0.11	0.04	0.24	-0.11	-0.25	-0.28	0	-0.09	-0.28	-0.03	-0.11	0.07	0.01	-0.04	-0.09
AGI_HUM1_OLIGO_A_23_P101351	ZNF426 ^ Zinc finger protein 426 ^ NM_024106 ^ 79088	0	-0.14	0.03	0.03	0.1	0.07	-0.09	0.16	-0.21	-0.03	-0.06	-0.07	0.25	0.09	0.21	0.15	0.1	0.05	-0.11	-0.09	-0.02	-0.16	0.12	-0.13	-0.14	-0.05	-0.09	-0.18	-0.03	0.15	0.04	-0.07	-0.15	0.56	-0.35	-0.05	0.04	-0.03	0.1	0.13	-0.03	0.19	-0.13	-0.07	-0.58	0.08	-0.31	0.22	0.15	0.03	0.07	0.11	0.16	0.47	0.11	-0.04	0.15	0.07	-0.4	0.1	-0.09	0.03	0.01	-0.93	-0.17	-0.07	-0.26	0.25	-0.06	0.2	0.24	-0.03		-0.05	0.19	-0.11
AGI_HUM1_OLIGO_A_23_P101374	"CYP2S1 ^ Cytochrome P450, family 2, subfamily S, polypeptide 1 ^ NM_030622 ^ 29785"	13	0.14	-0.03	-0.1	-0.09	0.06	0.16	0.1	0.16	0.06	0.05	0.06	0.19	0.04	-0.12	0.13	0.03	-0.04	0.02	0.1	0.01	0.19	0.31	0	0.06	0.09	0.06	0.11	-0.06	0.1	-0.05	0.22	0.01	-0.09	0.07	-0.25	-0.08	-0.02	-0.17	-0.04	-0.11	-0.06	-0.07	-0.1	-0.15	-0.16	-0.12	0.24	-0.06	-0.05	0.03	-0.04	-0.03	0.2	0.13	-0.1	-0.12	0.48	-0.17	0.22	-0.23	0.02	-0.16	-0.13	0.15	-0.13	-0.05	0.14	-0.04	-0.15	0.01	-0.13	0.34	-0.09	0.12	-0.24
AGI_HUM1_OLIGO_A_23_P101380	"B3GALT7 ^ UDP-Gal:betaGal beta 1,3-galactosyltransferase polypeptide 7 ^ NM_198540 ^ 374907"	14	-0.05	-0.11	-0.15	-0.17	-0.02	0.12	-0.04	-0.07	-0.06	-0.03	0.03	0.14	0.21	0.21	0.05	-0.38	-0.24	0.09	-0.17	0.01	0	-0.09	0.02	-0.11	0.03	0.04	-0.06	-0.06	-0.04	-0.08	-0.12	-0.07	0.06	0.29	0.06	0.11	-0.02	0.14	0.03	-0.14	-0.02	0.04	0.05	0.18	0.11	0.46	0.18	-0.08	-0.18	0.3	-0.05	0.18	0.31	0.08	0.23	0	0.73	0.22	0.09	0.05	-0.09	0.06	0.15	-0.09	0.11	-0.2	-0.21	-0.12	-0.06	-0.04	-0.11	-0.11	0.06	-0.1	-0.01
AGI_HUM1_OLIGO_A_23_P101392	MGC3169 ^ Hypothetical protein MGC3169 ^ NM_024074 ^ 79041	0	0.76	0.74	-0.25	0.13	-0.43	-0.31	-0.02	0.64	0.02	-0.37	-0.43	-0.69	-0.58	0.39	0.55	-0.62	-0.72	1.25	-0.28	1.26	0.81	0.77	-0.3	-0.56	-0.22	-0.62	-0.37	-0.64	-0.35	-0.56	-0.81	-0.33	-0.4	0.22	0.1	0.82	0.47	2.44	2.32	-0.6	-0.46	0.21	0.34	0.24	0.36	2.25	1.67	0.39	0.41	0.58	0.1	0.23	-0.73	-0.5	0.72	0.04	-0.71	0.14	0.51	0.04	-0.18	2.61	2.59	-0.64	-0.46	-0.28	-0.48		-0.74	-0.34	-0.16	-0.1	0.56	0.98	-0.27
AGI_HUM1_OLIGO_A_23_P1014	^  ^ ENST00000367003 ^ 	1	0.78	0.81	0.64	0	0.5	0.72	-0.13	0.95	0.5	0.48	0.02	-0.4	-0.06	-0.62	-0.86	-0.12	0.02	-0.17	1.05	0.06	0.44	0.46	0.05	0.09	0.31	0.19	0.45	0.29	-0.06	-0.45	0	0.1	-0.18	-0.42	-0.38	-0.62	-0.41	0.1	0	-0.3	-0.33	-0.42	-0.91	-0.54	-0.65	-0.61	-0.21	0.03	0.06	-0.21	-0.72	-0.53	-0.16	0.02	-0.57	0.19	-0.27	0.07	-0.22	-0.14	0.02	0.33	-0.06	-0.37	-0.61	-0.08	0.23	0.38	-0.04	-0.36	0.55		1.01	0.13	0.54
AGI_HUM1_OLIGO_A_23_P101407	C3 ^ Complement component 3 ^ NM_000064 ^ 718	4	0.25	0.3	-0.39	-0.51	-0.04	-0.2	0.12	0.21	1.98	-0.18	0.24	1.4	1.27	0.75	1.76	-0.43	-0.05	-0.26	0.36	0.39	-0.82	-0.84	0.47	1.24	-0.4	-0.5	0.09	-0.28	0.19	0.28	-0.42	0.24	-0.57	-0.86	0.23	0.42	0.8	-0.34	0.02	-0.04	-0.8	0.51	0.82	0.2	1.1	0.25	0.49	0.96	1.62	1.21	-0.59	-0.24	-0.37	-0.73	-0.6	0.41	0.14	-0.27	0.01	0.23	-0.02	0.33	-0.03	-0.35	0.14	-0.07	-0.8	-0.57	-0.44	0	-0.18	-0.3	-0.3	-0.06	-0.35
AGI_HUM1_OLIGO_A_23_P101427	EVI5L ^ Ecotropic viral integration site 5-like ^ NM_145245 ^ 115704	0	0.07	0.06	0.04	-0.14	-0.08	0.01	0	-0.11	0.13	0.01	-0.01	0.15	-0.16	-0.02	-0.05	0.05	-0.08	0	-0.03	0.09	-0.11	-0.02	0.04	0.06	0.03	0.08	-0.08	0	0.02	-0.04	-0.04	0.13	-0.05	-0.04	-0.07	0.06	0.02	-0.01	-0.04	0.17	0.08	0.01	0.16	0.24	0.06	-0.26	-0.05	0.01	-0.15	0.04	-0.24	-0.05	0.06	-0.78	0.23	0.1	0.2	-0.03	0.14	-0.08	-0.22	0.04	0.08	-0.66	-0.15	-0.05	-0.07	-0.16	-0.26	0.06	-0.06	0.21	0.17	-0.06	0.04
AGI_HUM1_OLIGO_A_23_P101461	MGC10471 ^ Hypothetical protein MGC10471 ^ NM_030818 ^ 81576	18	0.21	-0.04	0.03	0.07	-0.02	-0.08	-0.02	-0.04	0.07	0	-0.13	0.37	0.06	0.04	-0.25	0.04	-0.04	-0.03	0.53	-0.02	0.03	0	0	-0.03	0.06	0.21	0.08	0.16	-0.07	0.05	0.02	-0.05	-0.19	-0.02	0	0.08	-0.16	0.27	-0.03	0.12	0.08	0.22	-0.07	0.13	0.29	0.18	0.01	0	-0.18	-0.2	0.15	-0.08	-0.17	-0.11	0.28	0.25	0.58	0.1	0	-0.1	-0.1	0.18	-0.05	-0.37	-0.31	-0.04	-0.19	0	-0.04	-0.1	0.1	-0.18	-0.09	-0.05	0.01
AGI_HUM1_OLIGO_A_23_P101476	ZNF442 ^ Zinc finger protein 442 ^ NM_030824 ^ 79973	7	-0.03	-0.22	-0.46	0.16		0.12	-0.11	-0.62		0.03	-0.28	1	0.39	0.12	-0.41	-0.21	-0.11	-0.01	-0.25	0.26		0.09	-0.19	-0.25	0.01	-0.22	-0.34	-0.21	0.23	0.41	-0.11	0	-0.31		-0.26	0.01			-0.07	-0.36	0.06		-0.02	0.24	0.02	0.3	-0.02	0.32	0.3	-0.2	0.15	0.07	0.71	0.17	0.01	0.38		0.3	-0.13	0.07	0.48	-0.09	0	0.08	-0.35	-0.09	0.16	0.51	0.51		-0.15		-0.24	-0.36	-0.46
AGI_HUM1_OLIGO_A_23_P101480	MAST1 ^ Microtubule associated serine/threonine kinase 1 ^ NM_014975 ^ 22983	13	-0.25	-0.37	0.2	-0.31	0.29	0.33	0.33	0.12	0.3	0.37	0	0.69	0.07	-0.11	-0.12	-0.09	-0.26	0.23	-0.18	0.16	-0.18	-0.04	0.2	0.17	-0.05	0.08	-0.18	0.31	0.15	0.22	0.2	-0.31	-0.35	-0.19	-0.39	0.16	0.03	0.03	-0.05	-0.3	-0.16	0.19	0.29	0.41	0.34	0.4	0.13	-0.23	-0.26	-0.14	0	-0.22	-0.37	-0.39	-0.32	0.17	0.54	0.04	0.29	-0.05	0.17	0.09	-0.16	0.33	-0.12	0.01	-0.19	-0.58	-0.32	-0.21	-0.02	-0.5	0.03	-0.03	-0.43
AGI_HUM1_OLIGO_A_23_P101505	KLK11 ^ Kallikrein 11 ^ NM_144947 ^ 11012	7	-0.49	-0.44	0.13	0.4	0.28	-0.05	0.29	-0.16	-0.01	0.02	-0.07	0.24	0.23	-0.53	-0.49	-0.35	-0.06	0.28	-0.71	0.13	0.22	0.29	0.03	-0.44	-0.09	-0.09	0.21	0.44	0.09	0.27	0.5	0.16	0.19	0.65	0.19	-0.03	0.04	0	-0.21	-0.29	0.14	-0.1	0.38	-0.26	-0.23	0.39	0.13	0	-0.46	-0.32	-0.21	0.3	-0.36	-0.33	0.45	-0.02	0.67	0.3	0.2	0.29	-0.09	-0.12	0.16	-0.03	0.16	0.07	-0.15	-0.44	-0.12	-0.1	0.01	-0.05	-0.6	-0.28	-0.39
AGI_HUM1_OLIGO_A_23_P101516	"KCNC3 ^ Potassium voltage-gated channel, Shaw-related subfamily, member 3 ^ NM_004977 ^ 3748"	0	-0.28	0	0.21	-0.17	0.09	0.01	-0.06	0.11	-0.55	-0.18	0.04	-0.17	0.12	-0.29	-0.19	-0.17	-0.16	0.1	0.02	0.09	-0.28	-0.09	-0.04	0.02	-0.26	-0.08	-0.25	-0.15	0.07	-0.44	-0.15	-0.23	0.11	0.27	0	0.13	0.09	-0.04	-0.65	0.31	-0.07	0.19	0.21	0.23	0.17	0.02	0.46	-0.11	-0.25	-0.07	-0.12	-0.06	-0.21	0.01	-0.09	-0.09	0.41	-0.1	0.36	-0.06	0.09	0.1	0.21	-0.23	0.01	-0.12	0.01	-0.02	0.4	0.32	0.01	0.04	0.12	0.44	-0.12
AGI_HUM1_OLIGO_A_23_P101521	MGC33947 ^ Hypothetical protein MGC33947 ^ NM_152358 ^ 126123	8	-0.35	-0.36	-0.06	0.12	-0.19	-0.1	0.28	-0.17	-0.01	-0.02	0.02	0.26	0.24	-0.03	-0.26	0.35	0.33	0.23	0.23	0.04	-0.35	-0.39	-0.14	-0.13	-0.18	-0.16	-0.45	-0.08	0	0.14	0.17	-0.01	-0.15	0.08	-0.05	0.11	-0.03	0.12	0.22	0.23	0.15	-0.1	-0.08	-0.08	0.16	0.17	0.41	0.18	0.21	-0.16	0.15	0.31	-0.3	-0.18	-0.16	0.04	-0.03	0.11	0.06	0.12	0.04	0	-0.13	0.04	0.11	0.52	0.1	0.04	0.18	-0.31	-0.09	-1	-0.39	-0.11	-0.3
AGI_HUM1_OLIGO_A_23_P101532	RPS11 ^ Ribosomal protein S11 ^ NM_001015 ^ 6205	1	-0.24	-0.07	-0.09	-0.48	0.11	0.09	-0.34	-0.13	-0.07	0.23	0.37	0.01	0.08	-0.39	-0.43	0.26	0.16	-0.09	0.44	-0.27	0.77	0.48	0.24	0.17	0.04	-0.17	0.08	-0.19	-0.3	0.04	0.06	-0.07	-0.11	-0.37	0	0.12	0.18	-0.08	-0.02	0.35	0.39	-0.11	0.11	0.22	0.03	-0.01	-0.03	0	-0.15	-0.61	-0.31	-0.57	-0.04	-0.33	0.05	-0.07	0	-0.22	0.02	0.05	-0.13	0.02	0.18	0.13	-0.07	-0.04	0.21	0.26	0.13	0.13	-0.22	0.57	-0.24	0.15	0.22
AGI_HUM1_OLIGO_A_23_P101551	"BCAT2 ^ Branched chain aminotransferase 2, mitochondrial ^ NM_001190 ^ 587"	25	-0.07	0.16	-0.03	-0.21	0.35	0.08	0.43	0.86	0.27	0	0.01	0.04	0.78	-0.24	-0.39	-0.03	0.29	-0.24	0.06	-0.18	-0.13	-0.06	0.31	0.85	-0.21	-0.38	0.05	-0.01	-0.08	-0.01	0.21	0.17	-0.28	-0.07	-0.34	-0.05	-0.18	-0.39	-0.15	0.34	0.1	-0.12	0.12	-0.3	-0.22	-0.19	0.46	0.2	0.29	-0.03	-0.49	-0.43	-0.23	-0.5	0	-0.25	0.43	0.1	0.03	0.06	0.32	-0.13	-0.15	0.58	0.08	0.37	1.27	0.79	0.06	0.72	-0.04	0	0.03	0.12	-0.19
AGI_HUM1_OLIGO_A_23_P10156	FLJ11749 ^ Hypothetical protein FLJ11749 ^ NM_024591 ^ 79643	14	-0.07	-0.17	0.11	-0.08	-0.05	0.05	0.21	-0.06	-0.01	-0.08	-0.08	0.42	0.64	-0.01	0.09	-0.15	-0.35	0.48	-0.36	-0.05	0.04	-0.13	0.19	-0.03	0.11	-0.06	-0.02	-0.04	0.09	0.06	-0.36	-0.04	0.16	0.54	-0.15	0.26	-0.08	0.01	-0.23	-0.32	-0.29	-0.02	0.38	0.33	-0.11	0.57	0.16	0.1	0.06	0.25	0.05	0.29	0.67	0.08	0.31	0.05	0.2	-0.36	0.2	0.29	0.05	0.03	-0.07	0	-0.1	-0.15	-0.26	-0.46	-0.4	-0.3	-0.33	0.15	0.09	0.17	-0.22
AGI_HUM1_OLIGO_A_23_P101564	FGF21 ^ Fibroblast growth factor 21 ^ NM_019113 ^ 26291	0	0.31	0.23	0.29	-0.42	0.3	0.33	-0.05	0.05	0.55	0.45	0.33	-0.02		-0.03	0.2	-0.05	-0.05	0.04	-0.19	-0.12	0.43	0.36	0.38	0.32	0.17	0.25	0.43	0.34	-0.1	-0.23	0.05	-0.43	-0.09		-0.4	-0.13	-0.33	-0.02	-0.12	-0.45	-0.1	0.1	-0.29		-0.04		0.03	0.06	-0.15	-0.04	0.02	0.12	0.98			0.02		1.02	-0.2	-0.08	0.15	0.09	0.01	-0.47	-0.18	-0.02	0.05	-0.03	-0.04		-0.14		0.2	-0.54	-0.27
AGI_HUM1_OLIGO_A_23_P101615	ZNF565 ^ Zinc finger protein 565 ^ NM_152477 ^ 147929	0			-0.07	-0.08		-0.08	-0.31	-0.08	0.16	-0.19	-0.03	0.15	0.26	0.17	-0.25	-0.05	-0.34	-0.25	-0.21	-0.24		-0.8	-0.01	0.2	-0.1	-0.05	-0.1	-0.19	0.03	0.09	0.05	-0.2	0.06	-0.41	0.06	0.21	0.15	0.07	0.14	0	-0.47	0.08	-0.07	-0.15	0.25		-0.51	0.03	-0.17	0.21	0.15	0.22	0.26	0.41	-0.41	0.16	0.2	0.44	0.06	0.33	0.03	-0.24	0.1	-0.38	0.14	-0.36	0.06	0.29	-0.01	0.07	0.02		-0.13	-0.19	-0.17
AGI_HUM1_OLIGO_A_23_P101623	FLJ14011 ^ Hypothetical zinc finger protein FLJ14011 ^ NM_022103 ^ 63934	11		0.07	0.14	-0.07	0.2	0.15	-0.1	0.34	0.43	0.04	-0.04	0.3	0.11	0.21	-0.43	0.07	-0.44	0.02	0	-0.39			-0.03	-0.02	0.41	-0.04	0.21	-0.01	-0.19	-0.28	-0.1	0.04	-0.64	-0.37	-0.03	-0.23	-0.01	0.02	0.09	-0.22	0.24	-0.12	-0.46		0.25	-0.24	-0.03	0.28	0.05	-0.05	0.1	0.25	0.2	0.34	0.02	-0.24		0.22	-0.51	-0.21	0.28	0.24	-0.19	-0.41	-0.22	0.07	-0.11	-0.04			-0.13		0.23	0.03	0.09
AGI_HUM1_OLIGO_A_23_P101642	"PTPRH ^ Protein tyrosine phosphatase, receptor type, H ^ NM_002842 ^ 5794"	1	0.12	0.31	0.08	-0.11	0	-0.01	-0.04	0.69	-0.22	0.13	-0.3		-0.12	-0.19	-0.03	0.11	0.15	0.08	0.53	0.02	0.11	0.68	-0.18	-0.26	0.03	-0.05	-0.38	0.03	0.06	0.22	0.24	-0.01	-0.03	-0.13	-0.32	0.11	-0.43	0.03	-0.28	0.02	0.27	0.03	-0.23	-0.45	-0.56	-0.02	0.72	-0.1	0.16	0.24	-0.09	-0.18	0.32	-0.43	-0.05	0	0.24	0.28	-0.09	-0.58	0.03	0.19	-0.03	-0.02	0.26	0.29	-0.18	-0.18	0.02	-0.02	0.26	-0.54	0.26	0.21	-0.13
AGI_HUM1_OLIGO_A_23_P101655	"ACTN4 ^ Actinin, alpha 4 ^ NM_004924 ^ 81"	9	0.01	-0.13	0.09	0.25	-0.07	-0.02	0.07	-0.15	0.04	-0.14	0.19	0	0.1	-0.04	-0.16	0.09	0.26	0.04	0.1	-0.05	-0.12	-0.22	-0.08	-0.18	-0.06	-0.13	-0.1	-0.18	0.11	0.09	-0.24	-0.23	-0.19	0.21	0.25	0.36	0.49	0.15	0.25	-0.08	0.37	-0.08	0.02	0.43	0.69	0.38	0.17	-0.23	-0.22	-0.24	0.14	-0.23	-0.02	-0.11	-0.07	-0.11	0.19	0.08	0.08	0.07	-0.26	0.11	-0.01	-0.14	-0.07	0.02	-0.08	0.1	0.4	0.24	0.28	0.02	-0.11	-0.14	-0.19
AGI_HUM1_OLIGO_A_23_P101683	CLC ^ Charcot-Leyden crystal protein ^ NM_001828 ^ 1178	0	-0.15	-0.27	0.07	-0.04	0.1	-0.04	-0.04	0.11	0.26	-0.01	-0.16	0.04	-0.08	0.02	0.07	0	0.02	0.03	-0.12	0.13	-0.25	-0.22	-0.16	-0.28	-0.21	0.01	-0.33	-0.03	0	-0.03	0.05	0.1	-0.13	-0.21	-0.16	0.02	-0.25	-0.06	-0.16	-0.08	0.06	0	0.28	0.25	-0.07	0.08	0.03	0.27	0.1	0.29	-0.01	-0.11	0.02	-0.08	-0.08	0	0.7	-0.14	0.2	0.04	-0.04	-0.09	-0.08	-0.28	0.03	0.06	0.08	0.3	0.14	0.02	0.04	-0.32	0	0.02	-0.19
AGI_HUM1_OLIGO_A_23_P101707	M6PRBP1 ^ Mannose-6-phosphate receptor binding protein 1 ^ NM_005817 ^ 10226	4	-0.18	-0.1	0.02	-0.01	0.1	0.1	0.39	0.19	0.23	-0.14	-0.04	0.18	0.01	-0.18	-0.28	-0.18	-0.05	-0.11	0.13	0.02	-0.02	0.18	0.16	0.18	-0.16	-0.2	-0.04	0.03	0.07	0.12	0.02	0.05	-0.12	-0.32	-0.05	0.24	-0.1	-0.19	-0.05	-0.1	0.15	0.16	0.22	-0.04	0.11	0.11	0.14	-0.12	-0.09	-0.31	-0.2	-0.27	-0.39	-0.66	0.06	0.1	0.85	-0.12	0.53	0	0.07	-0.05	0.16	-0.03	0.12	0.22	0.04	0.2	-0.18	-0.13	-0.13	-0.14	0.02	0.05	-0.16
AGI_HUM1_OLIGO_A_23_P101742	MRPL54 ^ Mitochondrial ribosomal protein L54 ^ NM_172251 ^ 116541	25	-0.25	-0.14	0.02	0.01	0.14	0.1	0.04	0.08	0.05	0.01	0.04	0	-0.16	-0.32	0.06	-0.03	-0.2	0.05	0.07	-0.01	-0.15	-0.3	0.1	0.14	-0.17	-0.32	-0.3	-0.21	0.02	0	-0.17	0.06	-0.14	-0.37	0.07	0.06	0.17	-0.33	-0.13	-0.13	-0.39	-0.06	0.19	-0.08	-0.63	0.09	0.31	0.03	0.08	-0.01	-0.37	-0.16	-0.43	-0.16	-0.29	-0.25	0.23	-0.17	0.24	0.28	0.13	-0.22	0.1	0.01	-0.03	-0.1	0.14	-0.12	0.01	0.04	0.15	-0.32	0.05	0.14	0.1
AGI_HUM1_OLIGO_A_23_P101759	"FUT5 ^ Fucosyltransferase 5 (alpha (1,3) fucosyltransferase) ^ NM_002034 ^ 2527"	4	-0.26	-0.15	0.2	-0.02	0.05	0.05	0.19	-0.04	0.07	-0.04	0	0.15	-0.02	-0.05	0.04	0.24	0.06	-0.07	-0.09	0.05	0.12	-0.07	0	0.16	-0.08	0.35	-0.09	-0.03	-0.13	0.11	0	-0.25	0.1	0.11	-0.17	0.05	0.06	0.03	0.03	-0.14	-0.07	-0.03	0.1	0.03	0.03	0.07	-0.16	-0.06	-0.14	0	-0.02	0.03	-0.1	-0.16	-0.03	0.02	0.27	0.18	0.12	-0.11	-0.02	0.06	0.1	-0.06	0.05	0.05	-0.03	-0.01	-0.07	-0.36	-0.02	-0.15	0.23	0.03	0.12
AGI_HUM1_OLIGO_A_23_P101761	GPR54 ^ G protein-coupled receptor 54 ^ NM_032551 ^ 84634	4	-0.38	-0.38	0.36	0.14	0.17	0.24	0.19	0.27	0.38	0.19	0.01	0.62	0.01	-0.41	-0.39	-0.36	0.02	-0.09	-0.11	0.18	-0.51	-0.52	0.05	0.1	0.04	0.2	0.01	0.09	0.2	0.52	-0.45	0.06	-0.42	-0.36	-0.13	0.39	0.36	-0.39	-0.09	-0.3	-0.08	0.42	0.69	0.74	0.74	0.48	0.08	0.11	-0.15	-0.29	-0.59	-0.33	-0.67	-0.68	-0.28	0.26	0	-0.24	0.85	0.04	-0.04	0.33	0	-0.09	-0.38	-0.08	-0.32	-0.36	-0.48	-0.34	-0.14	0.12	0.07	-0.09	-0.56
AGI_HUM1_OLIGO_A_23_P101774	"SLC5A5 ^ Solute carrier family 5 (sodium iodide symporter), member 5 ^ NM_000453 ^ 6528"	0	0.36	-0.06	0	-0.27	0.09	0.14	0.06	0.17	0.14	0.16	-0.11	0.05		0.01	-0.1	-0.43	-0.36	-0.08	-0.02	0.06	-0.77	0.29	-1.14	0.08	0.01	-0.04	0.14	0.13	0.17	-0.03	-0.13	-0.13	0.36	-0.4	-0.07	0.13	-0.21	-0.08	-0.23	-0.14	0.1	-0.04	0.17	0.14			0.23	-0.04	0.11	-0.13	0.12	-0.18	0.22	-0.12	0.05	-0.13	0.57	0.21	0.09	-0.08	-0.06	-0.03	-0.18	0.41	0.17	-0.31	-0.56	-0.36	0.12	-0.05	-0.16		0	0.18	0.01
AGI_HUM1_OLIGO_A_23_P101783	"IL12RB1 ^ Interleukin 12 receptor, beta 1 ^ NM_005535 ^ 3594"	17	0.2	-0.09	0.08	0.2	-0.15	0.13	0	-0.91	-0.17	0.28	0.3	-0.48	-0.37	-0.21	0.19	0.01	0.33	-0.2	-0.26	0.08	-0.19	-0.05	0	0.23	-0.15	-0.04	0.17	-0.1	-0.23	0.02	-0.15	-0.05	0.13	0.01	0.07	-0.07	0	-0.09	-0.04	0.24	0.18	0.18	0.07	0.21	0.17	-0.04	0.75	-0.25	-0.32	0.07	0.11	-0.22	-0.19	-0.16	0.3	-0.1	-0.01	-0.03	0.23	-0.13	-0.2	0.25	0.16	-0.06	0	0.03	0.32	-0.21	0.24	0.02	0.14	0.4	0.1	-0.01	-0.03
AGI_HUM1_OLIGO_A_23_P101796	7h3 ^ Hypothetical protein FLJ13511 ^ NM_033025 ^ 85360	1	0.49	0.27	0.3	0.11	0.28	0.4	0	-0.19	0.29	0.27	0.33	-0.27	-0.39	-0.06	0.11	0.36	-0.14	0.02	-0.11	-0.19	0.39	0.3	0.33	0.3	0.3	0.3	0.52	0.1	-0.05	0.01	-0.04	0.11	-0.02	0.25	-0.13	-0.06	0.2	-0.15	0.04	0	0.07	-0.05	-0.02	0.13	-0.02	-0.07	-0.1	-0.13	-0.03	-0.06	-0.11	-0.11	-0.39	0	0.15	-0.01	0.1	-0.19	-0.07	-0.18	-0.14	-0.07	0	-0.26	-0.13	0.04	-0.03	-0.18	0.02	0.19	0.03	0.93	0.34	0.26	0.11
AGI_HUM1_OLIGO_A_23_P101806	"HPN ^ Hepsin (transmembrane protease, serine 1) ^ NM_182983 ^ 3249"	1	0.07	0.25	0.41	0.02	0.18	0.21	-0.22	0.44	0.32	0.27	0.49	-0.24	-0.43	-0.61	-0.14	0	-0.02	-0.13	0.12	-0.08	0.14	0.04	0.45	0.42	0.16	0.04	0.3	-0.08	0.12	0.24	0.39	-0.2	0.21	-0.54	-0.4	-0.2	-0.14	-0.46	-0.11	0.18	-0.2	-0.34	0.05	-0.24	-0.46	-0.22	0.18	0.05	-0.03	-0.78	-0.46	-0.48	0	-0.63	-0.62	0.24	-0.25	0.33	-0.29	-0.59	-0.15	0.04	0.13	-0.47	0.08	-0.08	-0.03	-0.25	-0.12	-0.47	0.2	0.42	0.14	0.14	0.17
AGI_HUM1_OLIGO_A_23_P101811	ZNF14 ^ Zinc finger protein 14 (KOX 6) ^ NM_021030 ^ 7561	5	0.02	0.18	-0.15	0.05	0.02	-0.23	-0.27	0.05	0.04	-0.04	-0.13	-0.03	-0.06	0.45	0.53	0.04	0.17	-0.13	0.02	-0.16	0.26	-0.4	-0.04	-0.05	0.11	0.08	-0.19	0.05	-0.11	-0.16	-0.01	-0.36	-0.13	-0.58	0.43	-0.11	-0.12	-0.09	0.1	0.4	0	-0.04	-0.52		-0.2	0.27	0.29	-0.13	0.16	0.09	0.48	0.47	0.14	0.94	0.54	0.01	0.05	-0.35	-0.54	-0.13	-0.01	-0.12	-0.09	0.02	-0.14	0.46	-0.07	0.26	0.34	0.19	0.1		0.3	-0.19	-0.05
AGI_HUM1_OLIGO_A_23_P10182	"ACOX2 ^ Acyl-Coenzyme A oxidase 2, branched chain ^ NM_003500 ^ 8309"	25	-0.32	-0.18	-0.4	-0.31	0.46	0.52	0.89	0.32	0.02	-0.11	0.17	0.36	1.36	-0.22	-0.21	-0.07	0.11	-0.32	-0.21	-0.34	-0.05	-0.24	-0.25	0.5	0	0.04	0.5	0.57	-0.31	-0.64	-0.42	0.57	-0.23	-0.19	-0.5	-0.16	-0.09	-0.26	-0.44	-0.12	-0.26	0.26	0.24	-0.38	-0.09	0.21	0.8	0.31	0.72	1.07	-0.28	0.08	0.27	0.53	0.04	-0.08	0.8	0.19	0.46	0.65	0.72	-0.18	-0.07	0.62	0.7	0.39	1.32	0.78	1.19	1.29	-0.42	-0.21	-0.38	-0.02	-0.02
AGI_HUM1_OLIGO_A_23_P101829	"EDG4 ^ Endothelial differentiation, lysophosphatidic acid G-protein-coupled receptor, 4 ^ NM_004720 ^ 9170"	0	0.96	1.06	0.12	0.13	0	-0.14	-0.08	-0.09	-0.42	-0.14	0.04	-0.06	-0.19	-0.09	-0.13	0.1	0.18	0.06	-0.06	-0.2	-0.22	-0.13	-0.19	-0.09	-0.09	-0.12	-0.2	-0.2	-0.09	0.1	-0.03	-0.22	0.05	0.34	0	0.04	0.08	0.08	-0.01	-0.03	-0.01	0.04	0.02	-0.09	0.13	0.07	0.26	0.03	-0.01	-0.05	-0.11	-0.13	-0.06	-0.09	0.08	-0.01	0.26	0.07	0.17	0.08	-0.09	0.09	0.1	0.1	0.1	-0.04	0.28	0.14	0.13	0.02	0.01	-0.11	0.82	0.06	0.09
AGI_HUM1_OLIGO_A_23_P101871	FBXO17 ^ F-box protein 17 ^ NM_024907 ^ 115290	3	-0.73	-0.48	-0.17	0.15		-0.44	0.34	-1.11	-0.33	-0.41	-0.15	0.06		-0.04	0.32	0.11	0.52	-0.17	-0.1	-0.02		-0.75	-0.54	-0.6	-0.52	-0.45	-0.95	-0.34	-0.09	-0.06	-0.18	0	-0.11	0.11	0.35	0.16	0.69	-0.03	0.12	0.13	0.67		0.4	0.32		0.26	1.49	-0.11	0.3	0.16	0.05	-0.06	0.62	0.16	0.05	0.01		0.11	0.71	0.4	0.55	0.13		0	0.54	0.27		-0.22	-0.12	0	-0.24		-0.64	-0.38	-0.37
AGI_HUM1_OLIGO_A_23_P101893	FBN3 ^ Fibrillin 3 ^ NM_032447 ^ 84467	6	0.28	-0.06	0.02	0.15	0.02	0.12	0.13	-0.04	-0.09	0.02	-0.22	-0.09	0.08	-0.06	0.23	-0.15	-0.05	0.02	-0.18	-0.03	0.23	0.21	0.1	0.04	-0.08	-0.03	0.14	0	0.08	0.06	0.19	0.14	-0.34	0.01	-0.25	0	-0.13	-0.08	-0.12	-0.13	-0.09	0	-0.04	0.03	-0.13	-0.01	-0.07	-0.03	0	0.07	-0.07	0.07	-0.05	-0.1	0.13	-0.1	0.57	0.05	-0.06	-0.25	-0.17	0.06	0.01	0.16	0.13	0.25	0	0.07	-0.24	-0.18	0.06	-0.03	0.18	0.13	-0.14
AGI_HUM1_OLIGO_A_23_P101908	APC2 ^ Adenomatosis polyposis coli 2 ^ NM_005883 ^ 10297	0	0.14	0.16	-0.06	-0.08	-0.08	0.17	0.05	-0.08	-0.02	0.09	-0.02	-0.02	0.1	-0.07	0.12	0.12	0	-0.06	0.01	-0.06	-0.07	0.13	0.03	-0.02	0.07	0.06	-0.05	0.02	-0.06	0.01	0.17	0	-0.07	-0.36	-0.12	-0.05	0.07	-0.04	0.03	-0.03	-0.13	0.04	0.05	-0.03	-0.24	0.03	0.18	0.05	0.08	0.14	0.07	-0.07	-0.09	-0.03	0.21	-0.07	0.21	-0.14	0.04	0.08	0.05	-0.04	-0.14	0.13	0.03	-0.02	-0.06	0	-0.13	-0.17	0	0.42	0.07	-0.09	-0.06
AGI_HUM1_OLIGO_A_23_P10194	SEZ6L2 ^ Seizure related 6 homolog (mouse)-like 2 ^ NM_201575 ^ 26470	1	0.36	0.23	0.42	-0.04	0.4	0.16	-0.14	0.27	0.32	0.33	0.31	-0.47	-0.38	-0.76	-0.1	0.07	0.29	-0.14	0.64	0.2	0.2	0.43	0.36	0.21	0.12	0.28	0.17	0.3	-0.04	-0.03	0.19	-0.03	-0.01	0.02	-0.11	0.04	-0.06	0	0.1	0.06	-0.03	0.18	0.11	-0.14	-0.1	-0.67	-0.25	-0.18	-0.09	-0.65	-0.15	-0.53	-0.23	-0.49	-0.57	0.22	-0.01	-0.15	-0.05	-0.43	-0.1	0.14	0.17	-0.12	-0.26	0.05	-0.05	-0.13	-0.46	-0.17	0.18	0.41	0.41	0.38	0.13
AGI_HUM1_OLIGO_A_23_P101943	ARL5 ^ ADP-ribosylation factor-like 5 ^ NM_012097 ^ 26225	5	-0.15	0.01	-0.04	0.17	-0.09	0.07	0.14	0.02	-0.17	-0.04	-0.16	0	0.31	0.19	-0.21	0.11	0.12	-0.08	0.18	0.14	-0.29	-0.21	-0.06	-0.36	-0.04	0.08	-0.17	0.09	0.01	0.01	-0.07	0.31	0.18	0.16	0.15	-0.06	-0.35	0.03	-0.02	-0.11	0.02	0.03	-0.39	-0.03	-0.22	0.48	0.26	-0.04	-0.14	0.18	-0.04	0.37	0.26	0.12	0.39	0.01	-0.23	0.1	0.07	0.13	-0.06	-0.01	-0.15	0.01	-0.12	-0.18	0.06	0.23	0.15	-0.1	-0.11	-0.14	-0.22	-0.45	-0.05
AGI_HUM1_OLIGO_A_23_P101950	"MDH1 ^ Malate dehydrogenase 1, NAD (soluble) ^ NM_005917 ^ 4190"	2	0.06	0.18	-0.15	-0.12	0.2	-0.01	-0.01	0.53	-0.08	-0.22	-0.1	0.05	0.32	0.61	-0.32	0.21	-0.02	-0.24	0.79	0.52	-0.04	-0.34	0.02	-0.04	-0.02	-0.15	0.55	0.44	-0.13	-0.24	0	0.1	-0.14	-0.02	-0.07	-0.32	-0.18	-0.25	-0.44	-0.14	0.13	-0.13	-0.65	-0.18	0.18	0.01	0.19	-0.19	0.17	0.16	0.22	0.28	0.61	0.82	0.26	-0.17	-0.54	0.2	0.31	0.26	0.38	-0.43	-0.64	-0.17	-0.09	-0.13	0.46	0.35	0.12	0.56	0.03	0.09	0.05	-0.02	0.34
AGI_HUM1_OLIGO_A_23_P101960	"ZFP36L2 ^ Zinc finger protein 36, C3H type-like 2 ^ NM_006887 ^ 678"	18	0.57	0.4	-0.32	-0.01	-0.08	-0.04	0.13	-0.25	-0.02	0.03	0.03	0.32	-0.23	0.93	-0.37	0.32	-0.39	-0.27	-0.24	-0.19	0.29	0.4	0.21	-0.1	-0.43	-0.57	-0.36	-0.56	0.12	0.09	0.1	-0.38	-1.08	-0.16	0.52	0.1	0.26	0.87	0.09	0.7	0.27	0.34	0.12	0.44	0.39	-0.02	-0.45	0.1	-0.32	-0.82	0.25	-0.3	-0.62	-1.07	0	0.51	1.24	0.15	0.24	0.25	-0.12	0.19	0.02	-0.1	-1.14	-0.38	-0.32	0.39	-0.48	-0.42	0.29	-0.53	-0.34	-0.52	0.11
AGI_HUM1_OLIGO_A_23_P101972	CAPN13 ^ Calpain 13 ^ NM_144575 ^ 92291	28	-0.15	-0.11	0.18	0.15	0.02	-0.05	0.14	-0.01	-0.31	-0.07	0.04	-0.26	0.07	-0.34	-0.34	0.47	0.3	-0.04	0.04	-0.01	-0.27	0.01	-0.01	0.01	-0.25	-0.16	-0.3	-0.3	-0.3	-0.01	-0.12	0.23	-0.23	-0.1	0.04	0.22	0.27	0.34	0.14	0.17	-0.02	0.1	0.29	0.07	0.05	-0.36	-0.1	-0.12	0	-0.29	-0.26	-0.29	-0.15	-0.38	-0.01	0.3	1.35	0.02	0.42	0.09	-0.18	0.19	0.2	0.07	-0.01	0.13	0.34	0.06	0.51	0.09	0.37	-0.13	-0.12	0.06	-0.25
AGI_HUM1_OLIGO_A_23_P101992	MARCO ^ Macrophage receptor with collagenous structure ^ NM_006770 ^ 8685	7	0.23	-0.69	-0.37	-0.27	-0.17	-0.01	1.04	-0.76	-0.66	-1.12	-1.27	0.82	1.9	0.11	-0.15	-0.19	-0.62	0.09	-1.17	-0.97	-0.83	-1.13	0.05	-0.41	-0.21	-0.21	-0.59	-0.09	-0.62	-0.28	-0.51	0.52	0.74	1.92	0.12	0.16	0.67	-0.31	0.01	0.34	0.25	0.97	1.4	1.34	1.9	0.6	0.17	0.35	-0.11	0.87	-0.69	2.16	0.52	0.89	1.1	0.99	1.2	-0.38	1.03	1	0.56	0.29	1	-0.39	0.15	-0.41	0.5	-0.19	-0.53	-0.15	-0.08		-0.66	-0.45	-0.29
AGI_HUM1_OLIGO_A_23_P102000	^  ^ NM_001008540 ^ 	11	0.06	0.06	0.35	-0.33	0.09	-0.93	-0.55	-0.17	0.34	-0.13	-0.03	-0.53	-0.47	1.99	0.75	1.13	0.5	-0.22	1.61	0.74	-0.25	0.08	-0.02	0.16	0.24	-0.02	0.28	-0.6	0.15	-0.15	0.2	-0.59	-0.18	-0.14	0.04	-0.02	0.18	-0.39	-0.54	0.68	0.18	-0.58	0.02	-0.48	-0.46	-0.86	-0.04	0.27	0.31	0.38	0.39	-0.06	0.45	0.67	-0.12	-0.84	-1.31	0.22	-0.87	-0.96	-1.04	-0.7	0	0.33	-0.16	0.4	-0.14	0.27	-0.13	0.13	0.69	0.18	0.38	0.39	-0.13
AGI_HUM1_OLIGO_A_23_P102058	MATN3 ^ Matrilin 3 ^ NM_002381 ^ 4148	9			0.2	0.12	0.23	-0.2	-0.25	-0.98	-1.05	-0.04	0.06			-0.48	0	0.32	0.42	-0.26	0.39	0.09			0.09	0.34	-0.14	-0.12	-0.32	-0.31	0.18	0.03	0.01	0.06	-0.24	-0.28	0.05	-0.01	0.24	0.14	0.02	0.44	0.35	1.42	-0.14	0	-0.38	-0.36	-0.06	0.1	-0.61	-0.09	-0.59	-0.3	-0.17	0.08	-0.66	-0.21		-0.05	-0.35	-0.17	-0.22	-0.07	0.19	0.05	-0.1	0.34	0.08	-0.23	0.1	0.06	0.14		0.03		0.1
AGI_HUM1_OLIGO_A_23_P10206	HAS2 ^ Hyaluronan synthase 2 ^ NM_005328 ^ 3037	1	0.85	0.43	0.49	0.21	0.32	0.3	-0.48	0.32	0.56	0.33	-0.11	-0.29	-0.29	-0.17	-0.31	0.2	0.1	0.05	-0.05	-0.16	1.2	0.89	0.14	0.15	0.35	0.41	0.74	0.32	0.07	-0.02	0.23	0.08	0.15		-0.33	-0.25	-0.29	-0.14	-0.33	0.01	-0.05	-0.31	-0.48	-0.28	-0.12	-0.58	-0.23	0.3	0.03	-0.19	-0.23	-0.15	-0.14	-0.19	0.09	-0.05		-0.2	-0.28	-0.26	-0.15	-0.01	-0.26	-0.15	0	0.31	0.16	0	-0.13	-0.18	0.01	1.06	0.56	0.54	0.35
AGI_HUM1_OLIGO_A_23_P102060	SSFA2 ^ Sperm specific antigen 2 ^ NM_006751 ^ 6744	5	-0.19	-0.36	-0.26	0.24	-0.48	-0.51	-0.01	0	-0.58	-0.41	-0.31	-0.13	0.01	0.52	-0.29	0.43	0.23	-0.18	-0.45	-0.15	-0.59	-0.68	0.01	-0.54	-0.14	-0.49	0.07	-0.25	0	-0.35	-0.35	0.31	0.21	0.45	0.68	-0.34	-0.14	0.27	0.08	0.6	-0.02	0	-0.36	0.41	0.21	0.33	-0.13	0.12	0.1	0.28	0.5	0.46	0.27	0.53	0.51	0.19	-1.21	0.34	0.08	0.27	0.06	0.3	-0.02	-0.38	-0.29	-0.29	0.36	0.78	0.46	0.35	-0.1	-0.94	-0.71	-0.84	0.26
AGI_HUM1_OLIGO_A_23_P102071	^  ^ AK027315 ^ 	1	0.28	0.16	0.32	-0.07	0.17	0.01	-0.23	0.25	0.22	0.07	0.24	-0.47	-0.49	-0.29	0.02	-0.08	0.05	-0.31	0.23	0.22	0.16	0.03	0.14	0.41	-0.09	0.1	0.05	0.22	0.04	0	0.07	-0.17	-0.01	-0.21	-0.06	-0.06	0.01	-0.06	0	0.17	-0.03	0.03	0	-0.02	0.01	-0.65	-0.34	-0.05	0.04	-0.35	-0.14	-0.25	-0.27	-0.33	-0.3	0.06	-0.62	-0.27	-0.02	-0.13	-0.27	-0.17	0.09	-0.14	-0.25	0.08	-0.04	0.12	-0.1	0.07	0.17	0.26	0.55	0.16	0.19
AGI_HUM1_OLIGO_A_23_P102109	"TUBA1 ^ Tubulin, alpha 1 (testis specific) ^ NM_006000 ^ 7277"	4	-0.36	-0.37	-0.07	-0.21	0.18	0.35	0.21	-0.1	-0.26	0.27	0.02	0.04	-0.03	-0.52	-0.77	-0.37	-0.51	0.27	-0.64	0.02	0.04	-0.06	0.51	0.07	-0.06	0.08	0.09	-0.06	0.59	0.91	0.2	0.11	-0.14	-0.24	0.24	-0.09	0.07	-0.35	-0.24	0.12	0.23	-0.07	0.17	0.64	0.35	0.41	0	0.45	-0.09	-0.49	-0.01	-0.59	-0.85	-1.09	-0.29	0.33	0.6	-0.21	-0.19	-0.18	-0.14	0.08	0.1	0.62	0.29	0.12	0.37	-0.04	0.22	0.24	-0.72	-0.25	-0.58	-0.11	0
AGI_HUM1_OLIGO_A_23_P10211	"SLC2A13 ^ Solute carrier family 2 (facilitated glucose transporter), member 13 ^ NM_052885 ^ 114134"	11	0.25	0.01	0.02	0.14	-0.09	0	0.21	-0.04	-0.07	-0.04	-0.12	0.02	-0.07	-0.17	0.1	0.22	0.25	-0.04	-0.02	-0.11	-0.1	0.04	0.01	-0.12	0.03	-0.09	-0.11	-0.05	-0.05	0.06	0.06	0.01	-0.07	0.01	-0.2	-0.02	-0.23	-0.07	-0.08	-0.04	0.15	0.05	-0.16	-0.05	-0.09	-0.04	0.2	0.11	0.09	0.03	0	0.17	-0.07	0	0.19	-0.02	0.18	-0.24	0.03	-0.15	-0.02	0	-0.19	0.07	0.01	0.18	-0.07	-0.02	0.08	-0.1	0.01	0.33	0.18	0.22	0.05
AGI_HUM1_OLIGO_A_23_P102113	"WNT10A ^ Wingless-type MMTV integration site family, member 10A ^ NM_025216 ^ 80326"	7	-0.21	-0.27	-0.41	0.08	-0.59	-0.16	0.08	-1.12	-0.68	-0.37	-0.15	0.39	0.56	-0.33	-0.44	-0.3	0.02	0.15	-0.16	0.28	0.08	-0.06	-0.2	-0.17	-0.15	-0.48	-0.51	-0.48	0.18	0	-0.57	-0.38	-0.61	0.73	0.24	0.52	0.69	0.23	0.39	0.22	-0.05	0.25	-0.33	0.7	1.24	0.38	0.17	-0.65	-0.58	0	0.53	0.08	-0.42	-0.45	1.11	0.25	0.16	0.46	0.64	0.47	-0.27	0.57	0.29	-0.05	0.01	-0.08	0.52	-0.04	0.17	0.02	0.21	-0.03	-0.1	-0.15	-0.34
AGI_HUM1_OLIGO_A_23_P102117	"WNT10A ^ Wingless-type MMTV integration site family, member 10A ^ NM_025216 ^ 80326"	14	-0.26	0.05	-0.37	-0.21	-0.15	0.28	0.21	-0.43	-0.2	0.01	-0.13	0.38	0.15	0.3	0.47	-0.87	-0.52	0.01	-0.49	0.22	-0.05	-0.36	-0.08	-0.16	-0.13	-0.06	-0.17	-0.11	-0.03	0.1	-0.06	-0.07	-0.15	0.61	0.31	0.18	0.17	-0.03	0.11	-0.08	-0.03	0.07	0.11	0.61	0.72	0.34	0.12	-0.16	-0.19	0.23	0.42	0.67	-0.29	0.03	1.02	-0.03	0.7	0.09	0.06	0.16	-0.08	0	0.1	0.29	0.2	-0.21	0.31	0	0.02	0.19	-0.25	-0.14	-0.28	-0.49	-0.42
AGI_HUM1_OLIGO_A_23_P102122	"ARPC2 ^ Actin related protein 2/3 complex, subunit 2, 34kDa ^ NM_152862 ^ 10109"	0	-0.17	-0.06	-0.12	0.01	-0.09	-0.18	0.02	-0.37	-0.24	-0.31	-0.18	0.05	0.15	0.1	0.15	0.17	0.19	0.07	0.14	0.09	-0.03	-0.19	-0.09	-0.4	0.46	0.23	0.41	0.26	-0.06	-0.06	0.28	0.3	0	0.15	0.14	-0.31	-0.07	0.02	-0.16	0.17	0.2	-0.25	-0.21	-0.04	0.15	0	-0.09	-0.19	-0.06	0.07	0.12	-0.11	0.19	0.1	0.09	-0.11	0.63	-0.13	0.02	0.01	0.02	-0.17	-0.12	-0.29	-0.22	-0.32	0.05	0.06	0.14	0.01	0.24	-0.28	-0.61	-0.56	-0.1
AGI_HUM1_OLIGO_A_23_P102160	FLJ32954 ^ Hypothetical protein FLJ32954 ^ AF435956 ^ 151393	5	-0.07	-0.17	-0.08	-0.12	-0.15	-0.27	0.03	-0.14	-0.13	-0.38	-0.18	0.36	0.78	0.64	0.16	0.21	0.18	0.03	-0.01	-0.02	-0.21	-0.41	-0.2	0.01	0.28	0.21	0.32	-0.09	-0.02	-0.16	-0.11	0.28	0.24	0.34	-0.08	-0.22	-0.15	-0.01	-0.08	0.42	0.2	-0.15	-0.24	-0.01	-0.1	0.63	0.42	-0.32	-0.01	0.56	0.22	0.59	0.42	1.08	0.22	-0.1		1.12	-0.17	0.05	0.26	-0.12	0.1	-0.15	0.01	-0.12	0.18	0.76	0.55	0.27	0.02	-0.09	0.08	-0.48	0.17
AGI_HUM1_OLIGO_A_23_P102183	LOC56902 ^ Putatative 28 kDa protein ^ L48692 ^ 56902	2	0.15	0.19	0.44	0.2	0.13	-0.04	-0.15	0.21	0.15	-0.05	0.11	-0.29	-0.31	0.04	0.11	0.09	0.35	0.02	0.95	0.01	0	0.25	0.18	0.21	-0.08	-0.41	0.08	-0.03	0.09	-0.1	-0.33	0.03	0.23	-0.29	-0.02	-0.43	-0.26	-0.35	-0.05	0.21	0.37	-0.36	-0.5	-0.09	-0.05	-0.28	-0.16	-0.01	0.32	-0.11	0	-0.17	-0.16	-0.11	-0.49	0.03	-0.68	-0.03	-0.25	-0.11	0.08	-0.26	-0.18	-0.06	-0.01	0.06	0.04	0.21	0.21	0.17	0.16	0.07	0.46	0.43	0.4
AGI_HUM1_OLIGO_A_23_P102192	MAP4K4 ^ Mitogen-activated protein kinase kinase kinase kinase 4 ^ NM_145686 ^ 9448	31		0.36	0.04	0.11		0.01	-0.2	0.1	0.08	-0.02	0.16		0.22	-0.19	0.25	-0.19	-0.07	-0.13	0.12	-0.01	0.41	0.31	0.02	-0.04	0.1	-0.04	0.31	0.07	0.04	-0.07	0.16	0.24	0.07	-0.02		-0.51	-0.2	-0.49	-0.22	-0.22	0.08	0.01					0.69	0.23	-0.2	-0.6	-0.1	-0.21	0.25			-0.22		0.42	-0.19	-0.2	0.03	-0.3	-0.14	-0.15	0.1	-0.17	-0.29	-0.39	-0.25		-0.2		0.1	0.26	0.05
AGI_HUM1_OLIGO_A_23_P102202	MSH6 ^ MutS homolog 6 (E. coli) ^ NM_000179 ^ 2956	2	0.07	0.09	0.05	0.11	-0.37	-0.49	-0.52	0.29	-0.42	-0.63	-0.17	-0.07	0.23	0.46	0	0.58	0.4	0.09	1.22	-0.14	0.11	0.08	0	-0.07	-0.09	-0.46	-0.06	-0.34	-0.16	-0.46	-0.56	-0.2	-0.09	0.05	-0.02	-0.52	-0.16	-0.07	-0.07	0.71	0.37	-0.44	-0.41	-0.27	0.2	-0.35	-0.11	-0.06	0.15	-0.07	0.24	0.14	0.26	0.42	0.21	-0.59	-0.73	0.11	-0.35	-0.01	0.02	-0.22	-0.12	0.12	0.12	0.15	0.21	0.46	0.38	0.56	0.41	0.19	0.26	0.07	0.31
AGI_HUM1_OLIGO_A_23_P102235	SNRPG ^ Small nuclear ribonucleoprotein polypeptide G ^ NM_003096 ^ 6637	2	0.17	0.59	0.65	0.35	0.33	0.01	-0.18	0.12	-0.17	-0.02	0.38	-0.36	0.12	0.41	-0.07	0.13	0.3	-0.01	1.69	0.45	0.2	0.34	-0.12	-0.13	-0.29	-0.17	-0.49	-0.74	-0.23	-0.51	-0.26	0	0.01	0.23	0.04	-0.42	-0.22	-0.07	-0.02	0.21	-0.16	-0.4	-0.83	-0.2	-0.44	0.02	0.07	-0.08	0	0.19	-0.35	-0.01	0.12	0.11	0.1	-0.1	-0.33	0.21	0.04	-0.09	-0.14	0	-0.11	-0.45	-0.36	-0.19	-0.09	0.42	0.41	0.29	1.04	0.24	1.08	0.23	0.79
AGI_HUM1_OLIGO_A_23_P102242	AXOT ^ Axotrophin ^ NM_022826 ^ 64844	0	0.09	0.01	-0.18	-0.27		-0.29	-0.29	0.69	-0.14	-0.09	-0.02	-0.2	0.07	0.53	-0.01	0.06	0.02	-0.11	-0.07	-0.07	-0.04	0.21	0.09	-0.07	0.58	-0.2	-0.11	-0.21	0.08	-0.31	-0.35	0.26	0.39	0.03	0.48	-0.11	0.34	0.2	0.29	0.42	0.32	-0.12	-0.31	-0.11	0.08	0	-0.06	-0.06	0.06	-0.01	0.4	0.73	0.44	0.34	-0.13	-0.01		-0.2	0.04	0.32	0.14	-0.09	-0.04	0.21	0	-0.46	0.14	0.5	0.8	0.52	-0.18		-0.13	-0.05	0.44
AGI_HUM1_OLIGO_A_23_P102258	MRPL53 ^ Mitochondrial ribosomal protein L53 ^ NM_053050 ^ 116540	0	-0.04	0.16	0.02	-0.07	0.15	0.02	0.12	0.34	0.26	-0.35	0.01	-0.06	0.04	-0.31	-0.34	-0.22	0.03	0.23	0.49	-0.09	0.06	-0.22	-0.16	0.01	-0.59	-0.66	-0.45	-0.44	-0.13	-0.21	0.09	-0.05	-0.18	-0.05	-0.04	-0.15	0.01	-0.42	-0.07	0.34	0.57	0.05	0.27	0.12	0	-0.18	0.15	-0.12	0.17	0.21	0.13	-0.14	-0.29	-0.19	0.39	-0.36	0.23	-0.05	-0.24	0.04	-0.18	-0.05	-0.1	0.42	0.22	0.25	0.51	0.3	-0.04	0.14	0.44	0.01	-0.04	-0.1	0.28
AGI_HUM1_OLIGO_A_23_P102262	MRPL19 ^ Mitochondrial ribosomal protein L19 ^ NM_014763 ^ 9801	2	0.27	0.38	0.22	0.09	0.12	-0.1	-0.4	0.49	0.03	-0.55	-0.21	-0.2	-0.07	0.41	-0.52	0.38	0.04	-0.28	0.99	0.04	-0.18	-0.32	0.02	-0.26	0.08	-0.16	0.18	-0.15	-0.22	-0.53	-1.1	0.03	-0.38	-0.13	0.35	-0.47	-0.24	0.08	-0.21	0.41	0.25	-0.23	-0.75	0.06	0.14	-0.05	0	-0.3	0.14	0.13	0	-0.1	0.09	0.16	-0.41	0.05	-1.37	0.15	-0.08	0.27	-0.13	-0.02	-0.33	-0.43	-0.63	-0.4	0.34	0.66	0.39	0.24	0.52	0.1	0.56	0	0.66
AGI_HUM1_OLIGO_A_23_P102286	LHCGR ^ Luteinizing hormone/choriogonadotropin receptor ^ NM_000233 ^ 3973	27	0.38	0.16	0.31	0.22	-0.02	0.32	-0.02	-0.13	-0.24	0.24	-0.24	-0.16	-0.25	0.01	0.06	0.62	0.17	0.35	-0.17	-0.07	0.77	0.6	-0.34	-0.23	0.22	0.31	0.8	0.12	-0.01	0.09	0.29	0.08	0.01	0.24	-0.29	-0.18	-0.14	-0.02	-0.15	-0.05	0.16	-0.08	-0.05	-0.29	-0.28	0.07	-0.07	0.07	-0.17	0.03	0.16	0.25	-0.04	0.23	0.57	-0.02	-0.02	1.02	-0.09	-0.16	-0.16	-0.03	-0.02	-0.08	0.53	0.11	-0.07	0.16	0.04	-0.15	0.23		-0.32	0.4	-0.04
AGI_HUM1_OLIGO_A_23_P10232	BANK1 ^ B-cell scaffold protein with ankyrin repeats 1 ^ NM_017935 ^ 55024	5	-0.11	0.03	-0.06	0.06	-0.15	-0.12	-0.25	-0.11	-0.15	-0.13	-0.04	0.27	0.09	0.42	0.14	0.31	0.43	0.1	0.28	0.19	0.07	-0.11	0.04	0.04	0	-0.03	0.02	-0.13	-0.18	-0.18	-0.25	0.06	-0.04	0.01	0.29	-0.01	0.06	-0.07	-0.12	0.31	0.14	-0.3	-0.13	-0.06	-0.01	0.11	0.07	-0.02	-0.04	0.23	0.14	0.3	0.09	0.12	0.12	-0.04	-0.21	0.19	-0.05	0.3	0	0.09	-0.14	0.1	-0.09	0.02	0	-0.1	-0.01	0	0	0.28	-0.01	-0.03	0.12
AGI_HUM1_OLIGO_A_23_P102320	NUP35 ^ Nucleoporin 35kDa ^ NM_138285 ^ 129401	2	-0.02	0.32	0.36	0.25	0.19	-0.33	-0.3	0.28	-0.07	0.03	-0.16	-0.14	-0.04	0.12	-0.09	0.43	0.46	-0.09	0.55	0.04	-0.08	-0.87	0.04	-0.02	0.16	-0.15	0.05	-0.27	-0.02	-0.26	-0.1	0.09	-0.1	-0.11	-0.07	-0.28	-0.1	-0.25	-0.05	0.62	0.32	-0.3	-0.57	0.11	0.05	-0.2	-0.08	0	0.21	-0.17	-0.14	0.03	0.17	0.19	0.02	0.02	-0.86	0.06	-0.25	0.05	0.13	-0.17	-0.07	-0.04	-0.12	0.09	0.06	0.19	0.26	0.27	0.37	0	0.33	0.06	0.29
AGI_HUM1_OLIGO_A_23_P102351	CHST10 ^ Carbohydrate sulfotransferase 10 ^ NM_004854 ^ 9486	0	-0.02	0.16	0.11	0.08	0.29	0.04	-0.05	0	0.22	0.28	0.02	-0.1	-0.08	0.22	-0.2	-0.2	-0.27	-0.2	0.07	-0.06	0.04	-0.06	-0.03	0.08	0.01	0.33	0.1	0.08	-0.16	-0.66	-0.04	-0.36	0.24	0.51	0.24	0.05	0.09	-0.03	0.15	0.24	-0.15	-0.02	0.24	0.02	0.18	-0.3	0.15	-0.3	-0.14	-0.04	-0.01	-0.03	-0.09	-0.13	0.35	0.02	-0.1	0.02	-0.1	-0.08	-0.27	-0.11	0.12	0.3	-0.08	-0.1	0.23	0.17	-0.26	0.18	-0.04	0.17	0.02	-0.04	-0.03
AGI_HUM1_OLIGO_A_23_P102364	NGEF ^ Neuronal guanine nucleotide exchange factor ^ NM_019850 ^ 25791	0	0.04	-0.14	-0.12	0.01	-0.12	-0.02	0.08	-0.2	-0.62	0.24	0.2	0.46	0.35	0.14	-0.16	-0.25	-0.41	0.32	-0.72	-0.47	0.58	0.18	0.37	-0.38	-0.03	-0.09	-0.49	-0.39	0.29	0.36	-0.04	0.05	0.17	0.34	-0.01	-0.1	0.01	0.13	-0.41	0.02	0.01	-0.29	0.03	0.67	0.5	1.03	0.35	0.25	-0.1	-0.01	-0.13	0.3	-0.21	-0.06	0.39	0.16	-0.01	-0.31	-0.08	0	0.14	0.02	-0.01	0.22	0.52	-0.07	0.01	-0.32	0.03	-0.14	-0.19	-0.09	-0.06	-0.03	0.02
AGI_HUM1_OLIGO_A_23_P102391	"SLC40A1 ^ Solute carrier family 40 (iron-regulated transporter), member 1 ^ NM_014585 ^ 30061"	5			-0.58	0.36	-0.34	-0.09	0.63	0.6		-1.04	-0.25	-0.11	0.63	1	1.19	0.23	1.26	-0.4	-0.4	0.04			-0.84	-0.05	-0.82	-0.86	-0.21	-0.29	-0.1	-0.12	-0.17	0.32	0.1	0.46	0.03	0.02	0.36		0.71	0.27	0.28	-0.8	-0.56	-1.02	0.1	-0.59	0.82	-0.1	0.66	1.21	0.62		1	1.54	0.22	-1.06	-1.05	-0.5	-0.08	0.49	-0.08	-0.94	0	-0.44	-0.32	-0.22	0.41	0.26	0.33	0.6	0.71				-0.54
AGI_HUM1_OLIGO_A_23_P102404	"CCT7 ^ Chaperonin containing TCP1, subunit 7 (eta) ^ NM_006429 ^ 10574"	2	-0.09	-0.03	0.13	0.15	-0.09	-0.39	-0.41	-0.15	-0.31	-0.39	-0.05	0.08	0.15	-0.25	-0.02	0.24	0.24	0.32	0.9	-0.1	-0.18	-0.28	0.22	0	0.22	-0.02	0.2	-0.14	0.25	0.24	-0.05	-0.18	0.04	-0.14	0.24	-0.03	0.16	-0.12	-0.03	0.07	0.21	-0.13	0.12	0.02	0.23	0.13	0.14	-0.2	0.16	-0.01	-0.1	-0.28	0.23	-0.42	-0.27	-0.13	0.21	0.33	-0.02	0.02	-0.13	-0.06	-0.08	-0.06	0.19	0.13	0.13	0.12	0.3	0.25	0.21	-0.16	0.15	-0.12	0.2
AGI_HUM1_OLIGO_A_23_P102412	"PLEKHA3 ^ Pleckstrin homology domain containing, family A (phosphoinositide binding specific) member 3 ^ NM_019091 ^ 65977"	2	0.11	0.18	0.22	0.11	0	-0.35	-0.22	-0.19	-0.03	-0.26	0.26	-0.01	0.19	0.34	0.11	0.45	0.44	-0.36	0.34	0.03	0.01	0.37	-0.12	-0.01	0.09	-0.05	0.4	-0.13	-0.52	-0.49	-0.29	-0.27	-0.03	0.17	-0.13	-0.5	-0.18	-0.44	-0.24	0.47	0.29	-0.44	-0.77	-0.03	-0.07	-0.35	0.09	-0.07	0.08	0.12	0.3	0.27	0.52	0.72	0.09	-0.44	-1.38	-0.07	-0.34	-0.02	0.12	-0.45	-0.25	-0.44	-0.33	-0.18	0.15	0.28	0.21	0.34	0.27	0.52	0.25	0.04	0.17
AGI_HUM1_OLIGO_A_23_P102420	"CCT4 ^ Chaperonin containing TCP1, subunit 4 (delta) ^ NM_006430 ^ 10575"	19	-0.08	0.08	-0.07	-0.07	-0.14	-0.34	-0.16	0.01	-0.06	-0.23	-0.11	-0.02	0.15	-0.01	0.09	0.18	0.26	0.29	0.98	0.15	-0.06	-0.09	0.33	0.2	-0.08	-0.13	0.31	-0.02	0.03	-0.07	-0.24	-0.12	-0.06	0	0.03	-0.04	0.23	-0.01	-0.23	0.28	0.39	-0.01	-0.06	0.23	0.31	-0.05	-0.02	0.15	0.22	0.2	0.12	0.17	0.33	0.2	0.09	-0.01	-0.22	-0.03	-0.05	0.16	-0.01	-0.21	-0.18	0.21	0.25	0.05	0.21	0.19	0.37	0.29	-0.03	0.11	-0.09	-0.42	0.32
AGI_HUM1_OLIGO_A_23_P102439	ASTL ^ Astacin-like metalloendopeptidase (M12 family) ^ NM_001002036 ^ 431705	8	-0.13	-0.07	0.07	0.15	-0.13	0	0.08	-0.09	0.18	0	-0.08	0.12	0	0.07	0.09	0.01	0.08	-0.07	-0.25	0.14	-0.22	0	0.03	0.06	-0.03	-0.07	-0.25	0.14	-0.06	0.01	0.07	-0.27	-0.42	-0.37	-0.34	0.03	-0.05	-0.11	0.07	0.11	-0.22	0.15	0.08	0.04	-0.07	0.19	-0.34	-0.02	0.17	0.08	-0.13	0.12	-0.34	-0.03	-0.29	0.06	0.29	-0.12	0.26	0.04	0.01	0.16	-0.02	-0.13	-0.01	0.18	0.2	-0.13	-0.37	-0.12	0.05	-0.65	-0.02	0.1	-0.18
AGI_HUM1_OLIGO_A_23_P102454	INSIG2 ^ Insulin induced gene 2 ^ NM_016133 ^ 51141	2	0.17	0.27	0.26	0.06	0.03	-0.2	-0.36	0.49	0.02	-0.08	0.05	-0.09	0	0.06	-0.43	0.07	0.15	-0.09	0.68	-0.19	0.21	0.49	0.03	-0.26	0.16	-0.06	0.5	0.09	-0.2	-0.66	-0.41	-0.48	0.22	0.05	-0.59	-0.93	-0.88	-0.6	-0.53	0.41	0.19	-0.93	-1.29	-0.69	-0.59	0.06	0.08	-0.09	0.1	-0.06	-0.15	0.31	-0.12	0.04	-0.12	-0.38	-1.29	0.09	-0.87	-0.39	0.03	-0.24	-0.33	-0.35	-0.37	-0.1	0.23	0.26	0.14	0.36	-0.22	0.01	0.64	0.4	0.62
AGI_HUM1_OLIGO_A_23_P102462	FLJ37440 ^ Hypothetical protein FLJ37440 ^ NM_153214 ^ 129804	0	0.27	-0.07	0.08	-0.07	-0.05	0.08	0	-0.16	-0.09	0.01	-0.06	-0.18	-0.15	-0.19	-0.13	0.1	0.11	-0.05	-0.11	0.03	-0.09	-0.05	-0.14	0.04	-0.08	0.02	-0.06	0.01	-0.11	0.03	0.02	-0.19	-0.02	0.22	-0.15	0.08	0.02	0.15	0.09	-0.03	-0.04	0.14	0.19	0.16	0	-0.22	0.18	-0.2	-0.15	-0.01	-0.18	-0.11	-0.24	0.02	0.1	-0.01	0.16	0.21	0.12	0.03	-0.03	0.06	0.02	-0.03	-0.06	0.07	0	-0.02	0.04	-0.01	0.04	0.3	0.18	0.09	0.04
AGI_HUM1_OLIGO_A_23_P102471	"MSH2 ^ MutS homolog 2, colon cancer, nonpolyposis type 1 (E. coli) ^ NM_000251 ^ 4436"	2	0.38	0.45	0.56	0.17	0.39	-0.44	-0.34	1.04	-0.15	-0.41	-0.15	-0.09	-0.28	-0.01	-0.5	0.55	0.51	-0.27	0.99	-0.19	0.14	0.44	0.28	0.08	0.11	-0.02	0.24	-0.31	-0.1	-0.46	-0.47	-0.35	-0.48	-0.18	0.28	-0.38	0.03	0.18	-0.12	0.46	-0.13	-0.34	-0.18	0.16	0.03	-0.1	-0.04	0.09	0.05	-0.11	-0.43	-0.18	-0.26	-0.14	-0.34	0.79	-1.16	0.57	-0.24	0.16	0	0	0.08	-0.19	-0.47	0.06	0.16	0.35	0.4	0.36	0.56	0.68	0.48	0.11	0.8
AGI_HUM1_OLIGO_A_23_P102481	CTLA4 ^ Cytotoxic T-lymphocyte-associated protein 4 ^ NM_005214 ^ 1493	8	-0.16	-0.2	-0.17	-0.27	-0.11	0.1	0.03	-0.05	0.06	0.15	-0.26	0	0.12	0	0.13	-0.16	-0.01	0	-0.07	0.15	-0.06	0.01	-0.14	-0.17	0.01	0.14	-0.24	0.16	-0.06	0.15	0.2	0.03	0.01	0.11	0.02	-0.07	0.04	0.12	-0.14	-0.08	-0.23	-0.07	0.18	0.19	-0.05	0.23	0.38	0.18	0.07	-0.06	-0.23	0.13	-0.01	0.15	0	0.1	0.84	-0.41	0.13	0.05	0.14	0.02	-0.03	0.26	0.18	-0.04	0.01	-0.28	-0.09	0	-0.01	-1.09	-0.02	-0.02	-0.24
AGI_HUM1_OLIGO_A_23_P102494	C2orf18 ^ Chromosome 2 open reading frame 18 ^ NM_017877 ^ 54978	13	-0.3	-0.08	0.02	-0.01	-0.01	0.14	-0.01	0.27	-0.08	-0.04	0.02	0.2	0.22	-0.15	-0.02	-0.11	0.21	0.09	-0.17	-0.05	-0.06	0.05	0.14	0.04	-0.02	0.15	-0.04	-0.07	-0.03	0.09	0.05	0.03	0.09	-0.1	-0.14	0.12	-0.04	0	-0.02	-0.1	-0.09	0.08	0.09	0.01	-0.1	0.13	0.04	0.03	0.11	0.01	0.05	0.11	-0.1	-0.03	0.09	0.01	0.15	-0.02	0.11	-0.04	0.08	-0.08	-0.07	0.08	0.04	0.09	0.04	-0.2	-0.06	-0.23	-0.07	-0.18	0.05	-0.03	-0.23
AGI_HUM1_OLIGO_A_23_P102508	"SLC5A6 ^ Solute carrier family 5 (sodium-dependent vitamin transporter), member 6 ^ NM_021095 ^ 8884"	1	-0.52	0	0.51	0.25	0.22	-0.1	0.15	-0.41		0.01	0.06			-0.29	-0.16	0.53	0.49	-0.11	0.8	0.32	-0.63	-0.03	-0.06	0.09	-0.13	-0.3	-0.15	-0.14	0.2	0.51	0.34	0.11	0.4		-0.21	-0.14	-0.08	-0.35	-0.19		0.09		0.39		0.39		1.16	-0.09	0.17	-0.56	-0.51	-0.8		-0.8	-0.12	-0.2		0.37	-0.4	-0.06	0	-0.14	0.01		0.11	0.5	-0.09			0.22	-0.01	0.03	0.18	0.19	0.07
AGI_HUM1_OLIGO_A_23_P102517	"PDE6D ^ Phosphodiesterase 6D, cGMP-specific, rod, delta ^ NM_002601 ^ 5147"	5	-0.52	-0.3	0.14	-0.1	-0.16	-0.6	-0.29	-0.04	-0.16	-0.35	-0.16	0	0.05	0.16	0.24	0.49	0.54	0.2	0.43	0.01	-0.39	-0.39	-0.5	-0.57	-0.01	-0.31	-0.27	0.06	0.02	0.09	-0.01	0.14	0.39	-0.07	0.01	-0.1	-0.21	-0.08	-0.18	0.14	0.48	-0.4	0.01	-0.04	-0.21	-0.07	0.48	0.17	0.24	-0.06	0.15	0.13	-0.21	0.09	0.09	-0.31		-0.28	-0.26	0.21	0.15	-0.29	-0.08	-0.25	0.08	0.24	0.03	0.4	0.34	0.04	0.08		-0.21	0.12	0.1
AGI_HUM1_OLIGO_A_23_P102523	"SPTBN1 ^ Spectrin, beta, non-erythrocytic 1 ^ NM_003128 ^ 6711"	14	-0.4	-0.29	-0.27	-0.37		0.08	0.33	-0.21		0.17	-0.05	0.69		0.1	0.1	0	-0.17	0	-0.05	0.13		-0.22	-0.1	0.31	-0.02	0.05	-0.04	0.23	-0.03	-0.2	-0.22	-0.06	-1.06	-0.08	0.38	0.88		-0.07	0.14	-0.1	-0.14	0.73	0.7	0.4			0.69	-0.13	0.16	0.09	0.22	0.32	0.14	-0.07	0.22	0.14	0.41	-0.1	0.56	0.43	0.49	-0.11	0.31	0.61	-0.42	-0.11	0.12	0.13	-0.11	-0.07	-0.17		-0.2	-0.27	0.17
AGI_HUM1_OLIGO_A_23_P102542	AFTIPHILIN ^ Aftiphilin protein ^ NM_203437 ^ 54812	5	-0.27	-0.11	-0.15	0.59	-0.53	-0.51	0.12	-0.2	-0.61	-0.32	-0.53	0.18	0.01	0.32	-0.25	0.79	0.4	0.04	-0.48	-0.04	-0.29		-0.14	-0.56	0.28	-0.12	-0.32	-0.43	0.18	-0.09	-0.49	0.2	-0.41	0.25	0.67	-0.01	0.17	0.27	-0.03	0.21	0	-0.35	-0.46	0.25	0.36	0.42	-0.01	0	0.06	-0.1	0.02	0.29	0.03	0.12	0.08	-0.26	-0.61	0.52	0.05	0.1	0.04	-0.19	0.13	-0.12	-0.16	0.32	0.4	0.19	0.41	0.53	0.26	-0.03	-0.27	-0.35	-0.04
AGI_HUM1_OLIGO_A_23_P102551	BENE ^ BENE protein ^ NM_005434 ^ 7851	5	0.03	-0.14	0.14	0.41	-0.15	-0.03	-0.03	-0.18	-0.03	-0.12	-0.11	-0.26	0.03	0.05	0.05	0.16	0.3	0.24	0.05	0.2	-0.06	-0.11	-0.15	-0.09	-0.07	0.04	0.06	-0.09	0.09	-0.03	-0.02	0.04	-0.03	0.02	-0.05	-0.05	-0.03	0.09	0.1	0.12	0.09	-0.01	-0.04	-0.04	-0.15	0.43	-0.21	0.05	-0.02	0.18	0.08	0.17	-0.06	0.17	0.26	-0.02		0.01	-0.19	0.14	0.07	-0.02	0.06	0.1	0.02	0.09	0.25	-0.02	-0.22	0.13	-0.01	-0.2	-0.09	0.03	-0.02
AGI_HUM1_OLIGO_A_23_P102571	SLC2A4RG ^ SLC2A4 regulator ^ NM_020062 ^ 56731	34	0.16	-0.04	0.19	-0.04	0.2	-0.04	0.09	-0.04	-0.01	-0.01	0.03	-0.01	-0.03	-0.21	-0.3	0.15	0.14	0	0.71	-0.04	0.37	0.55	-0.01	0.73	-0.05	-0.25	-0.21	-0.03	-0.11	-0.3	0.25	-0.13	-0.05	0.27	-0.06	0.01	0.06	0.17	0.05	0.09	0.1	-0.11	0.01	0.24	0.14	-0.15	-0.02	0	-0.33	-0.43	-0.01	0.02	-0.24	-0.15	0.01	-0.13	0.69	0.26	0.05	0.31	0.18	0.11	0.12	-0.03	0.02	-0.02	0.19	0.09	-0.06	-0.02	-0.56	0	-0.24	0.07	-0.12
AGI_HUM1_OLIGO_A_23_P102575	SLC2A4RG ^ SLC2A4 regulator ^ NM_020062 ^ 56731	4	-0.05	-0.18	0.24	-0.03	0.42	0.45	0.34	-0.14	0.19	0.11	0.02	0.24	0.09	-0.38	-0.46	-0.14	-0.09	-0.18	-0.24	0.09	-0.14	0.11	0.21	0.21	-0.05	0.05	0.01	-0.04	-0.01	0	0.05	-0.14	-0.42	-0.22	0.11	0.38	0.42	0.32	0.32	-0.26	-0.19	0.13	0.33	0.66	0.4	0.15	0.47	-0.13	-0.24	-0.47	-0.33	-0.36	-0.47	-0.54	-0.07	0.29	0.47	0	0.5	0.48	0.11	0.32	0.33	-0.14	-0.06	-0.17	-0.13	-0.24	-0.32	0.04	-0.18	0.1	-0.08	0.19	-0.14
AGI_HUM1_OLIGO_A_23_P102582	C20orf24 ^ Chromosome 20 open reading frame 24 ^ NM_018840 ^ 55969	2	-0.01	0.14	0.15	-0.14	0.38	0.27	-0.16	0.33	0.23	-0.05	0.43	-0.43	-0.02	0.07	0	0.05	0.2	0.1	1.12	0.37	0.34	0.07	0.23	0.51	-0.34	-0.45	0.45	0.09	-0.29	-0.38	-0.45	-0.06	0.45	0.69	-0.21	-0.32	-0.06	-0.4	-0.29	-0.1	-0.02	-0.39	-0.16	-0.15	-0.07	-0.38	0.05	-0.24	-0.02	-0.06	-0.08	-0.08	-0.08	-0.02	0.16	-0.39	-0.88	-0.03	0.09	0.16	0.01	-0.46	-0.25	0.11	0.04	0	0.31	0.15	0.08	0	0.18	0.11	0.14	0.36	0.24
AGI_HUM1_OLIGO_A_23_P102611	WISP2 ^ WNT1 inducible signaling pathway protein 2 ^ NM_003881 ^ 8839	14	-0.98	-0.84	-1.38	-1.14	0.06	0.03	0.36	-1.55	-0.56	-0.93	-0.84	0.38	0.27	-0.53	0.61	-0.22	0.36	-0.4	-1.64	-0.79	-0.34	0.07	-0.87	-0.16	-0.75	-0.78	0.25	0.36	-0.36	-0.33	0.25	-0.55	-0.15	0.04	-0.68	-0.27	-0.33	0.3	0.7	0.47	-0.02	-0.01	0.25	0.66	0.36	0.3	0	-0.28	0.32	0.54	0.09	0.88	0.25	0.27	0.17	0.77	1.11	0.52	1.25	1	1.16	0.96	0.47	0.38	-0.38	-0.61	0.17	-0.52	0.27	-0.43	-1.48	-0.35	-0.8	-0.59	-0.42
AGI_HUM1_OLIGO_A_23_P102694	"DEFB129 ^ Defensin, beta 129 ^ NM_080831 ^ 140881"	3	-0.44	-0.11	-0.04	0.31	-0.12	-0.2	0.06	-0.44	-0.3	-0.12	-0.22	-0.14	-0.11	0.05	-0.06	0.46	0.21	-0.04	-0.12	0.08	-0.45	-0.4	-0.01	-0.27	-0.38	-0.22	-0.35	-0.36	0	0.06	-0.11	0.11	-0.26	0.02	0.16	0.15	0.18	0.07	0.36	0.32	0.03	0.07	0.29	0.31	0.37	-0.2	-0.42	0.1	-0.03	0.1	0.11	-0.07	0	-0.06	0.68	0.12	0.39	-0.01	0.11	0.15	-0.1	0.26	0.2	-0.23	0.02	-0.12	0.3	0.17	0.22	-0.1	0.04	-0.2	-0.26	-0.07	0.03
AGI_HUM1_OLIGO_A_23_P102706	SNPH ^ Syntaphilin ^ NM_014723 ^ 9751	4	0	-0.04	-0.01	0.2	-0.11	0.05	0.08	-0.04	0.03	-0.09	0.07	0.02	0.12	-0.12	-0.06	-0.04	-0.02	0.09	0.14	-0.02	-0.1	0.02	0	-0.08		0.05	-0.14	-0.04	-0.07	-0.03	-0.01	-0.09	0	-0.11	0.09	0.08	0.03	0.13	0.02	-0.08	-0.14	0.16	0.13	0.05	0.22	0.17	0.11	-0.13	-0.05	-0.07	-0.1	0.07	-0.08	-0.3	0.05	0.05	0.24	-0.16	0.11	0.08	-0.02	0.05	0.09	-0.08	0.01	-0.02	-0.1	-0.06	-0.11	0.05	0.18	0.01	0.08	0.04	-0.06
AGI_HUM1_OLIGO_A_23_P102731	SMOX ^ Spermine oxidase ^ NM_175839 ^ 54498	22	-0.15	0	0.22	0.23	0.23	-0.14	0.25	0.07	-0.43	-0.17	0	-0.18	0.11	-0.21	-0.01	0.34	0.29	-0.06	0.52	0.35	-0.48	-0.42	0	0.12	-0.29	-0.38	-0.09	-0.06	0.04	-0.06	0.09	-0.04	0.58	0.61	-0.11	0.17	0.25	0.11	0.33	0.53	0.29	-0.13	0.21	-0.37	-0.28	-0.17	0.43	0.02	0.03	-0.12	-0.3	-0.4	-0.4	-0.36	-0.31	-0.21	0.08	-0.06	0.3	-0.04	-0.1	0.09	0.31	-0.08	0.06	0.36	0.24	-0.13	0.2	0.37	-0.12	-0.3	0.04	0.08	0.2
AGI_HUM1_OLIGO_A_23_P102769	C20orf72 ^ Chromosome 20 open reading frame 72 ^ NM_052865 ^ 92667	1	0.19	0.09	0.18	0.17	-0.28	0	-0.19	0.16	0.3	0.23	0.07	-0.1	-0.17	-0.02	-0.17	0.36	0.32	0.11	0.3	-0.02	0.11	-0.06	0.22	0.04	0.26	-0.03	-0.11	-0.05	0.21	0.09	0	-0.04	0.29	-0.42	-0.28	-0.02	-0.13	0		0.45	-0.01	-0.15	-0.21	-0.03	-0.27	-0.28	0.04	0.16	-0.07	-0.24	0.15	0	-0.4	-0.14	0.03	0.05	-0.31	-0.2	-0.2	-0.32	0.02	0.06	-0.05	0	0.13	0.02	0.01	0.27	-0.09	0.22	0.25	-0.02	-0.11	0.07	0.25
AGI_HUM1_OLIGO_A_23_P102770	"NAT5 ^ N-acetyltransferase 5 (ARD1 homolog, S. cerevisiae) ^ NM_016100 ^ 51126"	2	-0.14	0.17	-0.11	0.13	-0.25	-0.2	-0.13	-0.01	-0.23	-0.17	0.15	-0.17	0.01	0.25	-0.19	0.27	0.33	-0.16	1.15	0.22	-0.2	-0.26	-0.08	-0.08	0.23	-0.09	0.6	0.28	0.2	-0.27	-0.74	0.16	0.26	0.26	0.2	-0.55	-0.36	-0.14	-0.25	0.27	0.03	-0.58	-1.04	-0.26	-0.21	0.24	0.14	0	0.25	0.26	-0.01	0.38	0.26	0.37	-0.48	-0.26	-1.37	-0.01	-0.22	0.17	0.17	-0.3	-0.33	-0.2	-0.12	-0.02	0.07	0.2	0.68	0.25	0.13	0.11	0.24	0.14	0.66
AGI_HUM1_OLIGO_A_23_P102816	TSPYL3 ^ TSPY-like 3 ^ BX647159 ^ 128854	24	0.09	-0.26	-0.2	0.2		0.16	0	0.07	-0.12	0.3	0.3	0.5	-0.04	0.09	-0.14	0.26	0.25	-0.1	0.33	-0.24	-0.18	-0.03	0.27	0.17	0.12	0.28	0.15	0.23	0.24	0.33	0.05	0	0.21	-0.01	-0.3	-0.1	-0.27	-0.01	0.65	0.15	-0.04	0.22	-0.17	-0.2	0.02	0.14	0.11	0.16	-0.01	-0.11	0.18	-0.13	0.06	-0.18	0.05	0.16	0.5	-0.15	-0.15	-0.69	-0.04	-0.04	-0.37	-0.06	-0.31	-0.08	0.02	0.13	0	-0.14	-0.34	-0.48	-0.15	-0.31	-0.27
AGI_HUM1_OLIGO_A_23_P102832	CEP2 ^ Centrosomal protein 2 ^ NM_007186 ^ 11190	1	0.15	-0.06	0.53	0.28	0.44	-0.09	-0.1	0.42	-0.29	-0.08	-0.23	-0.19	0.09	-0.46	-0.3	0.2	0.52	-0.01	0.74	-0.18	-0.45	0.08	-0.09	-0.07	-0.3	0.02	-0.32	-0.29	0.17	0.21	0.07	-0.13	0.09	-0.16	-0.03	0.01	0.01	0	-0.06	0.22	0.28	-0.28	0.23	0	0	0.18	0.48	0.2	-0.36	-0.72	-0.39	-1.17	0.02	-1.16	0.02	-0.05	-0.23	0.15	-0.17	-0.26	-0.03	0.29	0.33	-0.36	-0.16	0.26	0.05	0.19	0.11	0.22	0.57	0.15	0.32	0.06	-0.17
AGI_HUM1_OLIGO_A_23_P102842	NFS1 ^ NFS1 nitrogen fixation 1 (S. cerevisiae) ^ NM_021100 ^ 9054	22	-0.07	-0.07	0.22	0.3	-0.09	-0.27	0.12	0.09	-0.24	-0.17	-0.24	-0.2	0.12	-0.26	-0.14	0.32	0.36	-0.25	0.57	0	-0.4	-0.13	-0.22	0.03	0.17	-0.09	-0.26	0.14	-0.02	-0.13	0.15	-0.09	0.07	0.08	-0.1	-0.02	-0.21	0.15	0.11	0.23	0.1	0.06	0.12	-0.03	0.18	-0.17	0.13	0.21	0.11	-0.14	-0.03	-0.35	-0.26	-0.27	-0.22	-0.04	-0.39	-0.06	-0.23	-0.02	0	0.12	0.34	0.06	0.08	0.29	0.44	0.49	0.01	0.22	0.35	-0.06	0.25	0.37	-0.18
AGI_HUM1_OLIGO_A_23_P102876	"CCT8 ^ Chaperonin containing TCP1, subunit 8 (theta) ^ NM_006585 ^ 10694"	2	0.2	0.31	0.55	0.48	0.25	0.14	0.07	0.72	0.3	-0.41	-0.14	-0.05	0	0.04	0	0.3	0.09	-0.07	1.08	-0.16	0.34	0.25	0.28	0.06	0.59	0.27	0.56	0.18	-0.28	-0.35	-0.74	-0.17	-0.06	-0.18	0.25	-0.26	-0.07	-0.14	-0.23	0	-0.14	-0.21	-0.36	-0.34	-0.05	-0.03	-0.11	-0.01	0.2	0.31	-0.24	-0.03	-0.03	0.2	-0.71	0.15	-0.19	-0.32	-0.32	-0.21	-0.27	-0.16	0.12	-0.25	-0.1	-0.16	0	0.28	0.16	0.04	0.18	1.48	0.64	0.34	0.61
AGI_HUM1_OLIGO_A_23_P102884	SYNJ1 ^ Synaptojanin 1 ^ NM_203446 ^ 8867	17	-0.21	-0.02	0.2	0.11	-0.02	0.01	0.25	-0.8	-0.46	-0.1	-0.04	-0.03	0.07	-0.1	-0.11	0.18	0.28	-0.22	0	0	-0.11	-0.15	-0.01	-0.05	-0.28	-0.28	-0.06	-0.15	0.1	-0.2	-0.13	0.04	0.15	0.38	0.06	0.09	0.08	-0.08	-0.13	-0.03	0.01	0.17	0.09	0.14	0.07	-0.18	0.7	0.02	0.13	-0.12	-0.03	-0.19	-0.18	0.03	0.13	0.05	-0.17	0.1	0.58	0.29	-0.21	0.09	0.07	-0.19	0.01	-0.15	0.33	0.22	0.2	0.1	0.01	-0.11	-0.05	-0.09	-0.18
AGI_HUM1_OLIGO_A_23_P102890	MRPS6 ^ Mitochondrial ribosomal protein S6 ^ NM_032476 ^ 64968	30	-0.77	0.55	-0.56	-0.39	0.55	0.26	0.45	-0.37	0.28	-0.71	0.38	-0.63	0.19	-0.38	0.49	-0.04	0.68	-0.27	1.4	0.91	-0.68	-0.69	-0.87	0.37	-0.38	-0.53	0.32	0.27	-0.66	-0.7	0.12	-0.47	0.68	0.77	-0.24	0.57	0.72	-0.44	0.14	-0.36	0.35	-0.46	0.69	-0.61	0.06	-0.69	0.67	-0.43	1.26	1.25	0	-0.55	0.15	0.2	0.03	-0.66	0.64	-0.41	0.69	0.83	0.68	-0.85	0.17	-0.78	-0.1	-0.23	0.32	-0.29	-0.3	0.09	-0.11	0.63	-0.08	-0.35	-0.39
AGI_HUM1_OLIGO_A_23_P1029	MFAP2 ^ Microfibrillar-associated protein 2 ^ NM_017459 ^ 4237	4	-0.21	-0.22	-0.01	-0.03	-0.02	0.15	0.15	-0.03	0.01	-0.03	-0.04	0.23	-0.09	0	0.06	-0.19	0.03	-0.11	0.03	0.09	-0.32	-0.2	-0.02	-0.01	-0.15	-0.08	-0.11	0.02	0	0.11	0.03	-0.08	0.04	-0.07	-0.1	0.2	0.03	-0.05	0.12	0.13	0.01	0.14	0.08	0.23	0.27	0.16	0.01	-0.03	0.07	-0.01	-0.07	-0.04	0.22	-0.29	0.15	0.07	0.06	-0.47	0.43	0.34	0	0.11	0.14	-0.17	0.06	-0.01	-0.08	0.01	-0.23	-0.26	-0.13	0.01	0.13	-0.18	-0.35
AGI_HUM1_OLIGO_A_23_P10291	CTSE ^ Cathepsin E ^ NM_001910 ^ 1510	6	0.05	0.19	0.05	0.11	-0.04	0.02	-0.05	-0.07	-0.05	0.07	-0.01	0.05	0.05	-0.11	-0.04	-0.03	0.04	0.03	0.35	-0.01	0.26	0.16	0.05	-0.1	-0.02	0.12	0.12	-0.03	-0.04	0.06	0.01	-0.03	0.02	0	0.04	-0.02	-0.01	0.04	0.04	0.01	0.01	0.05	-0.13	-0.1	0.06	-0.02	0.11	-0.09	-0.1	-0.01	-0.03	0.09	-0.35	0.09	0.09	0	0.15	-0.08	-0.09	-0.16	-0.08	0.13	0.02	-0.11	-0.03	-0.08	-0.03	-0.1	-0.12	-0.02	0.1	-0.06	0.32	0.07	0.03
AGI_HUM1_OLIGO_A_23_P102925	PWP2H ^ PWP2 periodic tryptophan protein homolog (yeast) ^ NM_005049 ^ 5822	22	-0.34	-0.18	0.22	0.3	0	-0.45	0.07	0	-1.07	-0.34	-0.63	0.28	0.07	0.07	0.12	0.13	-0.08	0.3	0.52	0.33	-0.19	-0.14	-0.04	-0.27	-0.18	-0.19	-0.2	-0.03	0.05	0.09	-0.3	0.02	0.07	0.55	-0.17	0.17	-0.08	0.01	-0.14	0.01	-0.11	-0.11	-0.12	-0.08	0.14	-0.12	1.19	0.16	-0.07	-0.07	-0.03	-0.81	0.35	-0.33	0.03	0	0.06	0.25	-0.09	0.02	0.39	0.08	-0.05	-0.12	0.57	0.04	-0.25	-0.1	-0.13	-0.33	0.21	-0.19	0.15	0.2	0.08
AGI_HUM1_OLIGO_A_23_P102937	SUMO3 ^ SMT3 suppressor of mif two 3 homolog 3 (yeast) ^ NM_006936 ^ 6612	2	0.14	0.33	0.03	0.2	0.17	-0.08	-0.04	0.17	0.13	-0.07	0.05	-0.28	-0.02	0.09	0.61	0.04	0.27	0	0.39	0.08	0.35	0.47	0	0.21	0.44	0.09	0.13	0.08	-0.06	-0.3	-0.13	-0.07	0.2	-0.04	-0.03	-0.35	-0.23	-0.4	-0.34	-0.01	-0.42	-0.64	-0.21	-0.59	-0.39	-0.02	-0.06	0.06	0.17	0.17	-0.19	0.22	-0.11	0.32	-0.22	-0.39	-0.6	-0.18	-0.09	-0.04	0.21	-0.49	-0.03	-0.12	0.14	0.23	0.13	-0.01	0.01	-0.22	0.26	0.02	0.18	0.47	0.06
AGI_HUM1_OLIGO_A_23_P102950	TSGA2 ^ Testis specific A2 homolog (mouse) ^ NM_080860 ^ 89765	3	-0.43	-0.32	-0.16	0.06	-0.39	-0.3	-0.08	-0.42	-0.44	-0.25	-0.3	0.1	0.13	0.28	-0.27	0.31	0.43	0.1	0.13	0	-0.75	-0.57	-0.19	-0.3	-0.27	-0.16	-0.56	-0.33	-0.13	-0.14	-0.23	0.02	-0.05	0.24	0.18	0.13	0.16	0.35	0.06	0.23	0.35	-0.09	-0.2	0.01	0.11	0.85	0.47	-0.24	0.06	0.15	0.05	0.35	-0.29	-0.07	0.12	-0.1	0.37	0.29	0.25	0.36	-0.16	0	-0.15	0.06	-0.12	0.32	0.23	0.2	0.41	0.07	0.07	-0.49	-0.6	-0.32	-0.14
AGI_HUM1_OLIGO_A_23_P102965	BCL2L13 ^ BCL2-like 13 (apoptosis facilitator) ^ NM_015367 ^ 23786	5	-0.05	-0.04	-0.09	0.03	-0.1	-0.06	-0.17	-0.18	-0.12	-0.01	0	0.12	0.29	-0.07	0.07	0.01	0.23	0.14	0.06	-0.21	0.13	-0.15	-0.12	-0.08	-0.05	-0.05	0.06	0.1	-0.24	-0.2	-0.09	-0.02	0.06	0.16	0.05	0.04	0.01	0.13	-0.16	-0.07	0.2	-0.09	0	0.07	-0.33	0.28	0.25	-0.1	-0.14	0.12	0.12	0.27	-0.01	0.29	0.18	-0.2	-0.01	0.15	-0.05	0.04	-0.14	-0.14	-0.09	-0.01	0	0	0.03	0.09	0.02	0.19	0.07	0.18	-0.05	-0.03	-0.1
AGI_HUM1_OLIGO_A_23_P102973	DGCR14 ^ DiGeorge syndrome critical region gene 14 ^ NM_022719 ^ 8220	4	-0.16	-0.46	0.3	0.18	-0.08	-0.07	0.27	0.2		-0.04	-0.11	0.12		-0.37	-0.2	0.11	0.36	-0.02	0.04	-0.06	-0.35		-0.08	0.04	-0.28	-0.02	-0.33	-0.06	-0.05	0.19	-0.3	0.03	-0.25		-0.01	0.37	0.4		0.02	0.2	0.08	-0.03	0.42	0.23	0.41	0.27	0.2	0.03	0.04	-0.45	-0.03	-0.25	-0.6	-0.38	-0.27	0.04	0.37	0.2	0.5	0.04	-0.05	0.12	0.22	-0.34	-0.04	0.44	-0.14	-0.41		-0.04	0.29	-0.32	0.06	0.06	0
AGI_HUM1_OLIGO_A_23_P102994	"PIK4CA ^ Phosphatidylinositol 4-kinase, catalytic, alpha polypeptide ^ NM_002650 ^ 5297"	1	0.4	0.17	0.47	0.29	0.3	-0.01	0.28	0.55	0.31	-0.14	0.02	0.41	0.24	-0.36	-0.42	-0.16	-0.11	0	0.43	-0.05	0.15	0.54	0.41	0.25	0.55	0.33	0.54	0.33	0.29	0.39	0.12	-0.02	-0.08	-0.12	-0.25	-0.19	-0.13	-0.18	-0.14	0.04	-0.05	-0.13	-0.2	-0.09	0.34	0.22	0.45	0.07	0.2	-0.37	-0.08	-0.81	-0.25	-0.72	0	0.39	-0.15	0.34	-0.13	-0.05	0.04	0.21	-0.29	-0.22	-0.06	-0.05	-0.17	-0.16	-0.43	-0.1	-0.05	0.41	0.43	0.28	0.01
AGI_HUM1_OLIGO_A_23_P103011	"RAB36 ^ RAB36, member RAS oncogene family ^ NM_004914 ^ 9609"	1	0.25	0.12	0.18	0.06	0.12	0	-0.21	0.14	0.2	0.04	0.07	-0.27	-0.66	0.01	-0.17	0.08	0.02	-0.05	0.06	-0.36	0.39	0.33	-0.1	-0.13	0.03	0.03	-0.08	-0.12	-0.09	-0.1	-0.01	-0.14	0.21	-0.2	-0.11	-0.1	0.04	-0.09	-0.3	0.16	0.12	0.08	0.11	0.03	0.09	-0.17	0.03	-0.24	0.06	-0.06	-0.17	-0.07	0.78	-0.22	-0.17	0.06	-0.21	-0.12	-0.16	0.09	-0.01	-0.09	-0.25	0.05	0	0.16	-0.02	-0.45	-0.01	-0.17	0.08	0.2	0.17	0.25	-0.11
AGI_HUM1_OLIGO_A_23_P10305	CTPS2 ^ CTP synthase II ^ NM_175859 ^ 56474	0	0.12	-0.16	0.11	-0.07	-0.14	0.02	-0.05	0	0.12	0.07	0	-0.16	0.01	0.07	0	-0.06	-0.13	-0.09	-0.08	-0.01	-0.02	0.02	-0.13	-0.04	-0.01	-0.05	-0.06	-0.04	-0.26	0.2	0.01	0.19	0.61	-0.13	-0.06	-0.14	0.13	-0.35	0.32	0.33	0.09		-0.01	0.09	0.15		0.61	0.15	0.1	0.26	-0.01	0.07	0.85	0.03	0.13		0.41	0.04	-0.32	-0.06	-0.13	-0.27	0.22		0.08	-0.26	1.13	-0.05	-0.01	-0.61	-0.05		0.2	0.12	0
AGI_HUM1_OLIGO_A_23_P103062	FLJ38628 ^ Hypothetical protein FLJ38628 ^ NM_152267 ^ 91445	14	-0.37	-0.45	-0.78	-0.26	-0.44	0.11	0.22	-0.17	0.11	-0.09	0.1	-0.07	0.38	0.11	-0.11	-0.62	-0.71	-0.3	-0.52	-0.03	-0.24		-0.17	-0.19	-0.12	0.17	0.15	0.3	-0.05	-0.03	-0.27	-0.14	-0.26	0.5	0.15	0.42	0.45	-0.08	0.06	-0.27	0.18	0.05	0.33	0.5	0.89	0.28	0.6	0.01		0.11	0.39	0.04	-0.01	0.1	0.68	0.16		-0.01	0.72	0.46	0.07	-0.15	0.16	-0.08	0.49	-0.57	-0.13	0.22	0.07	0.3	-0.35	-0.24	-0.52	-0.53	-0.26
AGI_HUM1_OLIGO_A_23_P103070	YWHAH ^ Chromosome 22 open reading frame 24 ^ NM_003405 ^ 7533	1	0.28	0.24	0.3	0.36	-0.04	-0.28	-0.24	0.3	0.32	-0.13	0.12	0.12	0.28	-0.13	0.09	0	0.22	0.13	0.43	0.32	0.21	0.21	0.05	0.17	0.22	-0.07	-0.06	-0.14	0	0.15	-0.38	-0.3	-0.43	-0.39	-0.18	-0.43	-0.44	-0.1	0.91	0.27	0.21	-0.33	-0.41	-0.35	-0.06	0	-0.11	0.28	0.06	-0.16	-0.24	-0.24	-0.28	-0.56	-0.31	-0.35	-0.41	-0.28	-0.39	0.04	0.11	-0.35	0.02	-0.17	-0.28	0.23	-0.02	-0.47	0.04	0.62	-0.03	0.26	0.22	0.43	0.14
AGI_HUM1_OLIGO_A_23_P103099	RBM9 ^ RNA binding motif protein 9 ^ NM_014309 ^ 23543	0	0.33	0.3	0.09	-0.13	0.02	0.01	0.16	0.24	0.07	-0.05	0.26	-0.05	0.17	-0.05	-0.37	0.21	-0.12	-0.17	-0.21	-0.12	0.25	0.23	0.2	0.31	-0.03	0.05	0.26	0.06	-0.41	-0.18	-0.17	-0.23	-0.22	-0.2	-0.16	0.15	0.09	0.16	-0.12	-0.07	0.34	0.36	0.14	-0.1	0.13	-0.01	0.24	0.08	-0.33	-0.13	-0.05	-0.28	-0.25	-0.22	0.04	0.09		-0.01	0.18	0.22	-0.23	0.1	-0.09	0.03	0.09	0.15	-0.07	-0.36	-0.26	-0.16	-0.2	-0.02	0.05	0.19	-0.08
AGI_HUM1_OLIGO_A_23_P103104	MFNG ^ Manic fringe homolog (Drosophila) ^ NM_002405 ^ 4242	16	0.03	-0.15	-0.08	0.04	-0.17	0.06	0.07	-0.16	-0.07	0.05	-0.12	0.2	0.07	0.13	0.04	0.03	0.09	0.05	0.39	-0.05	0.15	0.03	-0.02	-0.09	-0.03	0.08	0.01	0.08	-0.18	-0.05	0.08	-0.02	-0.04	0.04	-0.16	-0.08	-0.11	-0.16	-0.11	0	0.01	0.07	-0.07	-0.1	-0.09	0.14	0.22	-0.02	-0.1	0.12	0.06	0.11	0.01	0.17	0.12	-0.07	0.11	-0.08	-0.07	-0.13	-0.05	-0.04	-0.15	-0.15	-0.06	0.09	-0.14	-0.15	-0.16	-0.1	0.05	0.18	0.07	0.01	0
AGI_HUM1_OLIGO_A_23_P103110	MAFF ^ V-maf musculoaponeurotic fibrosarcoma oncogene homolog F (avian) ^ NM_012323 ^ 23764	8	-0.08	-0.16	0.02	0.16	0.07	-0.05	0.12	0.06	0.08	-0.13	-0.03	0.45	0.26	0.45	0.07	0.32	0.06	0.07	-0.12	-0.01	-0.1	-0.02	0.01	-0.11	-0.12	-0.01	-0.26	-0.18	0.18	-0.05	0.07	-0.03	0.08	0.11	-0.06	0.04	0.09	0	-0.09	0.26	-0.04	-0.01	-0.12	-0.12	0.24	0.75	0.07	-0.02	0.17	0.42	-0.02	0.07	-0.22	-0.29	-0.04	-0.08	0.51	0.05	0.16	-0.02	0.2	0.2	-0.07	0.17	0.27	0.31	0.15	-0.14	-0.14	-0.21	-0.05	-0.38	0.12	-0.16	-0.14
AGI_HUM1_OLIGO_A_23_P103120	GTPBP1 ^ GTP binding protein 1 ^ NM_004286 ^ 9567	9	-0.16	-0.36	0	0.15	-0.13	-0.41	-0.19	-0.14	-0.29	-0.2	0.06	-0.03	0.17	-0.11	-0.11	0.11	0.31	0.09	0.09	-0.27	0.03	-0.2	0.01	0.04	-0.02	-0.26	-0.19	-0.57	-0.19	-0.22	-0.25	-0.34	-0.2	0.25	0.09	0.09	0.29	0.18	-0.03	0.22	0.33	-0.1	0.31	0.2	0.32	0.1	0.07	0	-0.03	-0.15	0.24	-0.05	-0.11	-0.08	0.19	-0.22	0.2	0.06	0.01	0.17	0	-0.13	0.09	-0.13	0.02	0	0.38	0.17	0	0.11	-0.18	-0.33	-0.22	0.07	0.07
AGI_HUM1_OLIGO_A_23_P103131	FLJ20232 ^ Hypothetical protein FLJ20232 ^ NM_019008 ^ 54471	8	-0.11	-0.07	-0.05	0.14	0	-0.17	-0.02	-0.04	-0.12	-0.03	0.08	0.09	-0.14	0.1	-0.06	0.08	0.22	0.06	0.47	0.18	0.19	-0.13	-0.01	-0.01	-0.23	-0.21	-0.35	-0.1	0.09	0.13	0.06	-0.19	0.16	0.22	-0.14	-0.18	0.03	0.08	-0.01	0.03	0.08	0.07	-0.11	-0.23	-0.12	0	0.07	-0.03	0.02	-0.13	0.31	0.23	0.02	0.48	0.08	-0.02	0.25	-0.01	-0.08	-0.11	-0.01	-0.09	0.01	0.03	0.2	0.06	0.01	0.02	-0.07	-0.05	0.06	-0.35	-0.06	0.12	0.04
AGI_HUM1_OLIGO_A_23_P103149	"ACO2 ^ Aconitase 2, mitochondrial ^ NM_001098 ^ 50"	5	-0.26	-0.11	-0.13	-0.09	-0.14	-0.33	-0.03	0.36	0.08	-0.41	-0.21	0.14	0.39	0.05	-0.19	0.2	0.41	0.05	0.55	-0.34	0.15	-0.43	-0.16	0.04	-0.46	-0.36	0.24	-0.2	0.14	-0.02	-0.17	-0.14	-0.23	0	0.06	0.16	0.39	-0.43	-0.22	0.31	0.7	0.14	0.37	-0.19	0.51	-0.11	-0.06	-0.06	0.2	0.06	0.24	-0.21	-0.15	-0.1	0.16	-0.39	0.21	0.07	-0.07	0.09	0.17	-0.33	-0.51	0.19	0.12	0.3	0.55	0.25	0.25	0.47	-0.3	-0.26	0.04	-0.02	-0.33
AGI_HUM1_OLIGO_A_23_P103172	LOC127253 ^ Hypothetical protein BC009514 ^ NM_138467 ^ 127253	2	0.24	0.16	0.39	-0.25	0.2	-0.18	-0.08	0.04	0	-0.06	-0.04	-0.33	-0.2	-0.05	-0.32	0.3	0.22	-0.18	0.49	-0.07	-0.14	0.18	0.16	0.01	0.23	-0.02	-0.09	-0.22	0.17	-0.14	-0.05	-0.41	-0.24	-0.14	0.29	-0.38	0.16	-0.01	-0.08	0.62	-0.01	-0.51	0.05	0.59	0.14	-0.11	-0.09	0.14	0.27	-0.07	-0.17	-0.13	0.51	0.01	-0.18	-0.09	-0.42	0.46	-0.09	0.27	0.17	-0.05	0.01	-0.32	-0.36	0.06	0.02	0.28	0.39	0.05	0.07	0.37	0.32	0.03	0.12
AGI_HUM1_OLIGO_A_23_P103180	LOC127253 ^ Hypothetical protein BC009514 ^ NM_138467 ^ 127253	2	0.58	0.59	0.26	0.18	-0.08	-0.15	-0.05	0.43	-0.15	-0.23	-0.11	0.08	-0.34	0.13	-0.36	0.33	0.03	-0.6	0.8	-0.18	0.3	0.25	-0.14	-0.24	0	0.37	0.24	0.08	0.06	-0.32	-0.26	0.06	-0.15	-0.49	-0.09	-0.36	-0.63	0.42	-0.12	0.5	0.01	-0.19	-0.6	-0.38	-0.27	-0.21	-0.41	0.13	0.15	-0.15	0	0	0.13	0.43	-0.22	0.22	0.22	0.29	0.08	-0.22	-0.03	0.33	-0.13	-0.6	-0.55	-0.02	-0.16	0.55	0.15	0.27	0.51	0.16	0.66	0.16	0.46
AGI_HUM1_OLIGO_A_23_P103201	PNRC2 ^ Proline-rich nuclear receptor coactivator 2 ^ NM_017761 ^ 55629	2	-0.07	-0.14	0.21	-0.04	0.09	-0.31	-0.39	0	-0.08	-0.43	0.13	0.21	0.47	0.58	-0.08	0.16	0.39	-0.36	0.35	-0.19	0.08	-0.09	0.2	-0.05	0.07	-0.12	0.28	-0.11	-0.31	-0.57	-0.81	-0.13	-0.37	-0.18	0.02	-0.25	-0.16	-0.04	0.12	0.61	0.18	-0.11	-0.54	-0.19	0.01	-0.02	0.17	-0.08	0.08	0.34	0.04	0.28	0.35	0.62	-0.09	-0.26	-1.07	0	0.08	0.31	0.04	-0.09	0.16	-0.18	-0.38	-0.16	0.89	0.45	0.41	0.47	0.19	0.31	0.36	-0.1	
AGI_HUM1_OLIGO_A_23_P103226	FAAH ^ Fatty acid amide hydrolase ^ NM_001441 ^ 2166	14	-0.19	0.01	-0.03	-0.32	0.08	0.12	0.41	-0.15	0.19	-0.04	-0.01	0.55		-0.25	0.08	-0.01	-0.21	0.02	-0.14	0.02	-0.15	-0.2	0.04	-0.01	-0.05	0.2	0.05	0.3	0	0.05	-0.05	-0.05	0.05	0.09		0	0.26		0.09	-0.03	-0.01	0.03	0.03					-0.12	-0.08	0.14	0.15		-0.07	0.13	0.17	0.13		-0.14	0.12		-0.36	0.12	0.14	-0.04	-0.12	0.12	0.15		0	0.3	-0.35	-0.29	-0.11	-0.1	-0.14
AGI_HUM1_OLIGO_A_23_P103232	DUSP23 ^ Dual specificity phosphatase 23 ^ NM_017823 ^ 54935	8	-0.45	-0.03	-0.02	0.21	0.22	-0.17	-0.03	-0.2	-0.16	-0.33	-0.21	0.08	0.15	0.33	0.4	0.05	0.08	0.18	0.18	0.24	-0.39	-0.18	-0.39	-0.02	-0.14	-0.51	0.04	-0.13	0.03	-0.09	0.33	0.21	0.45	0.59	0.13	-0.32	0.09	-0.03	-0.17	0.08	-0.14	-0.14	0	0.43	-0.09	0.09	0.06	0.01	0.07	-0.01	0	0.08	-0.12	0	0.19	-0.09	0.62	0.04	-0.06	-0.05	-0.12	-0.15	-0.06	0.17	0.07	0.01	0.03	-0.08	0.25	-0.05	0.35	-0.53	-0.34	-0.18	-0.18
AGI_HUM1_OLIGO_A_23_P103248	"PIGM ^ Phosphatidylinositol glycan, class M ^ NM_145167 ^ 93183"	2		0.12	0.24	0.2	0.22	-0.08	-0.05	0.12	0.29	-0.1	0.07	-0.22	-0.22	-0.13	-0.01	0.19	0.57	0.04	0.16	-0.11	0.06	0.09	-0.09	-0.03	-0.13	-0.07	-0.02	-0.12	-0.19	-0.27	0.05	-0.01	-0.17	-0.31	0.12	-0.16	-0.18	-0.17	0	0.23	0.4	-0.14	-0.17	0.01	0.25	-0.43	0.08	-0.24	0.15	-0.14	-0.01	-0.01	-0.02	0.34	0.02	-0.34	-0.1	-0.19	-0.22	0.29	-0.03	0.01	0	0.14	0.05	0.32	0.24	0.14	0.06	0.55	0.18		0.26	0.19	-0.19
AGI_HUM1_OLIGO_A_23_P103282	C1orf8 ^ Chromosome 1 open reading frame 8 ^ NM_004872 ^ 9528	2	-0.5	-0.18	-0.26	0.1	-0.35	-0.2	-0.21	-0.02	-0.27	-0.19	0.16	0.02	0.14	0.21	0.26	0.39	0.48	-0.18	0.35	-0.17	-0.34	-0.59	0.04	0.03	-0.08	-0.34	0.09	-0.15	-0.21	-0.56	-0.61	0.01	0.26	0.25	0.02	-0.37	-0.15	-0.17	-0.08	0.26	0.05	-0.36	-0.68	-0.07	-0.23	0.06	0.08	-0.01	0.34	0.32	0.03	0.61	0.47	0.61	0.09	-0.37	-0.98	0.27	-0.03	0.27	0.14	-0.2	-0.11	0	0	0	0.45	0.47	0.53	0.32	0.17	-0.15	-0.25	-0.13	0.08
AGI_HUM1_OLIGO_A_23_P103310	S100A7 ^ S100 calcium binding protein A7 (psoriasin 1) ^ NM_002963 ^ 6278	0	-0.83	-0.61	0.02	0	0.15	0.65	0.57	-0.57	1.51	-0.48	-0.67	0.28	1.02	0.95	-0.3	-0.36	-0.16	0.42	0.07	1.61	-0.92	-0.72	-0.37	-0.3	0.08	0.15	0	0.14	1.66	1.52	-0.18	0.55	-0.35	-0.12	-0.08	0.33	0.06	-0.21	0.27	-0.35	0.46	-0.47	-0.26	0.52	0.19	0.79	1.06	0.52	0.56	0.94	-0.27	-0.43	-0.46	-0.49	1.32	0.01	0.77	-0.16	-0.24	-0.56	-0.46	-0.5	-0.25	0.31	2.28	1.09	-0.11	-0.15	0.94	0.44	-0.66	-0.65	-0.55	-0.6	-0.6
AGI_HUM1_OLIGO_A_23_P103315	^  ^ ENST00000368766 ^ 	21	0.11	0.03	0.06	-0.06	0.09	0.15	0.06	0	0.01	0.35	0.18	-0.19	-0.15	-0.37	-0.23	-0.1	0.18	0.2	0.35	0.03	0.65	0.7	0.12	-0.29	-0.35	-0.3	-0.15	-0.12	-0.3	0.16	0.64	0.09	0.06	0.21	-0.04	0.02	0.19	-0.21	-0.19	-0.09	0.05	-0.03	0.21	0.23	-0.02	0	-0.07	-0.05	-0.26	-0.09	-0.05	0.02	-0.06	-0.05	0.18	-0.03	0.68	-0.17	-0.02	-0.06	-0.42	-0.02	0.11	0.25	0.1	0	0.05	-0.12	-0.34	-0.26	-0.41	0.07	-0.04	0.05	-0.01
AGI_HUM1_OLIGO_A_23_P103328	PTGER3 ^ Prostaglandin E receptor 3 (subtype EP3) ^ NM_000957 ^ 5733	3	-0.62	-0.45	-0.26	0.15	-0.59	-0.25	-0.4	-0.47	-0.79	-0.3	-0.03	0.05	0.54	0.31	0.26	0.47	0.46	0.43	0.29	-0.04	-0.4	-0.5	-0.05	-0.25	-0.45	-0.35	-0.22	-0.07	-0.08	-0.08	-0.09	0.24	0	0.18	0.47	0.23	0.42	0.01	0.22	-0.07	0.23		0.17		0.43	0.29	-0.34	-0.03	0.17	0.44	0.2	0.19	0.04	0.05	0.13	-0.02	-0.03	0.06	0.31	0.28	-0.15	-0.07	-0.04	-0.12	0.34	0.25	0.29	0.12	0.28	0.32	-0.03	-0.65	-0.36	-0.25	-0.12
AGI_HUM1_OLIGO_A_23_P103334	^  ^ NM_172071 ^ 	26	0.13	0.06	0.06	0.27	-0.02	0.05	0.06	-0.01	-0.03	-0.05	-0.14	0.08	-0.18	0.02	0.06	0.22	0.31	0.01	0.3	-0.08	-0.17	-0.08	-0.04	-0.07	0	-0.12	-0.32	-0.03	-0.07	-0.02	-0.09	-0.01	0.01	0.19	0.02	0.06	-0.09	0.22	0.12	0.11	0.06	0.21	0.01	0.07	-0.02	0.04	-0.01	-0.12	-0.08	0.11	0.04	-0.05	-0.1	-0.04	0.09	0	0.38	0.12	-0.02	0.02	-0.24	-0.11	0.1	-0.16	-0.04	-0.02	0.09	-0.02	-0.08	-0.03	0.15	0.06	0.18	0.02	-0.12
AGI_HUM1_OLIGO_A_23_P103361	LCK ^ Lymphocyte-specific protein tyrosine kinase ^ NM_005356 ^ 3932	1	0.34	0.59	0.71	-0.1	0.49	-0.02	-0.26	0.23	0.24	0.04	0.08	-0.52	-0.41	-0.43	-0.18	0.14	0.21	-0.47	0.62	-0.09	0.28	0.55	0.35	0.46	0.35	0.14	0.36	0.1	-0.26	0.01	0.31	-0.27	0.03	-0.46	-0.21	-0.5	0.15	0.02	-0.13	-0.34	-0.3	-0.05	0.28	0.1	-0.01		0.26	0.28	-0.03	-0.77	0.08	-1.5	-0.42	-0.67	-0.23	-0.35	-0.19	-0.04	-0.33	0.05	-0.04	0.1	0.13	-0.6	-0.12	-0.2	-0.85	-0.35	-0.49	-0.19	0.56	0.74	0.7	0.45	0.31
AGI_HUM1_OLIGO_A_23_P103371	ODC-p ^ Ornithine decarboxylase-like ^ NM_052998 ^ 113451	6	0.32	0.42	0.35	-0.08	0.34	0.35	0.18	0.35	0.43	0.2	0.3	-0.32		-0.17	-0.07	-0.13	0.21	-0.11	0.01	0	0.34	0.69	0.24	0.14	0.21	0.36	0.4	0.3	-0.09	-0.01	0.09	0.14	0.04		-0.3	-0.15	-0.1	-0.38	-0.02	-0.18	-0.03	0.03	0.08		-0.14			0.07	0.03	-0.19	-0.13	-0.3	-0.11	0.11	0.34	-0.17		-0.01	-0.11	-0.11	-0.22	-0.15	-0.04	-0.06	-0.08	0.22	-0.08	-0.41	0.05	-0.02	-0.13		-0.04	0.27	0.39
AGI_HUM1_OLIGO_A_23_P103398	PSEN2 ^ Presenilin 2 (Alzheimer disease 4) ^ NM_000447 ^ 5664	8	-0.15	-0.09	-0.15	0.02	-0.11	0.02	-0.01	-0.25	-0.26	-0.2	-0.09	-0.08	0.11	0.16	0.21	0.07	0.1	0.07	0.47	-0.1	-0.14	-0.11	-0.19	-0.08	-0.16	-0.21	-0.05	-0.08	-0.21	-0.27	-0.1	-0.14	0.09	0.42	-0.01	0.04	0.09	-0.06	0.01	-0.02	0.12	0.05	0.01	0.1	0.03	0.17	0.37	-0.11	-0.13	0.05	0	0.26	0.07	0.08	0.2	-0.02	0.47	0.01	0.12	0.23	0.03	-0.05	0.03	0.02	0.04	0.13	0.01	-0.13	-0.01	-0.04	0.16	-0.11	-0.07	-0.23	-0.02
AGI_HUM1_OLIGO_A_23_P103405	^ LOC440722 ^ AK023086 ^ 440722	12	0.15	-0.01	-0.12	-0.23	0.12	0.04	-0.12	-0.12	-0.05	0.06	0.34	-0.03	0.02	0.05	-0.41	0.04	-0.49	-0.13	-0.28	0.16	0.24	0.14	0.1	0.31	-0.08	0.05	0.18	-0.23	-0.05	-0.12	0.04	-0.25	-0.08	0.07	-0.04	0.04	0.15	0.32	-0.12	-0.09	-0.39	-0.06	-0.02	0.15	0.11	-0.09	-0.05	-0.06	-0.24	-0.19	-0.22	0.18	-0.06	0.04	0.35	0.28		-0.4	0.14	0.01	0.12	0.15	0.18	-0.14	-0.09	-0.14	-0.11	-0.35	0.22	0.13	-0.44	0.13	0.07	0.15	0.12
AGI_HUM1_OLIGO_A_23_P103414	"YTHDF2 ^ YTH domain family, member 2 ^ NM_016258 ^ 51441"	2	-0.13	0.06	-0.22	0.26	-0.19	0.04	-0.07	0.39	-0.15	0	0.01	-0.12	-0.1	0.3	0.19	0.27	0.28	0.16	0.44	0.01	0	0.14	-0.04	-0.11	-0.17	-0.39	-0.08	-0.08	-0.06	-0.1	-0.1	0.04	0.17	0.22	0.08	0.11	-0.2	0.02	-0.17	0.06	0.13	-0.18	-0.35	-0.09	-0.08	-0.16	-0.28	-0.2	-0.2	0.11	0.17	0.18	0.06	0.15	0.01	-0.15	-0.57	0.09	-0.07	0.04	-0.1	-0.09	-0.07	0.16	-0.02	0.08	-0.21	0.21	0.15	-0.03	0.19	-0.26	0	-0.03	0.15
AGI_HUM1_OLIGO_A_23_P103424	RGS8 ^ Regulator of G-protein signalling 8 ^ NM_033345 ^ 85397	0	0.03	0.05	-0.2	-0.19	-0.21	0.1	-0.17	0.03	0.04	0.26	0	0.23	-0.24	-0.04	0.12	0.14	-0.32	-0.11	-0.2	0	0.04	0.09	0.04	0.08	-0.03	-0.03	0.13	0.07	0.19	0.02	-0.01	-0.1	-0.07		-0.03	0.14	-0.11	-0.1	0.01	-0.1	0.06	0.14	-0.05	0.16	-0.11	0.05	-0.44	0	0.07	-0.15	0.18	0.12	-0.16	-0.12	0.07	0.03	-0.04	-1.01	0.12	0.1	-0.06	-0.08	-0.19	0.18	0.01	-0.11	0	0.03	0.1	-0.05	-0.17	-0.03	-0.09	0.1	-0.03
AGI_HUM1_OLIGO_A_23_P103433	NOR1 ^ Oxidored-nitro domain-containing protein ^ NM_145047 ^ 127700	50	-0.23	-0.01	0.16	-0.02	0.15	-0.17	0.15	-0.26	-0.04	-0.29	0.11	0.2	0.31	0.08	-0.2	0.17	0.05	0.03	-0.48	-0.3	-0.16	-0.21	-0.22	0.16	-0.18	-0.37	-0.11	-0.2	-0.39	-0.43	-0.25	0.1	-0.16	0.03	-0.05	-0.12	0.03	-0.12	0	0.04	0.25	0	0.13	-0.06	0	0.02	0.17	-0.29	0.1	0.06	-0.23	0.14	0.09	0.17	0.04	-0.32	0.4	-0.16	0.14	0.22	0.07	-0.06	0.08	-0.41	0.3	-0.31	0.21	0.27	0.12	0.46	-0.18	-0.07	-0.01	0.26	-0.07
AGI_HUM1_OLIGO_A_23_P103442	FLJ11730 ^ Hypothetical protein FLJ11730 ^ NM_022756 ^ 64769	5	-0.33	-0.2	-0.25	0.47	-0.39	-0.61	-0.13	-0.18	-0.34	-0.46	-0.28	-0.02	0.16	0.43	0.59	0.75	0.7	0.42	0.56	0.13	-0.23	-0.4	-0.41	-0.39	0.28	-0.07	-0.03	-0.14	0.27	-0.1	-0.37	0.18	0.24	0.45	0.1	-0.25	-0.12	-0.07	-0.17	0.28	0.49	-0.58	-0.36	-0.06	0.07	0.23	0.2	0.07	0.41	0.62	0.21	0.55	0.57	0.74	0.15	-0.28	-0.69	0.49	-0.25	0.16	0.33	-0.36	-0.26	-0.02	0.62	0.35	0.57	0.55	0.81	0.57	-0.09	-0.39	-0.21	-0.23	0
AGI_HUM1_OLIGO_A_23_P103454	AE2 ^ Hypothetical protein AE2 ^ NM_032264 ^ 84224	5	0.02	-0.43	0.04	0.06	-0.39	-0.34	0	-0.17	-0.13	-0.19	-0.29	-0.12	-0.13	0.16	-0.28	0.09	0.11	-0.22	0.1	-0.63	-0.52	-0.34	-0.09	-0.42	0.19	0.1	0.03	-0.06	-0.12	-0.3	-0.2	0.1	0.1	0.33	0.73	-0.02	0.37	0.46	0	0.25	-0.36	0.03	-0.35	0.26	0.44	0.13	0.1	-0.14	0	0.22	0.1	0.2	0.52	0.7	-0.04	0.36	-0.87	0.02	-0.15	0.09	-0.32	0.32	-0.15	-0.29	-0.16	-0.32	-0.07	0.49	0.48	0.15	0.19	-0.04	-0.27	-0.29	0.27
AGI_HUM1_OLIGO_A_23_P103465	"PLA2G5 ^ Phospholipase A2, group V ^ NM_000929 ^ 5322"	9	0.15	0.03	0.1	0.15	-0.08	-0.03	-0.16	-0.22	-0.27	-0.1	0.17	-0.22	0.03	-0.13	0.05	0.03	0.24	-0.14	0.13	-0.04	-0.06	0.03	0.02	0.04	0	-0.07	0.09	-0.17	-0.31	-0.16	-0.09	-0.2	-0.03	0.15	-0.1	0.05	0.16	0.05	0.02	-0.06	-0.1	0.02	0.05	0.11	0.16	-0.07	0.1	-0.17	-0.31	0.15	-0.15	-0.07	-0.03	-0.08	0.54	-0.04	0.17	0.1	0.03	0.07	-0.19	-0.02	0.12	-0.09	-0.15	0	0.11	-0.01	0.02	-0.01	0.08	0.21	0.33	0	-0.09
AGI_HUM1_OLIGO_A_23_P103476	TERE1 ^ Transitional epithelia response protein ^ NM_013319 ^ 29914	25	-0.07	0.07	-0.46	-0.29	0.72	0.59	0.84	0.74	0.42	0.02	0.3	-0.4	1.08	0.47	-0.36	0.06	0.27	-0.07	-0.01	-0.37	0.16	-0.19	0.09	1.04	-0.4	-0.36	0.01	0.31	-0.43	-0.63	-0.31	0.83	-0.56	-0.75	-0.4	-0.16	-0.18	-0.47	-0.71	0.23	0.12	-0.75	-0.43	-0.72	-0.86	-0.8	0.2	0.11	0.6	0.81	-0.62	-0.79	-0.8	-0.72	-0.81	-0.54	1.24	0.36	0.25	0.37	0.33		-0.39	1.08	0.89	1.03	2.11	1.32	0.77	1.02	-0.05	-0.39	-0.32	0.6	-0.05
AGI_HUM1_OLIGO_A_23_P103486	"CYP2J2 ^ Cytochrome P450, family 2, subfamily J, polypeptide 2 ^ NM_000775 ^ 1573"	7	-0.92	-0.74	-0.74	0	-0.63	-0.12	-0.11	-0.96	-0.74	-0.31	-0.44	0	0.12	-0.23	0.28	-0.09	0.23	0.25	-0.7	0.3	-0.56	-0.75	-0.4	-0.57	-0.85	-0.87	-0.32	-0.44	-0.31	-0.42	-0.1	-0.05	0.55	0.88	0.8	0.33	0.2	0.56	-0.08	-0.29	0.27	-0.12	0.11	0.11	0.24	0.86	0.24	-0.34	0.19	0.71	0.14	0.64	0.63	0.46	-0.15	-0.36	0.16	0.38	0.62	0.74	0.44	-0.11	0.27	0	0.32	0.05	0.51	0.57	0.72	0.24	-0.36		-0.98	-0.66	-0.19
AGI_HUM1_OLIGO_A_23_P103503	"MDM4 ^ Mdm4, transformed 3T3 cell double minute 4, p53 binding protein (mouse) ^ NM_002393 ^ 4194"	1	-0.02	0.36	0.01	0.2	0.1	-0.24	-0.02	0.01	-0.12	-0.13	-0.15	-0.31	-0.32	0	0.1	0.24	0.18	0.27	0.46	-0.2	-0.08	-0.53	-0.12	-0.13	0.15	0.19	0.17	-0.21	0.32	0.1	0.03	0.13	0.02		-0.09	-0.23	-0.24	-0.07	-0.33	0.11	0.01	-0.16		-0.02			0.74	0.33	0.31	-0.23	-0.44	-0.28	-0.24	-0.2	-0.17	0.41		0.02	-0.32	-0.19	0.3	0.17	-0.19	-0.36	0.07	0.18	0	-0.05	0.19	-0.02	0.25		0.24	0.2	0.02
AGI_HUM1_OLIGO_A_23_P103511	^  ^ ENST00000367932 ^ 	12	0	0.13	0.29	0.23	0.12	0.07	-0.07	0.19	0.08	0.12	0.08	-0.19	-0.27	-0.31	-0.27	-0.12	0	-0.25	0.24	-0.27	0.33	0.19	-0.05	-0.3	0.27	0.13	0.19	0	-0.29	-0.13	-0.19	-0.61	-0.35	-0.18	0.38	0.06	0.2	0.15	0	0.19	0.04	0.12	-0.19	0.23	0.09	-0.51	-0.09	-0.38	-0.19	-0.13	-0.12	-0.29	-0.14	-0.22	0.01	0	0.26	-0.19	0.14	0	-0.31	0.11	-0.06	-0.39	-0.21	-0.15	-0.37	-0.39	0.06	-0.12	0.38	0.04	0.2	0.27	0.43
AGI_HUM1_OLIGO_A_23_P103532	GPR161 ^ G protein-coupled receptor 161 ^ NM_007369 ^ 23432	4	-0.25	-0.26	0.16	-0.08	0.05	0.08	-0.01	0.15	0.06	0	-0.12	-0.04	-0.11	-0.19	-0.07	-0.1	-0.09	-0.13	0.01	0.05	-0.34	-0.28	-0.29	0.09	-0.1	-0.03	-0.07	0	0.02	0.16	-0.13	-0.15	-0.29	0.03	0.04	0.13	0.1	0.05	0.02	-0.02	-0.11	0.32	0.13	0.15	0.26	0.01	0.14	-0.11	0.01	0	-0.02	-0.31	-0.05	-0.31	0.21	0.08	0.28	-0.06	0.23	0	0.08	0	0.02	0.07	-0.02	-0.15	-0.02	-0.02	-0.04	0.07	0	-0.02	0	-0.16	-0.17
AGI_HUM1_OLIGO_A_23_P103561	NAV1 ^ Neuron navigator 1 ^ NM_020443 ^ 89796	8	-0.18	-0.01	-0.11	0	-0.18	-0.2	0.01	0.12	0	-0.26	-0.2	0.34	0.16	0.06	-0.03	0.05	-0.21	-0.21	0.09	0.25	-0.57	-0.34	-0.38	-0.25	-0.16	-0.13	-0.23	0.11	-0.05	-0.01	0.16	-0.02	0.07	0.07	-0.23	0.33	0.17	0	0.04	0.07	0.23	0.38	0.23	0.15	0.29	-0.07	1.3	0	0.28	-0.11	0.23	-0.08	0.11	0.02	0.09	0.11	1.22	-0.26	0.57	0.4	0.11	0.06	0.31	0	-0.12	-0.16	-0.11	0.11	-0.23	-0.2	-0.05	-0.38	-0.03	-0.46	-0.13
AGI_HUM1_OLIGO_A_23_P103588	HMGCS2 ^ 3-hydroxy-3-methylglutaryl-Coenzyme A synthase 2 (mitochondrial) ^ NM_005518 ^ 3158	0	0.21	-0.04	0.14	0.24	-0.07	0.02	0.05	-0.11	-0.16	-0.15	0.04	-0.43	-0.1	-0.18	0.05	0.03	0.4	0	0.12	-0.02	-0.04	-0.1	-0.04	0.02	-0.1	0.01	-0.01	0.05	-0.29	-0.16	0	-0.07	-0.04	0.36	0.01	-0.03	0.06	0.06	-0.06	-0.19	0.23	-0.16	0.01	-0.09	0.03	0.07	0	-0.17	-0.15	0.07	-0.09	0.05	-0.05	0.03	0.18	-0.01	-0.25	0.01	0.02	-0.04	-0.39	0.08	0.11	-0.14	-0.1	-0.07	0.23	0.24		0.08	0.2	0.12	0.19	0.12	-0.01
AGI_HUM1_OLIGO_A_23_P103601	"MAN1C1 ^ Mannosidase, alpha, class 1C, member 1 ^ NM_020379 ^ 57134"	7	-0.13	-0.12	-0.41	0.08	-0.3	-0.17	-0.2	-0.44	-0.04	-0.44	-0.15	0.3	0.74	0.7	0.76	0.37	0.58	0.45	0.03	-0.28	-0.21	-0.47	-0.15	-0.11	-0.39	-0.42	0.17	0.02	-0.63	-0.5	-0.4	-0.01	0.19	0.55	0.02	0.04	0.19	-0.22	-0.04	-0.16	0.13	0.17	0.46	0.11	0.37	0.1	0.54	0.06	0.21	0.62	0.59	0.71	0.77	1.12	0.72	-0.15	-0.12	0.34	0.42	0.79	0.45	-0.06	0.15	-0.07	-0.01	-0.04	0	-0.46	-0.07	-0.13	-0.21	0.07	-0.17	-0.46	-0.45
AGI_HUM1_OLIGO_A_23_P103617	ANXA9 ^ Annexin A9 ^ NM_003568 ^ 8416	5	-0.39	-0.16	0	-0.03	-0.36	-0.12	-0.2	-0.63	-0.61	-0.48	-0.17	0.31	0.17	-0.3	0.03	0.16	0.61	0.15	0.3	0.24	-0.25	-0.32	-0.02	-0.23	-0.32	-0.26	0.11	-0.09	-0.15	-0.14	-0.05	0.48	0.92	1.2	0.34	0.19	0.2	0.21	0	0.26	-0.06	-0.28	-0.04	-0.03	0.05	0.76	0.55	-0.34	-0.3	-0.14	0.17	0.59	-0.23	-0.1	0.67		0.68	0.13	0.45	0.52	-0.02	0.33	0.2	0.11	0.33	0.15	0.04	-0.12	0.29	0.18	-0.11	-0.23	-0.14	-0.29	0.44
AGI_HUM1_OLIGO_A_23_P103628	^  ^ NM_018072 ^ 	1	-0.08	0.05	0.24	0.23	0.25	-0.45	-0.08	0.25	0.13	0.01	-0.15	-0.3	-0.26	-0.09	-0.09	0.32	0.34	0.06	0.69	0.19	-0.31	0	0.11	0	-0.12	-0.14	-0.27	0.16	-0.13	-0.02	0.14	-0.02	0.12	-0.27	-0.12	0.02	0.04	-0.14	0.06	0.32	0.02	-0.01	-0.03	-0.23	-0.25	-0.41	-0.18	0.16	0.19	-0.1	-0.01	-0.36	-0.24	-0.31	-0.44	0.2	-0.59	-0.15	-0.1	-0.07	-0.11	-0.19	0.15	0.09	0.15	0.19	-0.04	0.21	0.19	0.17	0.26	0.03	0.14	0.29	0.17
AGI_HUM1_OLIGO_A_23_P103631	EBNA1BP2 ^ EBNA1 binding protein 2 ^ NM_006824 ^ 10969	2	0.1	0.09	0.06	0.05	0.19	-0.18	-0.06	0.09	-0.34	-0.38	0	-0.03	0.05	0.16	-0.26	0.02	0.18	-0.27	1.01	0.35	0.05	-0.06	-0.03	-0.14	0.03	-0.2	0.08	-0.21	0.4	0.1	-0.11	-0.25	0.15	0.13	0.02	-0.25	-0.1	-0.12	-0.23	0.1	0.09	-0.36	-0.59	0.14	0.09	0.15	0.21	0.17	0.04	0.03	-0.23	-0.14	-0.06	-0.02	-0.22	-0.12	-0.03	-0.01	-0.38	-0.23	0.1	-0.34	-0.35	-0.46	-0.23	-0.06	0.04	0.12	0.36	0.07	0.04	-0.04	0.07	-0.3	0.22
AGI_HUM1_OLIGO_A_23_P103661	YAP ^ YY1 associated protein ^ NM_139118 ^ 55249	19	-0.19	-0.17	-0.35	0.43	-0.24	-0.43	-0.07	-0.32	-0.32	-0.15	-0.36	0.36	0.22	0.44	0.35	0.42	0.32	0.26	-0.06	-0.02	-0.04	0.17	-0.55	-0.2	-0.01	-0.15	-0.4	0	-0.14	-0.02	0.23	0.08	0.3	0.44	-0.16	-0.22	-0.43	0	-0.14	0.01	0.45	-0.29	0.02	-0.39	-0.3	0.02	0.16	0.23	-0.04	0.23	0.45	0.34	0.13	0.42	0.36	-0.31	0.66	0.25	-0.27	-0.27	0.13	-0.23	-0.15	0.24	0.22	0.29	0.07	0.26	0.07	0.16	0.11	-0.48	-0.25	-0.38	-0.38
AGI_HUM1_OLIGO_A_23_P103672	NES ^ Nestin ^ NM_006617 ^ 10763	4	-0.19	0.04	0.06	-0.13	0.05	0.01	-0.06	0	0.06	-0.13	0.12	-0.05	-0.14	-0.15	-0.09	0.1	0.12	-0.18	0.14	-0.05	-0.27	-0.1	0.03	-0.04	-0.22	-0.23	0.04	-0.37	0.06	0.08	0.09	0.27	0.13	-0.21	0.1	0.25	0.21	0.31	0.17	-0.12	-0.12	0.28	0.24	-0.03	0.24	-0.11	-0.33	0.09	0.08	0.02	-0.2	-0.38	-0.31	-0.25	-0.43	0.19	0.51	-0.07	0.2	0.21	0	0.05	0.13	-0.36	-0.07	0.11	-0.29	-0.16	-0.19	-0.03	0.03	-0.14	0.19	-0.23	0.07
AGI_HUM1_OLIGO_A_23_P103690	C1orf2 ^ Chromosome 1 open reading frame 2 ^ NM_006589 ^ 10712	4	-0.24	-0.16	-0.15	-0.03	-0.02	0.04	0.19	-0.06	0.15	0.09	-0.15	0.1	-0.13	-0.04	-0.04	0.08	0.07	-0.06	0.08	0.13	-0.27	-0.15	-0.15	0.02	-0.09	0.03	-0.24	0.07	0.08	0.18	0.1	0.06	0.03	-0.05	-0.12	0.17	0.06	-0.02	0	-0.12	-0.06	0.08	0.09	0.16	0.17	-0.2	0.08	-0.08	0.17	0.04	0.09	-0.21	0.13	-0.17	-0.07	0.12	0.36	-0.09	0.22	-0.01	-0.04	0.03	0.01	-0.12	0.07	-0.09	0	-0.06	-0.15	0.04	0.04	-0.17	-0.1	-0.04	-0.26
AGI_HUM1_OLIGO_A_23_P103698	MAPBPIP ^ Mitogen-activated protein-binding protein-interacting protein ^ NM_014017 ^ 28956	1	0.07	0.28	0.1	0.22	0.06	0.12	-0.25	-0.03	0.01	0.18	0.07	-0.13	0.11	0.08	0.12	0.2	0.21	0.22	0.52	0.03	0	0.04	0	0.08	-0.05	-0.24	0.09	-0.08	-0.03	-0.17	-0.27	0.14	0.03	-0.22	-0.19	-0.14	-0.01	-0.31	-0.17	0.09	0.02	-0.19	-0.01	-0.26	-0.08	-0.04	-0.02	-0.19	0.22	0.01	-0.08	-0.03	0.05	-0.15	-0.09	-0.35	-0.09	-0.19	-0.18	-0.03	0.18	-0.24	-0.2	0.15	0.11	-0.06	0.09	-0.03	-0.12	0.09	0.18	-0.06	0.27	0.23	0.26
AGI_HUM1_OLIGO_A_23_P10374	^  ^ NM_014925 ^ 	9	-0.1	-0.17	0.17	0.25	-0.04	-0.34	-0.27	0.38	-0.21	-0.17	0.04	-0.07	-0.08	-0.1	-0.17	0.28	0.2	0.26	0		-0.15	-0.19	-0.11	-0.09	0.09	-0.19	-0.43	-0.42	-0.1	0	-0.13	-0.44	-0.25	0.2	0.51	0.35	0.28	0.7	0.43	0.07	0.18	0.36	0.46	0.43	0.6	-0.01	0.03	-0.27	0	-0.27	-0.12	0.12	-0.24	-0.22	0.28	0.12	-0.42	0.26	0.1	0.33	0.08	0.23	0.19	-0.01	-0.12	-0.03	0.15	-0.01	0.07	0.29	0.34	-0.32	-0.21	0.19	-0.04
AGI_HUM1_OLIGO_A_23_P103756	"OVGP1 ^ Oviductal glycoprotein 1, 120kDa (mucin 9, oviductin) ^ NM_002557 ^ 5016"	8	-0.37	-0.15	-0.17	0.06	-0.3	0.05	0.33	-0.12	-0.33	0.08	-0.31	-0.01	-0.07	0.01	0.1	0.08	0.07	0.24	0.06	0.2	-0.3	-0.24	-0.3	-0.34	0.01	-0.04	-0.18	0.09	-0.23	-0.04	0.35	-0.06	0.26	0.26	0.06	-0.33	-0.09	0.13	0	0	0.13	-0.08	-0.12	0.06	0	-0.01	0.42	-0.18	-0.22	0.03	-0.19	0.22	0.02	-0.12	-0.08	0.11	0.56	0.08	0.06	0.06	-0.06	0.06	0.15	0.21	-0.02	0.14	0.02	-0.09	-0.15	-0.21	0.12	-1.23	-0.26	-0.1	-0.29
AGI_HUM1_OLIGO_A_23_P103765	"FCER1A ^ Fc fragment of IgE, high affinity I, receptor for; alpha polypeptide ^ NM_002001 ^ 2205"	7	-0.45	-0.38	-0.87	0.64	-0.93	-0.35	0.12	-1.1	-1.2	-1.1	-0.99	1.6	1.92	1.36	0.27	0.35	0.48	0.5	-0.05	0.27	-0.1	-1.05	-0.55	-0.87	0.18	-0.64	-0.43	-0.74	-0.08	-0.41	-0.64	0.24	-0.37	0.66	0	-0.31	-0.3	0.22	-0.35	-0.84	-1.02	-0.58	-0.56	-0.2	-0.58	1.93	0.74	0.51	0.33	1.68	0.68	1.54	1.51	1.09	1.63	0.13	0.93	1.24	-0.28	0.44	0.46	0.07	-0.29	0.49	0.69	-0.32	0.18	0.46	1.17	0.02	-0.47	-0.9	-1	-0.43	0.15
AGI_HUM1_OLIGO_A_23_P103775	FAD158 ^ Factor for adipocyte differentiation 158 ^ NM_032270 ^ 84230	7	-0.11	0	-0.13	-0.13	-0.24	-0.22	0.21	0.48	-0.11	-0.09	0	0.37	0.1	0.81	0.42	-0.18	-0.16	0.31	-0.26	0.09		-0.19	-0.06	-0.17	-0.01	-0.11	-0.12	-0.09	0.16	0.1	-0.05	-1.66	0.34	0.18	0.48	0.03	-0.24	0.15	0.22	-0.03	0.07	-0.01	-0.32		-0.06	0.42	0.57	-0.07	-0.05	-0.29	0.22	0.48	0.27	0.56	0.15	0.17	-0.1	0.01	0.17	0.16	0.02	-0.04	-0.14	0.78	0.02	0.09	-0.23	0.39	-0.04	-0.31	0.06	-0.42	-0.06	-0.06	0.01
AGI_HUM1_OLIGO_A_23_P103787	HIPK1 ^ Homeodomain interacting protein kinase 1 ^ NM_198268 ^ 204851	4	0.35	0.25	0.36	0.29	0.22	0.07	0.27	-0.01	0.2	0.01	-0.03	0.18	-0.03	-0.08	-0.14	0.02	-0.03	-0.16	-0.19	-0.2	0.08	-1.04	0	-0.14	0.04	0.08	-0.15	0.02	0.1	-0.01	0.13	-0.14	-0.32	0.22	0.1	0.23	-0.08	0.11	-0.01	0	-0.01	0.38	0.08	0.18	0.24	-0.06	-0.17	-0.04	-0.02	-0.49	0.16	-0.19	-0.5	-0.22	-0.06	0.12	0.7	1.09	0.26	0.04	-0.18	0.14	-0.18	-0.34	-0.5	0.17	-0.14	-0.07	-0.4	-0.18	0.09	0.34	0.09	0.08	-0.26
AGI_HUM1_OLIGO_A_23_P103795	"VANGL1 ^ Vang-like 1 (van gogh, Drosophila) ^ NM_138959 ^ 81839"	9	-0.26	-0.05	0.17	0.13	-0.32	-0.15	-0.21	0.03	-0.69	-0.11	0	-0.25	0.04	-0.22	-0.29	0.36	0.24	-0.1	0.21	-0.4	-0.14	0.05	-0.27	-0.14	-0.22	-0.05	-0.53	-0.05	-0.15	-0.16	-0.26	0.02	0.1	0.24	-0.16	0.08	-0.03	0.26	0.11	0.29	0.11	-0.18	0.08	-0.19	0.05	0.18	0.47	0.18	-0.02	-0.21	-0.43	-0.21	-0.24	-0.36	-0.2	-0.01	0.19	-0.02	0.16	0.22	0.11	0.17	0.31	0.14	0.12	0.14	0.04	0.14	0.13	-0.06	0.26	-0.02	0.04	0.1	0.05
AGI_HUM1_OLIGO_A_23_P1038	"JARID1B ^ Jumonji, AT rich interactive domain 1B (RBP2-like) ^ NM_006618 ^ 10765"	10	-0.08	-0.04	-0.12	0.15	-0.26	-0.12	-0.01	-0.12	0.1	0.03	-0.12	0.46	0.13	0.1	0.1	0.19	0.33	0.14	-0.06	-0.18	0.29	0.15	0.07	-0.14	-0.01	0.01	-0.25	0.19	0.15	0.21	0	0.25	0.13	-0.25	-0.07	-0.04	0.02	-0.03	-0.01	-0.07	-0.03	0.03	-0.05	-0.28	-0.07	0.55	-0.36	0.17	-0.06	0.16	0.13	0.07	0	0.22	-0.26	0.05	0.72	0.12	-0.04	-0.12	0.24	-0.14	-0.03	0.34	0.34	-0.01	-0.08	-0.23	-0.21	-0.18	0.16	-0.17	0.09	0.21	0.02
AGI_HUM1_OLIGO_A_23_P103812	DBCCR1L ^ DBCCR1-like ^ NM_199051 ^ 339479	3		-0.05	0.1	-0.12	-0.02	-0.28	0	0.26	-0.56	-0.16	0.05		-0.2	-0.04	0.08	0.34	0.34	0.2	-0.21	0	-0.4	-0.41	-0.19	-0.02	-0.35	-0.1	-0.15	-0.23	0.07	0	0.21	0.07	0.04	0.58	0.21	-0.29	0.23	0.21	0.09	0.38	0.2	-0.19	0.15	0.2	0.29	1.14	0.18	-0.27	-0.08	0.03	-0.2	-0.1	-0.33	0.02	-0.05	-0.33	-0.27	0.15	0.31	-0.02	0	-0.08	0.16	-0.11	0.04	0.3	0.15	0.4	0.05	-0.08	0.09	-0.27	0.02	-0.16	0
AGI_HUM1_OLIGO_A_23_P103824	^  ^ THC2249577 ^ 	6	0.38	0.36	-0.05	-0.23	0.15	0.21	-0.18	-0.1	-0.02	0.09	0.11	0	-0.21	0	0.21	-0.04	-0.21	0.09	-0.1	0.13	0.35	0.39	0.19	0.11	0.1	-0.1	0	0.12	-0.09	-0.16	0.06	-0.04	0.12	0.21	-0.07	0.1	0	-0.02	-0.01	-0.04	0.04	-0.05	-0.05	0.29	-0.06	-0.18	0.3	-0.12	0.06	0.23	0.06	-0.21	0.1	-0.05	-0.09	0	-0.16	-0.32	-0.02	0.16	0.03	-0.09	-0.11	0.43	0.24	-0.11	0.14	0.11	-0.21	-0.08	0.02	0.32	0.11	0.28	0.09
AGI_HUM1_OLIGO_A_23_P103837	UBAP2L ^ Ubiquitin associated protein 2-like ^ D63478 ^ 9898	15	-0.2	0.04	0.13	0.23	0.28	0.04	0.08	0.11	0.3	0.04	0.16	-0.01	-0.33	-0.26	-0.02	0	0.25	-0.07	0.22	0.28	-0.04	-0.31	0.05	0.12	0.15	0.14	-0.08	0.17	-0.02	0.15	0.28	-0.03	-0.14	-0.32	-0.13	0.04	-0.05	-0.01	0.13	-0.2	-0.16	0.18	0.03	-0.14	-0.09	-0.27	0	-0.04	0.06	-0.26	-0.41	-0.35	-0.31	-0.52	-0.51	0.2	-0.07	-0.49	0.25	0.03	0.11	0.19	0.04	-0.49	-0.06	0.03	-0.2	0	-0.02	-0.01	0.11	-0.16	0.15	-0.03	0.15
AGI_HUM1_OLIGO_A_23_P10385	RAMP ^ RA-regulated nuclear matrix-associated protein ^ NM_016448 ^ 51514	1	0.72	0.61	0.56	0.14	0.33	0	-0.33	0.48	0.34	0.17	0.13	-0.68	-0.9	-0.6	-0.51	0.18	0.27	-0.16	0.88	-0.05	0.61	0.72	0.24	0.28	0.23	0.15	0.08	0.07	0.18	0.01	0.33	-0.09	0.07	-0.54	-0.55	-0.42	-0.46	-0.29	-0.23	0.14	0.11	0.03	-0.38	-0.64	-0.73	-0.81	-0.4	0.06	0.04	-0.82	-0.53	-0.92	-0.58	-0.69	-0.67	0.02	-0.58	-0.05	-0.5	-0.74	-0.09	0	-0.05	-0.08	-0.14	0.21	-0.12	-0.18	-0.09	0.01	0.28	0.71	0.84	0.74	0.65
AGI_HUM1_OLIGO_A_23_P103864	TTC13 ^ Tetratricopeptide repeat domain 13 ^ NM_024525 ^ 79573	6	0.04	0.14	0.23	0.07	0.01	0.07	0.01	-0.01	0.22	0.18	0.15	0.07	0	0.14	0.23	0	0.23	0.17	-0.08	0.03	0.36	0.41	0.06	0.12	0.29	0.22	0.22	0.22	-0.21	-0.23	0.07	-0.02	0.05	-0.33	-0.01	-0.27	-0.33	-0.12	-0.07	-0.08	0.01	-0.28	-0.35	-0.35	0.62	-0.37	-0.4	-0.03	-0.34	-0.09	0.2	-0.03	-0.45	-0.01	-0.05	-0.17	-0.24	-0.03	-0.35	-0.29	-0.18	-0.19	-0.18	-0.13	0.04	0.03	0.07	0.31	-0.09	-0.02	-0.04		0.13	0.28	0.29
AGI_HUM1_OLIGO_A_23_P103885	AKIP ^ Aurora-A kinase interacting protein ^ NM_017900 ^ 54998	28	-0.38	-0.07	-0.04	0.03	0.25	0.26	0.39	0	0.09	-0.07	-0.08	-0.08	0.08	-0.07	-0.18	0.07	0.18	0.23	0.6	0.19	-0.16	-0.23	-0.28	0	-0.1	0.01	0.04	0.28	0.08	0.01	0.24	0.08	-0.05	-0.06	-0.31	0.07	-0.02	-0.13	0	-0.04	0.33	-0.1	0.16	-0.04	0.01	-0.06	0.22	-0.07	0.05	-0.27	-0.04	-0.33	-0.4	-0.32	0.07	0	1.33	-0.07	0.1	0.15	0.12	-0.28	-0.01	0.17	0.16	0.09	0.35	0.17	0	0	-0.12	-0.18	-0.06	0.16	-0.13
AGI_HUM1_OLIGO_A_23_P103897	SPATA1 ^ Spermatogenesis associated 1 ^ NM_022354 ^ 64173	24	-0.04	-0.06	-0.06	0.08	-0.11	-0.05	-0.01	-0.02	-0.05	-0.08	-0.1	0.17	0.11	0.04	0.21	0.07	0.11	0.11	0.3	0.03	0.05	-0.01	-0.03	-0.1	-0.05	-0.05	-0.03	-0.08	0.05	0.01	0	-0.06	0.03	0.12	-0.13	0.08	-0.08	0.1	-0.09	-0.01	0.03	0.04	-0.06	0.09	0.08	0	0.05	-0.04	-0.01	0.14	0.21	0.11	0.18	0.11	0.33	0.03	0.21	0.02	0.03	-0.07	-0.1	0.05	-0.04	-0.01	-0.03	0.02	-0.08	0.02	0.02	-0.01	-0.11	-0.06	-0.11	-0.19	-0.15
AGI_HUM1_OLIGO_A_23_P103905	Ufc1 ^ Ufm1-conjugating enzyme 1 ^ NM_016406 ^ 51506	2	-0.35	-0.21	-0.32	0.03	-0.2	-0.37	-0.14	-0.13	-0.2	-0.14	0.01	0.12	0.22	0.11	0.28	0	-0.4	0.25	-0.1	0.1	-0.05	-0.71	-0.1	0.24	0.57	0.25	0.45	0.39	0.02	-0.14	-1.05	-0.01	-0.01	0.21	0.29	-0.13	0.29	-0.27	-0.11	0.14	0.35	-0.34	0.02	-0.02	0.14	0.3	0.33	-0.28	0.29	0.33	0.01	0.12	-0.04	0	0.03	-0.64	-1.16	-0.01	-0.3	0.18	0.08	-0.08	0.03	-0.03	0	-0.2	0.2	0.04	0.45	0.39	-0.25	-0.08	-0.27	-0.18	0.16
AGI_HUM1_OLIGO_A_23_P10391	"COL5A2 ^ Collagen, type V, alpha 2 ^ NM_000393 ^ 1290"	54	0.11	0.23	-0.25	0.26	-0.44	-0.18	0.01	-0.54	-0.37	-0.47	0.34	0.35	0.57	0.94	1.39	0.57	1.06	0.46	0.07	0.26	-0.22	-0.35	-0.24	0.1	-0.35	-0.31	-0.3	-0.31	-0.27	-0.13	-0.15	0.05	0.03	0.58	0.01	0.1	0.11	-0.03	0.09	-0.19	-0.34	0.01	-0.16	-0.58	-0.15	-0.18	-0.2	-0.32	0.41	0.89	0.34	0.08	1.01	1.21	0.49	-0.36	-0.95	0.03	0.47	0.87	0.27	0.4	0.22	-0.41	0	-0.15	-0.15	0.02	-0.16	-0.5	-0.17	-0.27	-0.35	-0.12	-0.2
AGI_HUM1_OLIGO_A_23_P103919	"B4GALT3 ^ UDP-Gal:betaGlcNAc beta 1,4- galactosyltransferase, polypeptide 3 ^ NM_003779 ^ 8703"	15	-0.05	-0.08	0.44	0.17	-0.1	-0.11	0.13	0.01	0.05	0.01	-0.21	0.22	-0.11	-0.42	-0.62	-0.04	0.27	-0.31	0.45	-0.04	-0.28	0.2	-0.02	0.03	-0.05	0.08	-0.1	0.08	-0.21	0.03	0.18	0.1	-0.17	-0.2	-0.08	0.04	-0.1	0.23	0.26	0.23	-0.13	0.05	0.11	0.13	0.22	-0.12	0.07	-0.01	-0.17	-0.53	-0.19	-0.4	-0.43	-0.6	0.15	0.08	0.17	0.12	-0.07	-0.02	0.06	0.19	0.12	-0.38	-0.13	0.03	0.17	0.07	-0.33	-0.06	0.45	0	0.22	0	-0.08
AGI_HUM1_OLIGO_A_23_P103923	"FAM20B ^ Family with sequence similarity 20, member B ^ NM_014864 ^ 9917"	8	-0.16	-0.22	-0.06	-0.02	0.05	0.07	0.12	-0.1	0.02	0.11	-0.12	0.34	0.26	0.09	0.13	-0.11	-0.05	0.24	-0.03	-0.07	-0.02	-0.03	-0.18	-0.04	0.06	0.02	-0.17	0.16	0.24	0.06	0.11	0.1	0.03	-0.14	-0.1	-0.09	-0.14	-0.21	-0.01	-0.21	0.08	0.06	-0.05	0.25	-0.3	0.29	0.17	0.22	0.12	0.05	0.03	-0.01	-0.06	0.02	0.12	0.21	0.2	-0.21	0.17	-0.05	0.23	0	-0.01	0.32	0.03	0.02	0	-0.4	-0.08	-0.35	0.09	-0.72	-0.01	-0.16	-0.13
AGI_HUM1_OLIGO_A_23_P103932	FGR ^ Gardner-Rasheed feline sarcoma viral (v-fgr) oncogene homolog ^ NM_005248 ^ 2268	7	0.18	-0.01	-0.16	-0.03	-0.39	-0.33	0	-0.2	0.04	-0.41	-0.46	0.5	0.86	1.5	0.38	0.15	0.31	-0.12	0.49	0.11	0.04	-0.23	-0.35	-0.37	0.17	0.01	0.02	-0.03	-0.01	-0.24	0	-0.13	-0.24	0.1	-0.17	-0.15	0.11	-0.1	-0.13	-0.2	-0.13	0.1	0.05	0.06	0.38	0.46	0.62	0.22	0.19	0.71	0.44	0.29	0.37	0.52	0.78	-0.23	0.34	0.3	-0.18	-0.04	-0.23	-0.1	-0.28	-0.03	0.08	-0.02	-0.11	-0.06	-0.2	-0.27	0.03	0.07	0	-0.18	0.04
AGI_HUM1_OLIGO_A_23_P103942	"DNAJC11 ^ DnaJ (Hsp40) homolog, subfamily C, member 11 ^ NM_018198 ^ 55735"	1	0.12	-0.02	0.02	0.06	-0.02	0.21	0.22	0.04	0.01	0.13	-0.08	-0.21	-0.21	-0.2	-0.11	0.15	0.24	0.11	0.19	-0.08	0.18	0.29	-0.15	0.04	0	0.01	0.01	0.01	0.15	0.14	0.18	0.03	0.03	-0.21	-0.17	0.15	-0.09	0.05	-0.07	-0.06	0.07	0.16	0.14	-0.17	-0.05	-0.12	-0.06	-0.05	-0.02	-0.16	-0.22	-0.23	-0.3	-0.4	-0.19	0.14	0.16	-0.36	0.09	-0.3	-0.06	0.01	0	-0.03	0.08	0.15	-0.05	-0.15	-0.22	-0.1	0.06	-0.22	0.23	0.08	-0.02
AGI_HUM1_OLIGO_A_23_P103951	^  ^ A_23_P103951 ^ 	2	0.26	0	0.38	0.57	-0.18	-0.46	-0.47	-0.11	-0.73	-0.33	-0.21	0	0.27	0.38	-0.23	0.77	0.29	-0.01	0.15	-0.8	-0.49	-0.18	0.09	-0.33	0.09	-0.27	-0.19	-0.57	-0.26	-0.56	-0.82	0.2	-0.35	-0.38	0.32	-0.2	0.09	0.26	-0.15	0.84	0.21	-0.26	-0.72	0.16	0.15	0.12	-0.25	-0.31	-0.44	-0.23	0.29	0.78	0.23	0.51	-0.12	0.01	-1.19	0.42	-0.07	0.43	0.24	0.35	0.22	-0.57	-0.44	-0.29	-0.05	0.76	0.14	0.53	-0.26	0.3	0.07	0.04	0.27
AGI_HUM1_OLIGO_A_23_P103968	"AKR7A3 ^ Aldo-keto reductase family 7, member A3 (aflatoxin aldehyde reductase) ^ NM_012067 ^ 22977"	13	-0.15	-0.18	0.25	0.01	-0.03	0.12	0.21	0.1	0.01	0.02	-0.26	0.35	0.27	-0.34	-0.11	0.13	-0.11	0.13	0.21	-0.01	-0.03	0.01	0.11	0.21	0.17	-0.03	-0.01	0.41	0.22	0.29	-0.07	0.15	-0.07	-0.34	-0.27	-0.01	0.07	-0.45	-0.16	0.01	-0.1	0.11	0.19	-0.22	-0.12	0.32	0.18	0.24	0.16	-0.09	-0.02	-0.1	-0.2	-0.32	0.1	-0.03	0.4	0.09	0.02	-0.08	0.33	-0.07	-0.25	0.06	0.27	-0.15	-0.11	-0.01	-0.12	0	-0.2	-0.15	0.19	0.04	-0.2
AGI_HUM1_OLIGO_A_23_P103971	"CYP4Z1 ^ Cytochrome P450, family 4, subfamily Z, polypeptide 1 ^ NM_178134 ^ 199974"	16	-0.14	0	-0.16	0.08	0.03	0.1	-0.12	0.06	0.04	-0.11	-0.04	0.37	0.05	-0.07	-0.11	0.03	0.09	0.25	0.07	-0.19	0.09	0.1	0.01	-0.09	-0.1	-0.13	-0.08	0.05	0.09	0	0	0.01	0.05	0.04	-0.18	-0.09	-0.15	-0.03	-0.01	-0.08	-0.07	-0.05	-0.28	-0.2	-0.02	0.02	-0.34	0.23	0	0.18	0.08	0.19	-0.03	0.06	-0.02	0.1	0.39	-0.15	-0.08	-0.09	0.1	0.09	-0.14	0.16	0.25	0.06	0.03	0.01	-0.11	-0.06	0.01	-0.35	0.03	0.18	-0.03
AGI_HUM1_OLIGO_A_23_P103981	"HIST2H2AA ^ Histone 2, H2aa ^ NM_003516 ^ 8337"	1	-0.01	-0.08	-0.13	-0.15	0.5	0.31	0.31	0.46	0.17	0.41	0.18	-0.27	0.2	0.07	-0.12	-0.18	0.1	-0.22	0.9	0	0.26	0.34	-0.61	-0.14	-0.27	-0.34	0.02	0.32	0.3	0.16	0.65	-0.2	-0.07	-0.21	-0.56	-0.33	-0.33	-0.44	0.05	-0.18	0.31	-0.78	-0.1	-0.29	-0.47	0.29	0.42	0.28	-0.04	-0.15	0.05	0.23	0.24	0.31	-0.23	-0.31	0.71	-0.17	-0.35	-0.4	0.18	-0.83	-0.16	0.24	0.16	0.14	0.6	0.08	-0.02	-0.05	0.09	-0.06	0.08	0.49	-0.19
AGI_HUM1_OLIGO_A_23_P103996	"GCLM ^ Glutamate-cysteine ligase, modifier subunit ^ NM_002061 ^ 2730"	1	0.07	0.21	0.29	0	0.35	0.12	-0.11	0.28	0.11	-0.37	0.16	-0.66	-0.13	-0.44	-0.12	0.19	0.16	-0.2	0.62	-0.08	0.24	0.18	-0.27	0.13	-0.07	0.05	0.29	0.17	-0.37	-0.55	-0.08	-0.21	0.2	-0.1	-0.61	-0.05	-0.08	-0.22	0.41	0.04	0.12	-0.65	-0.45	-0.82	-0.63	-0.69	0.06	-0.09	0	-0.09	-0.43	-0.66	-0.03	-0.28	-0.77	0.05	-0.85	0.04	-0.16	0.1	0.14	-0.03	0.25	-0.37	-0.19	0.21	0.15	0.02	0.15	0.34	0.31	0	0.5	0.42	0.25
AGI_HUM1_OLIGO_A_23_P10401	"PPP2R3A ^ Protein phosphatase 2 (formerly 2A), regulatory subunit B'', alpha ^ NM_002718 ^ 5523"	7	-0.8	-0.52	-0.54	0.09	-0.62	-0.47	0.1	-0.11	-0.55	-0.21	-0.65	0.27	0.59	0.57	0.2	0.12	-0.17	0.45	-0.44	0.04	-0.68	-0.9	-0.56	-0.49	-0.3	-0.59	-0.52	-0.33	-0.3	0	-0.21	0.13	-0.41	0.41	0.52	0.17	0.23		0.25	0.26	-0.2	-0.04	0.07	0.13	0.04	0.36	-0.03	0.02	-0.18	0.02	0.49	0.77	0	0.6	0.21	0	0.18	-0.02	0.04	0.54	-0.08	-0.25	0	0.09	0.08	-0.23	0.03	0.12	0.19	-0.26	-0.15		-0.74	-0.76	-0.74
AGI_HUM1_OLIGO_A_23_P104022	C1orf19 ^ Chromosome 1 open reading frame 19 ^ NM_052965 ^ 116461	2	-0.11	0.19	0.35	0.5	-0.02	-0.26	-0.27	0.27	-0.35	-0.49	-0.12	-0.26	0.06	0.21	0	0.37	0.46	0.02	0.82	0.33	0.15	-0.04	-0.36	-0.41	0.31	0.01	0.16	-0.35	-0.2	-0.33	-0.79	-0.16	0.25	0.41	0.1	-0.6	-0.29	-0.03	-0.08	0.53	0.52	-0.82	-0.68	-0.31	-0.28	-0.25	-0.18	-0.11	0.1	0.33	0.14	0.07	0.94	0.59	-0.24	-0.45	-1.12	0.52	-0.48	-0.09	-0.1	-0.17	-0.07	0.25	-0.22	0.2	0.21	0.23	0.63	0.55	0.46	-0.04	0.61	0.18	0.25
AGI_HUM1_OLIGO_A_23_P104025	C1orf19 ^ Chromosome 1 open reading frame 19 ^ NM_052965 ^ 116461	2	-0.21	0.05	0.27	0.35	0.11	-0.39	-0.21	0.1	-0.06	-0.24	0.08	-0.55	-0.39	-0.1	0.11	0.28	0.51	0.07	0.67	0.2	-0.35	0.17	-0.06	0.08	0.01	-0.07	0.04	-0.2	-0.07	-0.18	-0.04	-0.02	0.21	-0.07	0.19	-0.08	0.1	-0.1	0	0.31	0.1	-0.26	-0.13	-0.05	-0.16	-0.68	-0.49	0.03	0.15	-0.03	-0.08	-0.16	0.06	0.18	-0.28	-0.13	-0.67	0.01	0.03	-0.13	0.12	-0.05	0.18	-0.2	-0.17	0.2	0.04	-0.01	0.22	0.29	0.29	-0.14	0.22	0.26	0.08
AGI_HUM1_OLIGO_A_23_P104046	"BPNT1 ^ 3'(2'), 5'-bisphosphate nucleotidase 1 ^ NM_006085 ^ 10380"	3	-0.29	-0.32	0.01	0.23	-0.16	-0.16	0.11	-0.29	-0.31	-0.14	-0.29	-0.01	0.03	-0.03	0.03	0.4	0.32	0.04	0.28	0.27	-0.42	-0.44	-0.24	-0.21	-0.12	-0.16	-0.41	-0.19	-0.2	0.11	-0.04	-0.01	0.07	0.1	-0.35	0.1	-0.32	0.04	0.31	0.2	-0.17	0.05	0.09	-0.32	-0.23	0.01	0.48	0	0.09	-0.15	-0.14	0.03	-0.33	-0.05	-0.17	0.11	0.26	0.2	0.07	-0.49	0.05	0.11	0.26	0.41	0.19	0.14	0.02	-0.1	0.05	0.07	0.22	-0.11	-0.05	-0.2	-0.28
AGI_HUM1_OLIGO_A_23_P104054	C1orf9 ^ Chromosome 1 open reading frame 9 ^ NM_016227 ^ 51430	2	0.02	0	0.04	0.17	0.04	-0.11	-0.09	0.33	0.1	-0.22	-0.14	-0.01	-0.09	0.15	-0.28	0.02	0.11	-0.4	0.43	-0.08	-0.21	-0.03	0.11	0.01	0.08	0.12	0.12	0.11	0.14	-0.12	-0.44	0.26	-0.18	-0.2	-0.15	-0.29	-0.1	-0.16	-0.03	0.1	-0.09	-0.19	-0.51	-0.3	-0.01	0.01	0.05	-0.06	0.32	0.27	0.07	0.01	-0.06	0.23	0.09	-0.09	-0.64	0.17	-0.19	0.03	0.06	-0.24	-0.29	-0.27	-0.23	-0.03	0.26	0.56	0.16	0.27	0.17	-0.31	0.18	0	0.29
AGI_HUM1_OLIGO_A_23_P104065	ICMT ^ Isoprenylcysteine carboxyl methyltransferase ^ NM_012405 ^ 23463	2	0.17	-0.07	0.18	0.15	-0.04	-0.13	-0.1	0.21	0.24	0.11	0.04	0.02	0.18	-0.09	0.2	0.09	0.19	0.39	0.25	0.01	0.43	0.12	0.15	0.1	0.2	0.05	0.06	0.25	0.11	-0.07	-0.04	0.08	-0.09	-0.12	-0.3	-0.29	-0.14	-0.1	-0.16	-0.06	0.04	-0.22	-0.35	-0.43	-0.22	0.02	-0.02	0.29	-0.1	-0.03	-0.14	-0.08	-0.27	0.01	-0.08	-0.14	-0.66	0.1	-0.31	-0.06	-0.03	-0.03	-0.05	-0.01	0.1	0.17	-0.09	0	-0.07	0.14	0.16	-0.11	0.38	0.3	0.18
AGI_HUM1_OLIGO_A_23_P104073	S100A3 ^ S100 calcium binding protein A3 ^ NM_002960 ^ 6274	33	-0.1	-0.16	0.07	0.33	1.83	1.89	2.14	-0.07	1.32	-0.35	0.3	0.14	-0.08	0.06	-0.43	-0.29	0.42	0.06	-0.45	0.23	0.07	0.08	-0.22	0.11	-0.12	-0.21	-0.36	-0.31	-0.08	0.31	0.19	-0.35	-0.16	0.3	0.03	0.99	1.25	-0.18	1.89	-0.28	0.97	-0.38	0.38	-0.42	0.7	0.48	0.97	-0.23	0.48	1.12	-0.54	-0.18	-0.38	-0.3	-0.64	-0.28	0.15	-0.56	0.03	0.36	-0.24	-0.17	0.61	-0.17	0.12	-0.01	0.31	-0.22	-0.02	0	-0.45	0.14	0.38	-0.05	-0.14
AGI_HUM1_OLIGO_A_23_P104086	"CROCC ^ Ciliary rootlet coiled-coil, rootletin ^ NM_014675 ^ 9696"	1	0.05	0.2	0.33	0.17	0.06	0.15	-0.11	0.13	0.13	0.18	0.08	-0.54	-0.21	-0.27	0.16	-0.03	-0.01	0.12	-0.03	-0.15	0.1	0.15	0.11	0.16	0.02	0.23	0.17	0.13	-0.12	0.18	-0.35	-0.06	0.06	-0.34	-0.35	0.2	0.15	-0.17	0	-0.05	0.01	-0.07	0.11	-0.01	-0.1	-0.27	-0.18	-0.13	-0.05	0.13	-0.17	-0.09	-0.47	-0.08	-0.26	0.17	-0.04	-0.15	-0.09	-0.04	-0.17	0.2	0.09	0.35	0.12	0.15	-0.2	-0.07	-0.38	-0.06	0.1	0.28	0.15	0.35	-0.11
AGI_HUM1_OLIGO_A_23_P104098	SYT2 ^ Synaptotagmin II ^ NM_177402 ^ 127833	14	-0.25	-0.05	-0.03	-0.21	-0.09	0.08	0	-0.04	-0.05	0.18	-0.02	0.27	0.05	-0.07	0.04	-0.17	0	0.1	0	0.2	-0.15	-0.51	-0.15	0.02	-0.15	0	-0.25	0.02	0.15	0.1	0.1	0.07	0.03	-0.24	0.04	0.27	0.16	0	-0.01	0.01	-0.02	0.09	0.15	0.3	0.07	-0.03	-0.3	-0.16	0.02	-0.05	0.07	-0.08	0.19	-0.12	-0.09	0.08	0.66	0.17	0.19	0.1	0.02	0.11	-0.05	0.19	-0.08	0.06	0	-0.38	-0.17	-0.07	-0.17	-0.3	-0.08	-0.27	-0.2
AGI_HUM1_OLIGO_A_23_P104109	"RPS6KC1 ^ Ribosomal protein S6 kinase, 52kDa, polypeptide 1 ^ NM_012424 ^ 26750"	29	-0.03	0.09	0.1	0.3	-0.06	-0.39	-0.35	0.06	0.08	-0.1	-0.13	-0.33	-0.05	0.17	0	0.27	0.24	0.05	0.42	-0.02	-0.29	-0.38	-0.34	0.06	-0.14	0.15	-0.09	0.01	0.07	0	-0.02	-0.09	-0.02	-0.13	0.37	-0.07	-0.25	0.16	-0.04	0.45	-0.21	-0.07	-0.42	-0.07	-0.17	-0.11	0.13	-0.1	0.21	0.06	0.37	-0.43	-0.22	-0.32	-0.61	0.19	0.04	0.19	-0.06	-0.1	0.02	0.11	0.05	-0.13	0.06	0.07	-0.15	0.76	0.01	0	0.3	0.13	0.3	0.22	0.27
AGI_HUM1_OLIGO_A_23_P104116	RBM8A ^ RNA binding motif protein 8A ^ NM_005105 ^ 9939	19	0.04	-0.05	-0.17	-0.03	-0.1	-0.04	-0.09	-0.05	-0.16	-0.08	-0.2	0.19	0.12	0.5	0.08	0.31	0.07	0	0.73	0.1	0.23	-0.17	-0.25	-0.33	0.03	-0.03	-0.01	0.1	0.08	0.04	0	0.12	0.27	0.1	0.07	-0.42	-0.43	0.11	-0.17	0.35	0.01	-0.45	-0.64	-0.22	-0.26	0.13	0.09	0.19	0.06	0.06	0.02	0.34	0.14	0.31	-0.11	0.03	0.17	-0.15	-0.24	-0.24	0.13	-0.25	-0.34	-0.22	-0.06	-0.22	-0.07	0.15	0.17	-0.1	0.16	-0.22	-0.15	-0.09	0.27
AGI_HUM1_OLIGO_A_23_P104146	ZNF262 ^ Zinc finger protein 262 ^ NM_005095 ^ 9202	5		-0.15	0.39	0.25	0.07	-0.28	-0.2	-0.56	-0.66	-0.17	-0.02	-0.18	0.22	0	0.02	0.49	0.55	-0.28	0.58	-0.19	-0.55		-0.06	0.14	-0.11	-0.12	-0.16	0.03	-0.32	-0.3	0	0.13	-0.16	0.04	-0.11	-0.46	-0.14	-0.21	-0.09	0.59	0.22	0.21	-0.15		0.05	-0.44	0.7	-0.1	0.18	-0.02	0.56	-0.3	-0.1	-0.07	0.42	-0.4	-0.23	0.49	-0.19	0.01	0.04	0.03	-0.22	0.03	-0.07	0.21	0.61	0.25	0.03	0.12	0.37		0.31	0.25	0.1
AGI_HUM1_OLIGO_A_23_P104151	LOC51249 ^ Hypothetical protein LOC51249 ^ NM_016486 ^ 51249	1	0.17	0.4	0.54	-0.08	0.27	0.04	-0.42	0.15	-0.24	0.19	0.56	-0.32	-0.08	-0.17	-0.14	0.21	0.38	0	0.32	0	0.22	0.4	0.35	0.5	0.18	0.02	0.19	-0.23	-0.11	0.19	-0.23	-0.02	0.01	-0.15	-0.29	0.04	-0.21	-0.08	-0.16	0.21	0.25		0.32		-0.27	-0.15	-0.03	0.23	0.2	-0.1	-0.46	-0.24	-0.38	-0.04	-0.2	-0.02	-0.25	-0.19	-0.04	-0.03	-0.31	0.02	0.41	-0.18	0.08	0.28	-0.01	-0.01	0.37	-0.02	0.42	0.6	0.4	0.68	0.47
AGI_HUM1_OLIGO_A_23_P104193	"ITGB1 ^ Integrin, beta 1 (fibronectin receptor, beta polypeptide, antigen CD29 includes MDF2, MSK12) ^ NM_133376 ^ 3688"	2	0.18	0.2	-0.11	0.16	-0.38	-0.58	-0.35	0.08	-0.18	-0.45	-0.19	0.29	0.47	0.72	0.4	0.77	0.48	-0.11	0.82	0.08	-0.03	-0.02	-0.06	-0.23	0.04	-0.06	0.44	0.05	-0.1	-0.18	-0.58	0.16	0.15	1.18	-0.06	-0.16	-0.13	-0.28	-0.31	0.38	0.31	0.08	-0.56	-0.53	-0.1	-0.31	0	0.06	0.28	0.23	0.48	0.5	1.04	1.1	-0.11	-0.38	-0.03	-0.06	-0.08	-0.03	0.07	-0.33	-0.41	-0.26	-0.13	-0.12	0.23	0.5	0.5	0.65	0	-0.1	0.25	0.01	0.21
AGI_HUM1_OLIGO_A_23_P104199	"ITGB1 ^ Integrin, beta 1 (fibronectin receptor, beta polypeptide, antigen CD29 includes MDF2, MSK12) ^ NM_133376 ^ 3688"	44	0	-0.05	-0.11	0.04	-0.48	-0.88	-0.17	-0.07	-0.39	-0.84	-0.13	0.34	0.61	0.82	0.36	0.91	0.92	0.05	0.52	-0.1	-0.36	-0.23	-0.26	-0.33	0.25	-0.08	0.54	0.1	-0.03	0.04	-0.5	0.08	0.23	0.1	-0.03	-0.18	0.09	-0.5	-0.26	0.71	0.68	-0.12	-0.4	-0.47	0.25	-0.39	-0.03	0.12	0.48	0.49	0.59	0.6	1.14	1.22	-0.1	-0.39	-0.6	0	-0.09	0.12	0.14	-0.35	-0.28	-0.09	-0.93	0.11	0.34	0.56	0.72	0.82	-0.01	-0.22	3.46	-0.18	0.08
AGI_HUM1_OLIGO_A_23_P104201	YME1L1 ^ YME1-like 1 (S. cerevisiae) ^ NM_139313 ^ 10730	2	-0.04	-0.02	0.17	0.37	-0.21	-0.49	0	-0.23	-0.43	-0.61	-0.14	-0.02	0.34	0.22	-0.09	0.72	0.55	-0.16	0.97	0.01	-0.01	-0.32	-0.15	-0.21	0.27	-0.05	0.28	-0.1	0.11	-0.22	-0.61	0.04	0.17	0.13	0.27	-0.33	-0.07	-0.12	-0.13	0.52	0.14	0.07	-0.69	-0.13	0	-0.01	-0.11	-0.06	0.33	0.26	-0.01	0.26	0.31	0.44	-0.01	-0.22	-0.66	0	-0.11	0.16	0.17	-0.3	-0.22	0.03	-0.04	0.16	0.46	0.2	0.83	0.44	0.27	0.35	0.06	0.08	0.36
AGI_HUM1_OLIGO_A_23_P104252	ITIH5 ^ Inter-alpha (globulin) inhibitor H5 ^ NM_030569 ^ 80760	7		-0.61	-0.98	-0.18		0.14	0.41	-1.52	-1.26	-0.96	0.25	0.99	1.59	0.4	-0.14	0.1	1.04	-0.11	-1.2	-0.38		-1.09	-1.2	-0.61	-0.77	-0.92	-0.26	-0.44	-0.59	-0.57	-0.13	0.06	0.36	1.23		0.21			-0.11	-1.03	-0.07	0.22	1.31			0.44	0.95	-0.3	0.28	1.11	0.88	0.58	0.4	0.96	1.49	-1.04	0.69	0.48	0.81	1.7	0.83	0.16	0.24	0.19	0.21	-0.06	0.28	-1.02	-0.68	-0.3	-0.91		-0.89	-0.51	-0.66
AGI_HUM1_OLIGO_A_23_P104275	LOC387700 ^ Similar monocarboxylate transporter ^ NM_213606 ^ 387700	22	-0.17	-0.12	0.11	0.24	0.12	-0.16	-0.05	-0.11	-0.05	-0.18	0	-0.18	-0.14	0.05	0.05	0.21	0.43	0.12	0.28	-0.11	-0.21	-0.07	-0.01	-0.02	-0.18	-0.15	-0.19	-0.15	-0.19	-0.04	-0.14	-0.21	-0.11	0.06	0.08	-0.08	-0.08	0.1	-0.02	0.13	0.1	0.12	-0.08	0.03	-0.08	0.15	0.38	0.04	-0.12	0.13	-0.11	-0.14	-0.11	-0.23	0.1	-0.05	0.16	0.11	0.21	-0.17	-0.23	0.14	0.04	0.05	-0.03	0.12	0.13	0.01	0.02	0.2	0.16	0.08	0.05	0.1	0.1
AGI_HUM1_OLIGO_A_23_P104282	C10orf6 ^ Hypothetical protein LOC143286 ^ NM_018121 ^ 55719	0	-0.12	0.19	-0.08	-0.14	0.13	-0.14	-0.35	0.63	0.39	0.12	0.21			0.1	-0.25	-0.18	-0.17	0.37	0.09	-0.12	0.1	0.01	-0.22	0.01	0.23	0.01	-0.29	-0.12	-0.34	-0.24	-0.21	0.4	0.21	-0.09	0.13	0.02	0.45	-0.08	0.12	0.16	-0.03		-0.12	0.22	0.27			-0.27	-0.11	-0.51	-0.05	-0.08	0.45	0	0.36		0.44	-0.12	-0.29	0.16	0.14	-0.16	-0.26	1.02	-0.15	0.01	0.4	-0.23	-0.57	-0.07	-0.08	0.1	-0.25	0.19	0.09
AGI_HUM1_OLIGO_A_23_P104295	SHFM3 ^ Split hand/foot malformation (ectrodactyly) type 3 ^ NM_022039 ^ 6468	1	0.1	0	0.07	0.01	0.09	0.11	-0.04	-0.01	-0.02	-0.02	0.12	0.05	-0.04	-0.06	-0.02	0.06	0.1	0	0.09	-0.07	0.26	0.14	0.15	0.08	0.09	0.12	0.25	0.22	0	-0.04	0.03	0.09	0	-0.03	-0.11	-0.01	-0.01	-0.03	0.02	-0.08	-0.03	0.06	-0.03	-0.03	0.1	-0.08	-0.03	0.01	-0.03	-0.14	-0.05	0.08	-0.34	-0.12	0.05	-0.01	0.11	-0.52	0.11	0.01	-0.06	0	0.03	-0.38	-0.04	0.02	-0.11	-0.15	-0.06	-0.08	-0.04	0.39	0.35	0.05	0.03
AGI_HUM1_OLIGO_A_23_P1043	FLJ10901 ^ Hypothetical protein FLJ10901 ^ NM_018265 ^ 55765	7	-1.25	-1.04	-0.45	0.31	-0.26	-0.1	0.3	-0.71	-0.52	-0.03	-0.19	0.66	0.34	-0.17	-0.61	0.14	-0.29	-0.31	-0.92	-0.32	-0.79	-1.32	-0.34	-0.66	-0.25	-0.53	-0.86	-0.43	0.3	0.1	-0.73	-0.25	-0.31	0.19	0.32	0.34	0.55	0.29	0.42	0.17	-0.02	-0.12	0.3	0.32	0.6	0.96	0.18	0.2	-0.36	0.22	0.43	0.55	-0.31	-0.04	0.96	0.18		-0.11	0.14	0.28	0.04	0.4	0.16	-0.05	0.23	0.02	0.36	0.44	0.28	0.2	0.07	-1.19	-0.93	-0.59	-0.64
AGI_HUM1_OLIGO_A_23_P104318	DDIT4 ^ DNA-damage-inducible transcript 4 ^ NM_019058 ^ 54541	1	0.17	0	-0.13	-0.37	0.01	0.11	-0.13	0.68	0.54	0.28	0.39	0.04	-0.39	-0.09	-0.1	0.24	0.46	0.05	0.59	0.1	0.23	0.26	0.6	0.35	-0.17	0.01	0.69	0.1	0.23	0.36	0.3	-0.04	0.06	-0.64	0.01	-0.23	0.16	-0.54	-0.44	0.22	0.28	-0.05	-0.47	-0.26	0.02	-0.07	-0.12	-0.09	0.23	-0.01	-0.24	-0.44	-0.64	-0.16	-0.58	-0.13	-0.02	-0.4	-0.38	-0.33	0.09	-0.2	-0.23	0.01	0.35	0.09	-0.21	-0.05	-0.55	-0.19	-0.81	0.19	0.14	0.03	-0.06
AGI_HUM1_OLIGO_A_23_P104323	MGMT ^ O-6-methylguanine-DNA methyltransferase ^ NM_002412 ^ 4255	4	-0.19	-0.12	0.05	0.08	0	0.11	0.12	0.01	0.04	0	-0.01	0.21	0.05	0	-0.01	-0.12	0.15	0	0.18	-0.04	-0.2	-0.34	0.19	0.13	-0.15	-0.11	0.06	-0.07	0.08	0.04	-0.17	-0.27	-0.4	-0.48	-0.01	0.12	0.08	-0.21	-0.09	0.03	0.1	0.14	0.34	0.3	0.15	0.33	0.13	0.08	0.01	0	-0.24	0.03	-0.16	-0.2	0.11	-0.14	-0.16	-0.04	0.32	0.34	0.04	-0.02	0.06	-0.07	-0.06	-0.09	0.13	-0.05	-0.06	-0.14	-0.11	-0.04	0.14	0.03	-0.31
AGI_HUM1_OLIGO_A_23_P104351	"FAM45B ^ Family with sequence similarity 45, member B ^ NM_018472 ^ 55855"	23	-0.12	0.2	-0.15	0.27	0.1	0.08	0.13	-0.11	-0.14	-0.23	-0.03	0.1	0.1	0.23	-0.25	0.19	0.07	-0.22	0.32	0.17	-0.18	-0.43	-0.32	-0.45	-0.19	-0.15	-0.08	-0.05	0.1	-0.14	0	0.05	-0.11	0.03	0.16	-0.43	-0.17	0.26	-0.03	-0.1	-0.07	-0.31	-0.53	0.25	-0.05	0.18	0.06	0	0.03	0.09	0.2	0.28	0.2	0.35	-0.02	0.05	0.13	0.22	0.02	0.32	0.05	-0.11	-0.23	-0.21	-0.23	-0.11	0.08	0.29	0.14	-0.06	0.25	-0.26	-0.25	-0.43	-0.21
AGI_HUM1_OLIGO_A_23_P104362	"ECHS1 ^ Enoyl Coenzyme A hydratase, short chain, 1, mitochondrial ^ NM_004092 ^ 1892"	25	-0.14	0.2	-0.11	-0.29	0.06	0.04	-0.12	0.01	0.17	-0.26	0.06	-0.01	0.21	-0.28	-0.36	0.22	0.25	-0.02	0.62	-0.11	0.23	-0.06	0	0.22	-0.27	-0.52	-0.1	-0.11	-0.2	-0.17	0.09	0	-0.14	-0.19	0.17	0.19	0.32	-0.09	0.01	-0.03	0.5	0.33	0.58	-0.02	0.49	-0.13	0.52	-0.39	-0.15	0.01	-0.25	-0.36	-0.14	-0.09	-0.25	-0.09	0.55	-0.22	0.42	0.36	0.18	-0.14	0.12	-0.1	0.08	0.05	0.42	0.1	-0.03	0.33	-0.06	0.01	0.05	0.53	0.12
AGI_HUM1_OLIGO_A_23_P104372	"DNAJC9 ^ DnaJ (Hsp40) homolog, subfamily C, member 9 ^ NM_015190 ^ 23234"	2	0.11	0.2	0.21	0.08	-0.11	0.01	-0.2	0.38	0.08	0	-0.16	-0.08	-0.21	0.21	0.01	-0.01	0.01	-0.06	0.65	-0.03	0.17	0.39	-0.12	-0.25	0.23	0.11	0.23	0.13	0.16	0.05	-0.09	-0.13	0.29	0.17	-0.29	-0.36	-0.17	-0.06	-0.3	0.06	-0.1	-0.31	-0.49	-0.11	-0.07	0	-0.09	0.11	-0.06	-0.1	-0.08	0.22	0.03	0.2	-0.14	-0.04	-0.85	0.22	-0.15	-0.12	0.09	0	-0.1	0.15	0.08	0.17	-0.13	-0.1	0.05	-0.04	0.07	-0.18	0.4	0.17	0.44
AGI_HUM1_OLIGO_A_23_P104387	GHITM ^ Growth hormone inducible transmembrane protein ^ NM_014394 ^ 27069	35	-0.26	-0.12	0.04	0.14	-0.27	-0.56	-0.2	0	-0.26	-0.33	-0.04	-0.16	0.32	0.17	0.12	0.5	0.62	0.08	0.76	0.15	-0.2	-0.32	-0.22	0.04	0.18	-0.15	0.37	-0.07	-0.21	-0.34	-0.7	0.09	0.3	0.36	0.06	-0.27	0.03	-0.43	-0.33	0.28	0.47	-0.46	-0.34	-0.19	-0.04	-0.01	0.28	-0.05	0.25	0.26	-0.04	0.31	0.37	0.46	-0.25	-0.4	-0.81	0.01	-0.33	-0.12	0.08	-0.34	-0.27	0.05	0.29	0.27	0.66	0.37	0.72	0.66	-0.06	-0.16	0.04	-0.02	0.12
AGI_HUM1_OLIGO_A_23_P104413	^  ^ NM_033178 ^ 	4	-0.32	-0.59	0.62	-0.01	0.71	0.43	0.66	0.25	0.4	0.41	-0.01	0.63	0.2	-0.5	-0.65	-0.79	-0.44	-0.44	0.2	0.43	-0.87	-0.66	0.28	0.55	-0.09	0.23	0.01	0.07	0.49	1.16	-0.84	-0.15	-0.58	0.12	0.31	0.9	0.59	-0.2	0.24	-0.2		0.93	1.12	1.1	1.42	0.67	0.19	0.05	-0.39	-0.5	-0.41	-0.59	-0.34	-0.78	-0.3	0.61	0.05	-0.03	1.31	0.22	0.15	0.4	0.03	-0.19	-0.93	-0.06	-0.33	-0.69	-0.78	-0.17	-0.28	-0.12	-0.61	-0.64	-0.73
AGI_HUM1_OLIGO_A_23_P10442	OSBPL1A ^ Oxysterol binding protein-like 1A ^ NM_080597 ^ 114876	7	-0.43	-0.31	-0.29	0.13	-0.19	-0.11	0.01	-0.27	-0.37	-0.49	-0.17	0.23	0.6	0.04	-0.03	-0.08	0.22	-0.15	0.14	-0.13	-0.09	-0.38	-0.41	-0.08	-0.22	-0.24	-0.14	-0.18	0.05	-0.19	-0.08	0.1	0.2	0.35	-0.12	0	0.06	-0.07	0	-0.01	0.04	0.06	0.01	-0.1	0.09	0.56	0.48	-0.18	0.03	0.33	0.1	0.61	0.43	0.58	0.27	-0.12	0.03	0.41	0.21	0.63	0.44	-0.19	0.12	-0.25	0.1	-0.07	0.47	-0.2	0.13	0.25	0.04	-0.39	-0.02	-0.07	-0.05
AGI_HUM1_OLIGO_A_23_P104438	MYPN ^ Myopalladin ^ NM_032578 ^ 84665	8	-0.25	-0.43	-0.14	-0.07	0.16	-0.39	0.25	-0.28	-0.21	-0.16	-0.23	0.07	-0.18	-0.26	-0.04	-0.51	-0.08	0.03	-0.2	0.08	-0.45	-0.23	-0.54	-0.44	-0.38	-0.11	-0.61	-0.18	-0.04	0.04	0.13	0	0	0.5	0.38	0.18	0.28	0.25	0.03	0.01	-0.02	0.17	0.09	0.36	0.12	0.05	0.92	0.13	0.02	0.84	-0.04	0.12	-0.22	0.16	0.31	0.15	0.55	-0.35	0.1	0.28	0.1	-0.02	0.14	0.02	0.1	-0.1	-0.33	-0.16	0	-0.45	-0.11		-0.26	-0.31	0.84
AGI_HUM1_OLIGO_A_23_P104445	PIK3AP1 ^ Phosphoinositide-3-kinase adaptor protein 1 ^ NM_152309 ^ 118788	27		0.26	0.01	0.42	-0.05	0.14	-0.05	-0.18	-0.01	-0.23	-0.11	-0.29	-0.19	0.15	-0.11	0.37	0.15	0.06	0.08	-0.25	-0.04	0.2	-0.08	-0.01	0.02		-0.04	-0.08	-0.24	-0.17	-0.14	0.03	-0.04	0.35	0.06	-0.12	-0.02		-0.17	0.19	0.15	0.01	-0.26	0.07			-0.31	-0.17	0.13	-0.06	0.09	0.1	0.12	0.18	-0.05	-0.24	-0.17	1.69	-0.1	0.22	0.04	-0.15	-0.02	0.01	0.03	0.19	0.24	0.1	-0.36	-0.02	-0.09	0.33	0.19	0.22	0.15
AGI_HUM1_OLIGO_A_23_P104451	DDX50 ^ DEAD (Asp-Glu-Ala-Asp) box polypeptide 50 ^ NM_024045 ^ 79009	2	0.28	0.35	0.16	0.31	-0.06	-0.3	-0.3	0.18	-0.03	-0.42	-0.58	0.19	0.13	0.2	-0.39	0.24	0.13	-0.2	0.67	-0.22	0.03	-0.05	-0.01	-0.18	0	-0.11	0.01	-0.16	0.06	-0.21	-0.16	-0.15	-0.26	-0.32	0.12	-0.21	-0.33	0.03	-0.11	0.47	-0.07	-0.17	-0.8	-0.07	-0.16	0.11	-0.04	0.1	0.25	0.15	0.35	0.3	0.14	0.22	0.24	0.09	0.03	0.21	-0.28	-0.16	0.09	-0.09	-0.26	-0.37	-0.12	-0.01	-0.13	0.27	0.13	0.13	0.51	0.03	0.62	-0.14	0.38
AGI_HUM1_OLIGO_A_23_P104464	ALOX5 ^ Arachidonate 5-lipoxygenase ^ NM_000698 ^ 240	7	0.2	-0.05	0.08	0.17	-0.3	-0.13	-0.12	-0.31	-0.11	-0.32	-0.04	0.22	0.31	0.52	0.38	-0.07	0.35	0.32	0.41	0.12	0.17	-0.08	-0.03	-0.11	0.19	0.1	0	-0.12	-0.27	-0.07	-0.01	-0.22	-0.12	0.17	0	0.1	-0.06	0.16	-0.1	-0.02	-0.16	0.11	-0.06	0.07	0	0.56	0.22	-0.19	-0.1	0.37	0.22	0.15	0.14	0.11	0.74	-0.02	-0.13	0.23	0.02	0.15	-0.25	0.04	-0.12	-0.05	-0.13	-0.07	-0.02	-0.12	0.1	-0.08	0.3	-0.18	0.17	0.13	0.48
AGI_HUM1_OLIGO_A_23_P104471	DUSP13 ^ Dual specificity phosphatase 13 ^ NM_001007271 ^ 51207	1	0.25	0	0.27	0.13	0.09	0.1	-0.09	0.28	0.26	0.18	0.06	-0.19	-0.51	-0.46	-0.33	0.09	0.01	-0.03	0.24	-0.05	0.26	0.39	0.04	0.18	0.19	0.2	0.01	0.09	0.21	0.08	0.04	-0.13	-0.07	-0.45	-0.27	-0.24	-0.1	-0.21	-0.15	-0.22	-0.32	0.02	-0.08	-0.26	-0.24	-0.17	-0.05	0.14	0.02	-0.23	-0.15	-0.36	-0.42	-0.19	-0.06	0.12	0.13	0.08	-0.16	-0.24	0.03	-0.05	-0.14	0.02	-0.05	0.06	0.08	0.07	-0.25	-0.17	0.07	-0.23	0.33	0.32	-0.01
AGI_HUM1_OLIGO_A_23_P104484	^  ^ ENST00000371483 ^ 	6	0.2	0.35	-0.01	0.16	-0.1	0.16	0	0	0.01	0.17	0.07	-0.17	-0.08	0.14	0.1	0.08	0.23	0.11	0.43	0	0.54	0.06	0.16	0.01	0.02	0.11	0.1	0.03	0.01	-0.05	0	-0.06	0.04	-0.02	-0.24	-0.13	-0.17	-0.03	-0.14	0.13	-0.08	-0.05	-0.16	-0.05	-0.05	0.23	-0.12	-0.04	-0.11	-0.04	-0.1	0.08	-0.03	0.1	-0.06	-0.03	0.19	-0.06	-0.13	0	-0.09	-0.15	-0.22	0.13	0	0.21	-0.09	0.02	-0.1	-0.12	-0.15		0.05	-0.03	0.02
AGI_HUM1_OLIGO_A_23_P104509	"FAM53B ^ Family with sequence similarity 53, member B ^ NM_014661 ^ 9679"	34	-0.08	-0.07	0.1	0.2	-0.08	0.06	0.07	-0.01	0	0.08	-0.12	0.12	0.01	-0.03	0.03	0.02	0.21	0.11	0.31	0.09	-0.09	0.06	-0.11	-0.06	-0.1	0.02	-0.1	0.06	-0.04	0.16	-0.05	-0.01	-0.01	-0.04	-0.13	0.12	0	0.1	-0.05	-0.16	-0.14	0.18	0.13	0.2	-0.02	0	-0.08	-0.04	-0.18	0.06	0.12	0.11	-0.03	-0.13	0.09	0.18	0.34	0.12	0.21	-0.05	-0.11	0.14	0.08	0.12	-0.01	0.2	-0.01	0.06	-0.22	-0.13	0.13	-0.15	0.06	-0.13	-0.15
AGI_HUM1_OLIGO_A_23_P104522	NEBL ^ Nebulette ^ NM_006393 ^ 10529	5	-0.13	-0.08	0.14	0.29	-0.17	-0.01	-0.04	0.01	-0.11	-0.11	-0.06	0.18	0.25	0.26	-0.05	0.31	0.2	0.35	0.34	-0.01	-0.21	-0.1	0.05	-0.07	0	-0.05	-0.16	-0.04	-0.15	-0.04	-0.04	0.07	0.09	0.36	0.04	-0.04	-0.04	-0.06	0.03	0.12	0.08	-0.07	-0.08	-0.01	-0.2	0.1	-0.34	0.08	-0.06	0.18	0.24	0.32	-0.14	-0.01	0.37	-0.05	0.13	0.05	0.06	0.41	-0.02	0.08	-0.02	0.23	0.06	0.17	0.13	0.07	0.34	-0.16	0.16	-0.42	0.12	-0.07	-0.13
AGI_HUM1_OLIGO_A_23_P104555	ANKRD2 ^ Ankyrin repeat domain 2 (stretch responsive muscle) ^ NM_020349 ^ 26287	0	0.01	-0.36	-0.01	-0.19	-0.32	0.12	-0.08	0.13	0.05	0.06	0.06	0.36	0.19	0.04	0.1	-0.33	-0.43	-0.14	-0.17	-0.18	0.15	0.29	-0.17	-0.45	-0.05	-0.19	0.3	0.4	0.26	-0.1	-0.05	-0.18	0.23	-0.39	-0.14	0.12	0.17	-0.08	-0.01	-0.16	-0.4	-0.19	0	-0.22	-0.04	0.2	0.05	-0.08	-0.18	0.08	-0.03	0.24	1.52	0.03	0.06	0	0.62	-0.12	0.2	0.19	0.13	-0.06	0.53	0.1	0.36	0.02	-0.01	-0.5	0.36	-0.33	-0.19		-0.02	0.16	0.06
AGI_HUM1_OLIGO_A_23_P104563	CPT1A ^ Carnitine palmitoyltransferase 1A (liver) ^ NM_001876 ^ 1374	1	0.03	0.43	0.01	-0.28	0.18	0.14	-0.01	0.32	0.33	0.1	0.21	0.17		-0.16	-0.38	-0.4	0.03	0.08	0.04	-0.21	0.22	0.28	0.3	0.31	0.02	0.08	0.12	-0.16	0.08	0.13	0.1	-0.19	0.2		-0.31	0.08	-0.37		-0.24	0.03	0.01	-0.06	-0.01				-0.46	0.22	0.11	-0.24	-0.32	-0.44	-0.33	-0.46	-0.34	-0.15	0.19	-0.47	-0.08	-0.07	-0.05	0	0.11	-0.27	0	-0.11	-0.15	-0.21	-0.24	-0.12	0		0.16	-0.15	-0.03
AGI_HUM1_OLIGO_A_23_P104579	DOC-1R ^ Tumor suppressor deleted in oral cancer-related 1 ^ NM_005851 ^ 10263	1	0.36	0.49	0.33	-0.01	0.41	0.15	-0.04	0.19	0.37	0.15	0.32	0.13	0.01	-0.57	-0.47	-0.26	-0.01	0.01	0.45	0.04	-0.06	0.41	0.24	0.66	0.21	0.29	0.08	0.06	-0.03	-0.05	0.28	0.05	0.26		-0.29	-0.05	-0.22	-0.49	-0.05	-0.13	-0.42	-0.11	0.16	-0.11	0.18		-0.12	0.14	-0.07	-0.66	-0.21	-0.87	-0.81	-0.72	-0.32	-0.08		-0.14	0.05	-0.2	0.07	0.02	-0.03	-0.46	-0.1	0.06	-0.34	-0.31	-0.46	-0.08	0.2	0.19	0.25	0.13	0.14
AGI_HUM1_OLIGO_A_23_P104583	"CORO1B ^ Coronin, actin binding protein, 1B ^ NM_020441 ^ 57175"	12	0.22	0.09	0.31	0	0.18	0.13	0.2	0.14	0.27	0.04	0.28	-0.31		-0.28	-0.25	-0.12	-0.12	-0.25	0.07	-0.03	0.03	0.51	0.37	0.17	0.05	-0.08	0.24	-0.02	-0.09	0.16	0.05	0.05	0.03	-0.34	-0.2	-0.1	0.52	-0.27	-0.18	-0.11	-0.63	-0.35	0.27	0.36	0.6		0.12	-0.24	0.03	-0.44	0.16	-0.6	-0.11	-0.66	-0.09	0.1	0.17	0.06	-0.06	0.05	-0.03	-0.03	-0.1	-0.16	-0.15	0.49	-0.36	-0.42		-0.02	-0.08		-0.04	0.4	0.14
AGI_HUM1_OLIGO_A_23_P104594	^  ^ NM_021920 ^ 	1	-0.13	0.17	0.15	0.22	0.05	0.08	0.01	-0.14	-0.05	-0.05	0.29	-0.18		0	0.16	0.17	0.05	0.07	-0.05	0.1	-0.02	-0.08	-0.02	0.23	-0.23	0.02	0.04	0	0	-0.17	0.1	0.1	0.19	-0.07	0.01	-0.02	0.01	-0.04	-0.09	-0.04	-0.03	-0.24	0.02	-0.39	-0.04	-0.17	0.04	-0.43	-0.24	0.03	-0.17	-0.22	-0.38	-0.08	-0.32	-0.02	0.22	-0.09	0.12	-0.1	-0.35	-0.24	0.07	-0.14	-0.07	0.12	0.08	0.12	0.03	0.05	0.1	0.05	0.16	0.16	-0.05
AGI_HUM1_OLIGO_A_23_P104607	"PSMC3 ^ Proteasome (prosome, macropain) 26S subunit, ATPase, 3 ^ NM_002804 ^ 5702"	6	0.16	0.24	0.23	-0.07	0.26	0.38	0.39	0.37	0.49	0.3	0.08	0.32	0.34	-0.25	-0.21	-0.23	-0.13	-0.06	0.16	0.2	0.2	0.32	0.44	0.3	0.51	0.31	0.86	0.56	0	0.25	-0.36	-0.12	0.1	-0.47	-0.14	-0.07	0.19	-0.48	-0.08	-0.29	-0.1	-0.38	-0.07	-0.09	0.5	0.29	0.45	0.14	-0.02	-0.07	-0.24	-0.37	-0.58	-0.77	-0.1	0.02	-0.6	-0.12	-0.11	0.22	0.18	-0.09	0.04	-0.37	0.1	-0.02	-0.32	-0.41	-0.36	-0.19	-0.4	-0.09	0.37	0.19	0.11
AGI_HUM1_OLIGO_A_23_P104617	GYLTL1B ^ Glycosyltransferase-like 1B ^ NM_152312 ^ 120071	4	-0.13	-0.3	0.02	0.19	0	0.06	0.08	0.02	0.02	-0.12	-0.09	-0.12	0.06	-0.08	-0.1	-0.01	0	-0.06	-0.03	-0.08	-0.32	-0.08	0.05	-0.07	-0.17	0	-0.12	0.04	0.09	0.1	0.06	0.05	-0.11	-0.11	-0.01	0.08	0.06	-0.04	0.08	-0.17	0.04	0.03	0.14	0.21	0.2	-0.13	0.13	-0.08	0.05	-0.07	0.06	-0.13	-0.34	-0.28	0.11	-0.02	0.1	0.04	0.08	0.1	-0.16	-0.01	-0.12	0.04	0.01	0.16	0.05	0.12	-0.24	-0.1	0.07	-0.02	0.12	-0.1	-0.23
AGI_HUM1_OLIGO_A_23_P104624	^  ^ ENST00000278505 ^ 	7	-0.53	-0.09	-0.8	-0.46	-0.21	0.25	0.34	-0.31	-0.01	0.09	-0.07	0.25	0.39	0.15	0.11	-0.44	-0.67	0.06	-1.08	0.06	-0.43	-0.47	-0.17	-0.1	-0.24	-0.47	-0.43	0.13	0.1	-0.01	0.13	0.15	0.19	0.42	0.54	0	0.17	0.52	0.49	-0.14	-0.05	0.11	-0.03	-0.03	0.15	0.44	0.33	0.01	-0.15	0.28	0	0.42	-0.06	0.23	0.32	0.05	0.48	-0.68	-0.22	-0.2	-0.25	-0.27	0.07	0.54	0.34	-0.57	0.22	0.3	0.07	0.47	-0.42	-0.95	-0.94	-0.56	-0.12
AGI_HUM1_OLIGO_A_23_P10463	"NDUFS5 ^ NADH dehydrogenase (ubiquinone) Fe-S protein 5, 15kDa (NADH-coenzyme Q reductase) ^ NM_004552 ^ 4725"	23	-0.27	-0.16	-0.01	0.14	0.15	0.18	-0.01	0.08	-0.22	0.08	0.15	-0.23	-0.07	-0.01	0.02	0.39	0.28	-0.23	0.89	0.22	0.07	-0.21	-0.1	-0.1	-0.03	-0.1	0.03	-0.01	-0.13	-0.2	0.19	-0.33	-0.22	0.01	0	-0.21	-0.14	0.05	0.1	0.01	0.16	-0.27	-0.55	0.03	0.02	-0.1	-0.06	-0.09	0.07	0.26	0.04	-0.18	0.14	0.07	-0.07	0.22	0.55	-0.01	0.13	-0.06	-0.13	0.05	0.12	-0.3	-0.06	-0.19	0.2	0.31	0.46	0.48	0.16	-0.2	-0.15	-0.61	0.28
AGI_HUM1_OLIGO_A_23_P104641	C11orf2 ^ Chromosome 11 open reading frame2 ^ NM_013265 ^ 738	4	-0.21	-0.16	0.16	0.25	0.28	0.06	0.14	-1.03	0.09	-0.07	0.04	0.15	0	-0.72	-0.49	-0.1	0.09	-0.34	-0.15	-0.4	-0.02	0.03	-0.05	0.07	-0.07	-0.1	-0.28	-0.27	0.35	0.21	0.17	-0.29	-0.44	-0.76	0.07	0.35	0.42	0.06	0.07	0	-0.01	0.11	0.38	0.71	0.51	0.19	0.22	0.18	-0.01	-0.53	-0.26	-0.34	-0.58	-0.92	0.17	0.14	0.82	0.11	0.18	0.35	-0.05	0.25	0.22	-0.49	-0.34	-0.31	0.02	-0.07	-0.2	0.08	-0.35	-0.11	-0.03	-0.06	-0.39
AGI_HUM1_OLIGO_A_23_P104651	CDCA5 ^ Cell division cycle associated 5 ^ NM_080668 ^ 113130	1	0.63	0.49	0.89	0.32	0.63	-0.51	-0.46	0.02	-0.22	0.02	-0.01	-0.7	-0.36	-0.23	-0.39	0.61	0.6	-0.06	2.03	0.17	-0.23	1.06	0.02	0.26	0.27	0.22	0.15	-0.11	0.53	-0.13	0.66	0	0.4	0.21	-0.03	-0.15	0	-0.04	-0.32	0.35	0.25		-0.14	-0.69	-0.43	-0.29	0.19	0.35	0.08	-0.52	-0.79	-0.52	-0.67	-0.93	-0.07	-0.34	-0.4	-0.09	-0.43	-0.59	-0.3	0.73	0.29	-0.05	-0.26	0.54	-0.05	0.19	0.1	-0.06	0.98	1.29	1.09	0.89	0.58
AGI_HUM1_OLIGO_A_23_P104676	"SF3A1 ^ Splicing factor 3a, subunit 1, 120kDa ^ NM_005877 ^ 10291"	3	-0.24	-0.28	0.03	0.03	-0.09	-0.67	-0.25	-0.26	-0.23	-0.24	-0.2	0.18	0.13	-0.3	-0.15	0.22	0.3	0.23	0.58	-0.12	-0.58	-0.11	-0.16	-0.05	-0.16	-0.19	-0.08	-0.23	0.35	0.04	0.04	0.09	0.19	0.09	0.01	-0.07	0.05	0.02	-0.16	0.18	0.17	0.2	0.14	0.04	0.13	0.11	0.28	0	0.07	-0.02	-0.09	-0.07	-0.16	-0.13	-0.12	-0.15	0.4	0.12	-0.2	-0.27	-0.03	-0.15	0.07	0.03	0.08	0.15	0.09	0	0.01	0.17	0.11	-0.11	-0.12	-0.25	0.42
AGI_HUM1_OLIGO_A_23_P104689	"RELA ^ V-rel reticuloendotheliosis viral oncogene homolog A, nuclear factor of kappa light polypeptide gene enhancer in B-cells 3, p65 (avian) ^ BC014095 ^ 5970"	3	-0.13	-0.24	0.05	0.13	-0.14	-0.13	0.11	-0.16	-0.33	0	-0.09	0.07	0.11	0.01	-0.05	0.27	0.36	0.02	0.66	0.19	-0.38	-0.2	-0.05	-0.16	-0.27	-0.02	-0.08	-0.08	-0.09	0.11	-0.08	-0.07	0.07	0.24	0.25	0.14	0.24	0.16	0.11	0.2	0.16	0.24	0.06	0.26	0.42	0.06	-0.08	-0.13	-0.21	-0.14	-0.16	-0.04	-0.19	-0.06	0.04	0.1	0	-0.01	0.21	-0.02	-0.27	0.18	0.05	-0.17	-0.02	0.17	0.04	0.04	0.07	0.2	0.22	-0.34	-0.33	-0.38	-0.17
AGI_HUM1_OLIGO_A_23_P104692	MGC35521 ^ Pellino 3 alpha ^ NM_145065 ^ 246330	0	-0.6	-0.33	-0.4	-0.04	-0.2	0.03	0.1	-0.9	0.05	-0.15	0.16	0.03	0.12	0	0.02	-0.42	-0.55	-0.12		-0.42	-0.09	0.11	-0.18	-0.17	-0.26	-0.28	-0.17	-0.03	-0.04	-0.19	-0.03	-0.06	-0.14	-0.03	0.29	0.11	0.32	0.09	0.23	-0.2	0.03	0.3	0.32	0	0.24	-0.11	0.37	0.21	-0.1	0.15	0.46	0.06	-0.02	-0.01	0.07	0.24	0.78	-0.01	0.44	0.43	0.49	-0.02	0.44	0.61	0.14	0.04	0.31	0.22	-0.05	0.2	0.27	-0.16	-0.54	-0.3	-0.23
AGI_HUM1_OLIGO_A_23_P104705	"SLC29A2 ^ Solute carrier family 29 (nucleoside transporters), member 2 ^ NM_001532 ^ 3177"	3	-0.15	-0.1	0.17	-0.03	-0.14	-0.15	-0.12	-0.18	-0.26	-0.2	0.03	-0.17	0.17	0.07	-0.03	0.16	0.11	-0.05	0.04	-0.1	-0.23	-0.12	0.1	-0.04	-0.09	-0.18	-0.08	-0.31	-0.01	0.07	-0.1	-0.06	-0.01	0.18	0.11	0.06	0.08	-0.02	0.1	0.05	0.09	0.01	0.21	0.14	0.05	0.15	0.05	-0.11	-0.23	0.05	-0.08	-0.11	0.06	0.08	-0.07	-0.05	0.23	0	0.15	0.16	-0.07	0.13	0.18	-0.09	0	0.05	0.13	-0.07	0.19	0.15	0.22	-0.08	-0.08	0.11	-0.2
AGI_HUM1_OLIGO_A_23_P104734	ITM1 ^ Integral membrane protein 1 ^ NM_152713 ^ 3703	1	0	0.38	-0.05	-0.11	-0.31	-0.78	-0.75	0.68	0.52	-0.58	0.08	0.24	0	-0.51	-0.31	0.32	0.37	-0.13	0.85	-0.04	-0.1	-0.16	0.13	0.44	-0.34	-0.4	-0.54	-0.37	0.02	0.06	-0.35	-0.44	-0.21	-0.73	-0.03	0.2	0.18	0.01	0.15	0.18	-0.16	0.31	0.6	-0.19	0.12	-0.22	0.24	-0.16	0.25	-0.27	-0.18	-0.92	-0.27	-1.41	-0.14	-0.21	0	0.48	0.14	0.26	0.02	0.13	0.1	-0.3	-0.32	0.13	-0.05	-0.16	0.14	0.06	0.63	0.09	0.76	0.17	0.16
AGI_HUM1_OLIGO_A_23_P104741	^  ^ ENST00000278934 ^ 	3	-0.66	-0.43	-0.14	-0.14	-0.95	-0.58	0.07	-0.66	-0.05	-0.41	-0.15			0.13	0.1	-0.23	0.01	0.08	-0.05	0.09	-1.28	-0.32	-0.86	-0.04	-0.67	-0.5	-0.91	-0.61	-0.21	0.12	0.33	-0.07	0.25	0.26	0.36	0.19	-0.12	0.06	-0.02	-0.07	0	0.22	0.42	0.17	0.29	-0.07	1.82	0.1	0	-0.09	0.22	-0.26	-0.19	0.11	-0.16	0.07		0.1	-0.09	0.09	0.13	0.15	0.04	0.5	0.09	0.03	0.07	0.28	0.03	-0.09	0.33	-0.58	0.16	-0.14	-0.34
AGI_HUM1_OLIGO_A_23_P104762	"YAP1 ^ Yes-associated protein 1, 65kDa ^ NM_006106 ^ 10413"	4	0.04	-0.22	0.12	0.16	-0.04	-0.14	0.02	-0.06	0.07	-0.13	-0.26	-0.12	0.05	-0.04	-0.27	0.26	0.26	0.05	-0.03	-0.12	-0.16	-0.24	-0.11	-0.02	-0.21	0.04	-0.37	-0.12	-0.2	-0.03	-0.16	0.02	-0.11	0.02	0.31	0.17	0.12	0.19	0.11	0.02	-0.01	0.28	0.1	0.28	0.21	0	0.2	-0.07	-0.03	-0.23	0	-0.31	-0.4	-0.22	0.04	0	1.01	0.11	0.36	0.15	-0.12	0.17	0.16	0.04	-0.05	-0.08	0.17	0.22	0.1	0.24	0.21	-0.2	-0.05	-0.12	-0.09
AGI_HUM1_OLIGO_A_23_P104804	ZBTB16 ^ Zinc finger and BTB domain containing 16 ^ NM_006006 ^ 7704	4	-0.42		-1.15	-1.05	-0.61	-0.32	-0.5	-0.85	-0.3	-0.55	-0.57	0.28		0.3	-0.23	1.14	0.25	-0.41	-1.24	-0.59		-0.64	0.36	0	0	-0.08	-0.44	-0.26	0.01	0.25	-0.7	-0.61	-1.46	-1	1.04	0.85	1.09	0.62	-0.26	0.79	1.33	1.22	0.94	1.29	0.51	0.58	-0.11	0.67	0.48	0.79	-0.25	0.06	-0.76	-0.55	-0.8	1.28	1.51	-0.34	0.35	0.35	-0.44	0.93	0.83	1.02	0.08	0.15	0.05	0.31	0.56	0.82	-0.97		-1.15	-0.38	-0.53
AGI_HUM1_OLIGO_A_23_P104819	TREH ^ Trehalase (brush-border membrane glycoprotein) ^ NM_007180 ^ 11181	0	-0.01	0.17	0.01	0.09	-0.09	-0.15	-0.04	-0.53	0.33	-0.05	-0.02	0.23		0.17	0.22	0.09	0.25	-0.25	0.04	-0.13	-0.05	-0.06	-0.14	-0.03	-0.02	0.12	-0.15	-0.04	0.04	-0.52	0.13	0.16	-0.12	-0.03	-0.01	0.09			0.12	0.2	0.06	-0.03	0.35	0.14				-0.15	-0.06	0.52	0.24	-0.1	-0.31	0.02	0.1	-0.1	-0.06	0.17	0.24	0.31	0.03	0.1	-0.01	-2	-0.17	0	0.18		0.25	0.2	-0.04		-0.15	0.28	-0.05
AGI_HUM1_OLIGO_A_23_P104845	"CHRM4 ^ Cholinergic receptor, muscarinic 4 ^ NM_000741 ^ 1132"	31	0.19	-0.09	0.23	0.23	0.22	0.22	0.06	0.13	0.26	0.14	0.31	-0.12	-0.21	0	-0.13	-0.15	-0.06	-0.17	-0.13	-0.05	0.34	0.17	0.2	0.4	0.02	0.2	0.37	0.04	-0.17	0.16	0.01	-0.19	-0.06	-0.11	-0.17	0.11	-0.11	-0.13	-0.03	-0.01	0.33	0.02	0.06	0	0.1	-0.14	0.3	-0.08	-0.15	-0.07	-0.04	-0.02	-0.2	0.04	-0.34	-0.05	0.11	-0.12	0.08	0.06	-0.17	-0.12	-0.05	-0.01	-1.27	0.12	-0.3	0.06	-0.39	0	0.02	0.72	0.28	0.14	-0.01
AGI_HUM1_OLIGO_A_23_P104853	TECTA ^ Tectorin alpha ^ AF143331 ^ 7007	7	-0.14	-0.14	-0.09	0.17	-0.19	-0.1	0.24	-0.07	0.08	0	-0.29	0.4		0.2	0.43	0.29	0.33	0	-0.03	-0.1	-0.19	-0.25	-0.22	-0.1	-0.21	-0.07	-0.3	-0.13	0.18	-0.14	0.28	0.09	0.25	0.17	-0.09	0.19	-0.04	-0.05	0.1	-0.16	-0.08	-0.08	-0.13	-0.01	-0.27	0.26	0.18	0.12	0.23	-0.02	0.19	0.27	-0.06	0.3	-0.29	0.24	0.17	0.33	0	-0.14	0.1	0.02	0.27	0.07	0.24	0.15	0.14	0.05	0.01	-0.06	-0.04	0.81	-0.16	-0.18	-0.15
AGI_HUM1_OLIGO_A_23_P104865	^  ^ ENST00000355343 ^ 	6	0.9	0.71	0.5	-0.18	0.48	0.51	0.03	0.34	0.55	0.45	0.75	-0.44	0.05	-0.15	-0.21	-0.33	-0.08	0.16	0.02	-0.25	1.11	0.97	0.91	0.68	0.51	0.79	0.91	0.56	-0.22	0.11	0.17	-0.04	-0.04		-0.06	-0.05	-0.09	-0.37	-0.15	-0.07	-0.19		-0.16	0.14	-0.29		-0.52	-0.02	-0.02	0.24	0.05	-0.34	-0.38	-0.03	0.15	-0.16		-0.09	-0.33	0.16	-0.11	-0.21	-0.21	0.09	-0.14	0.14	0.21	0.24	-0.34	-0.02	-0.05		0.48	0.61	0.38
AGI_HUM1_OLIGO_A_23_P104876	SPA17 ^ Sperm autoantigenic protein 17 ^ NM_017425 ^ 53340	1	0.05	0.25	0.39	0.23	0.15	-0.14	-0.12	0.46	0.05	0.01	-0.23	-0.23	-0.17	-0.01	-0.37	0.48	0	-0.09	0.67	0.22	-0.11	0.07	0.07	-0.17	0	0.2	-0.26	-0.14	0.05	0.16	-0.1	-0.32	0.1	-0.21	0.01	-0.09	0	0.32	0.01	0.43	0.05	-0.34	-0.37	0.07	-0.34	-0.24	-0.26	0.39	0.36	-0.14	-0.34	-0.28	-0.04	-0.05	-0.59	-0.02	-0.43	0.25	-0.36	-0.19	-0.18	0.02	-0.19	-0.53	-0.39	0.25	-0.15	0.2	-0.01	0.29	0.67	0.28	0.5	0.2	0.39
AGI_HUM1_OLIGO_A_23_P10488	^  ^ AK057704 ^ 	7		-0.92	-0.71	-0.28		0.27	0.74	-0.76	-1.21	-0.15	-0.38	1.56		0.99	-0.12	0.01	-0.58	-0.34	-1.25	0			0		-0.58	-0.87	-1.14	-0.39	0.91	-1.28	-0.03	0.95	-0.07	1.28	0.87	0.1	0.11	0.59	0.26	-0.5	-0.72		0.07	0.79	-0.03	1.59	0.15	-0.21		0.55	0.62	1.13	-0.41	0.48	0.92		1.17	-0.23	0.86	0.06	0.91	-0.11	-0.14	0.18	0.59	-0.69	0.23	0.1	0.79	-0.04	-0.62		-1.37	-0.87	-0.31
AGI_HUM1_OLIGO_A_23_P104881	"ROBO4 ^ Roundabout homolog 4, magic roundabout (Drosophila) ^ NM_019055 ^ 54538"	0	0	0.18	0.12	-0.03	0.01	0.14	0.14	-0.11	0.05	-0.04	0.09	-0.1	-0.16	0	0.04	-0.22	0.03	0.03	-0.12	0.17	0.21	-0.27	0.02	0.02	0.04	0.08	0.14	0.08	-0.02	-0.09	-0.01	-0.2	0.55	0.02	-0.06	0.16	-0.02	-0.09	0.12	0.26	0.05	-0.12	0.21	0.21	0.38	-0.09	-0.13	-0.08	-0.08	0.2	-0.1	-0.04	-0.32	0.04	-0.07	0	-0.2	-0.25	0.04	0.02	-0.18	0.11	0.06	-0.13	-0.06	-0.14	-0.01	-0.12	-0.21	-0.02	-0.17	0.67	0.09	-0.08	0.05
AGI_HUM1_OLIGO_A_23_P104892	"EIF4G2 ^ Eukaryotic translation initiation factor 4 gamma, 2 ^ NM_001418 ^ 1982"	5	-0.08	-0.26	-0.05	0.31	-0.12	-0.52	0.15	0.08	-0.37	-0.52	-0.34	0	0.15	0.4	0.14	0.55	0.35	0.18	0.66	0.03	-0.23	-0.23	-0.24	-0.22	0.17	-0.04	0.19	0.06	0.02	-0.04	-0.17	0.4	0.53	0.45	0.25	-0.38	-0.01	-0.14	-0.19	0.22	0.11	-0.45	-0.54	-0.4	0.31	-0.02	0	-0.11	0.02	0.18	0.26	0.05	0.36	0.49	0	0	-0.87	-0.08	-0.2	-0.07	-0.01	-0.19	-0.28	0.01	0.22	0.01	0.17	0.47	0.46	0.29	0.01	-0.09	-0.2	-0.26	0.03
AGI_HUM1_OLIGO_A_23_P104942	TMX2 ^ Thioredoxin-related transmembrane protein 2 ^ NM_015959 ^ 51075	20	-0.05	0.14	0.35	-0.24	0.11	-0.38	-0.27	0.2	0.43	-0.44	-0.1	-0.43	0.09	-0.01	0.14	-0.06	0.37	0.21	0.48	-0.2	0.05	-0.06	-0.18	0.36	-0.02	0.12	0.09	0.08	-0.32	-0.22	0.07	-0.04	0	-0.01	-0.11	0.01	-0.03	-0.19	-0.19	-0.1	0.25	-0.11	0.14	-0.24	-0.02	-0.07	0.18	-0.01	0.01	0.29	-0.2	-0.12	0	-0.04	-0.4	-0.32	0.51	-0.35	-0.17	-0.03	0.03	-0.38	-0.21	0.26	0.51	0.38	0.42	0.13	0.28	0.08	0.35	0.08	0.38	0.39	0.14
AGI_HUM1_OLIGO_A_23_P10497	"ATP9B ^ ATPase, Class II, type 9B ^ NM_198531 ^ 374868"	7		-0.42	-0.37	0.02	-0.22	-0.05	0.31	-0.29	0	-0.23	-0.2	0.22	0	-0.12	0.11	0.09	-0.05	0.12	-0.77	0.2			-0.22	0.01	-0.22	-0.24	-0.18	-0.28	0.07	0.03	-0.41	-0.33	-0.45	0.17	0.44	0.35	0.41	0.24	0.25	-0.18	-0.14	0.02	0.2	0	0.17	0.27	-0.23	0.03	0.08	0.24	0.06	0.29	0.29	0.22	0.13	-0.1	0	-0.26	0.22	0.16	-0.05	0.05	0.07	-0.25	0.18	-0.08	-0.12	-0.34	-0.24	0.34	-0.2	-0.46	-0.51	-0.15	-0.21
AGI_HUM1_OLIGO_A_23_P104972	"MS4A5 ^ Membrane-spanning 4-domains, subfamily A, member 5 ^ NM_023945 ^ 64232"	10	-0.23	0.13	-0.27	0.15	-0.16	0.22	0.04	-0.02	-0.15	0.1	-0.2	0.24	0.2	0.01	0.15	-0.25	0.06	0.11	0.38	0.01	0.4	0.24	-0.4	-0.27	-0.11	-0.03	0.07	0.21	0.02	0.1	0.26	0.06	0.07	0.08	-0.13	-0.34	-0.27	-0.06	-0.06	-0.25	-0.17	-0.13	-0.14	-0.15	-0.14	0.27	-0.11	0.08	-0.23	0.27	0.01	0.16	0	0.2	0.11	-0.02	0.14	0.1	-0.13	-0.04	0	-0.08	-0.08	0.26	0.1	-0.01	-0.1	-0.31	-0.24	-0.31	0.11	-0.38	-0.04	0.02	0.16
AGI_HUM1_OLIGO_A_23_P10500	"ATP9B ^ ATPase, Class II, type 9B ^ NM_198531 ^ 374868"	6	0.45	0.08	0.09	0.14	0.04	0.08	-0.15	-0.08	-0.1	-0.04	0	-0.07	-0.03	0.01	0.1	0.21	0.21	0.1	0.06	-0.06	0.59	0.22	0.12	-0.03	0.15	-0.31	0.14	0.06	-0.07	-0.1	0	0.06	0	-0.07	-0.17	-0.23	-0.16	-0.03	-0.14	-0.09	0.07	-0.13	-0.16	0.13	-0.12	0.11	0.11	-0.07	-0.04	0.1	0.12	0.25	-0.05	0.3	0.33	-0.14	-0.5	0	-0.3	-0.19	-0.19	-0.21	-0.27	-0.05	0.14	0.06	-0.21	-0.2	0.04	0.02	-0.1		0.44	0.21	0.09
AGI_HUM1_OLIGO_A_23_P105002	ROM1 ^ Retinal outer segment membrane protein 1 ^ NM_000327 ^ 6094	14	-0.14	0.34	-0.44	-0.18	0.52	0.28	0.17	0.01	0.51	0	0.05	-0.16	0.38	0.27	0.19	-0.2	-0.14	-0.25	-0.26	0.31	0.22	-0.22	-0.03	0.16	0.03	0.08	0.56	0.35	-0.03	-0.42	-0.16	0.23	0.23	0.58	-0.16	0.25	0.22	-0.06	0.37	-0.24	-0.28	-0.3	0.11	0.32	0.36	0.32	0.31	-0.24	-0.01	0.24	-0.02	-0.47	0.02	-0.11	-0.01	-0.24	1.18	-0.08	-0.14	0.32	0.14	-0.25	-0.04	0.81	0.35	-0.02	0.13	-0.43	-0.01	0.24	-0.22	-0.36	-0.14	-0.07	-0.08
AGI_HUM1_OLIGO_A_23_P105012	HRASLS2 ^ HRAS-like suppressor 2 ^ NM_017878 ^ 54979	11	0.18	0.06	0	0.16	-0.11	0.07	-0.14	0.1	0.02	0.04	-0.07	0.12	-0.06	0.16	0.16	0	-0.07	0	0.04	0.06	0.05	0.09	0.1	-0.14	0.19	0.09	0.09	0.02	0	-0.06	-0.16	-0.41	0.07	0.01	-0.02	-0.08	-0.08	0.06	-0.02	-0.07	-0.08	-0.18	-0.19	-0.05	-0.17	0.02	-0.01	-0.11	0.04	0.24	0.18	0.15	0.02	0.2	0.19	-0.1	-0.36	-0.02	-0.11	-0.04	-0.1	-0.08	-0.18	-0.08	0.06	-0.22	-0.08	0.09	0.18	0.06	-0.1	0.26	0.28	-0.27	0.18
AGI_HUM1_OLIGO_A_23_P105028	DKFZP564J0863 ^ DKFZP564J0863 protein ^ NM_015459 ^ 25923	21	-0.35	0	-0.1	0.18	0.05	0.04	0.14	0.08	-0.08	-0.06	-0.18	-0.51	-0.2	0.1	0.13	0.02	0.28	-0.02	0.22	-0.09	1.98	0.04	-0.15	-0.04	-0.36	0.02	-0.38	-0.43	-0.03	-0.03	-0.25	-0.3	-0.34	0.21	0.1	0	0.09	0.04	0.2	0.01	0.07	-0.23	0	0.09	-0.29	-0.25	-0.12	-0.15	-0.05	-0.12	-0.71	-0.08	-0.12	0.06	-0.56	-0.15	0.11	-0.04	0.22	0.03	0.06	0.06	0.1	0.12	0	0.22	0.31	0.47	0.31	0.14	0.04	-0.02	-0.08	-0.05	0.01
AGI_HUM1_OLIGO_A_23_P105044	MRPL23 ^ Mitochondrial ribosomal protein L23 ^ NM_021134 ^ 6150	12	-0.3	-0.09	-0.09	-0.1	0.19	0.28	0.2	0.11	0.2	0.1	0.48	-0.27	0.05	-0.11	-0.12	-0.3	-0.22	0.13	-0.3	0.22	-0.13	-0.15	0.29	0.57	0.07	0.12	0.44	0.13	-0.16	-0.24	-0.42	-0.02	-0.1	-0.03	0.43	0.34	0.43	-0.01	0.21	-0.06	-0.05	0.05	0.47	0.47	0.03	-0.14	-0.1	0.29	-0.15	-0.12	-0.12	-0.15	-0.36	-0.53	-0.46	0.01	0.05	-0.05	0.35	0.33	0	0.06	0.44	-0.07	0.12	-0.07	0.41	0.13	0.12	0.17	0.35	-0.22	-0.32	-0.02	-0.07
AGI_HUM1_OLIGO_A_23_P10506	"PGDS ^ Prostaglandin D2 synthase, hematopoietic ^ NM_014485 ^ 27306"	7		-0.49	-0.35	-0.39	-0.65	-0.26	-0.16	-0.23	-1.21	-0.79	-0.73	0.83	1.36	1.04	0.53	-0.4	-0.17	0.07	-0.55	-0.35	-1.2	-0.71	-0.43	-0.5	-0.35	-0.58	-0.93	-0.57	0.27	0.34	-0.16	0.38	0.06	0.55	0	-0.25	0.1	0.12	0.03	0.22	-0.53	0.55	0.07	0.03	0.24	0.6	0.48	-0.12	1.33	0.84	0.34	1.11	0.09	0.31	0.66	0.31	0.94	-0.34	0.61	0.35	0.49	0.22	-0.14	0.24	0.52	-0.07	-0.12	-0.14	-0.16	0.08	-0.25	-1.05	-0.7	-0.65	0
AGI_HUM1_OLIGO_A_23_P105066	^  ^ NM_001014795 ^ 	3	-0.84	-0.66	0.03	0.13	-0.26	-0.54	0.15	-0.7	-0.35	-0.46	-0.42	0.29	0.15	-0.14	-0.15	-0.08	0.13	0.81	-0.29	-0.04	-0.89	-0.76	-0.66	-0.27	-0.14	-0.09	-0.17	0.01	0.09	0.13	-0.65	0.01	-0.43	-0.24	0.11	0.23	0.28	0	0.16	0	0.05	0.23	0.41	0.2	0.69	-0.07	0.77	0.2	0.17	-0.17	0.36	-0.2	0.03	0	0.3	0.11	-0.43	0.15	0.32	0.25	-0.05	0.07	-0.12	-0.06	0.03	0.19	-0.08	0.02	-0.04	0.45	-0.18	-0.68	-0.68	-0.38	-0.45
AGI_HUM1_OLIGO_A_23_P105118	^  ^ NM_001005237 ^ 	10	0.03	-0.12	-0.15	0	-0.06	0.1	0	-0.13	-0.25	-0.11	0.02	0.28	0.08	0	0.17	-0.22	0.02	-0.06	0.52	0.09	0.08	-0.03	-0.03	-0.04	-0.1	0.01	-0.15	0.07	0.11	0.09	0.03	0.02	0.13	0.1	-0.11	-0.04	-0.18	-0.08	-0.18	-0.35	-0.12	-0.08	-0.08	-0.02	-0.01	0.22	0.27	-0.03	0.01	0.09	0.02	0.12	0.02	0.13	0.09	-0.09	0.4	0	0.07	-0.1	0.1	-0.03	-0.04	0.07	0.07	0.1	-0.2	-0.24	-0.13	-0.15	0.03	-0.05	0.07	-0.18	-0.11
AGI_HUM1_OLIGO_A_23_P105138	CAT ^ Catalase ^ NM_001752 ^ 847	5	-0.46	0.11	-0.41	-0.22	-0.17	-0.1	-0.15	-0.26	-0.16	-0.42	-0.16	-0.06	0.49	0.05	-0.3	0.47	0.31	-0.02	0.59	0.23	-0.18	-0.46	-0.35	-0.36	-0.28	-0.57	0.03	-0.01	-0.45	-0.55	-0.45	0.36	0.53	0.58	0.31	-0.07	-0.21	0.12		0.56	0.61	-0.26	-0.34	-0.25	-0.15	0.12	0.16	-0.17	0.21	0.4	0.2	0.58	0.41	0.72	-0.43	-0.35	0.01	0.06	0.07	0.44	0.39	-0.23	0.02	-0.12	0.27	0.47	0.63	0.17	0.8	0.71	0.16	-0.14	-0.4	0.23	-0.27
AGI_HUM1_OLIGO_A_23_P105184	"CENTD2 ^ Centaurin, delta 2 ^ NM_139181 ^ 116985"	4	-0.08	-0.13	-0.3	-0.17	0.05	0.16	0.14	-0.07	0.42	-0.13	0.07	0.05	0.29	0.13	0.08	-0.2	-0.29	0.12	-0.68	0.05	-0.2	0.03	0.04	0.38	-0.38	-0.22	-0.02	-0.16	-0.12	0	-0.05	-0.19	-0.43	-0.27	0.14	0.42	0.55	0.41	0.28	-0.19	0.04	0.33	0.65	0.06	0.41	-0.12	-0.06	0.08	0.19	-0.12	0.43	-0.4	-0.39	-0.58	0.44	0.35	0.34	-0.09	0.64	0.64	0.23	0.2	0.47	-0.39	-0.83	-0.25	0	-0.36	0	0.02	-0.09	0.11	-0.43	-0.2	-0.15
AGI_HUM1_OLIGO_A_23_P105197	CAPN5 ^ Calpain 5 ^ NM_004055 ^ 726	0	-0.13	-0.07	0.24	-0.23	-0.04	0.1	0.21	0.05	0.2	0.05	0.12	-0.38	-0.04	0.05	0.25	-0.16	0.01	0.14	-0.03	0.24	0	-0.02	0	0.08	-0.18	-0.2	0.07	0.11	-0.15	-1.34	-0.14	-0.04	-0.78	-0.01	0.03	0.03	-0.12	-0.15	-0.08	-0.23	0.56	-0.14	0.19		-0.11		-0.32	0.1	-0.33	0.07	0.13	-0.22	-0.38	0.09	0.34	-0.41		0.24	0.23	0.01	-0.08	-0.02	0.19	0.05	-0.12	0.21	-0.14	0		0.09	-0.1	0.05	-0.02	0.08	0.17
AGI_HUM1_OLIGO_A_23_P105212	"THRSP ^ Thyroid hormone responsive (SPOT14 homolog, rat) ^ NM_003251 ^ 7069"	25	-1.6	-0.39	-3.46	-2.83	0.49	1.22	1.1	0	0.18	-0.05	0.82	0.2	2.09	0.56	-2.15	-0.8	-0.71	-1.46	-2.65	-0.27	-1.12	-2.56	0.15	0.95	-1.95	-2.11	0.19	0.31	-0.82	-1.2	0.4	1.71	-0.44	0.78	-0.73	-0.2	-0.1		-1.69	-0.49	1.26	-0.01	0.71			0.09	1.24	-0.11	0.82	1.32	-0.83	-0.68	0.46	0.9	-0.05	-1.1		0.13	1.35	1.09	1.35	-2.94	-1.39	1.61	1.51	0.76	1.93	1.47	1.33	1.15	-2.21	-2.86	-3.38	0.05	-1.41
AGI_HUM1_OLIGO_A_23_P105251	GLI ^ Glioma-associated oncogene homolog (zinc finger protein) ^ NM_005269 ^ 2735	14	-0.15	-0.1	-0.15	0.19	0.1	0.11	0.44	0.02	0.31	-0.44	0.17	-0.16	-0.24	0.18	0.2	-0.05	-0.07	-0.13	-0.36	0.03	0.27	0.04	-0.51	-0.12	0.01	-0.01	0.1	0.24	-0.13	-0.24	-0.16	0.2	0.06	1.2	0.01	0.02	0.06	-0.19	0.02	-0.16	-0.1	0.08	0.15	-0.41	0.16	-0.52	0.26	0.18	0.16	-0.21	0.38	0.04	0.2	0.52	0.27	-0.38	0.62	-0.18	-0.15	0.6	0.01	-0.46	0.06	-0.46	-0.08	-0.13	-0.29	-0.39	-0.16	-0.34	-0.51		-0.17	-0.04	-0.31
AGI_HUM1_OLIGO_A_23_P105264	ETV6 ^ Ets variant gene 6 (TEL oncogene) ^ NM_001987 ^ 2120	26	0	0	-0.08	0.19	-0.13	-0.06	-0.06	-0.27	-0.21	-0.03	-0.01	0.02	0.19	0.36	-0.04	0.26	0.29	0.05	0.37	0.09	-0.03	0.05	-0.12	-0.08	0.06	-0.03	-0.05	0.01	-0.09	-0.11	-0.1	-0.12	-0.08	0.36	0.29	-0.05	0.05	0.27	0.09	0.26	0.24	-0.01	-0.1	0.28	0.39	0.11	-0.22	-0.15	-0.16	0.03	-0.02	0	-0.05	0.26	0.26	0.07	0.11	0.27	0.08	-0.07	-0.1	0.05	0.82	-0.09	-0.2	0.02	0.02	0.15	0.14	0.09	0.09	-0.07	-0.02	-0.33	-0.18
AGI_HUM1_OLIGO_A_23_P105276	ZNF84 ^ Zinc finger protein 84 (HPF2) ^ NM_003428 ^ 7637	1	0.07	0.07	0.24	0.22	0.08	-0.17	-0.14	0.45	-0.06	-0.05	-0.17	0.07	-0.57	-0.07	-0.31	0.1	-0.01	-0.07	0.31	0.04	-0.07	-0.06	-0.08	-0.13	-0.08	0.09	-0.1	0.19	0.21	-0.01	0	0.16	0.04	-0.52	-0.03	-0.09	-0.26	-0.03	-0.11	0.58	0.05	0.05	-0.19	-0.11	-0.34	-0.33	0.16	0	-0.02	-0.35	0.01	-0.3	0.36	-0.08	-0.47	0.3	-0.43	0.17	-0.14	0.02	-0.2	0.05	0.04	0.04	-0.3	-0.18	0.06	0.55	0.04	0.2	0.31	0.07	0.1	0.01	0.29
AGI_HUM1_OLIGO_A_23_P105307	"DGKA ^ Diacylglycerol kinase, alpha 80kDa ^ NM_201444 ^ 1606"	4	0.12	-0.23	-0.24	-0.33		0.26	0.37	0.03	-0.21	0.37	-0.01	0.13		0.2	-0.23	-0.42	-0.35	-0.15	-0.2	0	-0.17	-0.14	0.21	-0.23	0.3	0.38	-0.12	0.59	0.25	0.16	-0.25	-0.2	0.61	-0.47	0.46	0.5	0.13	0.02	0.04	-0.21	-0.12	0.28	0.32	0.32	0.53	0.26	0.95	-0.41	-0.12	-0.46	0.04	0.14	0.54		-0.19	0.28		-0.25	0.01	-0.14	0.14	-0.1	-0.66	0.79	0.26	-0.23	-0.26	-0.26	-0.52	0.05	-0.29	0.18	-0.27	-0.28	-0.17
AGI_HUM1_OLIGO_A_23_P105313	"EIF2B1 ^ Eukaryotic translation initiation factor 2B, subunit 1 alpha, 26kDa ^ NM_001414 ^ 1967"	5	-0.35	-0.12	-0.4	0.11	-0.35	-0.14	-0.08	-0.04	-0.27	-0.36	-0.44	0.16	0.11	0.22	0.23	0.23	0.08	0.09	0.12	0	-0.05	-0.12	-0.41	-0.47	-0.02	-0.12	-0.47	-0.16	0.24	0.05	0.02	-0.2	0.3	0.17	0.17	-0.32	-0.26	0.26	-0.13	-0.08	0.21	-0.22	-0.33	-0.21	-0.31	0.42	0.19	0.1	0.11	0.24	0.07	0.33	0.39	0.5	-0.27	-0.03	0.04	0.13	-0.13	0.17	0.14	-0.25	-0.19	0.14	0.23	-0.06	0.13	0.18	0.37	0.08	-0.02	-1.09	-0.21	-0.36	0.06
AGI_HUM1_OLIGO_A_23_P105368	MGC16384 ^ Hypothetical protein MGC16384 ^ BC009492 ^ 114130	9			0.16	0.24	-0.1	-0.05	-0.04	0.12	-0.27	-0.04	-0.2			-0.17	0.16	0.69	0.14	-0.09	-0.12	-0.26		-0.17	-0.05	-0.07	0.08	0.06	-0.12	-0.25	0	0.23	-0.13	0.05	-0.16	-0.18	-0.04	0.4	-0.05		0.07	0.11	0.25	0.04	0.13		0.08	-0.11	-0.64	0.07	-0.14	-0.13	0.3	0.11	0.19	0.06		0.03		0.3	0.02		-0.14	0.21	-0.07	-0.2	0.09	0.91	-0.15	0	-0.02	0	-0.06	-0.1	0.08	0.01	0.11
AGI_HUM1_OLIGO_A_23_P105392	"CCT2 ^ Chaperonin containing TCP1, subunit 2 (beta) ^ NM_006431 ^ 10576"	2	0.1	0.17	0.05	0.27	0	-0.25	-0.19	-0.01	-0.06	-0.39	-0.16	-0.05	0.04	0.31	-0.02	0.3	0.23	-0.09	1.17	0.22	0.33	-0.12	-0.1	-0.26	0.13	-0.18	0.23	-0.01	0.27	-0.04	-0.3	-0.09	0.16	0.12	0.12	-0.34	-0.03	-0.01	-0.34	0.2	0.34	-0.52	-0.68	0.2	0.25	0.04	-0.03	0.02	0.23	0.09	0.38	0.21	0.23	0.43	-0.02	-0.07	-0.96	0.12	-0.12	-0.05	0.04	-0.44	-0.37	-0.3	-0.16	-0.08	-0.03	0.01	0.22	0.04	0.03	0.19	-0.14	-0.35	0.17
AGI_HUM1_OLIGO_A_23_P105423	^  ^ ENST00000316577 ^ 	0	-0.09	0.57	-0.18	-0.02	-0.76	0.12	0.25	-0.12	0.1	0.15	-0.13	-0.1	0.16	-0.07	0.01	-0.17	0.06	-0.39	-0.04	0.01	0.29	0.14	-0.25	-0.3	0.01	0.13	-0.05	0.16	0.12	-0.32	0.26	0.1	-0.19	-0.32	0	0.19	-0.13	-0.18	-0.06	0.37	0.01	0.09	0.88		-0.1		0.18	-0.01	0.09	0.03	0.15	-0.1	-0.29	0.17	0.29	-0.22		-0.3	-0.21	0.21	0	-0.18	-0.14	0.08	0.13	-0.04	0.04	-0.27	0.02	0	-0.25	-0.07	-0.02	0.02	-0.15
AGI_HUM1_OLIGO_A_23_P105442	GRASP ^ GRP1 (general receptor for phosphoinositides 1)-associated scaffold protein ^ NM_181711 ^ 160622	14	0.11	0.19	-0.64	-0.36	-0.27	-0.13	-0.28	-0.31	0.03	-0.07	0.32	0.45	0.03	1.01	0.36	0.29	-0.02	-0.07	-0.51	0.28	0.51	0.01	-0.06	0.4	0.15	0.01	-0.08	-0.02	-0.3	-0.31	-0.27	0.02	-0.28	0.19	0.21	-0.06	0.03	0.26	0.57	0.31	-0.05	0.19	0.45	0.58	0.49	-0.35	-0.83	-0.01	-0.36	-0.17	1.07	0.61	0.74	1.04	0.29	0.45	0.73	-0.23	0.19	0.31	0.08	-0.03	0.14	-0.29	-0.16	-0.1	-0.45	-0.31	-0.17	-0.37	0	-0.62	-0.53	-0.03	-0.2
AGI_HUM1_OLIGO_A_23_P105465	CMKLR1 ^ Chemokine-like receptor 1 ^ NM_004072 ^ 1240	0	0.01	-0.03	-0.32	-0.52	0.17	0.01	-0.12	0.04	0.14	0.04	-0.2	-0.13		0.08	-0.45	-0.14	-0.18	-0.08	-0.26	0.18	0.13	0.11	0.03	-0.07	0.07	0.05	0.04	-0.03	0.15	0.06	0.23	-0.12	-0.09	0.08	-0.1	0.04	-0.06	0.1	-0.23	-0.52	0.05	0	-0.02	-0.12	-0.13		0	-0.01	0.13	0.29	-0.02	0.32	0.36	0.13	-0.1	0.07		0.08	0.06	0	0.06	-0.22	-0.2	0.32	-0.07	-0.22	0.01	-0.24	-0.14	-0.4	-0.29	-0.08	0.04	0.68	-0.2
AGI_HUM1_OLIGO_A_23_P105475	"SLCO1B3 ^ Solute carrier organic anion transporter family, member 1B3 ^ NM_019844 ^ 28234"	3	-0.24	-0.17	0.29	0.53	-0.13	-0.23	-0.04	-0.21	-0.07	-0.07	-0.01	0.14	-0.12	-0.04	0.23	0.49	-0.01	0.07	-0.32	-0.25	-0.2	-0.21	0	0	-0.17	-0.14	-0.31	-0.13	0.03	0	0.17	0.01	-0.13	-0.16	0.16	0.15	0.19	0.05	0.1	0.16	0.18	0.08	-0.04	-0.1	-0.21	0.18	-0.1	0.1	0.14	0.07	0.04	-0.18	-0.1	0.06	0.04	0.06	0.05	-0.1	-0.15	0.1	-0.01	0.12	0	0.06	0.07	0.15	0.39	0.29	0.09	0.27	0.15	-0.15	-0.21	-0.06	-0.17
AGI_HUM1_OLIGO_A_23_P105495	"TAS2R14 ^ Taste receptor, type 2, member 14 ^ NM_023922 ^ 50840"	0	0.18	0.14	-0.14	-0.39	0	0.01	0.18	0.11	0.19	0.05	-0.16	-0.11	-0.19	0.14	0.21	-0.21	-0.37	-0.11	-0.19	-0.11	0.15	0.23	0.01	-0.06	0.26	-0.07	0.32	0.09	-0.07	0.16	0	0.24	-0.04	0.93	0.15	-0.01	-0.05	-0.02	-0.02	-0.18	-0.11	-0.02	-0.01	0.26	-0.07	0.18	-0.8	-0.34	0.06	0.4	-0.05	0.34	0.7	0.62	0.27	0.04	-0.07	-0.07	-0.1	-0.15	0.1	0.02	0.01	0.82	0.16	-0.29	-0.26	-0.23	0.15	-0.25	-0.17		0.18	-0.1	0.07
AGI_HUM1_OLIGO_A_23_P105519	WBP11 ^ WW domain binding protein 11 ^ NM_016312 ^ 51729	1	0.3	0.31	0.44	0.05	0.12	0.01	-0.18	0.07	0.2	0.21	0.24	-0.18	-0.09	-0.26	-0.04	0.2	0.05	0	0.45	-0.06	0.29	0.28	0.24	0.33	0	-0.02	-0.25	-0.01	0.17	0.07	0.03	-0.05	0.12	-0.21	0.28	-0.1	-0.22	0.2	0	0.01	-0.03	-0.1	-0.1	-0.13	-0.33	-0.13	-0.02	-0.18	0	-0.33	-0.25	-0.11	-0.14	-0.13	-0.72	-0.1	0.28	-0.23	-0.09	-0.12	-0.1	-0.07	0.08	-0.05	0.13	0.19	0.03	0.1	0.32	-0.23	0.52	0.38	0.29	0.4	0.19
AGI_HUM1_OLIGO_A_23_P105535	TUWD12 ^ UDP-N-acetyl-alpha-D-galactosamine:polypeptide N-acetylgalactosaminyltransferase 4 (GalNAc-T4) ^ NM_172240 ^ 282809	2	-0.08	-0.01	0.15	-0.03	-0.03	-0.3	-0.26	0.24	-0.12	-0.11	0.08	-0.11	-0.3	0.15	0.16	0.32	0.53	-0.09	0.32	0.02	-0.31	-0.13	-0.08	-0.02	0.14	-0.08	0.04	-0.13	-0.03	-0.22	-0.41	0.01	-0.12	0.05	0.1	-0.33	-0.02	-0.07	0.04	0.4	-0.09		-0.33	-0.12	0.11	0.05	0.71	-0.02	-0.04	0.33	0.14	0.27	0.76	0.53	-0.4	-0.12		0.2	0.6	0.31	-0.11	0	0.13	-0.19	-0.34	-0.1	0.81	0.51	0.81	0.74	0.42	-0.11	0.02	0.12	0.16
AGI_HUM1_OLIGO_A_23_P105562	VWF ^ Von Willebrand factor ^ NM_000552 ^ 7450	14	-0.16	-0.29	-1.19	-0.37	-0.5	-0.27	0.65	-0.6	0.35	-0.21	0.05	1.03	0.93	1.58	1.37	0.32	-0.11	0.31	-1.29	0.34	-0.26	-0.96	-0.23	0.21	-0.96	-0.71	-0.65	-0.19	-0.22	0.06	0.59	0.19	0.29	1.12	0.81	0.3	0.83	-0.37	-0.08	-0.25	0.16	1.36	1.68	0.36	0.91	0.55	0.31	-0.22	-0.27	0.73	1.55	0.75	0.86	1.32	0.94	-0.38	1.3	-0.29	0.36	0.43	-0.38	-0.43	-0.02	-0.2	-0.39	-0.52	0.16	-0.35	-0.2	0.28	0	-1.17	-1.17	-1.15	-1.29
AGI_HUM1_OLIGO_A_23_P105571	CHPT1 ^ Choline phosphotransferase 1 ^ NM_020244 ^ 56994	2	-0.3	-0.03	0.22	0.32	0.01	-0.26	-0.15	0.14	-0.45	-0.24	0.13	-0.11	0.42	-0.06	0.32	0.55	0.72	-0.09	0.49	-0.02	-0.17	-0.13	-0.15	0.04	-0.11	-0.15	0.17	-0.18	-0.04	-0.33	-0.47	-0.09	0.1	0.36	0.07	-0.28	-0.16	-0.22	0	0.33	0.2	-0.12	0.04	-0.02	-0.14	0.1	0.48	0	-0.07	0.33	0.05	0.51	0.64	0.61	-0.36	-0.26	-1.47	-0.17	-0.33	-0.23	-0.04	-0.07	0.14	0.07	0.19	0.43	0.95	0.41	0.83	0.87	0.21	-0.18	0.11	0.08	0
AGI_HUM1_OLIGO_A_23_P105583	MGC13204 ^ Hypothetical protein MGC13204 ^ NM_031465 ^ 83695	1	0.21	-0.01	0.08	0.48	-0.08	0	0.03	0.14	0.09	-0.01	-0.05	-0.06	0.22	-0.13	0.01	0.23	-0.13	0.3	0.12	0.1	0.43	0.2	0.26	0.09	0.09	0.01	0.1	0.21	-0.13	-0.09	0.01	0.03	0.11	-0.4	-0.27	-0.17	-0.2	-0.21	-0.21	0.13	-0.06	-0.05	-0.27	-0.31	-0.35	0.11	0	0	0.07	-0.08	-0.03	-0.19	-0.46	-0.24	-0.29	-0.04	-0.08	0.44	-0.27	0	0.07	-0.07	-0.11	-0.41	0.12	0.28	0.05	0.27	-0.07	0.08	-0.05	0.32	0.29	0.12	0.04
AGI_HUM1_OLIGO_A_23_P10559	AATK ^ Apoptosis-associated tyrosine kinase ^ AK131529 ^ 9625	38	0.11	0.22	-0.08	-0.19	0.02	0.28	0	-0.3	0.43	-0.16	0.46	-0.27	-0.26	0.64	-0.15	-0.18	-0.54	-0.02	-0.08	-0.41	0.58	0.14	-0.01	-0.18	0.07	0.06	0.14	-0.06	-0.39	-0.26	-0.5	-0.14	-0.02	-0.15	0.37	0.15	0.58	0.23	0.34	0.64	0.51	0.11	0.14	0.6	0.98	-0.6	-0.09	0.01	-0.23	-0.04	1	0.02	0	0.27	0.38	-0.15	-0.05	-0.55	-0.51	-0.05	-0.31	-0.19	-0.08	0.05	0.13	-0.18	0.18	0.4	0	0.12	-0.13		0.27	0.14	0.27
AGI_HUM1_OLIGO_A_23_P105592	MVK ^ Mevalonate kinase (mevalonic aciduria) ^ BC016140 ^ 4598	25	-0.26	-0.23	-0.15	-0.15	0.7	0.42	0.59	0.95	0.35	-0.04	0.26	-0.24	0.22	-0.51	-0.78	-0.45	0.05	-0.14	-0.3	0.01	0.18	-0.09	0.43	0.52	-0.28	-0.56	0.48	0.29	-0.22	-0.17	-0.41	0.31	0.15	0.19	-0.12	0.04	0	-0.17	-0.08	-0.28	0.08	-0.16	0.11	0.05	-0.08	-0.02	0.29	-0.16	0.1	-0.15	-0.26	-0.25	-0.59	-0.5	-0.32	-0.31	0.59	0.28	0.31	0.45	0.18	-0.41	-0.18	0.66	0.66	0.54	0.76	0.18	0.28	0.35	-0.58	0.14	-0.19	0.09	-0.08
AGI_HUM1_OLIGO_A_23_P1056	GPR89 ^ G protein-coupled receptor 89 ^ NM_016334 ^ 51463	3	-0.15	-0.25	0.06	0.15		-0.59	0.03	-0.8		-0.27	-0.01	-0.05	0.32	-0.1	0.04	0.09	-0.03	-0.03	0.33	0.19	-0.9	-0.08	-0.57	1.08	-0.13	-0.09	-0.26	-0.56	-0.14	0.06	0.14	0.45	0.55	0.42	0.19	-0.07	0.06	-0.27	0.07	0.44	0.24		-0.37		0.13	0.05	0.15	0.15	-0.12	0	-0.2	-0.03	0.6	-0.11	-0.35	-0.33		0.64	0.41	-0.05	-0.05	-0.1	0.06	-0.2	0.11	0.1	0.2	0.37	0.61	0.59	0.3		0	-0.06	-0.06
AGI_HUM1_OLIGO_A_23_P105619	LOC89894 ^ Hypothetical protein BC000282 ^ NM_138341 ^ 89894	5	-0.32	-0.03	-0.06	-0.02	-0.32	-0.25	0.22	0.09	-0.68	-0.25	-0.06	-0.23	0.47	0.04	0.04	0.05	0.12	0.5	-0.11	0.02	-0.42	-0.44	-0.04	-0.11	-0.27	-0.21	-0.18	0.04	-0.23	-0.18	-0.08	0.44	0.27	0.53	0.31	-0.04	0.5	-0.1	-0.13	0.1	0.23	-0.15	0.1	0.37	0.3	0.24	0.69	-0.14	0.11	0.43	0.23	0.38	-0.09	0	-0.06	-0.24	-0.52	0	0.36	0.77	0.49	0.02	0.03	0.64	0.33	-0.04	0.84	0.4	0.49	0.55	-0.16	-0.34	-0.42	-0.15	-0.3
AGI_HUM1_OLIGO_A_23_P105625	^  ^ NM_032314 ^ 	2	0	-0.06	0.23	0.2	-0.59	-0.32	0	0.06	0.05	-0.23	-0.11	-0.41	0.04	-0.32	-0.2	0.15	0.3	0.06	0.58	-0.15	0.04	0.19	-0.15	0.19	0.28	-0.01	0.31	0.29	-0.39	-0.61	-0.11	0.13	-0.08	-0.28	-0.32	-0.34	0.14	-0.8	-0.33	0.28	0.12	-0.39	-0.3	-0.46	0.01	0.15	0.44	-0.07	0.14	0.31	-0.04	0.11	0.25	0.16	-0.07	-0.56	-0.16	0	-0.5	-0.11	0.06	-0.48	-0.44	-0.01	0.3	0.29	0.09	0.43	0.27	0.46	-0.18	0.62	0.19	0.17	-0.05
AGI_HUM1_OLIGO_A_23_P105646	ATF1 ^ Activating transcription factor 1 ^ NM_005171 ^ 466	2	0.14	0.26	0.25	0.2	-0.24	-0.39	-0.72	0.37	0.03	-0.25	-0.06	-0.16	-0.4	-0.15	-0.63	0.17	0.03	0	0.23	-0.15		-0.1	0.04	0.03	0.06	-0.04	0.36	-0.03	-0.02	-0.34	-0.34	0.04	0.67	-0.53		-0.49		-0.43	-0.23	0.28	0.2					-0.44	0.05	0.31	0.36	-0.29	-0.07	0.28	0.37	0.13	-0.23	-0.04		0.27	-0.36	-0.07	0.07	-0.05	-0.2	0.22	-1.5	-0.08	0	0.54	-0.14	0.18	0.24		0.26	0.31	0.09
AGI_HUM1_OLIGO_A_23_P105664	HSPC128 ^ HSPC128 protein ^ NM_014167 ^ 29080	2	0.19	0.29	0.37	0.2	0.26	-0.03	-0.15	0.41	-0.04	-0.04	-0.03	-0.04	-0.23	0.57	-0.37	0.56	0.27	-0.22	0.71	-0.01	0.04	0.11	0	0	0.43	0.28	0	-0.2	0	-0.29	-0.41	-0.78	-0.51	-0.63	0.46	-0.32	0.05	0.36	-0.06	0.54	-0.19	-0.39	-0.19	0.2	-0.12	-0.15	-0.1	-0.02	0.1	-0.1	-0.25	0.14	0.24	0.24	-0.31	0.05	-0.95	0.37	-0.21	0.15	-0.07	0.05	-0.02	-0.39	-0.53	-0.12	-0.27	0.47	0.72	0.21	0.59	0.24	0.3	0.08	0.62
AGI_HUM1_OLIGO_A_23_P105691	"GPRC5D ^ G protein-coupled receptor, family C, group 5, member D ^ NM_018654 ^ 55507"	0	0.57	0.11	-0.06	-0.25	0.5	0.94	0.75	-0.03	0.11	0.05	0.12	0	-0.38	-0.02	-0.05	-0.22	0.18	-0.08	-0.25	-0.02	0.35	-0.35	0.2	0.05	0.1	0.1	0.27	0.25	0.09	-0.04	0.07	-0.24	-0.45		0.09	0.12	0.38	0.08	0.73	-0.11	0.19	-0.15	-0.12	-0.34	0.19	-0.49	-0.15	-0.08	0.22	0.4	0	0.06	-0.01	-0.01	0.14	-0.13		0.24	-0.31	-0.28	-0.13	-0.02	-0.08	0.11	0.18	-0.08		-0.34	-0.22	-0.01	-0.27		0.02	0.07	0.16
AGI_HUM1_OLIGO_A_23_P105705	FGF6 ^ Fibroblast growth factor 6 ^ NM_020996 ^ 2251	3	-0.58	-0.27	-0.17	0.01	-0.44	-0.47	-0.18	0.35	-0.11	-0.02	-0.29	-0.23	-0.24	0.23	-0.13	0.15	0.04	0.14	-0.04	0.1	-0.52	-0.31	-0.27	-0.16	-0.33	-0.17	-0.65	-0.31	-0.07	0.03	0.18	0.17	-0.13	0.05	0.08	0.14	0.39	0.19	0.07	0.34	-0.04	0.32	0.1	0.15	0.14	0.11	-0.31	-0.11	0.17	-0.17	-0.06	0.27	0	0.23	0.04	0.02	0.39	-0.04	0.06	0.17	-0.04	0.08	0.02	0.18	0.07	-0.08	0.16	0.48	-0.05	-0.11	0.06	-0.55	-0.19	-0.22	-0.18
AGI_HUM1_OLIGO_A_23_P105730	MDM1 ^ Nuclear protein double minute 1 ^ NM_020128 ^ 56890	0	0.24	0.21	0.06	0.04		0.24	0.12	0.19	0.23	0.23	0.23		0.08	0.17	-0.09	-0.17	-0.16	-0.18	-0.06	0.02		0.23	0.28	0.16	0.32	0.18	0.17	0.18	-0.12	-0.11	-0.84	-1.03	-0.13		-0.45	0.1			0.24	-0.08	-0.33	0	0					0.1	-0.01	0.13	-0.03	-0.07	-0.19	-0.01	0.41	-0.01		0.02		-0.25	-0.2	-0.09	-0.26	0.42	-0.13	-0.05	0.07	-0.12	-0.27	-0.58	-0.07		-0.03	0.19	0.05
AGI_HUM1_OLIGO_A_23_P105732	^  ^ A_23_P105732 ^ 	24	0.31	-0.15	-0.27	0.19	-0.55	-0.37	-0.02	-0.39	-0.6	-0.1	-0.09	0.89	0.4	0.12	-0.37	0.11	-0.21	-0.36	0.5	-0.44	-0.21	-0.38	-0.02	-0.49	0.05	0.09	-0.15	-0.27	0.34	0.56	0.06	0.26	0.33	0.41	-0.32	0.09	-0.5	0.36	-0.29	0.18	-0.06	0.81	-0.19	-0.02	0.57	0.42	0.27	0.23	0.06	0.1	0.09	-0.14	0.17	0.06	0.38	0.35	1.07	0.08	0	-0.66	0.01	0.29	-0.26	-0.15	-0.14	-0.21	0.27	0.19	-0.12	0	-0.58	-0.35	-0.66	-0.63	-0.05
AGI_HUM1_OLIGO_A_23_P105747	DIP13B ^ DIP13 beta ^ NM_018171 ^ 55198	7		0.08	-0.29	0.14	-0.11	-0.01	0.16	0.15	0.13	-0.16	0.06	-0.02	0.15	0.31	-0.1	-0.31	0.11	0.13	-0.69	-0.39		-0.53	-0.08	-0.23	0.25	0.08	0.27	0.08	-0.05	-0.49	-0.17	0.35	0.09	0.42	0.19	-0.1	0.01	0.14	-0.05	-0.36	0	-0.13	-0.03	0.08	-0.1	0.18	0.19	-0.22	0.03	0.26	0.19	0.41	-0.01	0.51	-0.15	-0.4	-0.23	0.04	-0.01	0.45	-0.41	-0.24	-0.16	-0.16	0.03	0.15	0.19		0.08	-0.3	-0.47		-0.84	-0.35	0.08
AGI_HUM1_OLIGO_A_23_P105753	PWP1 ^ Nuclear phosphoprotein similar to S. cerevisiae PWP1 ^ CR621244 ^ 11137	2		0.29	0	0	-0.21	-0.39	-0.35	-0.58	-0.64	-0.57	-0.25	-0.77	-0.13	-0.1	-0.25	0.81	0.93	0.12	0.43	-0.02	0.13		-0.09	0.05	-0.03	-0.17	-0.26	-0.42	0.13	-0.16	-0.34	-0.42	-0.12	-0.14	0.19	-0.31	0.19	0.17	0.05	0.41	0.43	-0.35	-0.48	0.15	0.27	0.02	0.18	-0.17	0.11	0.19	0.04	0.31	0.19	0.54	-0.17	-0.15	-0.91	0.63	-0.24	0.41	-0.02	-0.37	-0.14	-0.33	0.03	0.01	0.89	0.29	0.66	0.19	0.2				0.11
AGI_HUM1_OLIGO_A_23_P105833	"BIVM ^ Basic, immunoglobulin-like variable motif containing ^ NM_017693 ^ 54841"	1	0.47	0.59	0.37	0.1	0.13	0.05	0	0.1	0.38	0	0.25	-0.39	-0.47	-0.7	-0.4	0.19	0.41	-0.11	0.3	-0.09	0.42	0.47	0.13	0.4	0.21	0.23	0.46	0.15	-0.1	-0.1	-0.11	0.05	0	-0.33	-0.33	-0.18	-0.17	-0.06	0.09	-0.04	-0.09	0.26	-0.36	-0.56	-0.22	-0.21	-0.36	-0.17	-0.19	-0.38	-0.09	-0.2	-0.2	0.05	0.02	0.04		0.1	-0.05	-0.21	0.03	-0.11	0.07	-0.34	-0.08	0.25	-0.16	-0.17	-0.32	0.02	0.1	0.53	0.76	0.5	0.3
AGI_HUM1_OLIGO_A_23_P105862	13CDNA73 ^ Hypothetical protein CG003 ^ NM_023037 ^ 10129	7	-0.63	-0.55	-0.63	0.18	-0.58	-0.17	0	-0.57	-0.58	-0.26	-0.29	0.89	1.31	0.56	0.28	0.05	-0.07	0.41	-0.71	-0.34	-0.37	-0.73	-0.26	-0.54	-0.14	-0.29	-0.42	-0.29	-0.23	-0.23	-0.4	0.34	0.27	0.66	0.02	0.3	0.02	0.08	-0.06	0.06	-0.19	-0.03	0.27	0.27	-0.01	1.07	0.52	0.13	-0.02	0.76	0.49	0.78	0.93	0.93	1.04	-0.13	0.23	0.04	0.15	0.58	0.15	-0.18	-0.29	0.17	0.48	-0.18	0	-0.22	0.14	0.16	0.04	-0.75	-0.64	-0.59	-0.42
AGI_HUM1_OLIGO_A_23_P105900	^  ^ ENST00000237763 ^ 	2	-0.04	0.08	0.07	0.25	0.01	0.21	-0.18	0.12	-0.03	0.09	0.18	-0.04	-0.08	-0.13	0.13	0.3	0.33	0	0.65	-0.07	0.09	0.23	0.13	0.19	-0.11	-0.27	-0.09	-0.26	-0.09	-0.27	-0.91	0.02	-0.05	-0.26	0.11	-0.19	0.15	0.17	-0.05	0.18	0.12	-0.29	-0.35	0.32	-0.13	-0.06	-0.09	-0.05	-0.06	0.2	-0.18	0.05	-0.04	0.06	0	-0.05	-1.11	0.11	0.05	0.3	-0.02	-0.29	-0.11	-0.19	-0.06	-0.26	0.27	0.28	0.23	0.07	-0.03	0.09	0.36	0.33	0.13
AGI_HUM1_OLIGO_A_23_P10591	"METRNL ^ Meteorin, glial cell differentiation regulator-like ^ NM_001004431 ^ 284207"	0	0	-0.17	-0.12	-0.09	0.2	-0.11	-0.05	-0.67	-0.51	-0.04	0.07	-0.14	-0.09	0.12	0.11	-0.04	0.15	-0.01	-0.28	0.31	-0.16	-0.14	-0.19	-0.3	-0.14	-0.28	0.09	-0.26	0.18	0.17	0.35	0.06	0.52	0.61	0.36	0.08	0.13	0.23	-0.05	0.14	0.39	-0.15	0.19	0.22	0.03	0.24	0.09	-0.08	0.02	-0.17	-0.09	-0.07	-0.56	-0.53	0.11	0.03	0.15	0.05	0.4	0.27	0.4	0.02	0.26	-0.26	-0.33	-0.32	0	-0.24	0.11	-0.23	-0.66	-0.36	-0.67	-0.3	0.18
AGI_HUM1_OLIGO_A_23_P105923	"DIO3 ^ Deiodinase, iodothyronine, type III ^ NM_001362 ^ 1735"	3	-0.37	0.03	-0.15	-0.38	-0.14	0.03	0.1	-0.53	-0.35	-0.37	0	-0.29	0.62	0	0.16	-0.19	0	-0.21	-0.09	0.17	-0.99	-0.09	-0.04	-0.14	-0.12	-0.36	-0.14	0	0.06	0.19	-0.01	-0.02	0.33	0.4	0.07	0.31	0.65	0.17	0.33	-0.13	-0.03	0.11	-0.04	0.17	0.19	0.2	0.32	-0.08	0.15	0.1	0.04	-0.07	0.22	-0.03	-0.34	-0.09	0.73	0.04	0.55	-0.03	0.06	0.12	0.24	-0.06	0.25	-0.16	-0.02	-0.17	0.27	0.2	-0.15	0	-0.35	-0.36	-0.07
AGI_HUM1_OLIGO_A_23_P105957	"ACTN1 ^ Actinin, alpha 1 ^ NM_001102 ^ 87"	13	-0.29	0.03	0.37	0.12	0.5	0.66	0.71	0.49	0.79	0.17	0	0.21	0.25	-0.18	-0.2	-0.2	0	-0.05	0.47	0.17	0	-0.11	-0.05	0.39	-0.13	0.19	-0.16	0.31	0.13	0.39	0.25	-0.03	-0.26	-0.22	-0.34	0.04	0.1	-0.02	0.46	-0.42	-0.22	0.31	0.46	-0.43	-0.17	-0.13	0.25	0.21	0.15	0.11	-0.06	-0.62	-0.24	-0.29	0	0.13	1	-0.08	0.33	-0.06	0.14	-0.45	-0.09	-0.05	0	-0.19	-0.08	-0.24	-0.17	0.19	-0.31	-0.53	0.15	-0.11	-0.2
AGI_HUM1_OLIGO_A_23_P105963	AK7 ^ Adenylate kinase 7 ^ NM_152327 ^ 122481	0	0.16	-0.05	0.01	-0.02	-0.04	-0.03	-0.17	-0.02	0.09	0.05	-0.04	0.18	-0.04	-0.03	-0.25	-0.13	0	0.13	-0.21	0.24	0.21	-0.18	0.07	0.14	-0.05	0	-0.11	-0.04	-0.08	-0.1	-0.01	0.02	-0.18	-0.04	0.09	-0.04	0.02	0.02	0.09	0.23	-0.12	0.04	0.04	-0.01	-0.11		0.08	0.08	0.05	0.13	-0.05	0.02	-0.32	0.18	-0.42	-0.01		-0.18	0.17	0.16	-0.28	0.02	-0.28	-0.05	0.01	0.1	0.21	0.36	0.09	-0.2	-0.1	0.06	0.05	0.09	0.04
AGI_HUM1_OLIGO_A_23_P106002	"NFKBIA ^ Nuclear factor of kappa light polypeptide gene enhancer in B-cells inhibitor, alpha ^ NM_020529 ^ 4792"	2	0.01	0.1	-0.22	-0.06	-0.39	-0.32	-0.38	0.15	0.16	-0.16	-0.41	0.19	-0.04	1.02	0.39	1.19	0.44	0.54	0.19	-0.15	0.31	0.04	-0.11	-0.48	-0.11	-0.5	-0.6	-0.46	-0.35	-0.29	-0.08	-0.21	0.02	0.08	0.25	-0.23	-0.14	0.13	-0.34	0.57	0.25	-0.04	0.17	-0.15	-0.11	0.42	-0.08	0.2	0.05	0.5	0.19	0.61	0.38	0.57	0.01	-0.21	-0.33	0.11	-0.01	-0.01	-0.07	-0.34	-0.38	0.4	0.18	0.12	-0.18	0.73	-0.09	-0.27	0.33	0.09	-0.21	0	0.25
AGI_HUM1_OLIGO_A_23_P106016	PRKD1 ^ Protein kinase D1 ^ NM_002742 ^ 5587	2	-0.02	0.06	0.17	0.36	0.01	-0.12	-0.11	0	0.13	0.03	0.01	0.18	0.19	-0.01	0.02	0.2	0.19	0	0.33	0.04	-0.08	-0.06	-0.13	0.05	-0.05	0.04	-0.02	0.02	0.03	-0.02	-0.05	0.04	0.09	0.18	-0.04	-0.01	-0.05	-0.06	-0.09	0.05	-0.03	-0.09	-0.14	-0.06	-0.06	0.05	0.23	-0.09	0	-0.02	0.14	-0.11	-0.11	0.09	-0.08	-0.11	-0.18	0.18	-0.05	-0.19	-0.17	-0.06	-0.07	-0.04	0.03	0.24	0.17	0.28	0.28	0.15	0.13	0	0.06	0	0.13
AGI_HUM1_OLIGO_A_23_P106024	JAG2 ^ Jagged 2 ^ NM_002226 ^ 3714	10	0.06	-0.06	-0.05	0.09	-0.15	0.18	-0.11	-0.07	-0.08	-0.02	-0.05	0.37	0.06	0.2	0	0.02	-0.02	-0.04	0.03	-0.27	0.27	-0.06	0.23	0.05	-0.02	0.15	0.15	0.04	-0.07	-0.08	-0.27	0	-0.07	-0.01	-0.03	0.23	0	0.17	-0.04	-0.13	-0.2	-0.04	0.07	-0.04	0.26	0.27	-0.11	0.02	-0.23	0.05	0.02	-0.02	-0.02	-0.03	0.31	0	0.18	0.11	-0.05	0.14	0.12	0.04	0.03	-0.01	0.12	-0.01	-0.25	-0.15	-0.07	-0.25	0.13	0.16	0.3	0.1	0.05
AGI_HUM1_OLIGO_A_23_P10605	^  ^ A_23_P10605 ^ 	6	0.13	0.14	0	0.26	-0.05	0.13	-0.01	0.15	0.22	0.02	-0.13	0.06	-0.19	0.12	0.01	0.2	0	0.03	-0.08	0	0.5	0.3	0.08	-0.02	0.17	0.1	0.1	-0.06	-0.33	0.08	0.05	0.3	0.29	-0.03	-0.04	0.03	-0.3	0.06	-0.23	-0.16	0.24	-0.04	0.04	-0.06	-0.31	0.09	-0.42	-0.13	-0.21	-0.11	0.05	-0.01	-0.22	-0.01	-0.25	-0.13	0.16	0	-0.06	-0.26	-0.19	-0.02	-0.25	0	0.06	0.28	-0.07	0.01	-0.1	-0.23	0.27		0.15	0.31	0.11
AGI_HUM1_OLIGO_A_23_P106056	DAD1 ^ Defender against cell death 1 ^ NM_001344 ^ 1603	2	-0.19	0.17	-0.3	-0.17	-0.2	-0.07	-0.32	-0.5	-0.29	-0.3	0.23	-0.06	0.23	-0.17	0.23	0.23	0.32	0.28	0.75	-0.1	0.2	-0.03	0.02	0.36	-0.37	-0.6	-0.5	-0.59	-0.38	-0.65	-0.29	-0.27	-0.03	0.17	0.1	0.01	0.15	-0.21	0.06	0.12	0.31	0	0.32	-0.34	-0.24	-0.28	0.07	-0.03	0.33	0.36	-0.23	0.01	0.34	0.21	-0.24	-0.36	-0.15	-0.25	0.05	0.03	0.02	-0.15	0.13	0.25	-0.12	0	0.21	-0.05	0.38	0.27	0.27	-0.11	0.02	0.16	0.05
AGI_HUM1_OLIGO_A_23_P106069	^ T cell receptor alpha chain ^ X58747 ^ 	3	-0.72	-0.76	-0.24	0.1	-0.38	-0.66	0.35	0.06	-0.64	-0.36	-0.95	0.3		0	-0.16	0	-0.43	-0.53	0.14	0.25	-0.95	-1	-1.01	-0.83	-0.77	-0.42	-0.85	-0.26	0.5	0.15	0.06	-0.26	0.48		0.17	0.32	0.13			-0.36	-0.35	-0.14						0.07	0.08	0.29	0.06	0.24	0.22	0.37		0.27		0.14	0.26	0.07	0.36	-0.08	-0.11		0.12	0.07	0.12		-0.75		0	-1.12	-0.2	-0.48	-0.39
AGI_HUM1_OLIGO_A_23_P106080	"RNASE7 ^ Ribonuclease, RNase A family, 7 ^ NM_032572 ^ 84659"	7		-0.08	-0.07	-0.33	-0.25	0.11	0.22	-0.31	-0.09	0.08	0.06	0.41	0.62	-0.21	0.19	-0.45	-0.12	0.1	-0.32	0.39		-0.41	-0.19	-0.33	-0.19	-0.12	-0.09	0.22	-0.04	-0.53	-0.54	0.01	0.35	0.95	0.46	0.33	0.38	0.06	0.34	0.01	0.29	-0.19	0.13			0.45	1.27	0.18	0.31	0.64	0.21	0.34	-0.12	-0.25	-0.17	-0.1		-0.14	0.6	0.52	0.48	-0.12	0.37	0.86	-0.1	-0.01	0.02	-0.21	-0.02		-0.61		-0.24	-0.19	-0.16
AGI_HUM1_OLIGO_A_23_P106117	SIX6 ^ Sine oculis homeobox homolog 6 (Drosophila) ^ NM_007374 ^ 4990	1	0	-0.03	0.22	0.04	0.17	-0.17	0.14	0.19	0.23	0	-0.14	-0.31	-0.29	-0.47	-0.14	0.21	0.12	-0.08	0.28	0.19	-0.2	0.01	0.03	0.06	-0.1	0.12	-0.17	0.06	0.08	0.03	0.23	-0.07	-0.19	-0.47	-0.25	0.01	0.02	0	-0.04	0.1	0.13	0.08	0	-0.11	-0.02	-0.54	-0.3	0.02	0.04	-0.09	-0.25	-0.34	0.07	-0.51	-0.21	0.14	-0.15	-0.3	0.15	-0.07	0.07	0.1	0.09	-0.22	-0.06	-0.03	0.02	-0.11	-0.15	0.01	0.16	0.04	0.13	0.29	-0.08
AGI_HUM1_OLIGO_A_23_P106127	KIAA0586 ^ KIAA0586 ^ NM_014749 ^ 9786	1	0.14	0.13	0.36	0.13	-0.01	-0.17	-0.2	-0.17	-0.04	0	-0.02	-0.11	-0.2	-0.02	-0.22	0.44	0.22	-0.05	0.4	0.07	-0.17	0.02	0.13	0.09	0.06	0.05	0.03	0.01	-0.11	-0.12	-0.08	-0.22	-0.14	-0.21	0.02	-0.06	-0.04	0.22	0	0.3	0.04	0.2	-0.01	-0.05	-0.09	-0.36	-0.25	0.12	0.04	-0.32	0.12	-0.12	-0.44	-0.02	0.13	0.29	0.41	-0.06	-0.13	-0.14	-0.05	0.21	0.03	-0.05	-0.41	0.36	-0.26	0.1	0.09	0	0.46	0.11	0.34	0.21	0.27
AGI_HUM1_OLIGO_A_23_P106131	KTN1 ^ Kinectin 1 (kinesin receptor) ^ NM_182926 ^ 3895	2	0.8	0.14	-0.06	0.25	-0.42	-0.37	-0.4	0.36	-0.65	-0.45	-0.85	0.77	-0.26	0.83	-0.6	0.38	0.02	-0.72	0.15	-0.37	-0.27	-0.01	0.02	-0.58	0.49	0.46	0	-0.03	0.36	0.17	-0.47	0	-0.93	-1.3	0.44	-0.3	-0.42	0.93	-0.09	0.67	-0.21	-0.24	-0.96	0.26	0.23	0.33	-0.19	0.1	0.26	-0.02	0.46	0.24	0.49	0.58	0.42	0.74	-0.73	1.03	-0.31	-0.21	-0.12	0.37	-0.6	-0.4	-0.63	-0.32	-0.29	0.96	0.88	0.43	0.35	0.19	0.07	-0.55	0.38
AGI_HUM1_OLIGO_A_23_P10614	"PDK1 ^ Pyruvate dehydrogenase kinase, isoenzyme 1 ^ NM_002610 ^ 5163"	1	0.06	-0.13	0.25	0.12	0.24	-0.15	-0.09	0.14	0.03	0.06	-0.09	-0.03		-0.58	-0.15	0	0.14	0	0.18	0.34	-0.02	-0.02	-0.07	0.08	-0.07	0.13	0.07	0.19	0.07	0.17	0.07	-0.08	0.2	-0.73	-0.23	-0.15	-0.02	-0.2	-0.13	0.46	-0.01	-0.22	-0.21	0.22	-0.03	0.01	0.04	0.02	-0.04	-0.58	-0.25	-0.18	-0.1	-0.32	0	0.1		-0.07	-0.3	0.24	-0.06	-0.05	0.05	-0.27	0.07	0.16	-0.11	0.19	0.01	0	0.11	-0.13	0.27	0.12	
AGI_HUM1_OLIGO_A_23_P106145	ERO1L ^ ERO1-like (S. cerevisiae) ^ NM_014584 ^ 30001	1	-0.09	0.09	0.48	0.03	0.34	-0.32	-0.01	0.35	-0.19	0.05	0.08	-0.73	-0.4	0.01	-0.05	0.29	0.16	-0.45	0.85	0.18	-0.29	0.27	0.29	0.09	0.02	-0.03	0.16	-0.38	0.09	0.01	0.23	-0.23	0.01	-0.26	0.16	-0.22	-0.1	-0.4	-0.36	0.31	0	-0.61	0.09	-0.17	-0.43	-0.33	-0.15	0.17	-0.17	-0.14	-0.16	-0.43	-0.57	-0.16	-0.28	-0.16	-0.78	0.22	-0.37	-0.2	-0.35	0.08	0.07	-0.33	-0.08	0.1	-0.09	0.27	0.36	0.49	0.18	0.57	0.48	0.26	0.16
AGI_HUM1_OLIGO_A_23_P106158	C14orf160 ^ Chromosome 14 open reading frame 160 ^ NM_024884 ^ 79944	22	-0.12	0.01	0.23	0.12	0.05	-0.09	0.03	-0.01	0.18	0.05	-0.08	-0.37	-0.31	-0.08	0.09	0.35	0.35	0.05	0.14	-0.13	-0.05	-0.36	-0.05	-0.07	0.06	-0.01	-0.05	0.01	0.09	-0.04	-0.07	0.04	0.03	0.02	0	0.01	0.11	-0.04	0.03	0.22	0.11	-0.05	-0.11	0.02	-0.07	-0.31	-0.03	0	0.05	0.11	-0.21	-0.14	-0.18	-0.12	0.02	-0.01	-0.39	-0.05	-0.11	-0.12	-0.07	0	-0.01	-0.15	-0.17	-0.01	0.21	0.04	0.16	0.03	0.1	0.07	0.13	0.14	0.05
AGI_HUM1_OLIGO_A_23_P106162	C14orf106 ^ Chromosome 14 open reading frame 106 ^ NM_018353 ^ 55320	1	0.69	0.78	0.49	0.39	0	-0.28	0.13	0.3	-0.12	-0.02	-0.36	0.47	-0.18	0.49	-0.51	0.48	0.43	-0.25	0.89	-0.29	0.59	0.48	-0.22	-0.19	0.31	0.01	-0.04	-0.12	0.29	-0.2	0.09	-0.29	-0.34	-0.38	-0.07	-0.35	-0.82	0.15	-0.02	0.38	0.01	-0.24	-0.62	-0.82	-0.66	-0.08	0.24	0.29	0.16	-0.48	0.17	-0.49	0.11	-0.27	-0.05	0.1	0.03	0.36	-0.41	-0.33	-0.06	0.05	-0.35	-0.06	-0.63	0	0.06	0.08	-0.06	0.08	0.72	0.61	0.71	0.52	0.54
AGI_HUM1_OLIGO_A_23_P106174	PSEN1 ^ Presenilin 1 (Alzheimer disease 3) ^ AJ008005 ^ 5663	5	-0.09	-0.06	-0.37	0.33	-0.2	-0.01	0.27	-0.09	-0.22	-0.05	-0.37			-0.15	0.23		0.18	-0.07	-0.23	0.23			-0.18	-0.43	-0.17	0.02	-0.18	-0.04	0.42	0.02	-0.08	0.4	1.45	-0.41	0.22	0.23	-0.13	-0.15	-0.07	0.43	0.61	0.16	-0.11					0.2	0.03	0.37	0.15	0.28	-0.13	0.22	0.43	0.04		-0.48	-0.14	0.16	0.17	-0.08	0.07	0.26	-0.01	0.27	0.24	0.01	0.1	0.19	-0.2		-0.62	-0.26	-0.15
AGI_HUM1_OLIGO_A_23_P106194	FOS ^ V-fos FBJ murine osteosarcoma viral oncogene homolog ^ NM_005252 ^ 2353	2	0.05	3.1	0.62	0.52	-0.3	-0.76	-0.65	-0.47	-0.44	0.15	-0.51	-0.6	0.66	4.4	-0.11	3.26	0.07	1.01	0.24	0.5	-0.23	-0.02	0.89	-0.19	-0.02	-0.07	-0.06	0.04	-0.37	-0.15	-0.06	-0.22	0.28	-0.05	0.31	-0.87	-0.89	1.14	-0.78	3.5	2.14	0.14	-0.3	-0.08	0.5	-0.69	-0.12	1.4	0.01	-0.21	1.46	1.74	0.13	-0.01	0.42	-1.21		0.59	-0.88	-0.64	-0.16	-0.77	-0.53	2.72	0.1	-0.25	-0.06	3.77	1.07	0.16	0.67	0.74	-0.06	1.59	0.63
AGI_HUM1_OLIGO_A_23_P106204	GSTZ1 ^ Glutathione transferase zeta 1 (maleylacetoacetate isomerase) ^ NM_145870 ^ 2954	12	0.23	0.2	0.37	-0.04	0.4	0.45	0.01	0.06	0.38	0.13	0.41	-0.33	-0.07	-0.35	-0.03	-0.07	0.17	-0.15	-0.16	-0.01	0.46	0.31	0.38	0.32	0.13	0.01	0.77	0.11	-0.08	-0.08	0.06	-0.01	0.09	-0.33	-0.06	0.05	0.36	-0.18	0.04	-0.22	0.04	-0.28	0.05	-0.09	0.16	-0.32	-0.17	0.02	-0.04	-0.13	-0.43	-0.47	-0.7	-0.44	-0.37	-0.25	0.3	-0.24	-0.22	0.45	0	-0.24	0.03	-0.15	0.03	-0.1	0.26	-0.08	-0.18	-0.14	0	0.53	0.32	0.12	-0.03
AGI_HUM1_OLIGO_A_23_P106226	C14orf123 ^ Chromosome 14 open reading frame 123 ^ NM_014169 ^ 29082	10	-0.14	-0.05	-0.17	0.02	-0.24	-0.03	0.05	0.15	0.1	0	-0.1	0.28	0.28	0.24	0.2	-0.12	-0.01	0.18	0.37	-0.23	0.42	0.05	0.05	-0.18	0.04	-0.13	0.17	0.28	-0.06	0	0.02	0	0.08	-0.12	0.08	-0.11	0.03	-0.26	-0.3	-0.2	0.03	-0.17	-0.03	-0.25	-0.22	0.29	0.32	0.1	-0.2	0.2	0.06	0.17	-0.06	0.14	0.02	-0.04	0.69	-0.12	-0.06	-0.05	0.05	-0.17	-0.34	0.36	0.2	0.12	-0.07	-0.23	-0.17	-0.1	-0.04	-0.22	-0.11	0.11	0.24
AGI_HUM1_OLIGO_A_23_P106241	TRIP11 ^ Thyroid hormone receptor interactor 11 ^ NM_004239 ^ 9321	2	0.62	0.43	0.33	0.43	0.09	-0.2	-0.27	0.44	-0.36	-0.7	-0.47	0.02	-0.45	0.57	-0.37	0.43	0.23	-0.19	0.16	-0.46	0.33	0.37	0.07	-0.26	0.49	-0.01	0.47	0	-0.35	-0.4	-0.51	0.17	-0.43	-0.26	-0.04	-0.71	-0.37	0.29	-0.25	0.65	0.08	-0.58	-0.96	-0.58	0.09	-0.19	-0.23	-0.15	0.2	0.26	0.04	0.04	-0.12	0.22	0.27	0.14	-0.89	0.43	-0.43	-0.03	-0.13	-0.1	-0.72	-0.19	-0.62	-0.23	-0.2	0.43	0.59	0.17	0.23	0.64	0.03	0.13	0.42
AGI_HUM1_OLIGO_A_23_P106258	C14orf68 ^ Chromosome 14 open reading frame 68 ^ NM_207117 ^ 283600	6	0.32	0.23	-0.02	0.02	-0.11	0.19	-0.05	-0.25	-0.03	0.07	0.13	0	-0.14	0.01	0.1	0.16	0.09	0.05	0.01	-0.07	0.32	0.18	0.19	0.05	0.05	0	0.25	-0.03	0	0.09	-0.1	0.03	0.05	-0.19	-0.18	-0.05	-0.15	-0.13	-0.07	-0.09	0.25	0	0.03	0	0	-0.11	-0.2	-0.04	0.01	0.03	-0.08	0	-0.1	-0.09	0.24	0	0.48	0.09	-0.04	-0.1	-0.12	0.02	-0.12	-0.02	-0.06	0.21	0.03	-0.05	0	-0.17	-0.12	0.44	0.1	-0.03	0.02
AGI_HUM1_OLIGO_A_23_P106280	"GABPB2 ^ GA binding protein transcription factor, beta subunit 2, 47kDa ^ AK000900 ^ 2553"	5	-0.41	-0.66	-0.06	0.3	-0.01	-0.19	0.37	-0.32	-0.56	-0.16	-0.29	0.46	0.33	-0.12	-0.22	0.58	0.51	0.1	0.16	-0.31	-0.95	-0.62	-0.28	-0.51	-0.15	0.13	-0.07	0.02	0.24	0.26	-0.11	-0.1	0.37	0.26	-0.01	0.2	0.25	0.1	-0.03	0	0.24	-0.31	-0.32	-0.05	-0.01	0.67	0.58	-0.02	0.14	-0.18	-0.15	0.24	0.21	0.07	-0.26	0.23	0.17	0.25	-0.03	0.06	0.27	0.23	0.05	-0.03	0.2	0.23	0.36	0.09	0.42	0.33	-0.23	-0.7	-0.92	-0.3	-0.24
AGI_HUM1_OLIGO_A_23_P106299	^  ^ NM_001018108 ^ 	4	-0.1	-0.06	0.02	-0.2	0.32	-0.04	0	0.19	0.46	0.08	0.05	0.2	0.07	0.1	0.33	-0.01	-0.08	0	0.01	0.04	-0.2	-0.14	0.17	0.41	-0.2	-0.31	-0.04	-0.16	-0.04	0.12	-0.06	0.08	-0.06	-0.15	0.07	0.36	0.32	-0.42	-0.22	-0.07	-0.19	0.27	0.52	0	-0.18	-0.16	-0.03	-0.22	0.23	0.16	0.09	-0.12	-0.14	-0.09	0.44	-0.17	0.07	0.1	0.41	0.21	0.07	0.15	0.1	-0.08	-0.09	-0.25	0.12	0.12	-0.18	-0.05	0.19	0.01	-0.16	-0.15	0
AGI_HUM1_OLIGO_A_23_P106322	CPEB1 ^ Cytoplasmic polyadenylation element binding protein 1 ^ NM_030594 ^ 64506	1	0.27	0.22	0.06	0.18	-0.03	-0.15	-0.13	-0.21	-0.22	-0.04	-0.09	-0.33	-0.17	0.02	-0.19	0.13	0.19	0	0.1	-0.16	0.34	0.31	-0.07	-0.1	0.08	0.01	0.22	0.02	-0.12	-0.15	-0.01	-0.11	-0.1	0.12	-0.09	-0.11	-0.05	-0.14	-0.08	0.11	0.09	0.06	0	0.07	-0.08	-0.11	0.05	-0.12	-0.07	0	0.13	0.02	-0.23	0.05	0.13	-0.05	0.19	0.23	0.03	-0.1	-0.14	0.12	-0.08	-0.14	-0.02	0.28	-0.27	0.01	0.07	-0.06	0	0.76	0.41	0.25	0.12
AGI_HUM1_OLIGO_A_23_P106371	"^ Similar to Golgi autoantigen, golgin subfamily A member 6 (Golgin linked to PML) (Golgin-like protein) ^ NM_018652 ^ 342096"	1	0.17	-0.51	0.11	0.04	-0.04	-0.14	-0.24	0.19	-0.19	0.12	0.08	-0.27	-0.07	-0.04	-0.06	0.3	-0.15	0.14	0.18	0.21	-0.16	0.04	-0.01	0.09	0.14	0.08	-0.04	0	0.08	0.07	0.17	0.21	-0.02	-0.28	-0.21	-0.01	0.05	0.13	-0.12	-0.02	-0.24	-0.03	0.04	-0.01	0.13	-0.73	0.14	-0.06	-0.05	-0.02	0.03	-0.13	0.09	-0.26	-0.39	0.13		0.35	-0.23	-0.14	0.11	0.18	0.01	-0.11	-0.16	0.04	-0.02	0.13	0.23	0.07	0	-0.09	0.21	-0.02	0.18
AGI_HUM1_OLIGO_A_23_P10640	ENPP7 ^ Ectonucleotide pyrophosphatase/phosphodiesterase 7 ^ NM_178543 ^ 339221	0	0.08	0.02	-0.13	-0.98	0.07	0.17	0.04	-0.01	0.22	0.14	0.07	0.27	0.01	-0.08	0.21	-0.31	-0.63	-0.26	-0.4	-0.04	0.23	0.14	0	-0.02	0.12	0.11	0.19	0.04	0.1	0.03	-0.12	0.01	-0.38	0.03	-0.24	0	-0.05	-0.07	-0.16	-0.28	0.09	0.11	0.13	0.04	0.1	-0.16	0	-0.05	0	-0.11	-0.05	-0.4	-0.03	0.02	0.12	-0.09	0.23	-0.58	-0.07	0.02	-0.2	-0.02	-0.23	0.26	0.01	-0.51	-0.14	0.02	0.01	0.08	-0.28	-0.16	-0.02	0.14	-0.35
AGI_HUM1_OLIGO_A_23_P106405	NDN ^ Necdin homolog (mouse) ^ NM_002487 ^ 4692	30	0.03	-0.03	-0.32	0.02	-0.27	-0.49	-0.13	-0.09	-0.66	-0.7	-0.03	0.01	0.38	-0.02	0.24	0.45	0.93	0.03	-0.23	-0.25	0	-0.33	-0.31	-0.18	-0.1	-0.21	0.18	-0.28	-0.3	-0.33	-0.11	-0.29	-0.1	0.23	0.18	0.09	0.4	-1.93	0.02	0.23	0.35	-0.04	-0.13	0.17	0.47	0.05	0.03	-0.13	0.37	0.67	0.25	0.49	0.53	0.72	-0.01	-0.38	-0.01	-0.12	0.18	0.63	0.34	-0.17	0.04	-0.19	0.07	0.21	0.5	0.3	0.33	0.24	-0.55	0.04	-0.25	-0.13	-0.13
AGI_HUM1_OLIGO_A_23_P106412	"SLCO3A1 ^ Solute carrier organic anion transporter family, member 3A1 ^ AK130644 ^ 28232"	18	-0.2		-0.07	0.28		-0.27	-0.19	-0.27	-0.44	0.65	0.69	-0.33	0.22	0.58	-0.1	0.29	-0.33	-0.28	-0.48	-0.57			0.3	-0.26	0.32	0.19	0.25	0.21	0.1	0.06	-0.21	0.01	-0.01	0.13	0.67	-0.14	0.11	-0.01	-0.05	0.52	0.15	0.83	0.18	1.03	0.79	0.15	0.35	0.48	-0.04	0.06	0.48	0.06	-0.11	-0.01	0.66	0.4	0.27	-0.23	-0.27	-0.08	-0.34	1.15	-0.22	-0.37	-0.28	-0.31	-0.29	-0.51	-0.24	-0.48	0.1		-0.44	-0.25	0.23
AGI_HUM1_OLIGO_A_23_P106425	MGC61550 ^ Hypothetical protein MGC61550 ^ NM_182616 ^ 348110	3		-0.35	0.1	-0.77	0.08	-0.05	-0.14	-0.03	-0.53	-0.28	-0.39	0.06	0.28	0.07	-0.17	0.06	-0.15	-0.21	0.02	-0.07	-0.86	-0.54	-0.32	-0.1	-0.49	0	-0.68	-0.26	0.17	0.33	-0.12	0.16	-0.41	0.07	0.02	0.28	0.37	0.08	0.08	-0.1	-0.08	0.07	0.27	0.45	0.22	0.18	0.63	0.02	0.25	-0.01	-0.18	-0.2	-0.18	-0.54	-0.13	0	0.45	-0.05	0.54	0.14	0.13	0.11	0.05	1.29	-0.68	0.15	0.06	0.11	-0.09	0.3	0	-0.49	-0.16	-0.33	-0.23
AGI_HUM1_OLIGO_A_23_P106433	^  ^ NM_033544 ^ 	1	0.34	0.37	0.11	0.2	0.04	-0.62	0.1	0.02	0.03	0.02	-0.26	-0.55	-0.6	-0.17	0.09	0.19	0.23	-0.04	0.63	0.27	0.38	0.39	-0.17	-0.02	0.21	0	0.05	-0.03	-0.12	-0.15	0.24	0	0.09	-0.23	-0.33	-0.2	-0.34	-0.45	-0.17	0.22	0.26	-0.3	-0.39	-0.12	-0.31	-0.35	-0.25	-0.45	-0.17	-0.31	0.13	-0.11	-0.09	0.04	0.1	0	-0.71	0.15	-0.5	-0.33	0.04		-0.15	0.02	-0.08	0.21	-0.48	-0.11	0.2	0.08	-0.06	0.08	0.11	0.17	0.13
AGI_HUM1_OLIGO_A_23_P106439	^  ^ NM_033544 ^ 	8	-0.13	-0.2	0.33	0.12	-0.15	-0.19	0.04	0.06	0.05	-0.11	-0.28	0	-0.01	-0.29	0.04	0.16	-0.07	0.15	0.09	0.08	-0.31	0.01	-0.36	-0.21	0.01	-0.04	-0.34	0.11	0.17	0.18	0.16	0.04	0.08	-0.14	-0.15	0.02	-0.31	0.06	-0.09	-0.14	0.04	-0.07	-0.14	-0.15	-0.11	0.11	0.24	0.22	0.17	0.08	-0.01	-0.36	-0.18	-0.18	0.03	-0.04	0.33	0.18	0.06	-0.17	0.03	0.05	0	-0.14	0.05	0.02	-0.16	-0.26	-0.09	-0.25	0.11	-0.43	-0.07	0.06	-0.21
AGI_HUM1_OLIGO_A_23_P106463	OAZ2 ^ Ornithine decarboxylase antizyme 2 ^ NM_002537 ^ 4947	12	-0.04	0.23	-0.01	-0.13	0.29	0.48	-0.07	0.21	0.46	0.47	1.08	0.19	-0.04	-0.1	-0.12	0	-0.25	0.01	0.04	0.03	0.14	0.13	0.86	0.06	-0.26	0.1	0.52	-0.08	-0.22	-0.24	-0.04	-0.32	-0.34	0.06	0.5	0.52	0.65	0.55	0.55	-0.29	-0.28	0.43	-0.39	0.21	0.34	-0.06	0.05	0	-0.08	-0.23	-0.11	-0.36	-0.21	-0.54	-0.25	0.35	0.05	-0.23	0.49	0.61	0.08	0.42	0.79	-0.38	-0.2	-0.22	-0.01	-0.12	-0.23	-0.11	0.05	-0.48	-0.21	-0.05	0.08
AGI_HUM1_OLIGO_A_23_P10647	C17 ^ Cytokine-like protein C17 ^ NM_018659 ^ 54360	1	0.26	-0.01	0.01	0.18	-0.07	0.08	0.09	0.2	0.1	0.01	0.03	-0.09	-0.06	-0.14	0.08	-0.04	0.24	0.14	0.36	0	0.27	0.12	0	0.09	0.05	-0.08	0.03	0.1	-0.06	-0.06	0.05	-0.11	0.05	-0.05	-0.14	-0.08	-0.29	0.02	-0.03	0	0.07	-0.01	-0.19	-0.26	-0.13	-0.13	0.06	-0.09	-0.1	0.09	0.01	-0.08	0.04	0.05	-0.08	-0.01	-0.25	0.08	-0.06	-0.26	-0.15	0.02	-0.08	0.04	-0.05	0.13	-0.12	0	-0.23	-0.08	0.13	-0.34	0.3	0.04	-0.04
AGI_HUM1_OLIGO_A_23_P106472	DNM1DN8-2 ^ DNM1DN8.2 duplicon ^ AF357221 ^ 440290	4	-0.18	-0.51	0.51	-0.07	0.64	0.5	0.67	0.07	0.18	0.4	0.17	0.81	0.19	-0.57	-0.56	-0.75	-0.41	-0.37	0.57	0.32	-0.75	-0.42	0.62	0.61	-0.17	0.25	0.27	0.12	0.64	1.23	-0.54	-0.12	-0.31	0.2	0.08	0.83	0.61	-0.39	0.18	-0.28	-0.26	0.9	1.05	0.99	1.17	0.69	0.33	-0.08	-0.29	-0.59	-0.46	-0.73	-0.49	-0.94	-0.43	0.59	0.18	0	1.25	0.01	0.21	0.44	0.07	-0.42	-0.62	-0.12	-0.31	-0.61	-0.71	-0.29	-0.36	-0.05	-0.57	-0.66	-0.66
AGI_HUM1_OLIGO_A_23_P106481	LOC51234 ^ Hypothetical protein LOC51234 ^ NM_016454 ^ 51234	35	-0.46	-0.46	-0.19	0.25	-0.18	-0.36	0.13	-0.07	-0.2	-0.46	-0.2	0.12	0.44	0.24	-0.04	0.34	0.49	0.24	0.75	-0.03	-0.35	-0.53	-0.41	0	0.74	0.23	0.44	0.21	-0.09	-0.2	-0.71	0.09	0.29	0.35	-0.31	-0.54	-0.24	-0.55	-0.41	0.33	0.44	-0.67	-0.29	-0.5	0.09	0.37	0.35	0.16	0.12	0.27	0.01	0.67	0.18	0.52	-0.05	-0.55	-0.95	0.17	-0.37	-0.11	0.33	-0.52	-0.32	0.07	0.22	0.27	0.39	0.24	0.38	0.45	-0.5	-0.24	-0.13	-0.05	-0.04
AGI_HUM1_OLIGO_A_23_P106497	IREB2 ^ Iron-responsive element binding protein 2 ^ NM_004136 ^ 3658	0	-0.06	-0.05	0.16	0.01	0.07	-0.06	-0.08	0.11	0.1	0.03	-0.14	-0.03	0.02	-0.05	0	0.12	-0.06	0.04	0.09	-0.11	0	0.09	-0.09	-0.16	0.01	0.02	-0.21	0.1	0.12	0.03	0.01	0.09	0.41	-0.27	-0.15	-0.05	-0.17	-0.13	-0.01	0.07	-0.07	-0.15	-0.14	-0.08	-0.12	-0.21	0.17	-0.07	-0.04	0.11	0.12	0.08	-0.37	-0.03	-0.13	-0.06	-0.15	-0.07	0.01	0.04	-0.07	-0.04	0.01	0.13	0	0.05	0	0.03	-0.12	0.07	0.02	-0.04	0.08	-0.03	0.17
AGI_HUM1_OLIGO_A_23_P106505	LCMT2 ^ Leucine carboxyl methyltransferase 2 ^ NM_014793 ^ 9836	2	0.18	0.2	0.14	0.44	-0.02	-0.14	-0.16	0.04	-0.55	-0.1	-0.02	-0.26	-0.3	0.22	-0.07	0.17	0.23	0.05	0.17	-0.03	0.03	0.21	-0.08	-0.1	-0.22	-0.32	-0.23	-0.32	-0.06	-0.27	-0.06	-0.06	0.15	-0.27	0	-0.1	0.03	-0.24	0.24	0.43	0.24	-0.32	-0.09	0	-0.08	-0.68	-0.12	0.06	0.3	-0.02	0.08	0.25	0.27	0.24	0.2	-0.25	-0.35	-0.23	-0.24	0.17	0.07	-0.06	0.06	0.09	0.29	0.1	0.1	0.39	-0.25	0.03	0.26	0.17	-0.05	0.17	0.04
AGI_HUM1_OLIGO_A_23_P106522	INO80 ^ Homolog of yeast INO80 ^ NM_017553 ^ 54617	24	0.05	-0.04	-0.24	0.25	-0.18	-0.29	-0.08	-0.18	-0.1	-0.29	-0.19	0.32	0.25	0.26	0.12	0.19	0.13	0.12	-0.21	-0.08	0.1	0.01	-0.14	-0.31	-0.16	-0.17	-0.2	-0.15	0.13	0.05	-0.05	0	-0.11	-0.07	0.05	-0.26	-0.07	0.2	-0.16	0.21	-0.01	-0.04	-0.41	0.06	-0.13	0.26	0.23	0.14	0.25	0.19	0.31	0.44	0.14	0.33	0.44	-0.1	0.42	-0.37	-0.2	-0.06	0.11	0.09	-0.25	-0.07	0.32	0.09	0.04	0.1	0.13	-0.13	0.11	-0.2	-0.15	-0.12	0.09
AGI_HUM1_OLIGO_A_23_P106532	D4ST1 ^ Dermatan 4 sulfotransferase 1 ^ NM_130468 ^ 113189	6	0.29	0.25	0.17	-0.04	0.11	0.23	-0.06	0.1	0.19	0.14	0.12	0.12	0.24	0.05	0.29	-0.03	0.09	0.02	0.27	-0.04	0.44	0.31	-0.01	0.12	0.07	-0.14	0.26	0.22	-0.25	-0.15	-0.09	-0.06	0.04	0.16	-0.18	-0.15	-0.09	-0.17	-0.08	-0.05	-0.08	-0.03	0.04	-0.13	0	-0.05	-0.05	-0.02	-0.08	0.1	0	0.05	0.04	0.12	0.04	-0.12	-0.04	-0.08	0.18	0.13	0.04	-0.12	-0.15	-0.08	0.04	-0.08	-0.25	-0.28	-0.44	-0.22	-0.1	-0.02	0.46	0.08	-0.07
AGI_HUM1_OLIGO_A_23_P106544	DC13 ^ DC13 protein ^ NM_020188 ^ 56942	1	0.39	0.38	0.21	0.27	0.09	0.27	-0.22	0.47	0.34	0.21	0.19	-0.39	-0.25	0.12	-0.06	-0.05	0.22	-0.15	0.94	0.17	0.31	0.57	-0.11	0.25	0.25	0.03	0.37	0.39	0.24	-0.16	-0.07	0.12	0.15	-0.35	-0.23	0.06	-0.41	0.15	-0.1	-0.02	-0.11	-0.25	-0.48	-0.26	-0.38	-0.47	-0.32	-0.04	0.17	-0.2	-0.03	-0.37	-0.09	-0.2	-0.05	0	-0.85	-0.08	-0.08	-0.14	0.11	-0.18	-0.18	0.02	0.01	0.09	-0.2	0.1	-0.05	0.01	0.39	-0.26	0.78	0.48	0.55
AGI_HUM1_OLIGO_A_23_P106559	^  ^ ENST00000074056 ^ 	6	0.65	0.67	0.55	-0.1	0.31	0.42	-0.4	0.18	0.56	0.54	0.7	0.07	-0.1	-0.01	0.28	-0.16	-0.34	-0.34	-0.18	0.06	0.55	0.49	0.47	0.79	0.4	0.38	0.77	0.18	-0.26	-0.22	-0.04	-0.25	-0.21	-0.24	0.06	-0.02	0.11	-0.08	-0.07	-0.27	-0.2	0.07	0.02	0.04	0	-0.06	-0.24	-0.16	-0.26	-0.13	-0.04	0.01	-0.09	-0.3	-0.35	-0.14	0.29	0.18	0.29	0	-0.4	-0.05	0	-0.13	-0.11	0.11	0.07	-0.13	0.02	-0.09	-0.07	0.72	0.43	0.46	0.35
AGI_HUM1_OLIGO_A_23_P106562	"GALNS ^ Galactosamine (N-acetyl)-6-sulfate sulfatase (Morquio syndrome, mucopolysaccharidosis type IVA) ^ NM_000512 ^ 2588"	25	-0.39	0.19	-0.23	-0.22	-0.01	0.25	0.15	0.28	0.35	0.22	-0.09	0.17		-0.24	0.12	-0.47	-0.22	-0.04	-0.03	-0.07	-0.08	0.14	0.14	0.06	-0.17	0.03	0.12	0.12	0.06	0	-0.03	-0.1	0.3	0	-0.28	-0.12	-0.06	0.01	0	-0.15	-0.23	0.07	0.37	0.22	0.02	0.35	0.49	0.01	-0.14	0.31	0.1	-0.01	-0.15	-0.27	-0.02	0.12	0.44	-0.16	-0.11	-0.2	0.37	-0.14	-0.22	0.35	0.26	-0.15	0.16	0.93	0.46	-0.22	-0.13	-0.89	0.13	-0.03	0.05
AGI_HUM1_OLIGO_A_23_P106575	"GOT2 ^ Glutamic-oxaloacetic transaminase 2, mitochondrial (aspartate aminotransferase 2) ^ NM_002080 ^ 2806"	1	-0.02	0.01	0.33	0.22	0.09	-0.18	-0.1	0.3	0.18	-0.08	-0.14	-0.18	-0.44	-0.36	-0.24	0.19	0.31	-0.11	0.63	-0.03	0.11	0.05	0.1	0.07	0.03	-0.07	-0.03	-0.22	0.01	-0.02	0	-0.09	0.18	-0.14	0.14	-0.09	0.11	-0.11	0.01	-0.03	0.03	-0.03	0.06	-0.2	-0.1	-0.33	-0.32	0.12	0.08	-0.22	-0.32	-0.41	-0.43	-0.42	-0.43	0.07	-0.21	0.1	-0.06	0.01	-0.08	-0.01	0.13	0.18	0.08	0.22	0.07	-0.03	0.25	0.2	0.12	0.09	0.65	0	-0.05
AGI_HUM1_OLIGO_A_23_P106602	DKFZP434B044 ^ Hypothetical protein DKFZp434B044 ^ NM_031476 ^ 83716	16	-0.18	-0.07	-0.22	0.18	0.03	0.02	0.34	-0.08	0.04	-0.1	-0.66	0.8	0.07	0.11	0.57	0.24	0.07	0.35	-0.22	-0.06	0.23	-0.24	-0.37	-0.44	0.19	-0.13	-0.07	-0.03	0.18	0.04	-0.01	0.03	0.1	-0.07	-0.06	-0.11	0.15	-0.29	-0.3	-0.11	-0.11	-0.18	-0.19	-0.02	-0.16	0.4	0.46	0.17	-0.05	0.48	0.37	0.34	0.67	0.4	0.52	-0.08		0.06	0.16	-0.01	0.34	-0.16	-0.26	0.22	0.2	0.06	-0.28	0	0.08	-0.17	-0.1	-0.53	-0.17	0.08	
AGI_HUM1_OLIGO_A_23_P106617	WFDC1 ^ WAP four-disulfide core domain 1 ^ NM_021197 ^ 58189	3	-0.16	-0.11	0.01	0.07	-0.01	0.01	0.34	-0.12	0.05	-0.04	0.05	-0.06	-0.12	-0.11	-0.02	-0.08	-0.01	0.01	0	0.13	-0.03	0.03	-0.19	-0.09	-0.01	0.14	-0.35	-0.05	-0.04	-0.08	-0.04	0.07	0.05	0.21	0.55	0.12	0.05	-0.19	-0.05	0.2	0.09	0.18	0.06	0.2	0.11	0.06	0.4	0.01	-0.2	0.04	0.19	-0.17	-0.06	0	0.7	-0.09	0.33	0.25	0.07	0.01	-0.1	-0.22	0	-0.03	0.06	-0.01	0.23	-0.05	0.9	0.34	-0.19		-0.1	0	-0.13
AGI_HUM1_OLIGO_A_23_P106633	DDX28 ^ DEAD (Asp-Glu-Ala-Asp) box polypeptide 28 ^ NM_018380 ^ 55794	20	-0.06	0.15	0.1	0.08	-0.03	-0.11	-0.18	0.01	0.02	-0.09	-0.05	-0.3	-0.31	0.02	0.03	0.46	0.2	0.23	0.57	0.11	0.26	0.11	0	0.06	-0.04	-0.18	-0.07	-0.18	0.05	0.01	-0.03	-0.33	0	-0.1	0.12	-0.14	-0.07	0.27	-0.1	0.09	0.19	-0.17	-0.12	-0.1	-0.07	-0.25	-0.25	0	0.03	-0.06	-0.21	-0.1	-0.22	-0.16	-0.28	-0.14	0.14	0	-0.14	0.13	-0.13	-0.22	-0.14	-0.07	0.03	-0.01	0.19	0.29	0.2	0.1	0.04	0.04	0.27	0.21	0.38
AGI_HUM1_OLIGO_A_23_P106656	^  ^ NM_001014435 ^ 	3	-0.42	-0.35	0.18	0.08	-0.16	-0.15	-0.09	-0.06	-0.04	-0.04	-0.13	0.07	0.05	-0.07	-0.09	0.28	0.16	-0.01	0	0.08	-0.65	-0.35	-0.16	-0.06	-0.25	0.03	-0.28	-0.18	-0.13	0.1	-0.09	-0.04	-0.12	0.21	0.07	0.11	0.22	0.3	0.18	-0.06	0.05	0.28	0.07	-0.07	0.18	0.14	0.45	-0.1	0.06	-0.14	0.03	0.06	-0.07	-0.31	-0.32	-0.03	0.24	0.02	0.31	0.14	0	0.24	0.11	-0.12	0.16	0.01	0.27	0.18	-0.14	0.06	0.03	-0.21	-0.26	0.33	-0.26
AGI_HUM1_OLIGO_A_23_P106661	CKLFSF1 ^ Chemokine-like factor super family 1 ^ NM_052999 ^ 113540	47	0.13	0.36	0.2	0.02	-0.01	0.06	-0.34	-0.09	0.13	0	0.12	-1.35	-1.49	0.39	0.53	0.04	0.05	0.74	0.07	0.25	-0.15	-0.11	-0.21	-0.13	0.61	0.48	0.36	0.49	0.02	-0.26	-0.26	-1.21	-1.43	-1.35	0.43	0.42	0.15	0.34	0.3	-0.5	-0.31	0.79	0.86	0.15	-0.07	0.79	0.61	0.43	0.24	0.44	-0.27	0.1	-0.24	-0.29	-0.04	-0.06	0.2	-0.1	-0.47	-0.11	-0.39	-1.21	-1.24	-0.93	-1.52	-0.69	-0.17	-0.24	-0.4	-0.64	0.16	0.21	-0.22	-0.19	0.12
AGI_HUM1_OLIGO_A_23_P106675	"PLCG2 ^ Phospholipase C, gamma 2 (phosphatidylinositol-specific) ^ NM_002661 ^ 5336"	11	0.25	0.33	0.14	0.07	0.08	-0.01	-0.07	-0.2	0.07	-0.24	0.01	-0.07	0.08	0.45	0.45	0.03	-0.15	0.12	-0.08	-0.03	0.16	0.44	0.03	0.08	-0.12	-0.33	-0.06	-0.09	-0.27	-0.32	-0.08	0.01	-0.16	-0.1	-0.01	-0.14	-0.14	0.01	-0.06	-0.32	-0.05	-0.05	0.14	-0.14	-0.17	-0.17	0.32	-0.25	0.18	0.16	0.38	0.03	0.07	0.23	0.23	-0.21	0.01	-0.32	-0.07	0.1	0	-0.28	-0.21	-0.04	-0.05	0	-0.09	0.07	0.01	0.36	0.08	0.26	0.11	0.19	0.31
AGI_HUM1_OLIGO_A_23_P106682	EMP2 ^ Epithelial membrane protein 2 ^ NM_001424 ^ 2013	8	-0.39	-0.44	-0.23	0.12	-0.3	-0.16	-0.17	0.02	-0.26	0.14	-0.38	0.3	0.2	-0.16	-0.46	-0.17	-0.3	0.36	-0.16	-0.5	0.19	0.07	-0.03	-0.23	-0.29	-0.46	-0.94	-0.46	0.06	-0.2	0.15	0.21	0.04	0.2	0.37	-0.03	0.11	-0.01	-0.33	0.23	0.19	-0.27	0.01	0.3	0.1	0.57	0.27	0.2	-0.09	0.05	0.05	0.3	-0.3	-0.09	0.05	-0.03	-0.07	0.29	-0.08	0	0.1	0.27	0.06	0.61	0.41	0.31	0.02	-0.31	0.15	-0.06	-0.07	-0.32	-0.29	-0.2	0.19
AGI_HUM1_OLIGO_A_23_P106694	PCOLN3 ^ Procollagen (type III) N-endopeptidase ^ NM_002768 ^ 5119	15	-0.07	-0.07	0.09	0.23	0.07	0.17	0.03	-0.03	-0.05	0.02	0.05	-0.18	-0.04	-0.17	-0.15	0.1	0.05	0.04	0.26	0	0.13	-0.14	0.12	-0.02	0.06	-0.02	0.06	-0.05	-0.1	0.03	0.01	-0.07	0.05	-0.2	-0.09	0.16	0.01	-0.01	-0.04	-0.07	0.07	0.02	0.02	-0.12	-0.02	-0.11	0.17	-0.09	0.06	-0.25	-0.08	-0.22	-0.28	-0.24	-0.16	-0.11	0.33	0.06	0.13	-0.02	-0.13	0.12	0.1	-0.01	-0.01	0.1	0.08	0.04	-0.03	0.04	0.05	0.1	0	-0.04	-0.16
AGI_HUM1_OLIGO_A_23_P106708	RPS2 ^ Ribosomal protein S2 ^ NM_002952 ^ 6187	10	0.2	-0.13	-0.18	0.01	-0.06	-0.04	0.28	-0.29	-0.17	-0.22	0.14	0.43	0.35	0.25	0.11	-0.26	-0.2	0.3	-0.32	0.44	0.6	0.69	0.27	0.17	0.11	-0.23	-0.13	-0.34	0.24	0.19	0.46	0.06		0.44	-0.21	-0.04	-0.23	-0.3	-0.33	-0.12	-0.06	-0.26	0.02	-0.12	0.23	0.18	0.05	0.18	0.2	0.25	0.5	0.06	0.51	0.26	0.39	-0.33	0.12	0.23	-0.16	-0.32	0.27	-0.38	-0.35	-0.01	0.07	-0.15	-0.09	-0.31	-0.17	-0.21	-0.81	-0.4	-0.67	-0.37	0.11
AGI_HUM1_OLIGO_A_23_P106727	RAB11FIP3 ^ RAB11 family interacting protein 3 (class II) ^ NM_014700 ^ 9727	4	0.36	-0.01	0.2	0.02	0.22	0.24	0.15	0.17	0	-0.02	0.24	0.35	-0.02	-0.44	-0.15	-0.01	-0.09	-0.1	0.04	-0.17	-0.05	0.03	0.19	0.05	-0.09	-0.12	0.12	0.02	0.11	0.14	-0.01	-0.21	0.1	0.49	-0.19	-0.01	0.09	-0.12	-0.12	-0.09	0.05	0.06	0.53	0.33	0.24	-0.01	0.26	-0.1	0.02	-0.38	0.03	-0.29	0.06	-0.17	-0.12	0.12	-0.17	-0.04	0.02	0.14	-0.1	0.07	0	-0.03	-0.17	0.06	-0.22	-0.28	-0.22	0	-0.13	-0.52	0.05	0.27	-0.06
AGI_HUM1_OLIGO_A_23_P106741	"PSMD7 ^ Proteasome (prosome, macropain) 26S subunit, non-ATPase, 7 (Mov34 homolog) ^ NM_002811 ^ 5713"	19	-0.22	-0.19	-0.09	-0.15	0.02	-0.18	-0.27	0.11	-0.28	-0.19	0.02	0.16	0.32	0.23	0.11	-0.06	0.05	0.21	0.61	-0.07	0.12	-0.14	0	-0.1	-0.09	-0.23	-0.07	-0.1	0.11	-0.08	-0.1	0.2	0.24	0.18	0.03	-0.18	-0.14	-0.11	-0.28	-0.07	0.09	-0.28	-0.31	-0.08	0.05	0.37	0.39	-0.02	0.15	0.24	0.22	0.11	0.3	0.32	0.03	-0.04	0.03	-0.03	-0.07	-0.19	0.21	-0.3	-0.19	0.13	0.35	0.05	0.14	-0.06	0.03	0.05	-0.19	-0.01	0.01	-0.1	0.13
AGI_HUM1_OLIGO_A_23_P106761	"CORO1A ^ Coronin, actin binding protein, 1A ^ NM_007074 ^ 11151"	15	-0.17	-0.09	0.24	0.05	0.08	-0.07	0.17	-0.03	0.2	-0.07	-0.01	0.31	0.16	0.04	-0.13	0.05	0.12	0.07	0.34	0.14	-0.06	0.07	0.15	0.14	0.07	0.17	0.1	0.18	0.05	0.3	0.06	0	-0.05	-0.31	-0.2	0.05	0.16	-0.1	-0.09	0	-0.16	0.07	-0.1	-0.2	0.11	0.18	0.07	0.11	-0.01	-0.1	0.08	-0.2	-0.41	-0.37	-0.09	0.08	0.18	-0.45	-0.01	-0.23	0.05	-0.04	-0.03	-0.19	-0.01	0.12	-0.23	-0.07	-0.38	-0.15	-0.02	-0.44	0.04	-0.03	0
AGI_HUM1_OLIGO_A_23_P106773	"SULT1A2 ^ Sulfotransferase family, cytosolic, 1A, phenol-preferring, member 2 ^ NM_177528 ^ 6799"	16	0.12	0.19	0.25	0.23	-0.1	-0.22	-0.11	0.01	-0.11	-0.69	-0.21	0.3	0.67	0.04	0.13	0.42	0.24	-0.1	1.02	-0.17	0.08	0.12	-0.34	0	0.24	0.21	0.05	0.08	-0.5	-0.39	0.51	-0.3	-0.04	-0.19	-0.27	-0.28	-0.26	0.1	-0.06	-0.22	-0.1	0.35	0.33	-0.19	0.57	-0.37	-0.01	-0.1	0.04	-0.2	0.47	-0.17	0.3	0.16	0.03	-0.33	-0.05	0.34	0.47	0.52	0.55	0.04	-0.14	-0.34	-0.42	-0.27	-0.44	-0.13	-0.13	-0.17	0.21	-0.03	0.42	0.08	0.21
AGI_HUM1_OLIGO_A_23_P106798	SIAH1 ^ Seven in absentia homolog 1 (Drosophila) ^ NM_003031 ^ 6477	2			0.05	0.04		-0.35	-0.43	0.12	-0.13	-0.26	0.23	-0.4	0.07	0.34	-1.08	0.54	0.38	0.32	0	-0.04	-0.12	-0.51	-0.16	0.08	0.08	-0.09	0.5	-0.07	-0.27	-0.36	-1.12	0.04	0.07	0.36	-0.15	-0.14	0.08	-0.07	-0.14	0.52	0.16	-0.51	-0.4	-0.24	-0.11	-0.33	-0.24	0.05	0.15	0.13	-0.16	0.62	0.58	0.64	-0.54	-0.4		-0.17	-0.46	0.22	0.01	-0.29	0.06	-0.1	0.01	0.09	0.18	0.73	0.62	0.46	-0.01		-0.04		0.06
AGI_HUM1_OLIGO_A_23_P106822	NOB1P ^ Likely ortholog of mouse nin one binding protein ^ NM_014062 ^ 28987	15	-0.09	-0.23	0.43	0.28	0.02	-0.15	0.29	-0.05	-0.18	-0.22	-0.32	0.13	0.27	-0.33	-0.41	0.04	0.03	0.02	0.71	0.01	-0.33	-0.13	0	0.12	-0.27	-0.01	-0.28	-0.07	0.31	0.66	-0.06	-0.05	0.06	-0.4	-0.04	0.1	0.25	-0.07	-0.04	-0.2	0	-0.13	0.25	0.24	0.23	0.15	0.49	0.09	0.11	-0.44	-0.22	-0.61	-0.6	-0.9	0.09	-0.01	0.12	0.05	-0.1	-0.16	-0.14	0.1	0.06	-0.21	0.18	-0.23	0.19	-0.13	-0.09	-0.01	0.24	0.17	0.21	0.09	0.04
AGI_HUM1_OLIGO_A_23_P106835	BBS2 ^ Bardet-Biedl syndrome 2 ^ NM_031885 ^ 583	5	-0.53	-0.37	0	0.05	-0.3	-0.38	-0.36	-0.23	-0.79	-0.32	-0.17	0.15	0.21	0.2	-0.14	0.32	0.23	0.03	-0.22	-0.29	-0.56	-0.51	-0.29	-0.42	0.11	0.01	0.01	-0.16	0.09	-0.1	-0.02	0.12	-0.26	0.05	0.12	-0.38	-0.23	0.17	0.06	0.34	0.25	-0.26	-0.35	-0.12	0.08	0.23	0.07	-0.11	0.04	0.31	0.34	-0.13	0.06	-0.05	0.28	-0.03	-0.21	-0.09	-0.45	-0.31	-0.14	0.1	0.03	0.07	0.08	0.02	0.27	0.42	0.44	0.57	0.21	-0.38	-0.41	-0.24	0.05
AGI_HUM1_OLIGO_A_23_P106844	MT2A ^ Metallothionein 2A ^ NM_005953 ^ 4502	0	-0.03	-0.24	-0.33	-0.26	-0.21	-0.48	-0.3	0.04	0.13	-0.17	-0.38	0.48	0.21	1.31	1.58	0.84	0.73	0.21	0.6	0.06	0.65	0.62	-0.4	-0.57	0.19	0.33	-0.15	-0.08	0.55	0.2	0.56	-0.84	-0.51	-0.31	-0.19	-0.13	-0.45	-0.01	-0.36	0.52	0.81	0.01	0.03	-0.03	0.05	-0.49	-0.6	0.55	0.6	0.39	0.36	0.31	0.06	0.11	0.23	-0.22	0.09	-0.45	-0.24	-0.69	-0.47	-0.22	-0.22	0	-0.08	0.26	0.06	-0.11	0	-0.03	0.18	-0.13	-0.41	-0.23	0.09
AGI_HUM1_OLIGO_A_23_P10685	HSPBP1 ^ Hsp70-interacting protein ^ NM_012267 ^ 23640	37	0.02	-0.06	0.03	0.16	0	-0.11	-0.09	-0.03	-0.26	-0.22	-0.13	-0.06	-0.21	0.03	-0.01	0.08	-0.03	0.06	0.3	0	0.13	-0.03	-0.09	-0.13	-0.24	-0.23	-0.15	-0.29	-0.03	-0.14	0.18	-0.16	0	0.3	0.23	0.35	0.23	0.23	0.16	-0.12	-0.01	0.11	0.23	0.45	0.32	-0.06	0	0.07	-0.07	-0.15	-0.12	-0.09	-0.11	-0.2	0.14	-0.06	0.34	0.2	0.36	0.16	0.07	0.13	0.14	0.16	0.11	0.07	-0.09	-0.01	0.05	0.04	0.11	0.07	0	-0.24	-0.05
AGI_HUM1_OLIGO_A_23_P106859	NOC4 ^ Neighbor of COX4 ^ NM_006067 ^ 10328	20	0.02	0.01	0.24	0.21	0.1	-0.2	-0.04	0.14	0.09	-0.14	0.13	-0.26	-0.04	0.25	0.38	0.21	0.41	0.22	0.91	0.26	0	0	-0.06	0.15	-0.06	-0.21	0.04	-0.21	0	-0.21	-0.05	-0.15	0.1	0.19	-0.22	-0.24	-0.04	-0.1	-0.11	0.12	0.21	-0.29	0.1	-0.14	0.01	-0.32	-0.1	-0.01	0.05	-0.08	0	-0.13	-0.11	0.15	-0.12	-0.16	-0.48	-0.15	-0.15	-0.05	0.07	-0.27	0.07	0.04	0.11	0.34	0.16	0.11	-0.04	0.06	0.01	0.09	0.06	-0.03	-0.01
AGI_HUM1_OLIGO_A_23_P106874	PMFBP1 ^ Polyamine modulated factor 1 binding protein 1 ^ NM_031293 ^ 83449	0	0	0.04	0.16	0.02	-0.06	-0.17	-0.09	-0.13	-0.13	-0.03	0.04	-0.16	0.02	-0.08	0.03	0.01	2.37	0.01	-0.09	-0.07	-0.06	0.06	-0.01	0.12	-0.08	0.03	-0.1	-0.11	-0.27	0.01	-0.12	-0.01	0.05	0.07	0.01	0.07	0.04	0	-0.04	-0.02	-0.16	0.1	0.2	0.03	0.02	0.02	-0.23	0.05	-0.21	0.05	0	-0.17	-0.04	-0.29	-0.15	0.05	0.09	0.09	0.06	-0.18	-0.05	0.12	0	-0.02	-0.04	-0.02	0	0.16	-0.03	-0.16	0.06	0	0.12	-0.1	-0.11
AGI_HUM1_OLIGO_A_23_P106887	FUS ^ Fusion (involved in t(12;16) in malignant liposarcoma) ^ NM_004960 ^ 2521	12	0.91	0.73	0.79	-0.33	0.39	0.52	-0.25	0.88	0.83	0.64	0.71	0.01	-0.42	-0.11	-0.52	-0.49	-0.52	-0.39	0.1	-0.46	0.8	0.39	1.11	0.28	0.49	0.2	1.25	0.05	0.04	0.29	-0.25	-0.41	-0.22	-0.79	0.97	0.03	1.29	0.03	0	-0.66	-0.42	-0.29	-1.12	0.96	1.23	-0.19	-0.18	-0.05	-0.07	-0.29	-0.3	-0.7	-0.84	-0.84	-0.85	0.52	-0.59	-0.36	-0.46	1.05	-0.21	0.29	0.14	-0.88	0.08	-0.37	-0.87	-0.65	-0.49	-0.54	0.02	0.66	0.61	0.63	0.59
AGI_HUM1_OLIGO_A_23_P106898	MGC13024 ^ Hypothetical protein MGC13024 ^ NM_152288 ^ 93129	15	0	0.08	0	0.01	-0.12	0	-0.23	-0.22	-0.12	0.16	0.11	0.4	0.03	-0.34	-0.06	0.24	0.42	0.08	0.01	0.09	-0.05	-0.17	0.03	0.28	0.07	0.39	-0.09	0.04	0.02	0.03	-0.2	0.1	-0.48	-0.44	0.19	-0.1	0.28	-0.15	-0.11	0.16	-0.04	0	0.1	-0.2	0.17	-0.25	0.44	-0.15	0.01	-0.82	-0.25	-0.27	-0.68	-0.79	-0.36	-0.01		-0.23	-0.1	-0.1	-0.3	-0.01	0.16	-0.32	-0.63	0.15	0.24	0.31	-0.48	-0.08	-0.01	0.1	0.19	0.18	0.08
AGI_HUM1_OLIGO_A_23_P106906	PPL ^ Periplakin ^ NM_002705 ^ 5493	4	0	-0.32	-0.13	0.09	-0.12	0	-0.01	-0.2	-0.1	-0.16	-0.03	0.31	0.33	-0.16	-0.34	-0.13	0.01	-0.12	0.24	0.01	-0.24	-0.11	0	-0.19	0.06	0.27	0.2	0.13	-0.06	0.01	-0.16	-0.03	0.02	0.11	0.37	0.24	0.21	0.18	0.04	-0.11	0.04	0.27	0.23	0.56	0.71	0.56	0.35	-0.1	-0.1	-0.12	-0.11	0.05	-0.32	-0.26	0.31	0.18	0.53	0.09	0.24	0.34	-0.11	0.37	0.22	0.07	-0.06	-0.02	-0.04	0.06	0.22	-0.09	-0.19	-0.21	-0.14	-0.16	-0.27
AGI_HUM1_OLIGO_A_23_P106945	ADCY7 ^ Adenylate cyclase 7 ^ NM_001114 ^ 113	3		0.05	0.12	0.05	-0.05	-0.05	-0.19	-0.39	-0.52	-0.25	0.04		-0.08	0.07	0.04	0.18	0.07	-0.14	-0.06	-0.16	-0.59	0.27	0	-0.08	-0.22	-0.26	-0.45	-0.47	0.12	0.03	0.01	0.16	-0.2	0.13	0.07	-0.14	0	0.04	0.12	-0.19	-0.12	0.1	0.06	0.07	0	0.03	-0.17	-0.11	-0.16	0.07	0.11	-0.09	-0.06	-0.04	0.07	-0.06	0.12	-0.64	0.2	-0.13	-0.05	0.24	-0.01	-0.08	0.14	0.35	-0.14	0.01	-0.02	0.18	0.03	0.02	0.04	-0.05	0.09
AGI_HUM1_OLIGO_A_23_P106973	MSF ^ MLL septin-like fusion ^ NM_006640 ^ 10801	12	1	0.47	0.87	-0.21	0.34	0.02	-0.37	0.8	0.77	0.18	0.59	-0.06	-0.33	-0.04	-0.15	-0.13	-0.38	-0.01	0.52	-0.15	1.18	0.86	0.79	0.32	0.34	0.17	0.71	0	-0.1	0.13	-0.28	-1.2	-0.4	-0.38	0.64	0.46	1.1	0.42	0.21	-0.49	-0.36	0.37	0.26	1.02	1.43	-0.56	-0.39	-0.07	-0.22	-0.45	0.07	-0.66	-0.35	-0.5	0.04	0.12	-0.05	-0.3	-0.24	0.54	-0.29	0.27	0.42	-0.47	-0.29	-0.46	-0.44	-0.45	-0.47	-0.38	0	0.47	0.46	0.4	0.44
AGI_HUM1_OLIGO_A_23_P10699	^  ^ ENST00000374274 ^ 	6			0.25	0	0.04	0.08	0.47	0.12	0.43	0.62	0.41	0.03	-0.17	0.1	-0.18	0.19	0.32	0.06	-0.44	-0.06		0.36	0.61	0.33	0.16	0.39	0.7	0.31	-0.2	-0.01	-0.31	-0.33	-0.36	0	-0.29	-0.63			-0.03	-0.14	0.23					0.08	0.32	-0.09	-0.11	0	-0.14	0.29	-0.3	-0.26	0.05	-0.63		-0.07	-0.36		-0.54	-0.53	-0.35	0.1	-0.27	0.13	-0.21	0	-0.07	0.02	-0.17		0.32	0	0
AGI_HUM1_OLIGO_A_23_P106998	MRPS23 ^ Mitochondrial ribosomal protein S23 ^ NM_016070 ^ 51649	2	0.37	0.25	0.37	0.14	0.32	-0.28	-0.11	0.2	0.1	0	0.21	-0.25	-0.08	-0.24	-0.02	0.19	0.53	0.11	0.71	0.4	0.04	0.22	0.24	0.15	0.26	0	0.41	0.19	0.11	-0.01	0.19	0.16	0.17	-0.15	-0.16	-0.32	-0.21	-0.44	-0.2	0.41	0	-0.09	-0.3	-0.44	-0.16	-0.37	-0.18	0.15	0.2	-0.18	-0.11	-0.17	-0.03	-0.08	-0.57	-0.01	-1.04	-0.11	-0.27	-0.37	0.18	-0.19	-0.11	-0.11	-0.01	0.43	0.03	0.13	0.25	-0.05	-0.02	0.29	0.52	0.44	0.37
AGI_HUM1_OLIGO_A_23_P10701	"APBB2 ^ Amyloid beta (A4) precursor protein-binding, family B, member 2 (Fe65-like) ^ NM_173075 ^ 323"	9		-0.35	-0.08	0.01	-0.37	-0.37	-0.21	-0.72	-0.75	-0.16	0.06	-1.07	0.03	0.14	0.52	0.47	0.35	1.69	-0.13	-0.21	-0.35	0.08	-0.33	-0.02	-0.38	-0.29	0.01	-0.09	-0.04	0.03	0.61	-0.01	0.62	0.3	0.35	-0.08	0.26	-0.29	-0.32	-0.04	0.26	0.59	0.25	0.25	0.57	-0.25	-0.73	-0.26	0.24	0.66	0.25	0.28	0.3	0.73	0.39	-0.1	-0.1	0.18	-0.08	0.3	-0.02	0.04	-0.08	-0.29	-0.09	0.27	0.21	0.46	0.42	0.09	-0.09	-0.02	-0.24	0.19	-0.05
AGI_HUM1_OLIGO_A_23_P107036	C17orf35 ^ Chromosome 17 open reading frame 35 ^ NM_003876 ^ 8834	5	-0.57	-0.05	0.04	0.07	-0.15	-0.24	-0.15	-0.56	-0.66	-0.05	-0.16	-0.13	0	0.14	-0.05	0.37	0.44	0.11	-0.04	-0.19	-0.42	-0.38	-0.32	-0.07	0.11	-0.1	0.05	-0.03	0.16	0.06	-0.16	0.15	0.17	0.27	0.49	-0.04	0.16	0.13	-0.1	0.55	0.03	-0.1	0.01	-0.07	-0.2	0.25	0.36	0	0.14	-0.03	-0.2	0.19	-0.1	0.04	-0.16	-0.33	0.13	-0.05	0.29	-0.04	0.21	-0.02	0	0.19	0.19	0.07	0.14	0.24	0.47	0.28	0.13	-0.69	-0.4	-0.11	0
AGI_HUM1_OLIGO_A_23_P107048	^  ^ BC002811 ^ 	24	0.13	-0.07	-0.03	0.18	-0.18	0.02	0.01	-0.13	-0.09	0.23	-0.07	0.31	-0.07	0.01	-0.18	0.15	-0.18	-0.28	0.17	-0.14	-0.3	-0.04	0.1	-0.07	0.1	0.22	-0.26	-0.02	0.11	0.2	0.06	-0.08	-0.06	0.07	0.01	0.24	0	0.18	0	0.13	0.17	0.42	0.16	0.27	0.35	-0.02	0.05	0.04	0.03	-0.09	0.07	-0.07	-0.11	-0.13	0.21	0.2	0.33	0	0.27	-0.11	0	0.12	-0.12	-0.15	-0.24	-0.18	-0.04	0.11	-0.1	0.02	-0.13	-0.15	-0.31	-0.26	-0.35
AGI_HUM1_OLIGO_A_23_P107051	TCAP ^ Titin-cap (telethonin) ^ NM_003673 ^ 8557	0	-0.06	0.07	0.32	-0.01	0.18	-0.17	-0.18	-0.18	0.2	0.07	-0.06	-0.12	-0.05	0.33	0.17	0.21	-0.35	0.12	-0.07	-0.09	0.01	-0.12	-0.05	0.02	-0.01	-0.09	0.1	-0.09	-0.11	0.07	0.05	0.08	0.11	0.19	0.19	-0.01	0.33	-0.25	0.13	0.24	0.47	-0.06	0.03	-0.01	-0.04	-0.28	0.17	0.15	0.14	0.1	0.13	0.08	-0.09	0.09	0.68	-0.11	-0.14	-0.47	0.19	0.21	-0.05	-0.09	-0.13	-0.15	-0.15	-0.06	0.05	0.47	-0.26	0.18	0	-0.11	-0.06	0.07	-0.06
AGI_HUM1_OLIGO_A_23_P107073	"RPA1 ^ Replication protein A1, 70kDa ^ NM_002945 ^ 6117"	19	-0.05	-0.08	-0.07	0.26	-0.08	-0.23	0.07	-0.11	-0.26	-0.23	-0.09	-0.08	0.06	-0.13	0.19	0.07	0.23	0.44	0.6	0	0.13	0.25	-0.04	0.11	-0.33	-0.14	-0.07	-0.06	0	-0.07	0.14	-0.1	0.24	0.41	-0.01	-0.02	0.03	-0.04	-0.07	0.25	0.39	-0.14	-0.05	-0.03	0.06	0	0.06	0.12	0.04	0.1	0.31	0.18	0.07	0.21	0.38	0.02	-0.13	0.22	-0.16	-0.16	-0.01	-0.13	-0.03	0.13	0.28	0.12	0.35	0.1	0.18	0.25	-0.07	-0.12	0.05	-0.21	-0.06
AGI_HUM1_OLIGO_A_23_P107087	FLJ10534 ^ Hypothetical protein FLJ10534 ^ NM_018128 ^ 55720	1	0.07	0	0.26	0.15	0.02	-0.21	-0.17	0.17	-0.06	0.19	-0.28	-0.36	-0.53	-0.12	-0.11	0.26	0.26	0.18	0.33	-0.1	0.11	0.19	-0.13	-0.15	-0.09	-0.04	-0.17	-0.2	0.1	0.11	0.2	0.05	0.22	-0.11	-0.14	-0.25	-0.06	-0.22	-0.14	0.38	0.21	-0.1	0.04	-0.23	-0.27	-0.32	0.17	-0.1	0.27	0.19	0.08	-0.03	-0.03	0.07	-0.2	0.08	-0.18	0.01	-0.02	-0.26	0.07	0.05	-0.05	-0.12	0	0.29	-0.14	0.17	0.08	-0.02	0.17	0.06	0.52	0.15	-0.02
AGI_HUM1_OLIGO_A_23_P107102	LOC84643 ^ Kinesin protein ^ NM_032559 ^ 84643	3	-0.58	-0.31	-0.12	-0.12	-0.33	-0.2	0.19	0	-0.24	-0.17	-0.39	0.6		0.03	0.28	0.09	0.24	0.11	-0.17	-0.04	-0.76	-0.4	-0.27	-0.2	-0.33		-0.57	-0.26	0.25	0.27	0.28	0.17	-0.12	-0.19	0.14	0.12	0.15	-0.07	-0.11	-0.07	0.06	-0.04	0.04	0.12	0.08		-0.08	0.25	0.08	0.06	0.05	0.24	-0.09	0.05		0.06		0	0.23	-0.27	0.24	0.13	0.07	0.17	-0.48	0.29	-0.22	0.24	-0.28	0.1	-0.15	-0.79	-0.56	0.03	-0.31
AGI_HUM1_OLIGO_A_23_P107116	ZNF179 ^ Zinc finger protein 179 ^ NM_007148 ^ 7732	5			-0.42	-0.24		-0.84	-0.83			-0.45	-0.31	-0.73	0.38	0.79	0.46	0.68	-0.06	-0.35	-0.61	-0.66			-0.45	-0.38	-0.03	-0.2	-0.28	-0.08	-0.47	0.04	-0.51	0.31	-0.34	-0.15		0.06	0.12		-0.13		0.82		-0.25	0.31	-0.08	-0.57	0.81	0.03	0.16	0.63	0.27	1.1	0.68	0.63	0.21		0.26	0.78	0.45	0.86	0.7	0.8	0.17	0.66	0.47	0.18	-0.06	-0.14	0.08	0.36	-0.43		-0.59	-0.61	-0.45
AGI_HUM1_OLIGO_A_23_P107154	USP32 ^ Ubiquitin specific protease 32 ^ NM_032582 ^ 84669	1	0.29	0.15	0.47	0.43	0.21	-0.11	0.06	0.36	0.38	-0.06	-0.01	0.18	0.07	-0.17	-0.16	-0.01	0.54	0.25	0.78	-0.01	0.19	0.37	-0.09	-0.1	-0.11	-0.08	-0.09	-0.15	0.17	-0.02	0	0.23	0.52	-0.04	-0.17	-0.11	0	-0.24	-0.14	0.29	0.5	-0.28	-0.44	-0.29	-0.15	0.09	0.5	0.07	0.47	-0.25	-0.14	-0.3	-0.3	-0.42	-0.01	0.65	0.11	-0.09	-0.29	-0.17	0.14	-0.04	0.02	-0.37	0.04	0.15	0.08	-0.07	-0.26	-0.08	0.25	0.29	0.42	0.52	0.39
AGI_HUM1_OLIGO_A_23_P107166	ACBD4 ^ Acyl-Coenzyme A binding domain containing 4 ^ NM_024722 ^ 79777	12	0.26	0.13	-0.13	-0.41	0.02	0.1	0.2	-0.02	-0.19	0.36	0.28	0.25		-0.11	-0.2	-0.5	-0.38	-0.01	-0.26	-0.08		0.37	0.27	0.3	0.14	-0.06	0.15	0.01	0.32	-0.09	0.05	0.15	-0.24	-0.09		0.06		-0.09	0.23	-0.03	-0.05	-0.16	0.2				-0.3	-0.01	-0.35	0.06	0.07	-0.11	-0.25	-0.16	-0.06	0.17	0.12	-0.17	-0.04	0.22	-0.1	0.1	0.15	-0.18	-0.02	-0.27	0.07	0.08	-0.09	0.05	-0.4	0.42	0.06	0.12	0.13
AGI_HUM1_OLIGO_A_23_P1072	"ATP1A1 ^ ATPase, Na+/K+ transporting, alpha 1 polypeptide ^ NM_000701 ^ 476"	15	-0.11	0.05	0.27	-0.13	0.11	-0.03	0.27	0.1	0.09	-0.36	-0.07	-0.02	-0.11	-0.39	-0.36	-0.22	-0.27	-0.75	0.05	-0.45	0.04	-0.55	0.03	0.15	0.45	0.65	0.67	0.64	-0.11	0.28	-0.28	-0.75	-0.36	-0.47	-0.16	0.16	0.48	0.05	0.34	-0.52	-0.43	0.14	0.25	-0.14	0.32	-0.24	0	-0.06	0.01	-0.34	-0.25	-1.05	-0.81	-1.12	-0.23	0.12	0	-0.28	0.15	0.48	0.19	-0.28	0.38	-0.25	0.08	-0.36	0.3	0.1	-0.42	0.2	0.31	0.18	0.45	0.04	-0.19
AGI_HUM1_OLIGO_A_23_P107206	STAT3 ^ Signal transducer and activator of transcription 3 (acute-phase response factor) ^ NM_213662 ^ 6774	1	0.21	0.18	0.17	-0.09	-0.01	0.02	-0.06	-0.05	0.1	-0.13	0.25	-0.12	-0.15	-0.07	0.02	0.11	0.24	0.01	-0.24	0.11	0.24	0.12	0.32	0.16	0.11	0.01	0.3	-0.13	-0.11	-0.06	-0.11	-0.17	-0.13	-0.12	0.14	0.09	0.16	0.02	0.12	0.23	0.21	-0.03	0.08	-0.1	-0.01	-0.29	-0.21	-0.16	-0.2	0.25	0.02	-0.16	-0.14	-0.16	-0.1	0.04	-0.04	-0.26	0.07	0.09	-0.21	-0.18	0.08	-0.15	0.03	0	0.12	-0.11	-0.19	-0.04	0.08	0.35	-0.07	-0.02	0.11
AGI_HUM1_OLIGO_A_23_P107211	"RAB5C ^ RAB5C, member RAS oncogene family ^ NM_201434 ^ 5878"	13	-0.62	-0.18	-0.02	-0.03	-0.19	0.07	0.08	0.24	-0.1	-0.06	-0.17	0.29	0.04	-0.08	0.13	-0.35	0.04	-0.04	-0.13	0.13	-0.46	-0.24	-0.11	-0.03	0	0.12	0.02	0.28	0.16	0.08	0.02	-0.13	0.51	-0.43	0.02	0.17	0.23	0.2	0.03	-0.14	-0.12	0.04	0.34	0.09	0.09	0.32	0.58	-0.19	-0.08	-0.19	-0.07	-0.29	-0.22	-0.4	0.19	-0.23	0.29	0.51	0.26	0.02	0.32	0.14	0.16	-0.1	-0.45	0.06	0.04	-0.02	-0.49	-0.69	-0.04	-0.38	-0.33	0.04	-0.19
AGI_HUM1_OLIGO_A_23_P107214	"RAB5C ^ RAB5C, member RAS oncogene family ^ NM_201434 ^ 5878"	12	0	0	0.02	0.03	-0.03	-0.01	-0.1	0.03	0.12	0.04	0.01	-0.03	0.03	-0.14	0.02	-0.24	0.05	0.03	0.27	-0.02	0.1	-0.01	0.1	-0.02	0.09	0.08	0.12	0.11	-0.02	-0.05	-0.04	0.14	0.11	0.01	-0.07	-0.08	0.21	-0.1	0	-0.22	-0.05	0.01	0.11	0.18	0.14	0.09	0.07	-0.01	-0.16	-0.21	-0.06	-0.14	-0.31	-0.04	0.08	0.01	-0.08	-0.29	-0.06	0.14	0	-0.08	0.03	-0.3	-0.05	0.08	-0.05	-0.21	-0.28	-0.11	0.21	-0.12	0.21	0.2	0.09
AGI_HUM1_OLIGO_A_23_P107238	MBTD1 ^ Mbt domain containing 1 ^ NM_017643 ^ 54799	6	0.18	0.16	0.18	-0.29	0.13	0.14	-0.14	0.12	0	0.18	0.06	-0.25	0.09	0.04	-0.08	-0.06	-0.13	-0.03	-0.1	-0.03	0.34	0.07	0.19	0.1	0.22	0.33	0.26	0.1	-0.02	0.1	-0.02	-0.08	0.03		-0.14	-0.17	0.12		-0.11	-0.18	0.05	0.04	-0.2	-0.07	-0.06	0.42	-0.51	-0.16	0	0.11	-0.14	0.19	-0.44	0	-0.21	0.16		-0.01	-0.27	-0.19	-0.07	-0.2	-0.11	0.04	-0.15	0	0.01	0.15	-0.14	0.23	-0.12		0.05	0.11	-0.07
AGI_HUM1_OLIGO_A_23_P107257	SPOP ^ Speckle-type POZ protein ^ NM_001007226 ^ 8405	0	-0.12	0.08	0.23	-0.17	0.57	0.39	-0.04	0.38	0.58	0.11	0.23	0.65	0.32	0.1	0.06	0	-0.16	-0.3	-0.08	-0.18	-0.17	0.27	-0.03	0.01	0.1	0.01	-0.06	-0.05	-0.17	0.04	-0.07	0.07	-0.55	-0.41	0.45	-0.15	0.62	-0.22	0.23	-0.03	0.16	0.23	-0.09	0.26	0.65	-0.22	0.12	-0.63	-0.1	-0.29	0.17	0.09	0.17	-0.27	-0.1	0	-0.15	-1.33	0.23	0.67	-0.03	-0.1	0.12	-0.22	-0.13	-0.17	-0.06	-0.11	-0.01	0.24	0	0.14	0.15	0.3	-0.03
AGI_HUM1_OLIGO_A_23_P107283	HOXB2 ^ Homeo box B2 ^ NM_002145 ^ 3212	6	0.67	0.29	0.28	0.03	-0.1	-0.23	-0.96	0.24	0.38	0.8	-0.09	0.36	-0.84	1.04	-0.71	0.46	-0.54	0.7	-0.44	-0.39	1.02	0.41	0.48	-0.11	0.47	0.38	0.13	-0.25	0.28	0.29	-0.82	0.01	-0.82	-0.91	-0.03	-0.85	-1	0.18	-0.83	-0.18	-0.89	0.35	-0.92	0.24	-0.83	0.48	-0.53	0.31	-0.62	-0.66	1.09	0.23	0.31	0.74	0.89	0.28	-1.78	0.44	-0.95	-1.06	-0.75	-0.15	-1.18	0.77	-0.93	-0.71	-0.59	1.03	0.26	-0.63	-0.62	0.57	0	-0.01	0.15
AGI_HUM1_OLIGO_A_23_P107295	LOC114659 ^ KIAA0563-related gene ^ NM_052888 ^ 114659	11	0.16	0.09	0.09	-0.07	-0.07	-0.05	-0.1	0.21	0.24	0.06	0.42	1.53	-0.3	-0.14	-0.19	0	0.18	-0.04	-0.1	-0.18	0.26	0.04	0	0.17	0.41	-0.04	0.1	0.09	0.05	-0.26	-0.26	-0.06	-0.08	-0.3	0.22	-0.27	-0.16	-0.01	0.14	0.15	0.02	-0.06	-0.48	0.07	0.19	-0.19	0.37	-0.14	-0.01	-0.01	-0.04	0.24	0.91	0.45	-0.29	-0.28	-0.05	0.16	-0.5	-0.42	-0.41	-0.13	-0.12	-0.15	0.13	-0.06	0.17	0.41	0.45	0.42	0	0.43	0.12	0.29	0.25
AGI_HUM1_OLIGO_A_23_P107307	"SLC13A2 ^ Solute carrier family 13 (sodium-dependent dicarboxylate transporter), member 2 ^ NM_003984 ^ 9058"	4	-0.03	0.05	0.14	0.2	0.02	0.06	0.14	-0.04	0	-0.06	0.24	-0.12		-0.25	-0.09	-0.22	-0.17	-0.05	-0.1	0.02	-0.02	0.05	0.07	0.08	-0.23	0.05	-0.11	0	0.06	0.15	-0.98	-0.02	-0.05	-0.13	0.07	0.23	0.27	0.05	0.14	0.01	-0.15	0.2	0.16	0.43	0.39	-0.28	-0.07	-0.32	0.08	-0.11	0.23	-0.2	-0.51	-0.65	-0.23	0.09		-0.16	0.19	-0.03	0.13	-0.16	0.21	-0.24	0.05	-0.01	-0.05	-0.14	-0.91	0.15	0.02	0.19	0.07	0.09	-0.24
AGI_HUM1_OLIGO_A_23_P107313	SDF2 ^ Stromal cell-derived factor 2 ^ NM_006923 ^ 6388	49	-0.24	0.05	0.16	-0.02		0	-0.17	0.31	0.4	0.04	-0.01	-0.04	0.32	0.04	0.03	-0.27	0.23	0.16	-0.01	-0.06	0.01		0.12	0.11	0.12	-0.02	0.23	0.22	-0.18	0.08	-0.87	-0.12	0.15	-0.52	-0.09	0.02	0.34	0.02	0.11	-0.05	0.3		-0.03		0.03	-0.11	0.32	0.03	-0.03	-0.04	0.06	-0.03	-0.4	-0.06	-0.06	-0.02		-0.01	-0.24	-0.03	0.11	-0.13	-0.08	0.01	-0.02	-0.03	0.15	-0.18	-0.21	-0.3	0		0.14	0.09	0.02
AGI_HUM1_OLIGO_A_23_P107322	CORO6 ^ Coronin 6 ^ NM_032854 ^ 84940	14	-0.1	-0.21	-0.32	-0.39	-0.03	-0.1	0.3	-0.27	-0.06	-0.24	-0.31	0.19	0.48	-0.06	0.18	-0.79	-0.54	-0.05	-0.6	0.14	0.14	-0.2	-0.33	-0.43	0	-0.12	-0.28	0.03	0.12	-0.04	-0.03	-0.02	-0.17	0.23	0.29	0.31	0.48	0.29	0.21	-0.15	0	0.2	0.28	0.45	0.49	0.49	0.15	-0.02	0.07	0.3	0.17	0.05	0.11	-0.02	0.24	0.14	0.27	-0.24	0.42	0.31	0.1	0.11	0.35	0.1	-0.05	-0.32	0.11	-0.14	-0.16	0.02	-0.38	-0.02	-0.38	-0.43	-0.18
AGI_HUM1_OLIGO_A_23_P107336	"CENTB1 ^ Centaurin, beta 1 ^ NM_014716 ^ 9744"	7	-0.39	-0.43	0.09	0.15	-0.16	-0.23	0.01	-0.13	0.01	-0.06	-0.3			-0.07	0.33	0.04	0.09	0.17	-0.02	0.06	-0.6	-0.36	-0.4	-0.39	-0.15	-0.08	-0.37	-0.12	-0.06	-0.04	0.21	0.16	0.03		0.2	0.11	-0.07		-0.33	0	0.15	0.04	0.11		0.16			0.14	-0.02	0.19	0.14	-0.02	-0.3	0.06	0.63	-0.14	0.52		-0.05		0.03	-0.14	-0.12	0.08	0.06	0.15	0.03			-0.29	0.18		-0.02	0.03	-0.29
AGI_HUM1_OLIGO_A_23_P107350	"SLC2A4 ^ Solute carrier family 2 (facilitated glucose transporter), member 4 ^ NM_001042 ^ 6517"	1		0.05	0.14	0.17	0.1	0.04	-0.14	-0.15	0.21	0.12	0.07	-0.36	-0.31	-0.05	-0.04	0.4	0.15	-0.03	0.03	-0.04	-0.23	0.13	0.14	0.1	-0.04	0	0.18	0.13	-0.15	-0.2	0.04	0.21	0.01	-0.29	0.29	-0.1	-0.11		0.03	0.3	0.15	-0.32	0.11		0.01		-0.49	-0.16	-0.12	-0.12	0	-0.18	-0.4	0.02	-0.19	-0.06		-0.13	-0.09	-0.06	-0.01	-0.19	0.16	-0.16	0.09	0.12	0.01	0.02	-0.38	-0.13	-0.08	0.23	0.15	0.05	-0.04
AGI_HUM1_OLIGO_A_23_P107351	^  ^ NM_001033053 ^ 	18	0.32	-0.06	0.18	0.35	-0.09	-0.09	-0.06	0.07	-0.24	-0.05	0.04	0.54	0.03	0.05	-0.38	0.14	0.14	-0.24	-0.01	-0.37	0.11	0.08	0.22	-0.14	0.26	0.23	0.14	0	-0.14	-0.15	-0.22	-0.28	-0.41	-0.14	0.23	-0.05	0.1	0.6	0.04	-0.09	-0.22	0.33	-0.12	0.21	0.46	0.33	0.04	0.02	-0.3	-0.34	0.19	-0.31	-0.24	-0.06	0.34	0.07	-0.28	0.34	-0.19	0.23	0.21	0.31	0.01	-0.7	-0.46	-0.16	-0.42	-0.03	0.09	-0.09	0.33	-0.13	-0.06	-0.12	0.11
AGI_HUM1_OLIGO_A_23_P107369	KIF1C ^ Kinesin family member 1C ^ U91329 ^ 10749	3	-0.41	-0.72	-0.01	0.21	0.03	0.13	0.18	-0.11	-0.27	-0.05	-0.05	0.2	0.13	-0.04	0.08	0.2	0.18	0.04	0.15	0.09	-0.39	-0.16	-0.11	-0.32	-0.09	0.28	0.27	0.35	-0.09	0.06	0.36	-0.01	0.29	0.31	-0.02	0.01	0.13	-0.1	-0.18	-0.01	0.17	0.1	0.2	0.27	0.39	-0.07	0.11	-0.04	-0.22	-0.27	0.24	-0.07	-0.13	-0.01	0.22	-0.05	0.33	-0.03	0.08	0	-0.07	0.02	-0.04	0	0.02	0.06	0.05	0	-0.13	0.06	-0.45	-0.14	-0.51	-0.26	-0.54
AGI_HUM1_OLIGO_A_23_P107373	NMT1 ^ N-myristoyltransferase 1 ^ NM_021079 ^ 4836	20	-0.03	0.27	0.31	0.09	0.15	-0.09	-0.24	-0.16	-0.26	-0.15	-0.2	-0.16	-0.11	-0.02	0.11	0.16	0.25	0	0.71	-0.1	0.24	0.28	-0.14	0.06	-0.06	0.05	-0.2	-0.19	-0.11	-0.15	0.35	-0.14	0.14	-0.14	0.21	0.06	0	0	-0.14	0.11	-0.06	-0.23	0.32	-0.2	-0.04	-0.36	0.37	0.07	-0.09	-0.07	-0.31	-0.38	-0.08	-0.29	-0.03	-0.12	-0.17	-0.03	-0.1	0.01	0.05	0.02	0.09	-0.04	0.21	0.32	0.04	0.06	0.23	0.01	0.44	0.39	0.24	0.43	0.36
AGI_HUM1_OLIGO_A_23_P107394	HES7 ^ Hairy and enhancer of split 7 (Drosophila) ^ NM_032580 ^ 84667	4	-0.37	-0.58	0.68	-0.21	0.84	0.61	1.12	0.41	0.47	0.43	0.15	0.9	0.19	-0.54	-0.57	-0.97	-0.65	-0.65	0.77	0.53	-0.76	-0.61	0.6	0.7	-0.3	0.2	0.15	0.02	0.61	1.38	-0.94	-0.15	-0.49	0.14	0.18	0.87	0.72	-0.56	0.01	-0.29	-0.19	0.83	1.14	1.17	1.53	0.67	0.2	0.04	-0.23	-0.82	-0.43	-0.92	-0.71	-0.99	-0.39	0.48	0.01	-0.12	1.35	0.25	0.29	0.34	-0.23	-0.24	-1.07	-0.11	-0.52	-0.92	-1.01	-0.56	-0.48	0	-0.58	-0.6	-0.76
AGI_HUM1_OLIGO_A_23_P107401	TIMP2 ^ Tissue inhibitor of metalloproteinase 2 ^ NM_003255 ^ 7077	7	0.05	-0.28	-0.25	0	0.09	-0.19	0.1	-0.31	-0.27	-0.22	0.01	0.53	0.2	-0.08	0.49	0.08	0.19	0.15	0.21	0.11	-0.29	-0.78	-0.46	0.02	-0.45	-0.48	-0.09	-0.22	-0.1	-0.22	0.33	0.09	0.28	0.56	-0.11	-0.05	-0.18	-0.01	-0.04	0.24	0.05	0.22	0.17	0.18	-0.15	0.33	0.36	0.09	0.06	-0.05	-0.09	0.41	0.26	0.31	0.36	-0.02	0.62	0.18	0.07	0.07	0.16	0.57	0.21	-0.08	-0.22	-0.19	-0.16	-0.36	-0.05	-0.21	-0.23	-0.43	-0.37	-0.35	-0.28
AGI_HUM1_OLIGO_A_23_P107412	"P4HB ^ Procollagen-proline, 2-oxoglutarate 4-dioxygenase (proline 4-hydroxylase), beta polypeptide (protein disulfide isomerase; thyroid hormone binding protein p55) ^ NM_000918 ^ 5034"	15	0.06	-0.13	0.37	-0.05	0.47	0.21	0.53	0.54	0.42	0.14	0	0.25	0	-0.53	-0.49	-0.56	-0.51	-0.48	0.49	0.03	-0.22	0.08	0.29	0.36	0.1	0.19	0.53	0.38	0.12	0.64	-0.38	-0.23	-0.37	-0.72	-0.12	0.17	0.36	-0.19	0	-0.68	-0.51	0.03	0.02	0.16	0.66	0.07	0.1	-0.13	-0.11	-0.66	-0.48	-1.08	-0.96	-1.36	-0.18	0.04	-0.15	-0.29	0.43	0.18	0.17	-0.1	0.02	-0.45	-0.21	-0.16	-0.23	-0.45	-0.75	-0.47	-0.62	-0.05	0.24	0.15	0.02
AGI_HUM1_OLIGO_A_23_P107421	"TK1 ^ Thymidine kinase 1, soluble ^ NM_003258 ^ 7083"	1	0.55	0.23	0.23	-0.08	0.31	0.08	0.11	0.56	0.43	-0.17	-0.18	-0.19	-0.35	0.52	0.02	0.19	0.44	0.22	1.8	0.61	0.21	0.42	0	0	0.23	0.07	-0.17	-0.02	-0.04	0.06	0.34	-0.15	0.54	0.47	-0.06	-0.02	0.05	-0.52	-0.31	0.18	0.37	-0.16	-0.09	-0.44	-0.34	-0.2	0.09	0.06	-0.02	-0.26	-0.35	-0.2	-0.77	-0.73	0.02	-0.71	-0.48	-0.19	-0.27	-0.35	-0.29	0.16	0	-0.03	0.06	0.17	-0.27	-0.59	-0.32	-0.35	0.14	-0.17	0.25	-0.08	0.09
AGI_HUM1_OLIGO_A_23_P10743	"PDE6B ^ Phosphodiesterase 6B, cGMP-specific, rod, beta (congenital stationary night blindness 3, autosomal dominant) ^ NM_000283 ^ 5158"	1	-0.09	-0.02	0.25	0.05	0.1	-0.01	0.13	0.04	-0.09	-0.01	0.11	-0.1	-0.01	-0.1	-0.03	0.13	0.05	-0.27	0.2	-0.19	0.01	-0.02	0.03	0.02	0.08	0	0.18	-0.09	-0.21	-0.01	0.1	-0.15	-0.19	0.15	0.23	0.02	0.08	-0.04	0.06	0.14	0.01	-0.13	0.07	0.32	0.09	-0.18	-0.63	-0.22	-0.12	-0.01	-0.01	-0.21	-0.2	-0.14	0.27	0.03	0.08	0.04	-0.08	0.15	-0.14	0.14	0.1	-0.15	-0.05	-0.06	-0.01	-0.07	-0.15	0.02	0.11	0.32	0.23	0.08	-0.05
AGI_HUM1_OLIGO_A_23_P107432	FLJ35934 ^ FLJ35934 protein ^ NM_207453 ^ 400579	1	0.15	0.15	0.12	-0.16	0.1	0.05	0.1	0.09	0.14	-0.01	0.07	-0.08	-0.23	-0.32	0.02	0.11	0.21	-0.09	0.12	-0.09	0.33	0.22	0.02	0.07	0.27	0.08	-0.04	0.07	0.09	-0.09	0.2	0.01	-0.01	-0.21	-0.09	-0.14	-0.01	-0.07	-0.12	0.13	0.22	-0.07	-0.08	-0.08	-0.23	-0.5	-0.12	-0.08	-0.06	-0.23	-0.15	-0.38	-0.15	-0.17	-0.08	-0.01	-0.1	-0.12	0.01	-0.11	0.01	0.04	-0.24	0.02	-0.02	0.17	0.1	0.09	-0.12	0.06	0	0.74	0.34	0.26	0.19
AGI_HUM1_OLIGO_A_23_P107454	KRTAP3-1 ^ Keratin associated protein 3-1 ^ NM_031958 ^ 83896	33	-0.32	-0.59	0.11	1.16	2.24	3.08	2.82	-0.39	1.94	-0.82	0.07	-0.32	-0.55	0.15	-0.75	-0.53	1.82	0.2	0.61	0.15	-0.25	0.18	-0.89	-0.45	-0.72	-0.85	-0.71	-0.71	0.19	0.17	1.1	-0.14	0.27	1.24	0.27	1.35	1.3	-0.31	3.37	-1	1.59	-0.76	0.48	-1	0.48	0.74	2.14	-0.47	1.64	2.51	-0.98	-0.49	-1.33	-1.03	-0.66	-0.98	-0.32	-1.35	-0.46	-0.14	-0.47	-0.66	0.23	0.04	0.54	0.58	1.24	-0.54	0.9	0	-0.71	0.22	1.13	-0.16	-0.05
AGI_HUM1_OLIGO_A_23_P107465	"KRTHA1 ^ Keratin, hair, acidic, 1 ^ NM_002277 ^ 3881"	33	-0.17	0.02	1.28	0.75	2.76	2.74	2.12	-0.48	2.13	-0.8	-0.08	0.8	-0.03	-0.41	-1.09	-0.1	1.07	0.17	-0.06	-0.74	-0.09	1.39	-0.09	0.01	-0.97	-1.01	-0.79	-0.5	0.52	1.13	0.24	0.17	-0.06	0.51	0.08	0.9	1.56	-0.33	2.93	-0.79	0.58	-0.25	-0.37	-0.03	1.38	0.87	1.39	-0.61	1.73	1.14	-1.25	-0.69	-1.25	-1.05	-0.61	-0.32	0.28	-0.8	-0.23	-0.37	-0.36	-0.01	0	0.14	0.16	-0.31	0.45	-0.22	1.16	0.17	-0.33	0.45	1.33	0.48	0.29
AGI_HUM1_OLIGO_A_23_P107483	"OR3A3 ^ Olfactory receptor, family 3, subfamily A, member 3 ^ NM_012373 ^ 8392"	1	0.21	0.17	0.2	0.19	0.03	0.14	-0.13	-0.03	-0.12	0.01	0.22	-0.22	-0.29	-0.08	-0.07	0.04	0.13	-0.07	0.16	0.06	-0.11	0.15	-0.07	0.06	-0.03	0.06	0.03	-0.03	-0.32	-0.09	-0.03	-0.19	-0.07	0.21	-0.12	0.05	0	0	0.09	-0.03	-0.01	0.14	0.07	0.01	0.05	-0.08	-0.29	-0.16	-0.36	-0.06	0.05	0.01	-0.16	-0.18	0.08	-0.03	-0.2	0.1	0	0.09	-0.22	-0.01	0.07	-0.13	-0.02	-0.12	0.02	-0.08	-0.04	0.02	0.02	0.29	0.44	-0.17	0.02
AGI_HUM1_OLIGO_A_23_P107507	CBX1 ^ Chromobox homolog 1 (HP1 beta homolog Drosophila ) ^ NM_006807 ^ 10951	3	-0.22	0.16	0.18	0.02	-0.59	-0.59	-0.08	-0.11	-0.97	-0.5	-0.59	0.28	0.11	0	-0.43	0.49	0.49	-0.27	0.88	-0.46	-0.63	0.22	-0.86	-0.39	-0.56	0.43	-0.62	-0.1	0.19	-0.07	0.33	0.5	0.15	-0.04	-0.61	0.32	-0.05	0.32	0.21	0.21	-0.05	0.52	0.08	-0.42	-0.27	-0.29	0.71	-0.15	-0.06	-0.09	0.23	-0.28	-0.49	0.35	-0.36	0.31	2	0.27	0.34	0.03	0.19	0.32	0.33	-0.19	0.11	0.12	-0.48	0.24	-0.06	0.22	1.57	-0.01	0.47	-0.2	-0.23
AGI_HUM1_OLIGO_A_23_P107513	C18orf9 ^ Chromosome 18 open reading frame 9 ^ NM_024899 ^ 79959	5	-0.11	-0.01	0.15	0.34	0.06	-0.1	0.16	0.09	0.08	0.07	0.04	0.02	0.34	-0.14	-0.06	0.14	0.28	0.15	0.31	-0.05	-0.13	-0.06	-0.16	-0.08	0.02	-0.13	-0.21	-0.04	0.18	-0.01	0.06	0.06	0.15	-0.05	-0.14	-0.04	0.02	-0.32	-0.02	0.04	0.19	-0.13	-0.12	-0.25	-0.16	-0.01	0.56	0.12	0.21	-0.13	0.05	0.21	-0.13	0.36	-0.18	-0.25	-0.14	0.08	-0.01	-0.02	0.16	-0.03	-0.04	0.09	0.21	0.36	0.01	0.04	0	-0.25	-0.01	-0.33	0.1	0.14	-0.08
AGI_HUM1_OLIGO_A_23_P107531	LOXHD1 ^ Lipoxygenase homology domains 1 ^ BC047720 ^ 125336	8	-0.14	-0.12	-0.17	0.04		0.13	0.09	-0.18	0.04	-0.11	0.01			0	0.22	0.11	-0.1	0.28	0.02	0.26	-0.03	0.03	-0.03	0.12	-0.09	-0.05	-0.18	0.15	0.04	-0.09	0.19	1	0.06		-0.08	0.08	-0.17	-0.06	-0.16	-0.01	0.03	0.08	0.09	0.11	-0.27	0.28	-0.76	-0.01	-0.25	-0.07	0.08	0.04	-0.38	0.07		-0.07	0.44	-0.16	0	0.05	0.08	-0.07	0.12	-0.12	0.11	0.21	0.12	0.11	-0.09	-0.39	-0.21	-0.44	-0.03	0.08	-0.11
AGI_HUM1_OLIGO_A_23_P107552	KIAA1012 ^ KIAA1012 ^ NM_014939 ^ 22878	5	-0.21	-0.3	-0.06	0.34	-0.16	-0.43	0	-0.24	-0.84	-0.22	-0.24	0.03	0.36	0.29	-0.13	0.31	0.33	0.02	-0.26	0	-0.28	-0.25	-0.1	-0.18	-0.11	-0.14	-0.02	-0.03	-0.1	-0.19	-0.11	0.01	0.05	0.44	0.66	-0.15	0.18	0.13	0.08	0.3	0.35	-0.25	-0.15	0.02	0.26	0.24	0.33	-0.07	-0.05	0.03	0.19	0.45	0.14	0.25	0.1	-0.08	-0.75	0.31	-0.34	0.12	-0.03	0	0.09	-0.07	0.14	0.18	0.31	0.59	0.48	0.38	-0.01	-0.58	-0.36	-0.39	0.22
AGI_HUM1_OLIGO_A_23_P107587	"NPC1 ^ Niemann-Pick disease, type C1 ^ NM_000271 ^ 4864"	3	-0.25	-0.25	-0.05	-0.01	0.1	-0.04	0.16	-0.07	-0.32	-0.19	-0.09	0.02	-0.17	-0.09	-0.02	0.2	0.24	0.02	0.01	0.14	-0.52	-0.18	-0.22	-0.06	-0.31	-0.19	-0.36	-0.18	-0.25	-0.04	0.12	-0.04	0.08	0.17	-0.01	0.01	0.09	0.01	0.13	0.17	0.18	0	0.17	0.07	0.18	-0.01	0.23	-0.12	0.07	0.17	-0.1	0.03	-0.73	-0.09	-0.05	-0.11	0.1	0.09	0.06	0.15	0	0.1	0.17	-0.09	0.01	0.02	0.13	0.12	0.18	0.1	0.01	-0.39	-0.13	-0.11	-0.2
AGI_HUM1_OLIGO_A_23_P107597	"ATP8B1 ^ ATPase, Class I, type 8B, member 1 ^ NM_005603 ^ 5205"	3	-0.19	-0.14	0.23	0.07	-0.16	-0.11	-0.33	-0.21	-0.5	-0.19	-0.07	0.18	0.2	0.07	0	0.45	0.25	0.2	-0.21	-0.09	-0.34	-0.15	-0.11	-0.13	-0.05	-0.11	-0.21	-0.32	0.06	-0.23	-0.23	0.07	0.03	0.25	-0.1	0.05	0.03	0.04	0.22	0.16	0.02	-0.08	-0.18	-0.11	0.06	0.05	-0.11	-0.04	0.08	0.05	-0.11	0.12	0.05	0.2	0.12	0.04	-0.19	-0.08	0.06	-0.03	0.05	-0.06	0.06	0.06	-0.07	-0.08	0.04	0	0.17	0.18	0.33	-0.25	-0.18	0.04	0.11
AGI_HUM1_OLIGO_A_23_P107612	"RAB27B ^ RAB27B, member RAS oncogene family ^ NM_004163 ^ 5874"	3	-0.79	-0.61	-0.18	-0.29	-0.06	-0.35	-0.17	-0.39	-0.83	-0.44	-0.61	0.01	0.14	0.12	-0.31	0.1	0.16	-0.23	-0.18	-0.2	-2.13	-0.54	-0.59	-0.65	-0.4	-0.35	-0.6	-0.46	0.04	-0.05	-0.22	0.12	-0.93	0.5	0.26	0.24	0.03	0.18	0.01	0.04	-0.11	0.16	0.09	0.1	0.22	0.55	1.42	-0.04	-0.44	0.1	-0.28	0.17	0.19	0.03	-0.52	0.06	0.21	0.31	0.16	0.05	0.2	0.03	-0.02	0.1	0.05	0	0.19	0.08	0	-0.01	0.01	-0.78	-0.52	-0.96	-0.37
AGI_HUM1_OLIGO_A_23_P107644	SNRPD1 ^ Small nuclear ribonucleoprotein D1 polypeptide 16kDa ^ NM_006938 ^ 6632	2	0.37	0.45	0.16	0.32	-0.24	0.01	-0.24	0.69	-0.33	-0.23	-0.36	0.1	-0.26	0.62	-0.32	0.25	-0.07	-0.24	1.38	0.07	0.19	0.57	-0.16	-0.5	0.29	0.24	0	0.1	0.02	0.01	-0.17	-0.25	-0.2	-0.31	0.09	-0.55	-0.73	0.21	-0.36	0.04	-0.08	-0.45	-1.12	-0.1	-0.58	0.17	-0.25	-0.08	-0.2	-0.06	0.07	0.18	0.4	0.4	0	0.28	0.14	0.44	-0.17	-0.23	-0.07	0.02	-0.55	-0.43	-0.54	0	-0.45	0.12	0.12	-0.12	0.45	-0.09	0.47	-0.15	0.33
AGI_HUM1_OLIGO_A_23_P107653	^  ^ NM_001014763 ^ 	25	-0.18	0.03	-0.18	-0.11	0.18	0.17	0.16	-0.11	-0.1	-0.22	0.03	0.06	0.11	-0.2	-0.12	0.09	0.02	-0.07	0.45	0.12	0.16	-0.03	-0.13	0.34	-0.23	-0.35	0.37	0.21	-0.15	-0.09	0.01	-0.21	-0.04	-0.04	-0.16	0.14	0.12	-0.24	-0.03	-0.03	0.41	-0.03	0.48	-0.19	0.12	-0.31	0.23	-0.03	0.12	0.01	0.05	-0.26	0.08	-0.06	-0.02	-0.1	0.79	-0.12	0.35	0.39	0.3	-0.15	0.17	-0.09	0	-0.05	0.51	0.09	-0.05	0.27	-0.11	0.06	0	0.09	-0.06
AGI_HUM1_OLIGO_A_23_P107661	"PPP2R1A ^ Protein phosphatase 2 (formerly 2A), regulatory subunit A (PR 65), alpha isoform ^ NM_014225 ^ 5518"	4	-0.1	-0.32	0.28	0.19	-0.05	-0.14	0.03	-0.72	-0.39	-0.08	0.3	-0.18	-0.18	-0.24	-0.35	0.29	-0.05	-0.03	0.11	0	-0.61	-0.21	0.4	0.36	-0.1	-0.11	0.24	-0.03	0.1	0.18	0.07	-0.05	0.05	0.08	0.09	0.22	0.64	0.05	0.25	0.04	0	0.07	0.2	0.25	0.42	-0.35	0.23	-0.3	0.01	-0.46	-0.31	-0.39	-0.32	-0.5	-0.28	-0.02	-0.15	0.27	0.36	0.07	-0.19	0.23	0.17	-0.27	-0.16	0.31	0.05	-0.18	-0.03	0.16	0.07	0	-0.07	-0.15	-0.31
AGI_HUM1_OLIGO_A_23_P107684	ZNF324 ^ Zinc finger protein 324 ^ NM_014347 ^ 25799	12	0.55	0.29	0.26	0.04	0.27	0.2	0	0.01	0.17	0.1	0.24	-0.14	-0.08	-0.22	-0.34	-0.12	0.04	-0.09	-0.42	-0.34	0.63	0.43	0.32	0.29	0.26	0.1	0.34	-0.07	-0.07	-0.04	-0.15	-0.35	0.12	-0.11	-0.11	0.07	-0.18	0.33	-0.06	-0.12	0.16	0.18	0.14	0.31	0.34	-0.22	-0.36	-0.18	-0.32	-0.56	-0.29	-0.29	-0.38	-0.39	0.03	-0.05	0.41	-0.14	0.05	-0.2	-0.34	0.07	-0.04	-0.3	-0.11	-0.04	0.01	0.19	-0.35	-0.32	0.06	0.63	0.15	0.32	0.18
AGI_HUM1_OLIGO_A_23_P107693	ZNF586 ^ Zinc finger protein 586 ^ NM_017652 ^ 54807	1	0.27	0.28	0.15	0.08	0.12	0.1	0.03	0.39	0.07	0.23	-0.04	0.14		-0.68	-0.01	-0.05	0.17	-0.05	0.05	0	0.22	0.5	-0.15	-0.07	0.01	0.2	-0.1	0.24	-0.04	0.02	-0.09	-0.18	-0.22	-0.46	-0.14	-0.01	0.01	-0.4	-0.26	0.17	0.12	-0.24	-0.07		-0.36		0.36	-0.2	0.02	-0.05	-0.04	0.1	-0.11	-0.23	0.03	-0.22	0.07	0.06	-0.21	0.05	-0.25	-0.14	0.16	0	-0.01	0.16	-0.03	-0.01	0.04	-0.39	0.14		-0.26	0.35	-0.06
AGI_HUM1_OLIGO_A_23_P107701	"ERCC1 ^ Excision repair cross-complementing rodent repair deficiency, complementation group 1 (includes overlapping antisense sequence) ^ NM_001983 ^ 2067"	15	0.04	0.03	0.04	-0.27	0.35	0.31	0.44	0.25	0.32	0.13	0.2	0.02	0	-0.41	-0.48	-0.22	-0.21	-0.31	-0.03	-0.06	0.06	0.09	0.3	0.69	-0.02	-0.09	0.2	0.16	0.12	-0.11	0.17	-0.43	0.02	-0.77	-0.36	0.14	0.27	-0.78	-0.41	-0.27	-0.31	-0.25	0.2	0	-0.16	0	0.68	0.14	0.38	-0.44	-0.4	-0.83	-0.82	-0.81	-0.33	-0.26	0.47	-0.04	0.26	0.01	0.14	-0.21	-0.18	0.1	-0.09	0.05	0.4	0	-0.35	-0.04	-0.37	0.23	0.2	0.14	-0.02
AGI_HUM1_OLIGO_A_23_P107714	MARK4 ^ MAP/microtubule affinity-regulating kinase 4 ^ NM_031417 ^ 57787	12	0.33	0.19	0.17	0.22	0.07	0.38	-0.07	-0.01	0.08	0.06	0.08	-0.31	-0.35	0	-0.12	-0.09	-0.03	-0.08	-0.14	-0.1	0.35	0.08	0.15	0.06	-0.06	0.05	0.24	-0.1	-0.08	-0.15	-0.09	-0.07	0.02	0.27	0.19	0.1	0.21	0	0.01	-0.32	-0.01	0.05	0	0.54	0.29	-0.02	-0.13	-0.19	-0.28	-0.26	-0.11	-0.12	-0.37	-0.31	-0.06	-0.04	0.08	-0.09	0.05	0.12	-0.31	0.02	-0.08	-0.11	-0.13	-0.1	-0.18	0.06	0.04	0.16	0.01	0.41	0.21	0.13	0.17
AGI_HUM1_OLIGO_A_23_P107724	ZNF228 ^ Zinc finger protein 228 ^ NM_013380 ^ 7771	2	0.49	0.09	0.08	0.17	-0.11	0.01	0.06	-0.14	-0.07	-0.14	-0.02	0.24	0.13	0.19	0.03	0.37	0.44	0.01	0.03	-0.12	0.21	0.08	-0.01	-0.12	-0.01	0	0.26	-0.15	-0.24	-0.08	-0.19	-0.02	-0.03	-0.13	-0.16	-0.1	-0.1	-0.06	-0.01	-0.11	0.09	-0.13	-0.12	0.02	0.05	0.01	0.28	0.16	0.05	0.18	-0.06	0.25	0	0.33	0.23	-0.06	-0.55	0.35	-0.27	-0.05	-0.1	-0.02	-0.06	-0.01	-0.1	0.19	-0.19	0.3	0.1	0	0.1		0.22		0.14
AGI_HUM1_OLIGO_A_23_P107735	CD79A ^ CD79A antigen (immunoglobulin-associated alpha) ^ NM_001783 ^ 973	4	-0.03	-0.2	0.05	-0.02	0.14	0.03	0.02	-0.01	0.12	-0.08	-0.17	0.13	-0.12	-0.19	0.11	-0.16	-0.1	0.03	0.19	0.06	-0.12	-0.02	0.07	0.05	-0.14	0.08	-0.09	0.05	-0.09	0.05	0.14	-0.09	-0.07	0.03	-0.1	0.15	0.1	0.02	0.01	-0.22	-0.17	0.24	0.24	0.26	0.32	0.01	0.08	-0.19	-0.14	-0.1	0.23	-0.08	-0.04	-0.18	0.1	0.19	0.42	-0.09	0.6	-0.11	-0.08	0.14	0.06	0.02	0.03	-0.07	-0.1	-0.28	-0.29	-0.28	0.02	0	-0.14	-0.08	-0.19
AGI_HUM1_OLIGO_A_23_P107763	ZNF266 ^ Zinc finger protein 266 ^ NM_006631 ^ 10781	18	-0.06	-0.2	0.36	0.5	0.19	0.07	0	0.18	-0.14	-0.16	-0.09	0.09	-0.3	-0.45	-0.39	0.05	0	-0.24	-0.09	-0.09	0.02	-0.12	-0.15	-0.03	0.26	0.15	-0.12	-0.04	0.08	-0.07	0	0.21	0.13	-0.16	0.15	-0.23	0.07	0.46	0.08	-0.15	-0.5	0.15	-0.15	-0.06	0.26	0.04	-0.19	-0.11	-0.03	-0.63	-0.04	-0.19	-0.22	0.12	0.01	0.4	0.12	0	-0.13	0.14	-0.06	0.28	-0.21	-0.73	0	0.17	-0.26	0.16	-0.1	-0.27	0.09	0.07	0.01	0.28	0.11
AGI_HUM1_OLIGO_A_23_P107775	MDAC1 ^ MDAC1 ^ NM_139172 ^ 147744	6	0.4	0.23	0.08	0.15	0.07	0.28	0.12	0.06	0.12	0.14	0.25	-0.19	-0.06	-0.11	-0.08	0.21	0.16	0.26	-0.22	0	0.44	0.37	0.34	0.22	0.24	-0.02	0.49	-0.04	-0.09	-0.13	0.09	-0.12	-0.02	0.06	-0.01	0.05	0.04	-0.04	-0.13	-0.07	-0.07	0.11	-0.04	0.01	-0.23	-0.1	-0.49	-0.27	0.01	0.12	-0.16	0.02	-0.24	-0.06	0.14	-0.18	0.34	-0.26	0.12	-0.09	-0.08	-0.06	-0.09	-0.04	-0.02	0.16	-0.14	-0.33	-0.24	-0.57	0	0.65	0.44	0.32	0.03
AGI_HUM1_OLIGO_A_23_P107795	FLJ10241 ^ Hypothetical protein FLJ10241 ^ NM_018035 ^ 55101	3	-0.23	-0.12	-0.08	0.1	-0.09	-0.34	-0.15	-0.27	-0.33	-0.21	-0.08	-0.32	0.11	0.11	0.14	0.22	0.5	0.27	0.48	-0.08	-0.34	0.05	-0.39	-0.24	0.04	-0.08	-0.21	-0.43	0.09	-0.07	0.14	-0.05	0.28	0.17	0.22	-0.05	0.08	0.04	-0.07	0.39	0.42	-0.12	0.27	0.17	-0.14	0.07	0.06	-0.08	0.12	0.06	-0.33	0	-0.18	0.04	-0.13	-0.15	-0.14	0	0.09	-0.08	0.07	0.04	0.08	-0.12	0.32	0.21	0.41	0	0.45	0.39	0.22	-0.26	-0.04	-0.24	-0.03
AGI_HUM1_OLIGO_A_23_P107801	FLJ21742 ^ Hypothetical protein FLJ21742 ^ NM_032207 ^ 84167	13	-0.21	-0.15	0	0.21	-0.06	0	0.17	0.05	-0.01	0.04	-0.12	0.3	0.26	0	0.01	-0.36	-0.13	-0.07	-0.51	-0.04	-0.02	0.07	-0.05	-0.14	-0.29	-0.11	-0.07	0.06	0.12	-0.02	0.08	0.06	0.01	0.1	-0.3	-0.07	0.01	-0.28	-0.14	-0.25	-0.22	-0.01	-0.11	0.01	0.16	0.29	0.23	0.16	-0.12	0.02	0.06	0.03	0.2	0	0.31	-0.21	0.59	0.05	0.32	-0.2	0.12	-0.09	-0.26	0.23	0.23	0.1	-0.13	-0.27	-0.25	-0.29	-0.08	0.21	0.26	0.5	-0.22
AGI_HUM1_OLIGO_A_23_P10785	VTI1A ^ Vesicle transport through interaction with t-SNAREs homolog 1A (yeast) ^ NM_145206 ^ 143187	5	-0.47	-0.34	-0.05	-0.21		-0.23	0.11	0.18		-0.01	-0.9	0.02	0.18	0.37	0.35	-0.03	0	0.19	0.18	0.33	-0.79	-0.56	-0.73	-0.41	-0.06	-0.05	-0.51	-0.3	-0.06	0.17	-0.15	-0.12	0.74	0.64	0.31	-0.15		0.1	0.19	-0.45	0.09		0	-0.06	-0.05	0.27	0.52	0.1	0.12	0.45	0.08	0.59	1.03	0.63	0.04	-0.02	0.61	-0.22	-0.01	-0.03	0.31	0	-0.01	0.08	0.36	-0.17	0	0.45	0.42	0.59	-0.01		-0.1	-0.33	-0.18
AGI_HUM1_OLIGO_A_23_P107855	FLJ14768 ^ Hypothetical protein FLJ14768 ^ NM_032836 ^ 84922	0			0.29	-0.18	0.26	0.12	0.17	0.33	-0.85	0.22	0.53			-0.42	-0.15	0.17	-0.16	-0.38	0.04	0.18	-0.09	0	0.48	0.33	-0.03	0.12	0.33	0.06	-0.32	-0.48	-0.19	-0.08	1.13		0.1	0.08	0.09		-0.17	-0.13	-0.35	1.54	0.16	0.18	-0.15			-0.18	-0.2	-0.35	-0.02		-0.24	-0.21		0		-0.24	-0.08	-0.14	-0.38	-0.17	0.14	0.05	0.06	0.02	-0.41				-0.15	0.44	0.26	0.1	0.1
AGI_HUM1_OLIGO_A_23_P107894	MGC3262 ^ Hypothetical protein MGC3262 ^ NM_024029 ^ 78992	10	0.01	-0.02	-0.17	0.13	-0.12	0.08	0	0.01	-0.08	0.07	-0.07	0.26	0.16	0.21	0.15	-0.03	0.01	0.1	0.43	-0.05	0.2	0.08	0.02	-0.09	0.06	-0.04	-0.03	0.2	-0.01	0.08	0.03	-0.12	0.04	0.05	-0.26	-0.18	-0.2	-0.14	-0.21	-0.22	-0.15	0.01	-0.04	-0.18	0.01	0.24	0.13	-0.01	-0.01	0.09	0.16	0.13	0.11	0.01	0.04	-0.01	0.33	0.03	-0.06	-0.12	-0.02	-0.01	-0.13	0.25	0.09	0	-0.17	-0.25	-0.14	-0.22	-0.17	-0.17	0.02	-0.1	-0.21
AGI_HUM1_OLIGO_A_23_P107903	^  ^ ENST00000380456 ^ 	1	0.44	0.28	0.61	-0.07	0.54	0.24	-0.07	0.33	0.41	0.29	0.32	-0.24	-0.35	-0.64	-0.11	0.05	-0.17	-0.18	0.18	-0.09	0.49	0.33	0.13	0.55	0.37	0.22	0.23	0.28	0.01	0	0.05	-0.23	-0.06	-0.25	-0.37	-0.46	-0.34	0.04	-0.05	0.28	-0.09	0.07	-0.11		-0.62	-0.52	-0.2	0.03	0.11	-0.63	-0.37	-0.33	-0.26	-0.55	-0.25	0.16		-0.13	-0.31	-0.34	-0.17	0.23	0	-0.14	-0.15	0.01	-0.08	-0.11	-0.39	0.31	0.04	0.66	0.69	0.53	0.26
AGI_HUM1_OLIGO_A_23_P107911	KLK10 ^ Kallikrein 10 ^ NM_002776 ^ 5655	7	-1.22	-0.55	-0.68	0.41	-0.06	0.3	0.45	-0.2	0.1	-0.15	0.05	0.23	0.75	0.5	0.05	-0.31	-0.05	0.3	-1.52	-0.01	-0.13	-1.09	0.04	0.25	-0.26	-0.73	-0.56	-0.67	0.18	0.24	-0.05	0.15	-0.51	0.44	0.54	0.69	0.51	-0.31	0.22	-0.77	-0.24	-0.11	0.46	0	0.28	0.48	-0.03	0	0.47	0.95	-0.17	0.4	-0.38	-0.03	0.43	-0.39	1.21	-0.33	0.01	0.21	-0.25	-0.52	-0.05	0.99	0.88	0.46	0.78	0.33	0.86	0.75	-0.12	-1.32	-1.35	-0.73	-1.04
AGI_HUM1_OLIGO_A_23_P107933	VRK3 ^ Vaccinia related kinase 3 ^ NM_016440 ^ 51231	9	-0.01		0.32	1.04	0.19	-0.1	0.06	0.02	-0.94	-0.24	-0.14			0.08	0.06	0.01	0.15	-0.44	0.17	-0.3	-0.1	0.22	0.15	0.07	-0.06	-0.08	0.08	-0.22	-0.12	-0.24	-0.05	-0.27	0.04	-0.01	-0.08	0.05	0.06	0	0.01	0.02	-0.13	0.19	0.29	0.16			0.07	0.09	-0.28	-0.02	-0.05	-0.42	-0.13	-0.07	0.09	0		0.15	0.23	-0.01	0.2	0.03	0.35	-0.42	-0.09	0.12	0	-0.08	0.61	-0.15	0.08	-0.02	-0.04	-0.19	-0.18
AGI_HUM1_OLIGO_A_23_P107942	ZNF473 ^ Zinc finger protein 473 ^ NM_015428 ^ 25888	36	-0.6	-0.5	0.04	0.02	0.32	-0.02	-0.15	-0.67		-0.45	-0.24	0.51	0.26	0.04	-0.18	-0.06	0.1	0.02	0.35	-0.09		-0.69	-0.59	-0.41	-0.63	0.02	-0.62	-0.57	0.07	0.02	0.02	0.16	-0.08	0.02		0.14		0.34	-0.05	0.24	-0.1		-0.24		0.14		1.17	0	0.4	-0.04	-0.04	-0.25	-0.81	0.08	0.19			0.67	-0.2	-0.05	0	0	0.08	-0.11	0.18	0.14	0	0.05	0.47	-0.1	0.3		-0.12	-0.19	-0.21
AGI_HUM1_OLIGO_A_23_P107959	NOSIP ^ Nitric oxide synthase interacting protein ^ NM_015953 ^ 51070	4	-0.5	-0.25	0.15	0.16	0.24	-0.01	0.12	-0.09	0.01	-0.16	0	0.11	0.15	-0.2	-0.14	-0.18	0.09	-0.05	0.36	0.04	-0.32	-0.23	-0.16	0.13	-0.21	-0.2	0.03	-0.13	0.02	0.15	-0.14	0.04	-0.22	-0.13	-0.09	0.13	0.23	-0.18	0.05	-0.28	-0.1	0.17	0.31	0.02	0.06	0.21	0.37	0.13	0.07	-0.26	-0.04	-0.52	-0.49	-0.69	0.25	0.02	0.89	0.01	0.18	0.02	0.16	0.1	0.25	-0.08	-0.08	0.12	-0.13	-0.19	-0.25	-0.06	0.39	-0.22	0	-0.05	-0.15
AGI_HUM1_OLIGO_A_23_P107974	FUT2 ^ Fucosyltransferase 2 (secretor status included) ^ NM_000511 ^ 2524	43	0.32	0.37	0.04	-0.06	0.21	0.1	-0.13	0.92	0.12	0.04	0.09	-0.39	-0.16	0.04	-0.2	-0.2	-0.07	-0.07	0.11	-0.09	0.24	0.18	0.03	-0.09	0.01	-0.04	0.09	-0.01	0.07	0.04	-0.13	0.03	0.13	0.07	0.07	-0.05	0.13	-0.04	-0.07	0.22	0.05	-0.22	-0.07	0.22	0	-0.17	-0.21	-0.02	0.86	-0.07	-0.06	0.13	0	-0.02	-0.03	-0.13	-0.16	0.25	-0.21	-0.05	-0.04	0.15	-0.08	0.06	0.18	-0.02	-0.16	-0.53	0.28	-0.05	-0.07	0.48	0.1	0.07	0.22
AGI_HUM1_OLIGO_A_23_P107981	"SULT2B1 ^ Sulfotransferase family, cytosolic, 2B, member 1 ^ NM_004605 ^ 6820"	4	-0.55	-0.45	-0.33	0.46	0.23	0.17	0.77	-0.25	-0.04	0.08	-0.37	0.27	-0.19	-0.38	-0.51	-0.15	-0.39	0.06	-1	0.21	-0.13	-0.38	0.33	-0.06	-0.06	0.16	0.15	0.59	-0.01	0.3	-0.68	0.07	-0.08	0.35	0.68	0.55	0.86	0.12	0.34	-0.36	0.03	0.22	1	1.36	0.79	0.77	-0.02	-0.23	-0.81	0	-0.01	-0.04	-0.65	-0.61	0.85	0.64		0.04	0.89	1.08	-0.05	0.26	0.41	0.07	-0.33	0.14	0.2	-0.37	-0.04	-0.06	-0.39		-0.57	-0.53	-0.25
AGI_HUM1_OLIGO_A_23_P107994	FLJ20512 ^ Hypothetical protein FLJ20512 ^ NM_017854 ^ 54958	4	-0.36	-0.14	0.48	0.21	0.32	0.1	0.21	-0.88	-0.31	0.19	0.15	-0.23	0.07	-0.48	-0.08	-0.11	0.3	0.04	0.35	0.12	-0.78	-0.09	-0.05	-0.01	-0.27	-0.61	-0.04	-0.36	0.13	0.08	0.28	-1.12	0.24	0.05	0.08	0.31	0.43	-0.05	0.19	-0.13	-0.08	0.13	0.36	0.32	0.12	0.11	-0.1	-0.07	-0.27	-0.36	-0.27	-0.4	-0.24	-0.28	-0.29	0.17	0.79	-0.1	0.59	-0.02	0.09	0.25	0.53	-0.08	0.36	0.44	-0.03	-0.14	0	-0.02	0.35	-0.25	0.14	0.04	-0.23
AGI_HUM1_OLIGO_A_23_P108028	ZNF146 ^ Zinc finger protein 146 ^ NM_007145 ^ 7705	2		0.48	0.22	0.65		-0.09	-0.54	0.39		-0.03	0.16	-0.42	-0.54	0.21	-0.43	0.24	0.19	-0.21	0.19	-0.46	0.28		0.23	-0.01	0.3	0.27	0.3	0.23	-0.22	-0.31	-0.42	-0.15	-0.62	-0.75	0.41	-0.4		0.26	0.01	0.4	-0.22					-0.6	-0.81	-0.12	-0.22	-0.33	0.06	-0.13	0.23	0.2	-0.63	-0.18		0.13	-0.41	0.02	-0.23	0.19	-0.19	-0.7	-0.37	-0.47	-0.04	0.65	0.1	0.31	0.33		0.55	0.42	0.4
AGI_HUM1_OLIGO_A_23_P108062	"LGALS7 ^ Lectin, galactoside-binding, soluble, 7 (galectin 7) ^ NM_002307 ^ 3963"	14	-0.18	-0.43	-0.5	-0.29	0.21	0.12	-0.22	-1.36	0.16	0.38	0.22	-0.08	0.42	-0.16	-0.36	-0.45	-0.6	0	-2.71	-0.32	0.49	0.05	0.18	-0.32	0.16	-0.35	-0.09	-0.28	0.22	-0.13	0.12	-0.06	-0.07	-0.02	0.34	0.24	0.22	0.29	0.12	0.08	0.1	0.64	0.23	0.68	0.15	0.71	0.46	-0.15	-0.24	0.07	-0.15	-0.01	-0.58	-0.19	0.45	0.43	1.16	-0.18	0.08	0.03	-0.03	-0.05	-0.16	0.26	0.02	-0.51	0.21	0.39	0.29	0.41	-0.65	-0.18	-1.38	-0.84	-0.52
AGI_HUM1_OLIGO_A_23_P108075	"SLC7A10 ^ Solute carrier family 7, (neutral amino acid transporter, y+ system) member 10 ^ NM_019849 ^ 56301"	30	-1.51	-0.28	-0.06	-0.16	-0.28	-0.32	-0.27	-0.73	-0.22	-0.22	0.07	0.05	1.16	0.36	-0.05	0.06	0.15	0.01	-0.21	-0.05	0	-0.14	-0.12	-0.26	-0.45	-0.34	-0.07	-0.21	-0.36	-0.31	0.28	-0.32	0.09	0.36	0.64	0.95	0.88	-0.35	-0.33	-0.36	0.25	0.45	0.55	0.06	0.24	-0.19	0.59	-0.54	-0.31	0.6	0.36	0.24	0.58	0.82	0.19	0.03	1.13	0.18	0.18	0.38	-0.22	-0.09	-0.07	-0.28	0.11	0.29	-0.21	0	0.12	0.21	-0.3	-0.19	-0.1	0.01	0.05
AGI_HUM1_OLIGO_A_23_P108103	KIAA1881 ^ KIAA1881 ^ AK000707 ^ 114782	24	0	-0.27	-0.01	0.23	-0.17	-0.2	0.12	-0.51	-0.71	0.14	-0.02	0.62	0.17	0.18	-0.29	0.23	0.22	-0.4	0.34	-0.36	-0.38	-0.25	-0.23	-0.44	0.05	0.03	-0.42	-0.24	0.36	0.57	0.09	0.04	0.26	0.23	-0.22	0.03	-0.34	0.28	-0.23	0.56	0.23	0.35	-0.23	0.01	0.48	0.33	0.11	0.28	-0.03	-0.12	0.24	-0.13	0.02	-0.05	0.39	0.26	0.74	-0.03	-0.07	-0.57	-0.12	0.18	-0.1	-0.09	-0.35	-0.31	0.23	0.1	0.23	0.3	-0.56	-0.37	-0.19	-0.52	-0.14
AGI_HUM1_OLIGO_A_23_P108129	ZNF223 ^ Zinc finger protein 223 ^ NM_013361 ^ 7766	2		-0.17	0.2	0.16		-0.15	-0.35	1.35		-0.28	-0.36	0.3	0.24	0.26	-1.28	0.29	-0.33	-0.46	0.17	-0.39		-0.81		-0.41	-0.17	0	-0.2	-0.38	0.13	0.26	-0.31	0.07	0.14	-0.32	0.03	-0.04	0.06	0.3	0.24	0.23	-0.05		-0.7	0	-0.07	0.27	-0.32	0.21	-0.27	-0.06	0.03	0.13	0.85	0.26	-0.39	0.12		0.37	-0.13	-0.25	-0.16	0.76	-0.26	0.02	-0.58	-0.09	0.07	0.11	0.54	0.07	0.16		-0.12	-0.3	-0.11
AGI_HUM1_OLIGO_A_23_P108135	"AP3D1 ^ Adaptor-related protein complex 3, delta 1 subunit ^ NM_003938 ^ 8943"	24	0.57	0.35	-0.16	-0.16	-0.22	-0.08	-0.01	-0.2	-0.28	0.01	0.01	0.55	0.35	0.04	-0.22	0.08	-0.09	0.07	0.56	-0.01	0.3	0.24	-0.26	-0.34	-0.43	0.02	-0.2	0.19	0.09	0.24	0.05	-0.36	-0.17	0.08	-0.22	0.27	-0.15	0.1	-0.26	-0.14	0.05	0.42	0.25	-0.02	0.02	0.21	0.18	-0.17	-0.09	-0.34	0.26	-0.09	-0.07	0.05	0.42	0.15	1.13	-0.16	0.06	-0.38	0.02	0.13	0.13	0.05	-0.15	0	-0.03	0	-0.66	-0.32	0.15	-0.42	-0.29	-0.23	-0.28
AGI_HUM1_OLIGO_A_23_P108143	GAMT ^ Guanidinoacetate N-methyltransferase ^ NM_000156 ^ 2593	15	-0.07	0.01	0.14	0.06	0.27	-0.09	0.1	0.08	-0.14	-0.01	-0.34	-0.2	-0.22	-0.63	-0.44	0.41	0.3	0.08	0.26	-0.34	0.06	0.33	0.05	0.13	0	0.01	0.16	0.12	0	-0.01	0.12	-0.14	-0.23	-0.62	-0.09	0.05	-0.05	-0.05	-0.12	0.07	0.01	0	0.22	0.34	0.08	-0.38	-0.05	0.02	-0.12	-0.81	-0.34	-0.7	-0.72	-0.69	0.01	-0.3	0.37	0.22	0.09	0.02	0.1	-0.08	-0.19	-0.04	-0.04	0.01	0.14	0.14	-0.46	-0.17	-0.05	0.38	0.27	-0.1	-0.35
AGI_HUM1_OLIGO_A_23_P10815	PUM1 ^ PRO0611 protein ^ NM_014676 ^ 9698	5	-0.2	-0.14	0.16	0.08	-0.1	-0.41	-0.31	-0.12	-0.21	-0.21	0.09	-0.05	0	-0.17	-0.03	0.22	0.46	-0.03	0.32	-0.13	-0.16	-0.42	0.13	0.02	-0.14	-0.01	0.02	-0.29	0.07	-0.29	-0.45	-0.01	-0.26	0.19	0.4	0.24	0.45	0.12	-0.05	0.36	0.17	-0.18	0.08	0.31	0.49	0.21	0.04	-0.08	-0.02	0.11	-0.07	-0.08	-0.04	-0.03	-0.26	0.06	-0.96	0.01	0.04	0.27	0	0.01	0.24	0.21	-0.16	0.14	0.12	0.2	0.27	0.32	0.13	-0.03	0	-0.25	-0.03
AGI_HUM1_OLIGO_A_23_P108157	TJP3 ^ Tight junction protein 3 (zona occludens 3) ^ NM_014428 ^ 27134	6	0.07	0.21	-0.18	-0.01	-0.49	0.15	0.1	-0.26	0.06	0.08	0.02	-0.1	-0.26	-0.1	-0.09	-0.03	-0.05	0.01	-0.17	0.08	0.06	0.13	0.02	-0.15	-0.11	0.01	0.2	0.05	-0.1	0.07	0.11	-0.09	0.18	0.02	-0.2	-0.07	0.05	0.01	-0.06	-0.19	-0.08	-0.19	-0.08	-0.18	0.03	-0.41	0.04	-0.24	0	0.02	0.13	0.09	-0.26	-0.1	0.08	-0.08	-0.09	0.39	-0.17	0.05	-0.37	0.06	0.03	-0.06	0.07	-0.07	0.02	0.05	-0.05	-0.1	-0.16	0.54	0.15	-0.04	0.13
AGI_HUM1_OLIGO_A_23_P108170	PSG6 ^ Pregnancy specific beta-1-glycoprotein 6 ^ NM_002782 ^ 5675	3	-0.31	-0.3	0.04	0.19	-0.18	-0.13	0.03	-0.3	-0.12	-0.16	-0.16	0.12	0.07	-0.06	0.07	0.02	0.37	0.02	0.02	0.07	-0.26	-0.23	-0.22	-0.22	0	0	-0.37	0.02	-0.16	0	0.01	0.11	0.06	0.08	-0.08	0.14	-0.08	0.15	0.17	0.17	0.14	-0.01	0.02	-0.03	-0.09	0.1	0.06	-0.09	-0.01	0.13	0.12	0.18	-0.02	0.07	-0.22	-0.07	0.15	0	0.04	0.12	0.07	0	0	-0.06	-0.06	0.06	0.1	0.05	-0.01	0.09	-0.05	-0.35	-0.07	-0.1	-0.06
AGI_HUM1_OLIGO_A_23_P108244	COX6B1 ^ Cytochrome c oxidase subunit Vib polypeptide 1 (ubiquitous) ^ NM_001863 ^ 1340	21	-0.33	0.03	-0.19	0.06	0	0.07	0.01	-0.04	-0.07	-0.22	-0.11	-0.03	0.07	-0.34	-0.04	0.06	0.33	0.09	0.88	0.17	0.03	-0.11	-0.22	0.19	-0.26	-0.36	-0.33	-0.1	-0.09	-0.26	0.23	0.04	0.17	0.23	-0.11	0.01	0.05	-0.31	-0.12	-0.02	0.1	-0.13	0.08	-0.21	-0.23	0.04	0.18	-0.07	-0.02	-0.05	-0.02	0.05	-0.02	0.15	-0.05	-0.2	0.8	0	0.17	0.03	0.17	-0.19	0.21	0.13	0.15	0.13	0.46	0.12	0.02	0.08	0.14	-0.22	-0.16	-0.06	-0.19
AGI_HUM1_OLIGO_A_23_P108265	^  ^ NM_012377 ^ 	3	-0.06	-0.15	-0.14	0.14	-0.27	-0.15	-0.09	-0.42	-0.36	-0.28	-0.12	-0.11	-0.21	-0.02	-0.15	0.19	0.33	0.36	0.25	0.06	-0.02	-0.1	-0.11	-0.22	-0.22	-0.35	-0.2	-0.3	-0.02	-0.11	-0.07	0.03	0.07	0.54	0.14	0.2	0	0.11	0.2	0.08	0.09	0.11	0.02	0.29	0.13	0.03	0.05	-0.06	-0.16	0.33	0	0.01	-0.19	-0.26	0.22	0.1	0.33	0.46	0.31	-0.07	0.08	0.24	0.21	0.24	0.2	0.15	-0.09	0.31	0	-0.03	0.24	-0.03	-0.09	-0.1	0
AGI_HUM1_OLIGO_A_23_P108294	PPAP2C ^ Phosphatidic acid phosphatase type 2C ^ NM_177543 ^ 8612	4	-0.04	-0.2	0.03	0.13	-0.11	0	0.09	0	-0.13	0.05	0	0.03	-0.04	-0.17	-0.16	-0.01	0.25	0.02	0.25	-0.1	-0.27	-0.16	0.13	-0.1	0.19	0.13	0.14	0.05	-0.02	0.11	-0.22	-0.04	0.25	0.21	-0.04	0.12	0.15	-0.04	0	0.03	0.25	0.16	0.1	0.27	0.38	0.02	0.12	-0.01	-0.16	-0.18	-0.11	-0.04	-0.21	-0.21	0.09	-0.01	-0.23	-0.11	0.01	-0.12	-0.1	0.15	-0.01	-0.01	-0.06	0.07	-0.04	-0.04	0.03	-0.02	0.18	-0.05	0.11	0.06	-0.19
AGI_HUM1_OLIGO_A_23_P1083	"GJA4 ^ Gap junction protein, alpha 4, 37kDa (connexin 37) ^ NM_002060 ^ 2701"	7	-0.15	0.03	-0.05	-0.04	-0.01	0.11	0.04	-0.2	0.01	-0.1	-0.21	-0.03	0.09	0.22	0.23	0.03	-0.02	0.1	-0.11	0.05	-0.17	-0.22	-0.23	-0.04	-0.28	-0.14	-0.36	-0.13	0	0.01	0.02	0.11	-0.07	0.24	0.1	0.02	0.19	0.12	0.17	-0.04	0.12	0.16	0.2	0	0.15	0.09	0.54	-0.14	-0.19	0.09	0.09	0.03	0.21	0.27	0.45	-0.07	0.32	-0.13	0.21	0.14	-0.17	0	-0.05	-0.12	-0.09	-0.45	0.01	0.04	0.04	-0.36	-0.05	-0.29	-0.03	-0.04	-0.15
AGI_HUM1_OLIGO_A_23_P108303	"NDUFA7 ^ NADH dehydrogenase (ubiquinone) 1 alpha subcomplex, 7, 14.5kDa ^ NM_005001 ^ 4701"	21	-0.13	0.21	-0.14	0	0.1	0.11	-0.06	0.08	-0.14	-0.23	0.21	-0.04	0.18	-0.22	-0.26	0.24	0.31	0.03	0.69	0.01	0.41	0.09	-0.2	0.09	-0.34	-0.36	-0.32	-0.44	-0.03	-0.32	0.24	-0.21	-0.22	0.22	-0.33	-0.29	-0.24	-0.29	-0.22	0.1	0.12	-0.04	-0.13	-0.53	-0.52	0.33	0.4	-0.09	0.17	-0.12	-0.13	0.03	-0.19	0.12	0.05	-0.33	0.24	-0.03	-0.03	-0.17	0.1	-0.18	0.15	-0.03	0.05	0.04	0.24	0.05	0.18	0.2	0.31	-0.28	0.12	0.18	0.04
AGI_HUM1_OLIGO_A_23_P108314	"ADAMTS10 ^ A disintegrin-like and metalloprotease (reprolysin type) with thrombospondin type 1 motif, 10 ^ NM_030957 ^ 81794"	6	0.23	0.23	-0.25	-0.37	0.22	0.59	0.14	0.12	0.41	0.55	0.34			-0.01	0	-0.5	-0.37	-0.21	-0.19	0.07	0.6	0.37	0.63	0.44	0.24	0.35	0.33	0.48	0	-0.21	-0.17	-0.5	-0.44	0.01	-0.05	0.37	-0.02	-0.09	-0.02	-0.17	-0.37	0.16	0.04		-0.28		-0.05	-0.25	0.17	-0.01	0.06	-0.04	0.82	0.14	0.14	0.25		-0.17	0.05	-0.18	0.52	1.67	-0.08	0.35	-0.36	-0.51	-0.21	-0.51	-0.1	-0.55	-0.24	0.39	-0.06	-0.05	0.11
AGI_HUM1_OLIGO_A_23_P108331	"SGTA ^ Small glutamine-rich tetratricopeptide repeat (TPR)-containing, alpha ^ NM_003021 ^ 6449"	4	-0.08	-0.13	0.22	-0.02	0.29	0.15	0.17	0.16	0.28	0.02	-0.04	0.16	0	-0.15	-0.12	-0.27	-0.27	-0.04	0.46	-0.01	0	0.22	-0.06	0.1	-0.16	-0.1	-0.11	0.04	0.01	-0.14	0.12	-0.13	-0.3	-0.06	-0.18	0.26	0.11	-0.07	0.06	-0.55	-0.23	0.16	0.28	0.14	0.03	-0.12	0.07	-0.06	-0.06	-0.22	0.11	-0.27	-0.15	-0.26	0.19	0.07	0.77	0.03	0.4	0.16	0.17	0.06	0.15	-0.25	0.11	0.03	-0.22	-0.41	-0.56	-0.28	0.07	-0.01	0.03	0.17	-0.07
AGI_HUM1_OLIGO_A_23_P108342	ZNF571 ^ Zinc finger protein 571 ^ NM_016536 ^ 51276	3			-0.25	-0.06		-0.33	0.08	-0.91		-0.44	-0.21	0.04		0.1	-0.17	0.33	0.1	-0.31	-0.32	-0.04			-0.46	-0.41		-0.6	-0.57	-0.26	-0.02	0.02	-0.35	-0.06	-0.1	-0.01	0.06	0.03	0.24	0.01	0.39	0.14	0.33	0.14	0.12	0.18		0.21		0.09	-0.29	-0.16	0.01	0.39	0.2	-0.03	0.14	-0.01		0.05	-0.1		-0.1	0.2	0.17	-0.24	-0.07	0.01	0.23	0.25	0.06	0.14	0.13		-0.48	-0.64	-0.39
AGI_HUM1_OLIGO_A_23_P108376	THADA ^ Thyroid adenoma associated ^ NM_022065 ^ 63892	3	-0.39	-0.42	-0.02	-0.06		-0.45	-0.12	-0.06	-0.19	-0.43	-0.52	0.02	0.15	0.21	-0.09	-0.07	-0.21	0.1	0.18	0.1	-0.6	-0.38	-0.2	-0.51	-0.27	-0.36	-0.65	-0.22	0.58	0.26	0.03	-0.27	0.06	-0.25	0.59	0.34	0.56	0.35	0.23	0.16	0.32	0.37	0.29	0.33	0.29	0.64	1.12	0.02	-0.24	-0.04	0.02	-0.06	-0.34	-0.36	-0.49	0.27		-0.94	0.15	0.13	-0.07	0.04	-0.07	0.08	0.15	-0.01	0.24	0.37	-0.1	0.13	0.09		0.01	-0.13	-0.12
AGI_HUM1_OLIGO_A_23_P10839	^  ^ NM_001008491 ^ 	2	0.08	0.32	0.42	0	0.35	-0.31	-0.53	0.29	0.32	-0.3	-0.2	-0.25	-0.22	0.2	-0.07	0.41	0.52	0.3	0.59	-0.12	0	0	0.17	-0.04	0.41	0.22	0.41	0.28	-0.13	-0.2	-0.12	-0.04	0.23	-0.04	-0.15	-0.23	0.16	-0.31	-0.02	0.24	0.35	-0.11	-0.58	-0.49	-0.14	-0.28	-0.02	0.14	0.26	0.09	0	-0.09	-0.01	0.17	-0.08	0.02	0.13	0.29	-0.55	0	-0.05	-0.21	-0.23	-0.42	-0.05	0.28	0.22	0.23	0.13	0.29	0.25	0.3	0.5	-0.1	0.37
AGI_HUM1_OLIGO_A_23_P108394	^  ^ THC2352042 ^ 	2	0.82	1.01	0.77	-0.03	0.76	0.01	-0.33	0.75	0.71	-0.01	0.42	-0.53	-0.15	-0.29	-0.23	0.19	0.52	-0.62	0.64	-0.39	1.06	0.93	0.63	0.77	0.36	0.23	0.59	0.27	-0.25	-0.54	-0.3	-0.02	-0.29	-0.76	-0.14	-0.15	0.01	-0.38	0.05	0.15	0.21	0	-0.59	-0.38	-0.08	-0.68	-0.13	-0.01	0.4	0.25	-0.28	-0.46	0.15	0.29	-0.18	-0.08	-1.11	-0.22	-0.25	-0.11	0.05	-0.14	-0.07	-0.42	-0.36	-0.15	0.49	0.48	0.07	0.33	0.46	1.49	1.23	0.9	0.89
AGI_HUM1_OLIGO_A_23_P108404	CENTG2 ^ Trinucleotide repeat containing 17 ^ NM_014914 ^ 116987	12	0.13	-0.01	0.24	0.03	0.08	0	-0.12	-0.02	-0.06	-0.1	0.03	0.16	0.07	-0.17	-0.31	-0.11	0.15	0.03	0.01	-0.04	-0.09	-0.06	0.03	-0.08	-0.09	0	0.04	-0.12	0.03	-0.01	-0.06	0.11	-0.1	-0.13	0.14	0.03	-0.13	0.31	-0.01	0.08	-0.05	0.08	-0.01	0.19	0.03	0.16	-0.18	0.23	-0.08	-0.27	-0.02	0.16	-0.24	-0.07	0	0.13	0.18	-0.29	0.15	0.26	-0.07	0.04	0.03	-0.01	-0.01	0.08	-0.02	-0.22	-0.05	-0.09	-0.03	0.32	0.1	0.19	0.09
AGI_HUM1_OLIGO_A_23_P108415	DARS ^ Aspartyl-tRNA synthetase ^ NM_001349 ^ 1615	2	0.1	0.16	-0.05	0.16	-0.18	-0.29	-0.09	0.06	-0.27	-0.32	-0.38	-0.06	-0.15	0.39	-0.16	0.16	0.23	-0.14	0.79	-0.12	0	0	-0.03	-0.55	0.13	0.02	0.05	-0.1	0.11	-0.03	0.29	0.04	-0.02	-0.19	0	-0.39	-0.38	0.18	-0.14	0.47	0.18	-0.33	-0.65	-0.23	0.03	-0.06	-0.15	-0.02	0.01	0.13	0.05	0.23	0.27	0.31	0.03	0	0.03	0.3	-0.11	-0.1	-0.06	-0.13	-0.18	0.02	0	0	0.2	0.52	0.63	0.43	0.16	0.21	0.23	-0.28	0.26
AGI_HUM1_OLIGO_A_23_P108427	^  ^ THC2403706 ^ 	1	0.13	0.02	0.32	0.03	0.3	0.03	-0.06	0.07	0.14	0.14	0	-0.27	-0.14	-0.35	0.01	0.33	0.1	0.09	-0.02	-0.06	0.19	0.02	-0.05	-0.07	-0.04	0.03	0.02	-0.04	-0.05	0.1	0.23	-0.07	0.13	0.05	-0.33	-0.01	-0.29	-0.28	-0.18	0.04	0.26	-0.08	-0.11	-0.17	-0.44	-0.31	0.34	0	0.15	-0.14	-0.18	-0.3	-0.45	-0.06	-0.11	-0.11	0.05	-0.1	0.14	0.06	0.06	0.02	-0.08	0.02	-0.15	0.32	-0.05	-0.09	-0.2	-0.38	0.03	0.32	0.28	0.19	0.13
AGI_HUM1_OLIGO_A_23_P108437	C2orf31 ^ Chromosome 2 open reading frame 31 ^ AK024850 ^ 81561	1	0.88	0.75	0.71	0.32	0.74	0.45	-0.08	1.15	1.01	0.43	0.62	-0.31	-0.19	-0.21	-0.34	0.05	0.49	-0.14	0.92	-0.23	1.06	0.93	0.66	0.74	0.5	0.37	0.8	0.52	0	-0.02	-0.1	-0.38	-0.12	-0.73	-0.63	-0.39	-0.19	-0.46	0	0.2	-0.15		-0.57		-0.25	-0.7	-0.16	0.22	0.14	-0.43	-0.34	-0.53	-0.03	-0.24	-0.44	-0.57		0.45	-0.47	-0.02	0.33	-0.01	-0.03	0.09	-0.18	0.52	0.03	0.09	-0.08	-0.02	0.4	1.13	1.14	0.93	0.66
AGI_HUM1_OLIGO_A_23_P108463	WDR35 ^ WD repeat domain 35 ^ NM_001006657 ^ 57539	8	-0.14	-0.13	0.1	-0.13	0.12	-0.11	0.16	0.18	-0.03	0.18	-0.15	0.44	0.02	-0.09	-0.26	0.1	-0.21	0.2	0.07	0.31	-0.17	0.1	-0.05	-0.03	0.17	0.09	-0.26	-0.06	0	-0.29	0.14	-0.02	-0.07	-0.33	-0.19	-0.05	-0.22	0.06	0.02	0.17	0.14	0.08	-0.1	-0.17	-0.33	0.14	-0.21	0.2	0.13	0.08	-0.02	0.14	-0.22	-0.07	0.01	0.11		0.09	-0.16	-0.09	0.13	0.16	0.17	-0.13	-0.04	0.31	0.24	0.16	-0.15	0	0.07		0	0.07	-0.32
AGI_HUM1_OLIGO_A_23_P108501	EPHA4 ^ EPH receptor A4 ^ NM_004438 ^ 2043	4	-0.48	-0.02	-0.33	-0.01	0.02	0.12	0.34	-0.17	0.1	-0.14	-0.09	0.07	0.38	0	-0.35	-0.2	-0.49	0.05	-0.79	-0.04	-0.35	-0.24	-0.05	0.02	-0.66	-0.2	-0.39	-0.13	0.06	0.1	-0.35	0.39	-0.54	0.18	0.21	0.48	0.52	0.07	0.36	-0.47	-0.24	0.44	0.42	0.2	0.39	0.65	0.57	-0.4	-0.2	-0.18	0.2	-0.1	-0.55	-0.21	0.44	0.24	1.03	0.06	0.37	0.44	0.17	-0.11	0.17	0.31	-0.1	-0.15	0.04	0.35	-0.06	0.31	0.19	-0.62	-0.15	-0.55	-0.12
AGI_HUM1_OLIGO_A_23_P108514	STK16 ^ Serine/threonine kinase 16 ^ NM_003691 ^ 8576	1	0.08	0.15	0.13	-0.12	0.11	-0.05	-0.19	0.07	0.12	-0.01	0.2	-0.14	-0.24	-0.57	-0.21	0.02	0.23	-0.06	0.07	0.12	0.12	-0.18	0.09	0.11	0.24	0.22	0.32	0.11	0	0.28	-0.06	-0.24	-0.1	-0.43	0.1	-0.05	0.11	-0.06	0.14	-0.08	-0.31	0.21	0.09	0.01	0.12	-0.24	-0.33	-0.16	0.06	-0.33	-0.28	-0.08	-0.59	-0.42	-0.53	0.1	-0.09	-0.27	-0.02	0.13	-0.13	0	0.06	-0.35	-0.3	0.03	-0.28	0.13	-0.15	-0.15	0.07	0.02	0.21	0.16	0.12
AGI_HUM1_OLIGO_A_23_P108522	C2orf17 ^ Chromosome 2 open reading frame 17 ^ BC064950 ^ 79137	10	-0.18	-0.19	-0.09	0.1	-0.12	0.01	0.01	-0.16	-0.18	-0.11	-0.13	0.39	0.3	0.06	0.2	-0.14	-0.14	0.1	0.3	-0.03	0.02	-0.09	-0.16	-0.17	0.05	0.03	0.05	0.04	0.05	0.02	-0.06	0.07	0.14	0.36	-0.03	0.01	-0.08	-0.06	-0.11	-0.42	-0.14	-0.09	-0.1	0.12	0.15	0.4	0.46	-0.03	0.11	0.03	0.2	0.22	0.4	0.31	0.07	-0.1	0.48	-0.03	0.08	-0.26	0.31	-0.12	-0.1	0.22	0.22	0.08	-0.03	-0.27	-0.16	-0.28	-0.24	-0.14	0	-0.03	-0.14
AGI_HUM1_OLIGO_A_23_P108534	^  ^ A_23_P108534 ^ 	7	-0.3	-0.06	-0.19	0.02	-0.03	-0.47	-0.14	-0.01	-0.12	0.05	-0.41	0.02	-0.11	0.08	0.39	-0.19	-0.33	0.12	0	0.2	-0.32	0.04	-0.47	-0.33	-0.17	0.04	-0.47		-0.02	0.1	0	-0.23	0.21	-0.1	-0.11	0.15	-0.23	0.03	-0.19	-0.01	0.23	0.16	0.12	0.14	0.12	0.03	0.63	-0.06	0.04	0.36	0.31	0.04	1.04	0.24	0.09	0.21	0.07	0.26	0.08	-0.01	-0.04	0.01	-0.16	0.61	0	-0.02	0.18	-0.19	0.32	-0.29	-0.13	-0.23	-0.01	-0.1	-0.21
AGI_HUM1_OLIGO_A_23_P108554	DDX1 ^ DEAD (Asp-Glu-Ala-Asp) box polypeptide 1 ^ NM_004939 ^ 1653	2	0.08	-0.15	-0.05	0.07	-0.18	-0.06	0.03	-0.09	-0.25	-0.09	-0.31	0.27	-0.04	0.17	-0.11	0.33	0.07	-0.03	0.95	0.08	0.02	-0.07	-0.04	-0.35	0.18	0.19	0.26	0.27	0.15	0.07	-0.19	-0.01	0.03	0	0.08	-0.14	-0.18	0.1	-0.33	0.1	-0.02	-0.19	-0.56	-0.05	0.06	0.24	-0.03	-0.12	0.13	0.02	0.07	0.3	0.28	0.32	-0.2	0.06	-0.27	0.02	-0.1	-0.06	0.15	-0.16	-0.18	-0.01	-0.04	-0.02	0	0.08	0.38	0.06	-0.05	0.05	-0.08	-0.26	0.1
AGI_HUM1_OLIGO_A_23_P108564	"B3GALT1 ^ UDP-Gal:betaGlcNAc beta 1,3-galactosyltransferase, polypeptide 1 ^ NM_020981 ^ 8708"	8	-0.25	-0.02	-0.12	0.27	-0.32	-0.08	0.06	-0.08	0.06	-0.06	-0.31	0.38	0.3	0.07	0.14	0.14	0.24	0.16	0.07	0.07	-0.12	-0.07	-0.23	-0.26	-0.19	-0.09	-0.33	-0.03	-0.16	0.03	0.12	0.28	0.33	-0.05	-0.06	-0.12	-0.28	0.11	-0.08	-0.01	0	0.13	-0.08	-0.1	0.07	0.24	0.37	0.21	0.05	0.21	0.11	0.38	-0.04	0.27	0.19	0.04	0.34	-0.01	-0.04	-0.13	-0.03	0.1	-0.03	0.08	0.18	0	0.17	-0.03	-0.24	-0.17	0.12	-1.09	-0.37	0.17	0
AGI_HUM1_OLIGO_A_23_P108574	PRKD3 ^ Protein kinase D3 ^ NM_005813 ^ 23683	1	0.55	0.63	0.64	0.01	0.45	-0.23	-0.3	0.59	0.49	-0.08	-0.06	-0.17	-0.15	0.12	-0.31	0.37	0.25	0.04	0.64	0.14	0.81	0.74	0.13	-0.01	0.12	0.27	0.21	0.28	0.1	-0.22	0.07	-0.21	-0.02	-0.29	-0.25	-0.51	-0.65	-0.09	-0.4	0.24	0.07				-0.08	-0.56	-0.16	0.36	0.1	-0.56	-0.21	-0.62	-0.4	-0.26	0.01	-0.08		-0.16	-0.78	-0.13	0.05	-0.13	-0.15	-0.31	-0.43	0.06	-0.19				0.42	0.37	0.86	0.63	0.27
AGI_HUM1_OLIGO_A_23_P10858	KIAA0692 ^ KIAA0692 protein ^ AK024061 ^ 23141	0		0.33	0.11	-0.04	0.32	-0.21	-0.26	0.09	0.52	0.08	0.29	-0.24	-0.38	0.03	0.07	-0.05	-0.07	0.08	-0.17	-0.3	0.46		0.32	0.22	0.43	0.28	0.39	0.09	-0.21	-0.25	-0.1	0.06	0.91	-0.09	0.08	-0.18	-0.11	-0.09	-0.26	0.13	0.12	-0.45	-0.38	-0.15	-0.09	-0.32	-0.28	0.13	0.1	-0.13	0.41	-0.08	0.04	0.18	-0.09	-0.11	-0.26	-0.18	-0.33	-0.06	-0.29	-0.12	-0.14	0.13	0.12	0.17	0.25	0.55	0.15	-0.03	-0.34		0.42	0.37	0.31
AGI_HUM1_OLIGO_A_23_P108604	MAP4K4 ^ Mitogen-activated protein kinase kinase kinase kinase 4 ^ NM_145686 ^ 9448	3	-0.44	-0.23	0.34	0.33	-0.16	-0.37	0.07	0.23	-0.71	-0.36	-0.1	-0.02	0	0.02	0.27	0.34	0.44	0	0.61	0.17	-1.09	-0.65	-0.32	-0.37	-0.2	-0.32	-0.13	-0.16	0.4	0.2	0.4	0.07	0.55	0.05	0.04	0.3	-0.01	0.06	0.18	0.22	0.03	-0.16	-0.06	-0.45	-0.24	0.04	0.08	0.08	0.14	-0.09	-0.03	-0.11	0.33	0.1	-0.08	-0.2	0.15	-0.04	0.06	-0.23	-0.14	-0.01	-0.02	-0.41	0.04	0.07	-0.18	0.04	0.1	-0.28	0.3	-1.2	0.03	-0.26	-0.21
AGI_HUM1_OLIGO_A_23_P108641	FLJ14668 ^ Hypothetical protein FLJ14668 ^ NM_032822 ^ 84908	1	0.26	0.09	0.06	0.09	0.07	0.03	-0.07	-0.04	0.02	0.16	0.03	-0.37	-0.34	-0.17	0.01	0.04	0.05	-0.09	0.85	0.19	-0.05	0.28	-0.01	0.03	0.04	0.09	0.14	0.19	-0.11	0	0.09	-0.09	0.06	-0.01	-0.19	-0.33	-0.11	-0.05	-0.02	0.03	0.14	-0.14	-0.32	-0.2	-0.18	-0.43	-0.28	-0.15	-0.15	-0.22	0.09	-0.27	-0.12	-0.15	-0.09	0	-0.34	0.15	-0.03	-0.15	-0.19	-0.12	0.04	-0.33	-0.09	0.07	0.06	0.04	-0.05	0.02	0	0.24	0.4	0.25	0.3
AGI_HUM1_OLIGO_A_23_P108657	WDSAM1 ^ WD repeat and SAM domain containing 1 ^ NM_152528 ^ 151525	2	0.27	-0.05	0.23	0.21	-0.08	0	-0.46	0.05	0.17	0.13	0.1	0.14	0.2	0.07	-0.11	0.13	0.14	-0.19	0.17	-0.05	0.2	-0.1	0	0.03	0.03	0.05	0.05	-0.06	-0.27	-0.18	-0.25	-0.09	-0.06	-0.14	0.16	-0.15	-0.08	-0.14	-0.04	0.12	0	-0.09	-0.2		0.17	-0.49	-0.32	-0.28	-0.08	0.11	-0.27	0.16	0.42	0.15	-0.3	0.02		-0.02	-0.22	0.02	-0.11	0.02	0.09	-0.23	-0.22	-0.03	0.05	0.39	0.24	0.29	-0.01		0.34	-0.06	0.26
AGI_HUM1_OLIGO_A_23_P108662	GCS1 ^ Glucosidase I ^ NM_006302 ^ 7841	12	0.26	0.03	0.33	-0.08	0.23	0.11	0.12	0.13	0.31	0.11	0.12	0.06	-0.08	-0.13	-0.15	-0.48	-0.17	-0.12	0.48	0	0.13	0.21	0.18	0.22	-0.01	0.09	0.23	0.18	-0.2	-0.13	0.05	-0.17	-0.35	0	-0.01	0.21	0.05	0.01	0.15	-0.14	-0.34	0.12	0.23	0.3	0.46	-0.29	-0.06	-0.07	-0.19	-0.54	-0.07	-0.41	-0.31	-0.32	-0.04	0.18	0.25	-0.13	0.25	0	-0.09	0.14	0.06	-0.3	-0.16	-0.01	-0.17	-0.11	-0.48	-0.17	0.03	0.16	0.09	0	-0.16
AGI_HUM1_OLIGO_A_23_P108673	FLJ13391 ^ Hypothetical protein FLJ13391 ^ NM_032181 ^ 84141	1	0.06	0.19	0.05	0.01	0.01	0.13	0.02	0.17	0.09	0.17	0	-0.08	-0.45	-0.1	0	0.12	0.15	0.09	0.41	-0.01	-0.08	0.17	-0.05	0.06	0.06	-0.07	-0.2	0.07	-0.01	-0.02	0.52	-0.06	0.01	-0.42	-0.29	-0.01	-0.15	0.1	0.1	-0.07	0	-0.08	-0.16	-0.18	-0.2	-0.17	-0.06	0.02	-0.14	-0.1	0.1	-0.31	-0.17	-0.26	-0.15	0.02	-0.17	0.03	0.05	-0.08	0.07	-0.03	-0.08	-0.16	0.02	0.27	0.14	0.19	0.01	-0.04	0.15	-0.48	0.16	0.32	0.1
AGI_HUM1_OLIGO_A_23_P108699	FSHR ^ Follicle stimulating hormone receptor ^ NM_000145 ^ 2492	3	-0.31	-0.11	0	0.03	0.05	-0.02	0.1	-0.15	-0.05	-0.2	0.2	-0.1	-0.06	-0.11	0.11	0.32	0.23	0.02	-0.2	-0.12	-0.26	-0.12	-0.19	-0.11	-0.21	-0.17	-0.17	-0.1	-0.12	-0.2	0	-0.04	-0.02	0.05	0.12	0.15	0.34	0.01	0.08	0.19	-0.05	-0.03	0.22	0.07	0.02	-0.16	0.33	-0.1	-0.32	0.25	0.01	-0.25	-0.03	-0.02	0.13	-0.31	0.37	0.04	0.27	0.4	-0.13	0.04	0.06	-0.17	0	0.06	0.31	-0.36	-0.29	0.12	0.02	0.15	0.01	0.17	-0.04
AGI_HUM1_OLIGO_A_23_P10870	TMEM15 ^ Transmembrane protein 15 ^ NM_014908 ^ 22845	15	-0.03	0.22	0.17	0.18	-0.14	0.07	0.12	0.3	-0.08	-0.17	0.07	-0.18	0.07	-0.21	0.17	0.06	0.05	-0.08	-0.08	0.1	-0.13	-0.06	-0.01	0.11	-0.07	-0.17	-0.01	-0.12	0.12	0.33	-0.07	-0.12	-0.02	-0.04	0.05	0	0.07	-0.17	0.09	-0.03	0.11	0	0.15	0.08	-0.11	-0.17	0.33	0	0.22	-0.24	0.01	-0.33	-0.32	-0.49	-0.12	0.02	0.01	-0.23	0.07	0.24	0.04	-0.16	0.12	-0.18	0.06	0.14	-0.07	0.02	-0.27	0.23	-0.08	0.18	0.21	0.2	-0.02
AGI_HUM1_OLIGO_A_23_P108708	LOC51255 ^ Hypothetical protein LOC51255 ^ NM_016494 ^ 51255	20	-0.1	0.03	-0.01	0.04	-0.06	-0.09	-0.02	-0.15	0.01	-0.14	0.09	-0.33	0.12	-0.04	0.15	0.13	0.36	0.17	0.55	-0.12	-0.02	0	-0.28	0.06	-0.2	-0.57	-0.1	-0.28	-0.19	-0.38	-0.06	-0.06	0	-0.04	-0.01	0.04	0.17	-0.24	0.01	0.11	0.25	-0.25	0.23	-0.19	-0.02	-0.04	0.2	-0.08	0.03	0.04	-0.12	-0.17	0	-0.1	0.12	1.45	0.03	-0.01	-0.02	0	0.1	-0.08	0.09	0.14	0.25	0.16	0.42	0.16	0.21	0.33	0.08	0.16	0.1	0.26	0.03
AGI_HUM1_OLIGO_A_23_P10873	TLR1 ^ Toll-like receptor 1 ^ NM_003263 ^ 7096	31	-0.35	-0.34	0	-0.03	-0.19	-0.19	0	-0.92	-0.16	-0.25	-0.14	-0.53	0.3	0.49	0.45	0.26	0.22	0.29	-0.16	0.3	-0.57	-0.35	-0.17	-0.21	-0.28	-0.25	-0.28	-0.12	0.01	0.06	0.12	-0.02	0.33	0.33	0.34	-0.07	0.23	-0.15	-0.12	0.31	0.04	0.14	0.04	-0.05	0.1	0.45	1.23	-0.14	0.17	0.51	0.26	0.31	0.11	0.2	0.32	-0.14	-0.12	0	0.03	0.17	0.12	-0.1	-0.08	0.09	0.06	-0.17	0.08	0.06	0.06	-0.01	-0.03	2.31	-0.26	-0.08	-0.07
AGI_HUM1_OLIGO_A_23_P108751	FHL2 ^ Four and a half LIM domains 2 ^ NM_201555 ^ 2274	2	0.05	-0.22	0.18	0.08	0	-0.28	-0.44	0.04	-0.02	-0.31	0.08	0.18	0.01	0.39	0.48	0.48	0.36	0.23	0.39	-0.27	0.46	0.08	0.11	-0.03	-0.14	-0.21	-0.22	-0.56	0.16	-0.14	-0.4	-0.32	0.14	0.27	-0.31	-0.22	-0.04	0.18	0	0.15	0.19	-0.12	-0.08	0.3	0.26	0.02	0.08	-0.04	0.34	0.1	0.42	0.08	0.73	0.7	0.29	-0.48	-0.65	0.03	-0.07	-0.01	-0.08	-0.61	-0.09	-0.08	-0.26	-0.34	-0.01	-0.06	0.12	0.07	-0.33	-0.14	-0.06	-0.42	-0.1
AGI_HUM1_OLIGO_A_23_P108761	^  ^ ENST00000289382 ^ 	1	-0.02	0.18	0.49	0.19	0.28	-0.05	-0.22	0.34	0.33	0.03	-0.04	-0.47	0.04	0	-0.12	0.46	0.06	0.14	0.62	-0.05	-0.09	0.09	-0.04	-0.06	0.01	-0.07	-0.15	-0.18	0.04	-0.15	0.1	-0.03	0.09	0.03	0.01	-0.02	0.17	-0.04	-0.04	0.45	0.3	-0.04	-0.26	-0.01	0.39	-0.35	0.34	0.09	0.27	-0.43	-0.41	-0.19	-0.33	-0.34	-0.33	-0.32	-0.6	-0.11	-0.21	0.36	0.11	-0.07	-0.06	-0.02	0.02	0.29	0.1	-0.52	0.23	0.14	0.33	-0.2	0.46	0.28	0.29
AGI_HUM1_OLIGO_A_23_P108785	ACTR3 ^ ARP3 actin-related protein 3 homolog (yeast) ^ NM_005721 ^ 10096	2	-0.05	-0.1	0.3	0.18	-0.26	-0.49	-0.6	0.05	-0.03	-0.53	0	0.05	0.1	0.5	0.08	0.36	0.43	0.05	0.53	-0.23	-0.56	-0.45	0.1	-0.34	0.12	-0.03	0.33	-0.13	-0.18	-0.4	-1.02	-0.04	-0.25	-0.09	0.43	-0.11	0.24	-0.19	-0.11	0.68	0.29	-0.08	-0.48	0.18	0.2	-0.11	-0.12	-0.06	0.15	0.39	0.18	0.19	-0.05	0.16	0.15	-0.17	-0.86	-0.04	-0.25	0.01	-0.34	0.03	-0.08	0.14	-0.11	0.14	0.13	0.27	0.43	0.42	0.62	0.19	-0.04	-0.2	0.27
AGI_HUM1_OLIGO_A_23_P108819	SFXN5 ^ Sideroflexin 5 ^ NM_144579 ^ 94097	0	0.02	0.25	-0.01	-0.31	0.2	0.38	-0.09	0.04	0.14	0.13	0.04	0.06	-0.05	0.1	0.01	-0.25	-0.18	0.14	-0.33	0.08	0.45	-0.03	0.32	0.07	0.41	0.15	0.06	-0.06	0.07	0.03	-0.32	0.14	0.16		-0.27	-0.15	-0.37	-0.43	-0.13	-0.27	-0.07	-0.29	-0.02	-0.31	0.15	0	0.64	0.27	-0.09	-0.04	0	0.2	0.2	-0.15	-0.22	-0.11	0.63	-0.12	-0.03	-0.09	0.23	-0.03	-0.18	0.27	-0.03	0.31	-0.36	-0.11	-0.51	-0.08	-0.13	0.05	0.03	0.21	0.14
AGI_HUM1_OLIGO_A_23_P108823	OSBPL6 ^ Oxysterol binding protein-like 6 ^ NM_032523 ^ 114880	5	-0.28	-0.45	-0.03	0.05	-0.54	-0.37	-0.42	-0.28	-0.38	-0.08	0.02	0.45	-0.07	0.32	-0.3	0.43	-0.11	0.55	-0.49	-0.27	-0.01	-0.73	0.15	-0.26	-0.09	-0.39	-0.59	-0.68	0.08	-0.1	0	0.01	0.15	0.52	0.58	0.12	0.27	0.47	-0.01	0.6	0.18	-0.04	-0.05	0.2	0.28	-0.09	0.01	0.05	-0.03	-0.03	0.44	0.56	-0.29	0.12	0.17	0.11	0.11	0.14	-0.33	-0.02	-0.5	-0.1	-0.07	0.49	0.35	0.22	0	0.41	0.32	0.31	0.45	-0.4	-0.42	-0.13	0.43
AGI_HUM1_OLIGO_A_23_P108835	YPEL5 ^ Yippee-like 5 (Drosophila) ^ NM_016061 ^ 51646	5	-0.34	-0.44	-0.35	0.34	-0.37	-0.24	0	-0.35	-0.45	-0.35	-0.32	0.41	0.64	0.67	0.29	0.29	0.45	0.14	0.45	0	-0.2	-0.35	-0.34	-0.28	0.1	-0.01	0.11	-0.11	0.11	-0.14	-0.09	0.2	0.28	0.47	-0.01	-0.25	-0.32	-0.14	-0.23	0.14	0.19	-0.24	-0.31	-0.09	-0.28	0.81	0.43	0.2	0.13	0.6	0.18	0.75	0.74	0.76	0.09	-0.29	-0.14	0.23	-0.04	0.26	0.38	-0.24	-0.15	0.23	0.25	0.03	0.25	0.34	0.67	0.32	-0.01	-0.4	-0.09	-0.16	-0.12
AGI_HUM1_OLIGO_A_23_P108842	DUSP2 ^ Dual specificity phosphatase 2 ^ NM_004418 ^ 1844	0	-0.29	0.05	0	0.14	0.14	0.11	0.06	-0.64	-0.23	-0.17	0.09	-0.34	-0.08	1.66	-0.36	0.71	-0.04	-0.1	-0.15	0.18	-0.5	-0.02	-0.24	-0.07	-0.46	-0.37	-0.26	-0.27	0.05	0.15	0.02	-0.13	0.15	0.32	0.03	0.2	0.1	0.1	0.37	1.06	0.41	-0.13	0.23	0.4	0.23	-0.02	0.01	-0.23	-0.25	0.07	-0.07	-0.16	-0.35	-0.62	-0.3	-0.13	0.07	-0.48	0.27	0.08	-0.28	0.12	0.37	0.93	-0.1	0.05	-0.13	1.44	0.14	0.04	-0.08	-0.22	-0.28	0.23	-0.15
AGI_HUM1_OLIGO_A_23_P108871	ZC3HDC8 ^ Zinc finger CCCH type domain containing 8 ^ NM_032494 ^ 84524	2	-0.14	-0.31	0.2	0.37	0.08	-0.14	-0.41	0.51	0.12	0.09	-1.06	0.1	0.05	0.28	-0.77	0.01	0.09	-0.23	0.72	-0.16	-0.11	0.27	-1.29	-1.42	0.11	-0.03	-0.65	-0.21	0.01	0.32	-0.01	0.35	0.05	-0.46	-0.03	-0.56	-0.63	0.15	-0.3	0.21	-0.07	-0.71	-0.98	-0.18	0.19	-0.04	0.16	0.03	0.14	-0.16	-0.18	0.44	0.21	0.11	-0.33	0	-0.46	0.51	-0.69	-0.16	0.18	0.17	-0.2	-0.18	-0.07	0.54	-0.4	0.69	-0.03	0.02	2.28	-0.72	0.3	0.26	0.16
AGI_HUM1_OLIGO_A_23_P108883	"KCNK12 ^ Potassium channel, subfamily K, member 12 ^ NM_022055 ^ 56660"	1	0.19	0.2	0.31	-0.06	0.18	0.11	-0.11	0.01	0.13	0.03	0.07	-0.17	-0.47	-0.33	-0.15	0.18	0.25	-0.04	0.13	-0.16	0.38	0.19	0.18	0.03	0.21	0.12	0.2	-0.19	-0.02	0	0.14	0.09	-0.03	0.13	0.03	0.02	-0.13	-0.06	0.01	0	0.01	-0.03	-0.06	-0.23	-0.23	-0.11	0.1	0.04	-0.03	-0.14	-0.04	-0.07	-0.08	-0.12	-0.04	-0.09	0.28	-0.07	-0.05	-0.05	0.17	0.09	-0.17	-0.11	-0.07	-0.11	-0.05	-0.22	-0.02	0.04	0.01	0.16	0.22	0.14	0.04
AGI_HUM1_OLIGO_A_23_P108922	"MOBK1B ^ MOB1, Mps One Binder kinase activator-like 1B (yeast) ^ NM_018221 ^ 55233"	3	-0.2	-0.05	0.1	0.19	0.02	0.07	0.05	-0.03	-0.03	0.02	-0.03	0.25	-0.1	-0.19	-0.09	0.04	0.17	0.21	0.05	0.2	-0.21	0.01	-0.02	0.07	-0.11	-0.02	-0.19	-0.1	-0.03	-0.09	-0.01	-0.05	0	0.06	-0.02	0.18	-0.08	0.09	-0.09	0.19	-0.23	0.03	0.08	-0.05	0.01	0.07	0.16	0.08	-0.15	-0.15	0.09	-0.07	-0.1	-0.07	-0.27	-0.11	0.16	0.11	0.08	0.15	0.1	0.14	-0.13	0.15	-0.09	0.01	0.06	-0.07	0.06	-0.27	0.43	-0.29	0.05	-0.09	-0.07
AGI_HUM1_OLIGO_A_23_P108932	^  ^ NR_002229 ^ 	4	-0.67	-0.28	-0.15	-0.64	-0.35	-0.11	0.17	0.2		-0.15	0.04	0.6	0.18	-0.02	-0.11	0.27	0.38	-0.34	-0.02	-0.47	-0.61	-0.65	-0.26	-0.17	-0.49	0.09	0.05	0.23	0	0.28	0.04	-0.08	-0.05	-0.44	0.19	0.2	0.28		0.23	0.3	0.51	0.73	0.62		0.68		0.46	0.09	0.2	-0.14	0.02	0.13	-0.37	-0.04	-0.39	0.32	0.47	-0.09	0.29	0.53	-0.13	0.46	0.04	-0.17	-0.03	0.1	-0.11	-0.55	-0.11	0.1	0		-0.36	-0.4	-0.01
AGI_HUM1_OLIGO_A_23_P108948	FLJ10116 ^ Whn-dependent transcript 2 ^ NM_018000 ^ 55686	35	-0.01	0.03	-0.15	0.29	0.14	0.31	0.49	-0.08	0	0.08	0.19	0.19	0.3	-0.24	-0.29	-0.24	0.22	0.55	0.27	0.58	0.36	-0.4	-0.06	0.02	0.04	-0.27	0.08	0.17	0.09	-0.4	-0.36	0.3	0.52	0.58	-0.34	-0.56	-0.36	-0.53	-0.03	0.12	0.42	-0.78	-0.69	-0.24	-0.09	0.48	0.37	-0.05	0.07	0.31	-0.31	0.45	-0.33	-0.09	0.17	-0.62	-0.66	-0.05	-0.63	-0.14	0.29	-0.42	-0.32	0.02	0.34	0.54	0.27	-0.09	-0.01	-0.13	-0.24	-0.17	0.04	-0.02	0.28
AGI_HUM1_OLIGO_A_23_P108970	NPHP1 ^ Nephronophthisis 1 (juvenile) ^ NM_000272 ^ 4867	13	-0.08	-0.33	-0.06	0.36	0.07	0.02	-0.06	-0.05	0.17	0	-0.28	0.46	0.3	0.11	-0.03	0.21	0.23	-0.26	0.04	0.19	-0.05	0.08	-0.22	-0.13	-0.13	-0.07	-0.41	0	0.18	0	0.01	-0.24	-0.28	0.05	-0.21	-0.04	-0.12	-0.06	-0.06	-0.16	0.05	0.21	0.06	0.22	-0.01	0.36	0.37	0.27	0.02	-0.12	0.3	-0.04	-0.25	-0.06	0.38	0.06	0.81	0.37	0.06	-0.09	0.19	0.11	-0.15	-0.24	-0.06	-0.19	0.05	0.03	-0.27	-0.25	0.14	-0.88	-0.08	-0.18	0.23
AGI_HUM1_OLIGO_A_23_P108990	"^ CDNA clone IMAGE:3139291, partial cds ^ BC002534 ^ "	0	-0.14	-0.09	-0.23	-0.38	-0.05	-0.08	0.08	0.14	-0.24	0.06	-0.03	-0.1		0.01	-0.2	-0.41	-0.36	-0.12	-0.03	-0.01	-0.55	0.02	-0.1	-0.35	-0.27	0.08	0.01	-0.13	0.17	-0.06	0.12	-0.09	-0.01			0.33	0.16	0.03	-0.15	-0.03	-0.06	0.4	0.21	0.51	0.15			0.01	0.09	-0.04	0.18	-0.02	0.46	0.33	0.47	0.16	0.42	0.23	0.17	0.04	0.13	0.02	-0.11	0.8	-0.2	-0.3	-0.34	0.72	0.73	0.03	-0.17	0.04	0.03	-0.05	-0.25
AGI_HUM1_OLIGO_A_23_P108994	RPN2 ^ Ribophorin II ^ NM_002951 ^ 6185	46	0.4	0.09	0.33	-0.08	0.09	-0.47	0.13	0.15	0.06	-0.23	-0.23	0.28	0.36	-0.33	-0.31	0.15	0.3	-0.08	0.79	0	0.28	0	-0.05	-0.22	0.33	0.41	0.83	0.4	0.28	0.48	-0.31	-0.29	0.07	-0.52	-0.32	-0.47	-0.05	-0.55	-0.51	-0.03	0.27	-0.7	-0.66	-0.61	0.29	0.05	0.72	0.17	0.44	-0.4	-0.43	-0.49	0	-0.54	-0.28	-0.5	-0.47	-0.11	-0.64	-0.17	0.37	-0.29	-0.42	-0.29	0.07	-0.04	0.14	0.15	-0.11	0.18	-0.06	0.18	0.5	0.56	0.25
AGI_HUM1_OLIGO_A_23_P109017	"SFRS6 ^ Splicing factor, arginine/serine-rich 6 ^ NM_006275 ^ 6431"	1	-0.06	0.22	0.13	0.08	0.02	-0.02	0.03	0.04	-0.18	-0.07	-0.26	-0.02	-0.14	-0.27	-0.08	-0.08	0.08	0.19	0.27	0.22	-0.49	-0.29	-0.04	-0.04	-0.02	0.03	-0.35	-0.06	0.24	0.48	0.26	0.04	0.09	-0.12	-0.2	-0.04	-0.17	-0.44	-0.05	0.19	-0.05	0.13	0.33	-0.08	-0.08	0.01	0.14	0.01	-0.05	-0.7	-0.2	-0.35	-0.04	-0.55	0.04	0.03	-0.37	0.11	0.35	0.29	0.07	0	0.02	0.1	-0.24	0.06	0.07	0.2	0.42	-0.24	0.04	-0.12	-0.07	0.21	0.03
AGI_HUM1_OLIGO_A_23_P109026	"KCNK15 ^ Potassium channel, subfamily K, member 15 ^ NM_022358 ^ 60598"	4	0.08	-0.06	0.02	0	-0.03	-0.22	-0.05	-0.15	-0.16	-0.21	0	0.06	0.2	-0.05	0.03	-0.01	0.09	0.01	0.32	-0.01	-0.26	-0.1	0.06	-0.02	-0.34	0.01	-0.09	-0.18	0.1	-0.05	0.2	0.06	0.13	0.15	0.02	0.28	0.05	0.01	0.04	0.12	-0.09	0.22	0.11	0.17	0.31	-0.06	0.28	-0.02	-0.04	-0.16	-0.3	-0.11	0.03	0.05	0.1	0.09	0.28	-0.03	0.35	-0.08	0.09	0.09	0.13	-0.11	0.01	-0.16	-0.08	-0.16	-0.02	-0.08	-0.04	-0.12	-0.18	-0.12	-0.28
AGI_HUM1_OLIGO_A_23_P109034	"SDC4 ^ Syndecan 4 (amphiglycan, ryudocan) ^ NM_002999 ^ 6385"	0	0.44	0.06	0.12	-0.26	-0.05	0.02	0.02	-0.08	0.01	0.02	0.52	0.29	0.07	-0.03	-0.32	0	-0.24	-0.24	-0.41	-0.53	0.59	-0.09	0.56	-0.26	0.32	0.05	-0.07	-0.42	-0.23	-0.08	-0.66	-0.6	-0.52	-0.08	0.47	0.13	0.36	0.67	0.23	0.03	0.31	-0.02	0.16	0.29	0.63	0.1	-0.3	-0.02	-0.27	-0.29	-0.3	-0.07	-0.66	-0.57	-0.29	-0.12	-0.49	-0.38	0.04	0.21	-0.25	0.27	0.28	0.26	-0.25	-0.07	0.48	0.59	0.19	0.19	-0.07	0.46	0.04	0.13	-0.03
AGI_HUM1_OLIGO_A_23_P109072	SALL4 ^ Sal-like 4 (Drosophila) ^ NM_020436 ^ 57167	1	0.35	0.41	0.49	0.3	0.4	0.29	-0.04	0.96	0.48	0.41	-1.11			-0.87	-0.26	0.07	0.44	0.39	0.97	-0.09	0.48	0.7	-0.03	-0.11	0.43	0.29	0.17	0.2	0.39	0.36	0.31	0	0.19		-0.13	-0.59	-0.63	-0.22	-0.58	0.23	0.01	-0.53	-0.56	-0.62	-0.99		0.11	0.53	0.42	-0.59	-0.73	-0.75	0.07	-0.77	-0.14	-0.24		0.61	-0.48	-0.76	-0.16	-0.04	-0.24	-0.04	-0.13	0.35	-0.31	-0.19	-0.2	-0.45	0.31	-0.61	0.69	0.46	0.46
AGI_HUM1_OLIGO_A_23_P10911	LOC196463 ^ Hypothetical protein LOC196463 ^ NM_173542 ^ 196463	17	-0.27	-0.33	0.06	-0.02	-0.18	-0.04	0.15	-0.65	-0.63	-0.12	0.04	-0.83	-0.46	-0.11	0.1	0.15	0.07	-0.02	0.02	0.18	-0.39	-0.16	-0.32	-0.23	-0.33	-0.35	-0.27	-0.25	0.04	0.07	0.86	0.04	0.05	0.38	0.1	0.11	0.1	-0.11	0.1	0.54	0.21	0.02	0.07	0.41	-0.11	0.12	1.09	-0.01	-0.28	-0.22	0	-0.13	-0.14	-0.15	-0.31	0.11	-0.02	-0.17	0.01	0.15	-0.23	0.02	0.11	0.1	-0.01	0.22	0.38	0.16	0.43	0.4	-0.1	0.26	-0.13	-0.03	-0.2
AGI_HUM1_OLIGO_A_23_P109122	KIAA1442 ^ KIAA1442 protein ^ BC054347 ^ 57593	4	-0.4	-0.33	0.41	0.12	0.39	0.07	0.24	0.18	0.27	-0.2	0	0.07	0.02	-0.13	-0.25	0	0.15	-0.41	-0.04	-0.01	-1.03	-0.85	0.34	0.11	-0.42	-0.2	-0.28	-0.25	0.11	0.63	-0.22	-0.07	-0.17	-0.13	0.09	0.62	0.37	-0.2	0.05	-0.03	0.17	0.68	0.56	0.87	0.78	0.2	0.65	-0.21	-0.13	-0.22	-0.04	-0.57	-0.45	-0.59	-0.24	0.29	0.3	-0.18	0.9	0.32	0.14	0.22	0.03	-0.24	-0.46	0.01	0.08	0.01	-0.19	-0.05	0.05	-0.08	0.14	-0.04	-0.32
AGI_HUM1_OLIGO_A_23_P109143	"PRNP ^ Prion protein (p27-30) (Creutzfeld-Jakob disease, Gerstmann-Strausler-Scheinker syndrome, fatal familial insomnia) ^ NM_000311 ^ 5621"	2	-0.16	0.08	0.03	0.06	-0.11	-0.07	-0.17	0.28	-0.05	-0.3	0.03	-0.02	0.09	0.51	0	0.2	0.26	-0.38	0.54	-0.12	0.1	-0.33	0.29	-0.17	-0.02	-0.28	0.03	-0.39	-0.08	-0.22	-0.76	-0.01	-0.12	-0.04	0.5	-0.3	-0.03	0.27	-0.09	0.34	0.02	-0.28	-0.68	0.33	0.11	-0.04	-0.13	-0.03	0.23	0.39	0.08	0.42	0.38	0.61	-0.02	0.02	-1.21	0.24	-0.03	0.28	0.01	-0.17	-0.14	-0.21	-0.23	-0.61	0.02	0.51	0.47	0.4	0.33	0.3	0.06	-0.16	0.39
AGI_HUM1_OLIGO_A_23_P109171	"BFSP1 ^ Beaded filament structural protein 1, filensin ^ NM_001195 ^ 631"	3	-0.45	0.03	0.27	0.09	0.03	-0.2	-0.07	-0.09	-0.37	-0.25	0.01	0.02	-0.1	-0.1	-0.14	0.32	0.22	-0.06	0.17	0.24	-0.58	-0.18	-0.19	0.01	-0.04	-0.16	-0.4	-0.25	0.17	0.07	-0.21	-0.04	0.19	0.22	-0.01	0.08	0.08	0.31	0.4	0.12	-0.07	-0.11	0.11	0.02	0.17	0.18	-0.17	0	0.08	-0.03	-0.29	-0.24	-0.25	-0.11	-0.52	-0.14	0.16	0	0.31	0.04	0.12	-0.02	0.12	-0.07	-0.15	0.05	0.17	0.16	0.17	0.04	0.17	-0.13	-0.04	0.1	-0.1
AGI_HUM1_OLIGO_A_23_P109184	INSM1 ^ Insulinoma-associated 1 ^ NM_002196 ^ 3642	6	0.2	0.14	0.11	0	0.12	0.11	-0.01	0.07	0.09	0.07	0	0.04	-0.02	-0.06	0.01	0.08	0.23	0.11	0.05	-0.14	0.21	0.1	0.01	0.04	0.16	0.12	0.14	0.11	-0.26	-0.21	-0.32	0.04	-0.07	0	-0.01	-0.25	-0.09	0.02	-0.12	-0.12	-0.07	-0.2	-0.31	-0.14	-0.28	0.22	-0.21	0	-0.12	0.1	-0.03	0.14	-0.1	0.05	0.04	-0.12	-0.05	-0.06	-0.29	0.1	-0.06	-0.13	-0.28	0.04	-0.04	0.07	-0.1	0.01	0	-0.15	0.06	-0.11	0.55	0.24	0.26
AGI_HUM1_OLIGO_A_23_P109193	"NAPB ^ N-ethylmaleimide-sensitive factor attachment protein, beta ^ NM_022080 ^ 63908"	6	0.26	0.26	-0.02	-0.19	0.28	0.12	-0.01	-0.01	0.31	0.3	0.11	0.4	-0.27	0.1	0.07	-0.29	-0.24	0.14	-0.3	-0.14	0.69	0.24	0.32	0.08	0.3	0.28	0.16	0.31	0.25	-0.11	-0.11	-0.13	-0.01	-0.2	0.05	-0.11	-0.05	-0.03	-0.15	-0.1	0.02	-0.02	-0.28	-0.28	-0.08	0.1	-0.29	0	-0.04	0.21	0.23	0.1	-0.05	0.09	0.35	-0.08	0.43	-0.48	-0.2	0.04	0.07	-0.02	0	0.59	0.19	-0.39	0	-0.25	-0.18	-0.21	-0.08	0.3	0.08	-0.07	0.43
AGI_HUM1_OLIGO_A_23_P109201	C20orf3 ^ Chromosome 20 open reading frame 3 ^ NM_020531 ^ 57136	25	-0.02	0.08	-1.01	-0.77	0.25	0.25	0.61	0.81	0.56	-0.16	0.39	0	1.11	0.29	-0.3	0.24	0.3	-0.3	0.45	-0.41	0.23	-0.5	-0.02	0.98	-0.28	-0.61	0.77	0.54	-0.32	-0.77	-0.68	0.89	-0.52	-0.54	-0.49	-0.25	0	-0.99	-0.99	0.41	0.34	-0.35	-0.21	-0.54	-0.01	-0.08	0.8	0.18	0.92	0.58	-0.38	-0.71	-0.16	-0.15	-0.34	-0.74	0.93	0.49	0.22	0.32	0.77	-0.94	-0.79	0.76	0.7	0.65	1.91	1.25	0.97	1.17	-0.44	-0.78	-0.7	0.11	-0.04
AGI_HUM1_OLIGO_A_23_P109224	^  ^ ENST00000375521 ^ 	0	-1.33	0.11	0.32	0	-0.29	0.06	0.11	-0.2	-0.22	-0.12	0	-0.36	-0.04	0.03	0.07	-0.1	0.05	-0.1	0.01	-0.24	-0.12	-0.16	0.04	0.05	-0.2	-0.05	0.04	-0.2	-0.14	-0.05	-0.09	-0.07	-0.04	0.23	-0.01	0.17	0.05	0.09	-0.11	-0.26	0.05	0.19	0.09	0.19	0.21	0.04	0.58	-0.13	-0.16	-0.11	0.14	0.04	-0.2	0.08	-0.01	0.01	0.09	-0.03	-0.01	0.18	0.09	0.11	-0.01	0.15	-0.1	0.26			0	0.04	-0.04	0.09	-0.03	0.17	-0.04
AGI_HUM1_OLIGO_A_23_P109229	SPAG4L ^ Sperm associated antigen 4-like ^ NM_080675 ^ 140732	4	-0.22	-0.23	0.13	-0.13	-0.05	-0.06	-0.1	-0.1	-0.08	0.02	-0.03	0.03	0.02	-0.1	-0.02	-0.15	0.03	-0.05	0.01	-0.02	-0.23	-0.19	0	-0.04	-0.15	-0.05	-0.29	-0.18	0	0.05	0.06	-0.01	0.02	0.04	0	0.14	0.09	0.15	0.18	0.08	0	0.21	0.15	0.28	0.13	-0.09	-0.39	-0.01	-0.07	0.07	-0.05	-0.15	0.14	-0.18	-0.12	0.13	0.27	0.28	0.2	-0.24	0.07	0.09	0.09	0.06	-0.08	-0.05	0.02	0.02	0.05	0.09	0.05	-0.12	0.18	-0.12	-0.23
AGI_HUM1_OLIGO_A_23_P109235	"RALY ^ RNA binding protein (autoantigenic, hnRNP-associated with lethal yellow) ^ NM_016732 ^ 22913"	4	-0.11	-0.11	0.07	0.11		0.02	0.32	0.01		0.08	0.29	0.09	-0.16	-0.87	-0.67	-0.54	0.01	-0.5	0.18	-0.25			0.25	0.04	0.11	0	0.57	0.08	0	0.07	-0.49	-0.38	0.12	-0.81	0.41	0.06	0.74	-0.27	0.07	-0.4	-0.07	-0.19	0.25	0.83	0.93	-0.08	-0.06	0.34	-0.16	-0.5	-0.58	-0.95	-1.1	-1.13	-0.36	0.27		0.5	0.41	0.46	0.19	0.11	0.21	-0.62	-0.2	-0.11	-0.23	-0.37	-0.67	-0.28	-0.11		0.02	0.12	-0.02
AGI_HUM1_OLIGO_A_23_P109254	"RNPC2 ^ RNA-binding region (RNP1, RRM) containing 2 ^ NM_184244 ^ 9584"	2	0.09	0.19	0.17	0.19	-0.05	-0.25	-0.31	0.32	0	-0.22	-0.02	0.27	0	0.16	-0.1	0.32	0.33	-0.4	0.95	0.01	0.03	0.31	0.05	0.03	0.13	0	0.57	0.03	0.01	-0.27	-0.5	-0.03	-0.46	-0.41	-0.35	-0.41	-0.37	0.01	-0.16	0.42	0.02	-0.65	-0.98	-0.41	-0.05	-0.12	-0.01	0.02	0.02	-0.2	0.3	0.16	0.2	0.36	-0.05	-0.4	-1.15	0.03	-0.54	-0.29	-0.05	-0.28	-0.49	-0.23	-0.51	-0.13	-0.22	0.59	0.32	0.49	0.03	0.24	0.59	0.15	0.14
AGI_HUM1_OLIGO_A_23_P109269	"LAMA5 ^ Laminin, alpha 5 ^ NM_005560 ^ 3911"	4	0.25	-0.05	0.24	-0.33	0.33	0.26	0.25	0.15	0.51	0.28	0.47	0.23		-0.54	-0.25	-0.77	-0.64	-0.21	-0.26	-0.31	0	0.05	0.61	0.49	0.09	0.19	0.59	0.2	0	0.26	-0.56	-0.3	0.14		-0.42	0	0.31	0.1	-0.07	-0.46	-0.37	0.02	0.21	0.27	0.54	-0.12	-0.45	0.08	-0.35	-0.67	-0.57	-0.92	-0.82		0.28	0.2		-0.23	0.03	-0.01	0.13	0.16	-0.05	-0.52	-0.24	-0.23	-0.54	-0.71	-0.95	-0.62	-0.1	0.22	0.16	0.09	-0.25
AGI_HUM1_OLIGO_A_23_P109286	"GRIK1 ^ Glutamate receptor, ionotropic, kainate 1 ^ NM_000830 ^ 2897"	7	-0.37	-0.51	-0.13	0.25	-0.23	-0.39	0.06	0.04	0.09	0.12	-0.33	0.48		-0.16	0.23	0.32	0.33	0.12	-0.06	0.1		-0.24	-0.13	-0.19	-0.29	-0.04	-0.2	-0.07	0.1	0.22	0.01	-0.13	0.06	0.17	-0.18	0.08	0	0.31	-0.07	0.11	0.05	-0.02	-0.08	-0.01	0.03	0.07	-0.49	0.19	0.04	-0.05	0.17	0.34	0.17	0.24	0	0		-0.63	-0.12	-0.08	-0.13	-0.15	0.25	0.11	0	0.44	-0.26	0.18	-0.32	0.1	-0.09	-0.84	-0.15	-0.31	-0.14
AGI_HUM1_OLIGO_A_23_P109304	"SLC5A3 ^ Solute carrier family 5 (inositol transporters), member 3 ^ NM_006933 ^ 6526"	0	-0.02	0.15	-0.17	-0.16		0.17	0.48	0.53		0.16	0.22	-0.09		0.25	0.04	-0.19	-0.23	-0.33		1.43		-0.08	-0.12	0.1	-0.29	-0.19	0.1	0.14	0	-0.06	-0.82	-0.48	-0.57	0.33	-0.09	0.41		0	0.06	-0.1	-0.25		0.51				-0.57	-0.14	0.17	-0.5	-0.2	-0.08	0.55	-0.16	0.29		1.18	0.07	0.3	-0.19	-0.86	0.21	0.06	0.41	-0.49	-0.12	-0.37	-0.06	-0.19	0.98	0.11	0.34	0.03	0.02	0.32
AGI_HUM1_OLIGO_A_23_P109320	DSCR6 ^ Down syndrome critical region gene 6 ^ NM_018962 ^ 53820	0	0.11	-0.09	0.01	0.02	-0.05	0.08	0	-0.12	-0.1	0	0.06	0.12	-0.04	-0.1	0.05	0.19	0.27	0.08	0.07	0.13	0.02	0.03	0.06	-0.01	-0.19	0.06	-0.08	-0.05	-0.16	-0.07	-0.03	0.02	0.05	0.2	-0.06	-0.06	-0.01	-0.01	-0.02	-0.02	-0.09	0.09	-0.19	0	0.01	0.03	0.13	-0.15	-0.04	0.04	0.1	-0.04	-0.08	-0.06	-0.03	-0.01	-0.01	0.07	-0.01	-0.08	-0.16	0.09	0.11	0.12	-0.05	0.13	0.07	-0.01	0.02	-0.08	0.01	-0.04	0.03	0	-0.05
AGI_HUM1_OLIGO_A_23_P109322	PCP4 ^ Purkinje cell protein 4 ^ NM_006198 ^ 5121	0	-0.53	-0.2	0.27	0.21	-0.21	-0.2	-0.15	-0.18	-0.05	0.25	-0.21	0.3	-0.19	-0.02	-0.52	0.11	0.01	-0.13	0.01	-0.08	-0.28	-0.2	-0.13	-0.36	0.3	0.3	-0.33	-0.21	0.06	0	-0.16	0.05	-0.32	-0.18	0.47	0.01	0.02	0.4	0	0.12	0.01	0.13	0.07	-0.18	-0.03	-0.11	-0.17	0.28	0	0.06	0.42	0.08	0.51	0.52	0.51	0.25	0.49	0.47	0.09	-0.03	0.07	-0.17	-0.13	-0.2	-0.21	-0.25	0.01	0.35	0.28	0.11	-0.2	-0.17	-0.06	-0.18	0.11
AGI_HUM1_OLIGO_A_23_P109333	C21orf33 ^ Chromosome 21 open reading frame 33 ^ NM_004649 ^ 8209	25	-0.02	0.11	-0.16	-0.09	0.13	0.07	-0.13	0.35	0.27	-0.14	0.13	0.01	0.37	-0.23	0	-0.03	0.04	-0.18	0.37	-0.32	0.2	0.01	0	0.55	-0.16	-0.41	0.07	0.16	-0.18	-0.25	0.08	0.02	-0.25	-0.32	-0.22	-0.19	-0.15	-0.38	-0.17	-0.14	0.02	0	0.25	-0.64	-0.37	-0.29	0.17	-0.29	0.12	-0.03	0.04	-0.47	-0.2	-0.33	-0.03	-0.3	0.82	0.02	0.08	0.03	0.01	-0.35	-0.15	0.3	0.21	0.12	0.69	-0.01	-0.09	0.24	-0.01	0.03	0.15	0.25	-0.04
AGI_HUM1_OLIGO_A_23_P109345	PTTG1IP ^ Pituitary tumor-transforming 1 interacting protein ^ NM_004339 ^ 754	11	0.02	-0.11	-0.09	0.18	-0.03	-0.16	0.05	-0.12	0.17	-0.04	0.03	-0.04	-0.16	0.48	0.74	0.04	0.32	-0.01	0.65	0.11	0.02	0.14	-0.06	0.41	-0.04	-0.04	0.16	-0.02	0	-0.08	0.02	-0.08	-0.08	-0.08	-0.2	-0.13	-0.14	-0.32	-0.14	0.14	0.03	-0.46	-0.12	-0.21	0.08	-0.21	-0.03	0.03	0.26	0.13	0.27	0.01	0.23	0.43	0.09	-0.16	-0.14	0.01	-0.39	-0.18	0.03	-0.33	-0.2	-0.11	-0.06	0.17	0.19	0.08	0.09	0.14	-0.16	0.03	0.07	0.01	-0.23
AGI_HUM1_OLIGO_A_23_P10936	KRTAP4-10 ^ Keratin associated protein 4-10 ^ NM_033060 ^ 85285	33	-0.3	-0.44	0.06	0.81	2.01	2.23	2.84	-0.06	1.27	-0.49	-0.2	-0.1		0.33	-0.63	-0.1	1.71	0.13	-0.22	0.44	-0.41	0.14	-0.42	-0.22	-0.48	-0.49	-0.47	-0.54	0.66	0.63	1.16	0.15	0.33	0.77	0.41	1.37	1.76		3.15	-0.56	1.51	-0.49	0.34				2.03	-0.21	2.11	2.23	-0.75	-0.17	-0.73	-1.01	-0.79	-0.75	-0.31	-0.41	-0.51		-0.37	-0.63	0.08	0.2	0.42	0.68	1.24	-0.45	0.62	0.32	-0.68		0.16	-0.09	-0.32
AGI_HUM1_OLIGO_A_23_P109393	ARVCF ^ Armadillo repeat gene deletes in velocardiofacial syndrome ^ NM_001670 ^ 421	8	-0.22	-0.19	-0.13	0.2	0.07	0.01	0.22	-0.13	0.05	-0.12	-0.01	0.28		-0.16	0.19	-0.01	0.05	0.38	-0.1	-0.17	-0.04	0.03	-0.05	-0.06	-0.07	-0.28	-0.31	0.04	0.25	0.15	0.03	-0.09	0.04	-0.15	-0.32	0.16	-0.09	-0.16	0.11	-0.14	-0.13	-0.03	0.12	0.15	0.38	0.43	0.74	-0.26	0.06	-0.05	-0.12	0.06	-0.16	0.19	0.02	0.13		0.29	0.06	0.05	-0.07	0.21	0.23	0.1	0.18	0.24	0.06	-0.03	-0.14	-0.24	-0.28	-0.37	-0.15	-0.15	
AGI_HUM1_OLIGO_A_23_P109410	THAP7 ^ THAP domain containing 7 ^ NM_030573 ^ 80764	6	0.32	0.27	0.13	-0.1	0.19	0.11	0.11	-0.67	0.61	0.21	0.37		0.21	-0.18	-0.11	-0.41	-0.33	0.09	-0.07	-0.13	-0.05	0.21	0.31	0.32	0.36	0.34	0.37	0.07	0.23	0.12	-0.17	0.19	-0.16	-0.22	-0.36	-0.11		-0.59	-0.61	0.01	-0.17	0	0.06			0.15	0.3	-0.19		-0.07	-0.01	-0.14	0.14	0.15	0.26	-0.17		-0.2	-0.23	-0.33	-0.06	-0.09	-0.2	0.4	0.29	-0.26	-0.39		-0.73	-0.26	-0.15		0.11	0.22	0.05
AGI_HUM1_OLIGO_A_23_P109420	LOC96610 ^ Hypothetical protein similar to KIAA0187 gene product ^ NM_080926 ^ 96610	2	0	0.3	0.28	0.35	0.19	0.09	0.02	0.18	0.18	-0.17	0.1	-0.15	-0.02	-0.1	-0.29	0.26	0.22	-0.08	0.39	0.17	-0.09	-0.05	-0.15	-0.16	0.13	-0.07	0.05	0.07	-0.16	-0.35	-0.39	0.14	0.36	0.21	-0.06	-0.25	-0.4	-0.03	0.01	0.09	0.09	-0.66	-0.53	-0.57	-0.53	0.15	0.28	-0.32	0.13	-0.25	-0.03	-0.32	-0.01	0.18	-0.88	-0.19		-0.23	-0.1	0.19	0	-0.17	-0.31	-0.63	-0.22	-0.01	0.02	0.08	0.05	0.03	0.08	0.03	0.29	0.25	0.33
AGI_HUM1_OLIGO_A_23_P109427	GSTT2 ^ Glutathione S-transferase theta 2 ^ NM_000854 ^ 2953	0	-0.47	-0.35	1.36	1.75	0.87	0.94	1.14	-1.11	-0.97	-0.16	-0.59	0.59	0.26	-0.79	-0.01	-0.76	-1.01	0.37	0.02	0.03	0.79	0.69	-1.16	-1.24	0.07	-0.13	0.02	0.28	-0.49	-0.49	-0.83	-0.23	-0.15	-0.04	0.41	-0.01	-0.12	-0.99	-1	0.1	0.36	0.05	0.24	2.62	2.08	-1	-0.67	-0.04	0.23	0.24	0.49	0.1	0.22	0.29	0	-0.07	-0.3	-0.87	-1.07	-0.47	-0.92	0.7	0.46	0.64	0.37	0.68	-1.3	-1	0.17	0.06	0	-0.08	-0.78	0.34	-0.87
AGI_HUM1_OLIGO_A_23_P109436	ADORA2A ^ Adenosine A2a receptor ^ NM_000675 ^ 135	32	0.22	0	0.12	0.09	-0.03	-0.04	-0.06	-0.06	0	-0.05	0	-0.06	-0.07	-0.08	-0.08	0.05	0.1	-0.07	0.33	-0.1	0.11	0.09	0	0.09	-0.09	-0.06	0.15	-0.18	-0.2	-0.11	0.01	-0.2	-0.08	0.19	-0.01	0.07	0.05	0.08	-0.04	-0.03	0.06	0.07	0.09	0.04	-0.05	0.04	0.05	-0.24	-0.2	0.04	0.04	0.03	-0.16	-0.24	0.13	-0.02	0.21	0.03	-0.03	-0.21	-0.08	0.01	0.04	0.03	-0.04	-0.12	-0.07	-0.17	-0.12	-0.08	0.12	0.12	0.21	0.04	0
AGI_HUM1_OLIGO_A_23_P109442	HPS4 ^ Hermansky-Pudlak syndrome 4 ^ NM_022081 ^ 89781	16	-0.22	-0.17	0.07	0.3	-0.18	-0.04	0.05	-0.04	-0.09	0.13	-0.04	0.3	0.36	0.04	-0.03	-0.04	0.24	0.03	0.43	-0.01	0.22	-0.09	0.02	-0.12	0.13	-0.11	0.07	0.24	0.02	0.01	-0.22	0	0.16	0.11	-0.18	-0.1	-0.06	-0.05	0.12	-0.08	0.09	-0.39	-0.4	-0.1	-0.09	0.3	0.1	0.1	-0.14	-0.07	0.34	0.33	-0.08	0.22	0.41	-0.13	-0.24	0.19	-0.34	-0.1	0.23	-0.07	-0.14	0.07	0.2	0.13	0.07	0.02	-0.2	0.03	0	-0.07	0.18	-0.06	-0.13
AGI_HUM1_OLIGO_A_23_P109446	HPS4 ^ Hermansky-Pudlak syndrome 4 ^ NM_022081 ^ 89781	0	0.09	0.06	0.17	-0.02	0.14	-0.09	0.06	-0.64	-0.82	-0.1	0.12	0.27	0.19	-0.08	-0.31	0.1	-0.14	-0.39	-0.21	-0.18	-0.75	0.63	0.23	0.27	-0.02	0.08	0.28	0.12	0.05	0.24	0.06	0.05	-0.03	0.07	0.34	0.12	0.24	0		0.31	-0.04	-0.18	-0.11	-0.34	0.1	-0.16	-0.09	0	-0.12	-0.4	0.02	0.06	-0.02	-0.05	-0.27	0.2	-0.05	-0.3	0.07	-0.21	-0.55	0.06	0.25	0.43	-0.04	0.09	-0.14	-0.33	-0.28	-0.16	-0.12	0.55	0.25	0.18	-0.08
AGI_HUM1_OLIGO_A_23_P10947	STAC3 ^ SH3 and cysteine rich domain 3 ^ NM_145064 ^ 246329	0	0.08	0.1	0.05	0.11	-0.05	0.04	-0.11	-0.13	0.02	-0.1	-0.09	-0.07	-0.28	-0.02	0.03	-0.09	0.22	-0.11	0	0.17	0	-0.03	0	0	0	0.01	0.12	-0.01	-0.35	-0.12	-0.09	-0.12	-0.11	0.29	0.07	0.08	0.16	0.04	-0.01	0.11	-0.27	-0.07	-0.06	0.11	0.16	-0.25	-0.6	-0.19	-0.11	0.02	0.01	0.11	-0.1	-0.05	0.12	-0.07	0.02	-0.11	-0.03	-0.04	-0.18	0	-0.01	0	-0.27	0.12	-0.02	0.08	0.02	0.13	0.03	0.14	0.31	0.19	0.09
AGI_HUM1_OLIGO_A_23_P109547	FLJ20232 ^ Hypothetical protein FLJ20232 ^ NM_019008 ^ 54471	9	-0.32	-0.15	0.12	0.28	-0.07	-0.11	0.02	-0.03	-0.37	-0.11	0.01	0.09	-0.04	0.12	0.08	0.16	0.38	-0.07	0.01	0.1	-0.14	-0.28	-0.22	-0.1	-0.39	-0.1	-0.08	-0.16	-0.11	-0.04	0.07	-0.05	0.74	0.6	-0.1	0.14	0.19	0.15	0.07	0.13	0.31		0.09	-0.09	0.15	-0.36	0.17	-0.02	-0.12	0.01	0.07	-0.35	0.09	-0.15	-0.27	-0.04	-0.2	-0.06	0.01	0.01	-0.01	-0.13	0.2	-0.18	0.03	0.2	0.28	0.21	-0.15	0.32	0.12	-0.14	0.05	0.06	-0.12
AGI_HUM1_OLIGO_A_23_P109593	C22orf4 ^ Chromosome 22 open reading frame 4 ^ NM_014346 ^ 25771	3	-0.52	-0.34	-0.08	0.17	-0.22	-0.17	0.01	-0.28	-0.17	-0.05	-0.05	-0.09	-0.01	0.1	-0.03	0.39	0.29	-0.06	0.4	0.03	-0.64	-0.39	-0.06	-0.1	-0.23	-0.12	-0.03	-0.13	0.01	-0.02	0.08	-0.04	0.03	0.34	0.19	0.2	0.19	0.07	0.16	0.09	0.11	0.08	0.08	0.2	0.31	0.03	-0.32	-0.05	-0.19	0.01	-0.07	0.21	-0.27	-0.2	0.05	0	0.18	0.24	0.14	0.02	-0.23	0.21	-0.01	0.16	-0.18	0.19	0.03	0.15	0.02	0	0.07	-0.68	-0.43	-0.25	-0.24
AGI_HUM1_OLIGO_A_23_P109636	LRIG1 ^ Leucine-rich repeats and immunoglobulin-like domains 1 ^ NM_015541 ^ 26018	5	-0.36	-0.33	-0.2	-0.09	-0.23	-0.19	0.02	0.18	0.15	-0.37	-0.09	0.38	0.33	0.28	-0.31	0.01	-0.26	0.07	-0.63	-0.55	0.05	-0.54	-0.31	-0.4	0.09	-0.12	-0.39	-0.23	-0.14	-0.2	-0.49	0.13	-0.34	-0.16	0.04	-0.1	0.04	0.17	0.02	-0.26	-0.24	0	0.03	-0.58	0.06	0.02	0.15	0.17	0.17	0.21	-0.06	0.44	0.55	0.67	0.14	-0.12	-0.2	-0.23	-0.09	0.15	0.37	-0.48	-0.2	0.18	0.38	0.1	0.08	0.3	0.08	0.16	-0.01	-0.46	-0.23	0.23	0.2
AGI_HUM1_OLIGO_A_23_P109643	ABTB1 ^ Ankyrin repeat and BTB (POZ) domain containing 1 ^ NM_172027 ^ 80325	12	0.1	-0.05	0.22	0.01	0.16	0.13	-0.01	0.05	0.08	0.05	0.16	0.04	0.04	-0.28	-0.4	-0.14	0.2	-0.17	0.12	0.09	-0.24	-0.23	0.13	0.11	-0.1	0.16	0.15	0.02	-0.16	-0.09	-0.16	-0.1	0.12	-0.27	-0.08	0.1	0.2	-0.06	-0.02	-0.02	-0.03	0.17	0.21	0.01	0.11	-0.3	0.13	-0.35	-0.24	-0.34	-0.22	-0.33	-0.65	-0.38	-0.18	0.01	0.17	-0.37	0.06	0.04	-0.24	0.09	0.2	-0.55	-0.3	-0.07	0.11	0.03	-0.04	-0.03	0	0.04	0.22	-0.05	-0.18
AGI_HUM1_OLIGO_A_23_P109655	TMEM22 ^ Transmembrane protein 22 ^ NM_025246 ^ 80723	45	0.3	0.3	0.25	-0.01	0.21	-0.37	-0.3	-0.04	0.11	-0.09	0.12	-0.41	-0.01	0.28	-0.08	0.46	0.38	-0.16	0.13	-0.18	0.08	-0.54	0.01	0.27	0.2	0.16	0.1	-0.05	-0.37	-0.14	-0.04	-0.1	-0.12	-0.1	0.13	-0.09	0.28	-0.31	-0.11	0.21	0.2	-0.16	0.03	-0.14	-0.03	-0.4	0.29	0.07	-0.14	-0.05	-0.18	0.17	0.35	0.43	-0.66	-0.17		-0.15	-0.32	-0.02	-0.23	0.03	0.17	-0.27	-0.13	0.21	-0.06	0.29	0.01	0.26	0.17	0.34	0.46	0.5	0.29
AGI_HUM1_OLIGO_A_23_P10966	"GABRB3 ^ Gamma-aminobutyric acid (GABA) A receptor, beta 3 ^ NM_000814 ^ 2562"	6	0.34	0.14	0.18	-0.12	0.19	0.03	-0.1	0.25	0.14	0.37	0.12	-0.08		-0.07	-0.04	-0.05	-0.12	0.14	-0.07	0.07	0.44	0	0.22	0.09	0.02	0.18	0.19	0.1	0.15	-0.01	0.05	0.09	-0.37	-0.05	0	-0.21	-0.08	0.09	-0.08	-0.4	-0.06	-0.03	-0.25	-0.19	-0.11	0.15	0.48	-0.01	0	-0.07	-0.03	-0.21	-0.29	0.11	0.33	-0.09	-0.01	-0.08	-0.34	0.03	0.05	-0.27	-0.17	0.36	-0.01	-0.02	0.12	0.65	-0.02	-0.1	-0.04		0.17	0.4	0.32
AGI_HUM1_OLIGO_A_23_P109677	^  ^ ENST00000240820 ^ 	45	0.05	0.19	0.25	0.01	0.04	0	-0.25	0.52	0.2	0.13	0.12	-0.5	-0.3	0.31	0.51	0.01	0.39	0.08	0.64	-0.04	0.47	0.16	0.01	-0.11	0.44	0.27	0.39	0.36	-0.28	-0.25	-0.27	0.11	0.45	0	0.21	-0.16	-0.04	-0.03	-0.17	-0.12	-0.12	-0.36	-0.32	-0.13	-0.23	-0.08	-0.11	-0.24	-0.16	0.39	-0.12	0.42	0.22	0.55	-0.36	-0.16	-0.79	-0.22	-0.15	0.04	-0.26	-0.14	-0.2	-0.01	0.38	-0.07	-0.05	-0.11	0.11	-0.09	0.35	0.37	0.53	0.29	0.5
AGI_HUM1_OLIGO_A_23_P109682	AZI2 ^ 5-azacytidine induced 2 ^ NM_022461 ^ 64343	2	0.16	0.08	0.06	0.19	0.05	-0.18	-0.19	0.25	-0.27	-0.41	-0.61	0.2	0.03	0.69	-0.23	0.46	0.21	-0.67	0.23	-0.16	-0.62	-0.34	-0.27	-0.71	0.38	-0.05	0.12	-0.03	-0.23	-0.54	-0.85	0.22	-0.68	-0.33	0.32	-0.78	-0.33	0.09	-0.12	0.54	-0.38	-0.39	-1.06	0.1	0	0.01	-0.17	-0.02	0.18	0.21	0.23	0.33	0.59	0.92	0	0.04	-1.08	0.56	-0.31	0.16	-0.02	-0.02	-0.72	-0.69	-0.6	-0.46	0.29	0.91	0.98	0.72	0.45	-0.11	0.04	-0.56	0.52
AGI_HUM1_OLIGO_A_23_P109733	LOC152185 ^ Hypothetical protein AY099107 ^ NM_144718 ^ 152185	20	0.19	-0.1	0.19	0.25	-0.07	-0.17	0.07	-0.2	-0.28	0.09	0.15	-0.64	-0.44	-0.03	0.11	0.11	0.57	-0.29	0.27	0.19	0.16	0.19	-0.03	0.25	-0.17	-0.18	-0.02	-0.15	0.05	-0.03	0.06	0.21	0.08	-0.01	0.24	-0.22	0.16	0.09	-0.26	0.31	0.08	-0.17	0.09	-0.1	-0.34	-0.24	0.33	-0.22	-0.29	-0.27	-0.27	-0.46	-0.16	-0.23	0	-0.33	-0.54	-0.01	-0.28	-0.12	0		0.05	0.19	-0.18	0.2	0.1	0.21	0.14	0.32	0	0.46	0.24	0.38	0.18
AGI_HUM1_OLIGO_A_23_P109768	RNF7 ^ Ring finger protein 7 ^ NM_014245 ^ 9616	2	-0.01	0.17	0.03	0.09	-0.09	-0.12	-0.19	-0.11	-0.17	0.13	0.13	-0.22	0.07	0.42	-0.02	0.39	0.41	0.11	0.63	-0.22	0.16	-0.05	-0.07	-0.15	0.45	0.05	0.04	-0.14	-0.09	-0.38	-0.34	0.15	0.38	0.48	0.2	-0.3	-0.07	-0.07	-0.06	0.31	0.08	-0.48	-0.45	-0.1	-0.27	0.12	-0.03	-0.37	-0.08	0.25	-0.25	0.36	0.39	0.52	0	-0.08	-0.9	0.28	-0.02	0.06	-0.03	-0.01	0	0.05	0.02	-0.03	-0.01	0.34	0.62	0.34	0.44	0.16	0.03	-0.01	0.46
AGI_HUM1_OLIGO_A_23_P109774	ZBTB11 ^ Zinc finger and BTB domain containing 11 ^ NM_014415 ^ 27107	0	-0.16	-0.1	-0.17	0.07	-0.01	-0.2	0.25	0.02	-0.02	-0.02	-0.09	0.14	0.04	0.06	-0.08	0.14	0.12	-0.07	0.21	-0.01	-0.28	0.05	0.09	0.08	-0.01	-0.2	-0.09	-0.11	0.2	0.19	0	-0.17	-0.37	-0.19	-0.03	-0.01	0	-0.08	0.07	0.44	-0.15	0.09	-0.19	0.14	0.24	0.06	-0.18	0.15	0.02	-0.25	0.02	0.19	0.02	0.19	-0.04	0.19	-0.17	-0.1	0.07	0.01	0.08	0.21	-0.15	-0.04	-0.03	0.16	0.09	0.02	-0.03	-0.07	0.06	-0.25	0.08	0.18	-0.23
AGI_HUM1_OLIGO_A_23_P109785	"NR1I2 ^ Nuclear receptor subfamily 1, group I, member 2 ^ NM_003889 ^ 8856"	3	-0.4	-0.19	-0.16	0.09	-0.38	-0.03	0.03	0.11	0.01	-0.01	-0.3	0.25		-0.06	-0.09	0.09	0.29	0.29	-0.15	0.05		-0.4	-0.01	-0.2	-0.04	-0.13	-0.47	-0.11	0.27	0.15	-0.12	-0.85	0.71	-0.42	-0.33	-0.02	0.12	0.21	0.07	0.1	0.31	0.2	-0.29				0.89	0.33	0.06	-0.01	0.13	-0.06	-0.07	-0.02	0.89	0.28		-0.06	-0.03	-0.28	0.08	0.17	-0.1	0.1	0.01	0.06	0.25	0.75	0.51	0.13	0.03		-0.07	-0.06	-0.21
AGI_HUM1_OLIGO_A_23_P109821	"TADA3L ^ Transcriptional adaptor 3 (NGG1 homolog, yeast)-like ^ NM_006354 ^ 10474"	32	-0.08	0.08	0.11	-0.04	0.32	-0.14	-0.16	-0.09	0.1	-0.46	0.13	0.1	0.09	0.01	0.18	0.06	0.3	-0.03	0.68	0.05	-0.01	-0.08	0.03	0.1	-0.25	-0.33	-0.16	-0.34	0.01	-0.11	-0.11	-0.28	-0.1	0.12	0.09	0.15	0.14	0.08	0.14	-0.1	0.08	0.19	0.33	0.06	0.12	-0.17	0.07	-0.13	-0.02	0.01	0.08	-0.13	-0.04	-0.13	0.05	-0.04	0.35	-0.02	0.21	-0.03	0	-0.02	0.18	-0.33	-0.04	0.06	0.02	-0.28	-0.1	-0.08	0.26	-0.2	-0.13	-0.29	-0.19
AGI_HUM1_OLIGO_A_23_P109843	"IL5RA ^ Interleukin 5 receptor, alpha ^ NM_000564 ^ 3568"	9	-0.32	-0.22	0.14	0.28	0.01	-0.14	0	-0.42	-0.54	-0.16	-0.02	-0.33	-0.28	0.03	0.02	0.18	0.5	0.08	0.02	0.11	-0.51	-0.15	-0.05	-0.01	-0.09	-0.28	0	-0.18	-0.27	-0.08	0	0.05	0.18	0.41	0.21	0.2	0.21	-0.01	0.03	-0.22	0.16	0.01	0.19	0.28	0.01	-0.02	-0.07	0.03	-0.32	0.12	-0.04	0	-0.23	0.1	-0.04	-0.14	-0.52	0.32	0.07	0.06	0.05	-0.01	0.23	-0.09	0.09	0.3	0.26	0.25	0.09	0.09	0.02	-0.26	-0.18	-0.06	-0.02
AGI_HUM1_OLIGO_A_23_P109864	GHSR ^ Growth hormone secretagogue receptor ^ NM_004122 ^ 2693	34	0.04	-0.11	-0.14	0.15	-0.38	0	0	-0.15	-0.27	0.03	-0.1	0.21	0.04	-0.04	0.09	-0.08	0.03	0.06	0.42	0.08	-0.08	-0.11	0	-0.15	-0.08	0.05	0.06	0.15	-0.13	0.05	0.14	-0.03	0.05	0.06	-0.03	-0.01	-0.04	0.01	-0.16	-0.21	0.04	0.08	-0.03	0.13	0.06	0.2	0	-0.09	0	0.13	0.18	0.03	0.04	0.02	0.32	0	0.12	0.02	-0.02	0	-0.1	-0.06	-0.07	-0.2	-0.05	-0.16	-0.1	-0.06	-0.08	-0.09	-0.12	0	-0.21	-0.33	-0.18
AGI_HUM1_OLIGO_A_23_P10987	^  ^ A_23_P10987 ^ 	35	0		-0.18	0.11	-0.02	-0.16	0.03	-0.16		-0.1	0.16	-0.27	0.19	-0.21	0.36	0	0.06	0.33	-0.45	-0.2			0.12	0.35	0.01	0.02	0.17	-0.03	-0.36	-0.34	-0.2	0.23	0.66	0.48	-0.06	-0.27	-0.17	-0.17	-0.36	-0.13	0.2	-0.66	-0.31	0.07	-0.01	0.17	-0.52	-0.22	0.17	0.52	-0.1	0.5	0.08	0.32	-0.4	-0.4	-0.15	-0.21	-0.42	0.14	0.16	-0.23	-0.07	0.29	0.6	0.25	0.66	0.37	0.61	0.75	-0.4		-0.19	0.15	0.17
AGI_HUM1_OLIGO_A_23_P109877	PRO2730 ^ Hypothetical protein PRO2730 ^ NM_025222 ^ 80335	4	-0.41	-0.09	0.23	0.02	-0.1	-0.01	0.06	0.04	0.04	0	0.23	0.07	0.06	-0.15	-0.27	-0.07	0.15	-0.28	0.15	0.06	-0.26	-0.01	0	0.1	-0.24	0	-0.58	0	0.01	0.13	-0.24	-0.14	-0.33	-0.22	0.23	0.19	0.35	0.33	0.29	0.01	0.03	0.17	-0.04	0.04	0.48	0.23	0.01	-0.11	0.09	-0.21	0.04	0.05	-0.39	-0.3	-0.1	-0.01	0.27	-0.2	0.15	0.32	0.21	0.02	0.13	-0.19	-0.12	0.09	-0.31	-0.02	-0.3	-0.28	0.15	-0.29	-0.17	-0.55	-0.13
AGI_HUM1_OLIGO_A_23_P109881	ITIH4 ^ Inter-alpha (globulin) inhibitor H4 (plasma Kallikrein-sensitive glycoprotein) ^ NM_002218 ^ 3700	3	-0.59	-0.52	-0.07	0.12	-0.33	-0.52	0.19	-0.11	-0.6	-0.17	-0.59	0.2	0.23	-0.15	-0.39	0.03	-0.46	-0.01	-0.22	0.12	-1.34	-0.72	-0.5	-0.39	-0.36	-0.25	-0.61	0	-0.04	0.05	-0.21	0	-0.21	0.55	0.22	0.25	0.15	0.4	0.33	0.03	-0.36	0.58	0.36	0.41	0.53	0	0.52	0.1	0	0.04	0.04	0.09	-0.21	0.05	0.26	0.25	0.25	0.21	0.42	0	0	0.14	0.19	-0.23	0.14	0.07	-0.16	-0.71	0.11	0.03	0.08	-0.99	-0.68	-0.44	-0.31
AGI_HUM1_OLIGO_A_23_P109895	"SLC26A6 ^ Solute carrier family 26, member 6 ^ NM_022911 ^ 65010"	1	0.11	0.01	0.21	0.31	0.02	0.02	-0.06	0.09	0.01	0.13	0.12	0.11	0.16	-0.22	-0.13	0.06	0	-0.01	0.34	0.08	0.01	0.12	0.02	0.14	-0.2	-0.01	0.17	-0.07	0.15	0.21	0.33	0.16	-0.02	-0.12	-0.23	-0.11	-0.05	-0.14	-0.24	0.25	-0.3	-0.08	-0.02	-0.1	0.01	-0.39	-0.21	0.1	0.26	-0.57	-0.22	-0.33	-0.5	-0.46	-0.05	-0.12	0.16	-0.01	-0.12	0.18	0.13	-0.11	-0.04	-0.08	0.15	0.18	-0.21	-0.21	-0.07	-0.04	-0.04	0.17	0.33	0.24	0.04
AGI_HUM1_OLIGO_A_23_P109907	ILDR1 ^ Immunoglobulin-like domain containing receptor 1 ^ NM_175924 ^ 286676	24	0.42	-0.25	-0.34	0.35	-0.79	-0.44	0.66	-0.67	-0.74	-0.08	-0.16	0.77	0.14	0.56	0.46	0.01	-0.23	-0.28	0.15	-0.25	-0.17	-0.41	0.09	-0.71	0.14	0.33	-0.05	-0.16	0.17	0.62	0.08	-0.02	0.27	0.64	-0.35	0.04	-0.46	0.31	-0.42	0.38	0.15	0.67	-0.24	-0.06	0.76	0.1	-0.11	0.04	0	0.54	0.64	0.39	0.23	0.58	0.79	0.55	0.36	-0.07	0.06	-0.86	0.14	0.23	-0.27	-0.39	-0.44	-0.5	-0.2	0.08	-0.01	-0.22	-1	-0.76	-1.03	-1	-0.09
AGI_HUM1_OLIGO_A_23_P109928	p44S10 ^ Proteasome regulatory particle subunit p44S10 ^ NM_014814 ^ 9861	2	-0.08	0.1	0.04	-0.2	-0.16	-0.46	-0.42	0.12	-0.11	-0.46	-0.02	0.33	0.54	-0.06	-0.14	0.28	0.29	-0.23	0.8	-0.16	0.02	-0.1	-0.07	-0.02	-0.01	-0.25	0.26	-0.16	-0.01	-0.41	-0.27	0.01	0.1	0.14	0.1	-0.2	0.08	0	-0.11	0.08	0	-0.39	-0.32	-0.11	-0.08	0.36	0.57	-0.03	0.34	0.26	-0.19	0.07	0.43	0.2	-0.49	-0.37	-0.91	0.12	-0.21	0.24	0.17	-0.34	-0.13	0.13	0.09	0.16	0.27	0.33	0.45	0.19	-0.07	0.4	0.31	0.16	0.26
AGI_HUM1_OLIGO_A_23_P109934	HEMK1 ^ HemK methyltransferase family member 1 ^ NM_016173 ^ 51409	1	0.44	0.32	-0.09	0.1	0.03	-0.13	-0.09	0.24	0.13	0.05	0.14	0.06	-0.2	-0.25	-0.12	0.15	-0.28	0.23	0.01	-0.07	0.5	0.34	0.19	0.1	0.27	0.02	0	0	0.15	-0.02	-0.16	-0.04	-0.05		-0.07	-0.02	-0.32	0.1	-0.07	-0.07	0.16	-0.27	-0.25	-0.27	-0.17	-0.17	-0.22	-0.03	0	-0.01	0	-0.19	-0.22	-0.15	0.11	0.11	0.08	-0.32	-0.15	-0.05	0.09	-0.15	-0.22	-0.19	-0.18	0.05	0.13	0.04	0.1	0.16	0.03		0.25	0.12	0.29
AGI_HUM1_OLIGO_A_23_P10995	"RBMS3 ^ RNA binding motif, single stranded interacting protein ^ NM_014483 ^ 27303"	17		-0.2	-0.16	0.09	-0.18	-0.19	0.04	-0.32		-0.21	0.11	-0.51	0.14	0.46	0.16	-0.22	0.01	0.12	-0.29	-0.05	-0.61	-0.52	-0.13	-0.1	-0.35	-0.46	-0.32	-0.67	-0.1	0	-0.01	0.23	-0.24	0.24	0.09	0.11	0.15	-0.23	0.2	0.07	-0.04		0.09	0.07	0.47	0.28	1.08	0.22	-0.09	0.16	0.35	0.42	0.28	0.32	0			0.02	0.47	0.35	-0.3	0.06	0.17	-0.06	0.13	0			-0.29	-0.18	-0.08		-0.14	-0.54	-0.26
AGI_HUM1_OLIGO_A_23_P109950	"ACVR2B ^ Activin A receptor, type IIB ^ NM_001106 ^ 93"	1	0.71	0.39	0.49	-0.21	0.45	0.41	-0.35	1.12	0.51	0.32	0.51	0.46		-0.34	0.07	0.04	-0.15	0.05	0.14	-0.03	0.81	0.44	0.82	0.65	0.46	0.21	0.49	0.22	0.28	0.18	0.15	0.27	0	-0.06	-0.55	-0.33	-0.24	-0.4	-0.24	-0.55	-0.21	-0.36	-0.28	-0.37	-0.09			0.18	0	-0.2			-0.79		-0.12	-0.15		-0.24	-0.26	-0.48	0.15	-0.02	-0.16	-0.39	-0.18	-0.31	-0.47	0.53	-0.36	-0.5	-0.12	0.87	0.8	0.51	0.29
AGI_HUM1_OLIGO_A_23_P109964	NYD-SP17 ^ Testes development-related NYD-SP17 ^ NM_032600 ^ 84692	6	0.23	-0.1	0.11	-0.09	-0.12	0.08	-0.14	0.08	0.01	0.13	0.14	0.13	-0.41	-0.06	-0.01	0.07	0.1	0.18	-0.14	0	0.46	0.04	0.11	-0.02	0.14	0.11	0.26	0.13	-0.12	0.04	0	0.02	0.02	-0.17	-0.13	-0.18	-0.06	0.07	-0.02	-0.05	-0.18	-0.15	-0.16	0	-0.17	-0.03	-0.13	0.14	0.07	0.18	0.18	-0.01	-0.27	-0.17	-0.12	-0.1	0.02	0.1	-0.16	-0.09	-0.09	0.04	-0.14	-0.07	0.03	0.01	0.01	-0.13	-0.04	0.12	0.1	0.43	0.48	0.25	-0.02
AGI_HUM1_OLIGO_A_23_P109974	"RAB6B ^ RAB6B, member RAS oncogene family ^ NM_016577 ^ 51560"	6	0.66	0.39	0.29	0.04	0.15	0.4	-0.11	0.07	0.21	0.4	0.58	-0.05	-0.48	-0.03	0	0.08	-0.02	-0.07	-0.01	-0.12	0.67	0.58	0.71	0.54	0.42	0.23	0.82	0.44	0.16	0	0.01	-0.07	-0.15	-0.25	-0.13	-0.15	-0.27	0.03	-0.08	-0.08	-0.14	0.1	-0.23	0.03	0.02	-0.18	-0.05	0.15	0.04	-0.08	-0.02	0.02	-0.58	0.1	0.33	-0.01	0.12	0	-0.22	-0.25	-0.05	-0.06	-0.17	-0.17	-0.08	0.09	-0.2	-0.19	-0.34	-0.33	-0.15	0.44	0.54	0.26	0.28
AGI_HUM1_OLIGO_A_23_P109988	"CD86 ^ CD86 antigen (CD28 antigen ligand 2, B7-2 antigen) ^ NM_006889 ^ 942"	5	-0.21	-0.34	-0.26	0.27	-0.38	-0.14	-0.04	-0.16	-0.25	0	-0.21	0.06	0.21	0.34	0.1	0.22	0.24	0.32	0.31	0.08	-0.6	-0.36	-0.2	-0.36	0.01	-0.14	-0.3	0.03	-0.08	-0.11	-0.26	0.03	0.03	0.17	0.08	-0.06	-0.05	0.15	-0.08	0	0.16	-0.01	-0.13	0.02	-0.05	0.09	0.22	-0.03	-0.18	0.05	0.12	0.22	0.16	0.16	0.16	-0.13	0.05	0.03	-0.17	0.03	-0.04	-0.09	-0.05	0.03	0.1	0.15	-0.12	0.05	0.26	-0.12	0.25	-0.79	-0.22	-0.26	-0.2
AGI_HUM1_OLIGO_A_23_P110005	NICN1 ^ Nicolin 1 ^ NM_032316 ^ 84276	1	0.3	0.24	0.29	-0.05	0.16	0.24	-0.08	0.12	0.28	0.26	0.35	-0.27	-0.25	-0.11	0.06	-0.04	0.11	0.27	-0.04	0.05	0.4	0.35	0.34	0.26	0.27	0.28	0.52	0.24	-0.03	-0.24	0.1	0.03	-0.01	-0.12	-0.13	0.01	-0.15	-0.23	-0.06	-0.07	-0.01	0	0.1	-0.24	-0.14	-0.11	-0.15	-0.18	0	0.01	-0.06	-0.32	-0.47	-0.16	-0.35	-0.08	0.32	-0.29	-0.09	-0.15	-0.09	-0.07	-0.09	0.15	0.05	0.06	0.07	-0.27	-0.37	-0.26	0.08	0.65	0.72	0.27	0.13
AGI_HUM1_OLIGO_A_23_P110022	GATA2 ^ GATA binding protein 2 ^ NM_032638 ^ 2624	6	0.51	0.33	0.26	-0.08	0.05	0.4	0.25	0.08	0.16	0.45	0.33	-0.42	-0.22	-0.23	-0.03	0.05	-0.06	0.04	-0.15	0.14	0.64	0.24	0.43	0.43	0.28	0.42	0.64	0.33	0	-0.1	0.25	0	0.04	-0.06	-0.13	-0.05	-0.03	-0.03	0	-0.22	-0.04	-0.26	-0.11	-0.1	-0.31	-0.06	-0.02	-0.36	-0.22	-0.16	0.06	-0.25	-0.56	-0.16	0.06	0.05	0.37	-0.11	0.04	-0.35	0.1	-0.01	-0.11	-0.04	0.01	0.09	-0.25	-0.08	-0.27	-0.31	0.01	1.23	0.39	0.27	0.24
AGI_HUM1_OLIGO_A_23_P110031	ZNF589 ^ Zinc finger protein 589 ^ NM_016089 ^ 51385	8	0.16	0.05	-0.02	-0.04	0	0.05	0.15	0.79	0.17	0.15	-0.26	0.1	-0.02	-0.08	-0.16	-0.05	-0.19	0.04	0.06	-0.16	0.04	-0.1	-0.14	-0.13	0.13	0.41	0.17	0.36	0.25	0.02	0.36	0.07	-0.39	0.65	-0.21	-0.12	-0.2	0.21	-0.01	-0.01	-0.25	-0.12	-0.17	-0.04	-0.27	0.06	0.09	-0.01	0	0.09	-0.18	-0.03	0	-0.18	0.01	0.25	0.67	0.23	-0.07	-0.08	-0.06	0.06	0.03	-0.14	-0.04	-0.28	0.01	0.27	0.09	0.09	0.06	-0.76	0.1	-0.04	-0.02
AGI_HUM1_OLIGO_A_23_P11005	"ADAMTS7 ^ A disintegrin-like and metalloprotease (reprolysin type) with thrombospondin type 1 motif, 7 ^ NM_014272 ^ 11173"	4	-0.4	-0.43	0.39	-0.09	0.5	0.41	0.72	0.39	0.33	0.07	-0.19	0.63	0.07	-0.21	-0.28	-0.48	-0.16	-0.33	0.19	0.23	-0.44	0.05	0.03	0.17	-0.16	0.27	-0.32	0.04	0.2	0.89	0.01	-0.01	-0.33	0	0.04	0.65	0.53	-0.27	0.2	-0.53	-0.19	0.71	0.78	0.94	0.94	0.62	0.31	0.01	-0.16	-0.27	-0.07	-0.38	-0.36	-0.51	-0.15	0.48	1.28	-0.03	1.11	0.37	0.07	0.27	0	-0.14	-0.37	-0.11	-0.38	-0.23	-0.61	-0.35	-0.21	0.14	-0.18	-0.23	-0.55
AGI_HUM1_OLIGO_A_23_P110052	FOXL2 ^ Forkhead box L2 ^ NM_023067 ^ 668	1	0.66	0.39	0.42	-0.01	0.27	0.03	-0.13	0.3	0.39	0.23	0.16	-0.26	-1.06	-0.41	-0.15	-0.03	0.02	0.18	0.37	-0.07	0.12	0.39	0.27	0.3	0.28	0.33	0.08	0.23	-0.15	-0.12	0.03	-0.37	0.06	-0.31	0	-0.17	-0.2	0	0.01	0.29	-0.11	0.05	-0.13	-0.09	-0.12	-0.86	-0.53	-0.11	-0.18	-0.72	0.23	-0.22	0.16	-0.12	-0.21	0.24	-0.43	0.25	-0.33	-0.33	-0.57	-0.17	0.07	0.62	-0.14	-0.06	-0.08	0.15	-0.19	-0.1	0.27	0.59	0.44	0.24	0.1
AGI_HUM1_OLIGO_A_23_P110062	"EIF2B5 ^ Eukaryotic translation initiation factor 2B, subunit 5 epsilon, 82kDa ^ NM_003907 ^ 8893"	4	-0.21	-0.13	0.3	0.3	-0.29	-0.26	0.13	-0.03	-0.25	-0.19	-0.2	-0.43	0.35	-0.4	-0.16	0.06	-0.08	-0.09	0.18	-0.16	-0.21	-0.09	0.03	-0.05	0.15	0.21	0.15	0.12	0.26	0.33	-0.24	0.11	0.39	-0.36	0.13	0.1	0.21	0.25	-0.08	0.15	0.01	-0.24	0.06	0.16	0.35	0	0.62	-1.56	0.1	-0.18	-0.31	-0.61	-1.01	-0.81	0.1	0.19	0.36	-0.2	-0.24	0.15	-0.04	0.1	0.11	-0.52	0.16	0	0.16	0.13	-0.06	-0.08	-0.12	-0.29	0.08	0.06	-0.04
AGI_HUM1_OLIGO_A_23_P110076	"MGC64882 ^ WD domain, G-beta repeat-containing protein ^ NM_182627 ^ 348793"	5	-0.33	-0.24	-0.12	-0.21	-0.09	-0.28	0.01	-0.32	-0.27	-0.25	-0.19	-0.13	0.26	0.16	0.05	0.08	0.2	-0.16	0.02	0.17	-0.61	-0.22	-0.32	-0.4	0.04	-0.16	0.04	-0.07	0.04	-0.26	-0.24	0.03	0.11	0.22	0.17	-0.03	0.04	-0.04	0.06	0.1	0.1	-0.38	-0.21	-0.08	0.1	0.31	0.42	0.01	0	0.17	-0.02	0.18	0.12	0.17	-0.1	-0.03	-0.17	0.1	-0.21	0.06	0.04	-0.04	0.09	0.21	-0.16	0.03	-0.1	0.18	0.5	0.21	-0.13	-0.71	-0.23	-0.28	0.2
AGI_HUM1_OLIGO_A_23_P110116	SH3BP2 ^ SH3-domain binding protein 2 ^ NM_003023 ^ 6452	4	0.04	-0.18	0.14	0.23	-0.12	0.13	0.34	-0.25	-0.7	0.09	0.17		-0.21	0.16	-0.03	0.03	-0.28	-0.13	-0.17	-0.07	-0.06	0.16	0.21	-0.07	-0.18	0.01	0	-0.14	0.1	-0.2	-0.03	-0.02	-0.09	0.3	0.34	0.23	0.45		0.11	0.01	-0.34	0.25	0.24	0.29	0.46		0.55	-0.16	-0.4	-0.3	0.24	-0.11	-0.03	-0.04	0.29	0.22		0.16	0.19	0.07	-0.43	-0.02	0.33	-0.27	-0.3	-0.01	0.45	0.04	-0.01	0.13	-0.04	0.07	-0.11	-0.15	-0.05
AGI_HUM1_OLIGO_A_23_P110122	CCNG2 ^ Cyclin G2 ^ NM_004354 ^ 901	5	-0.24	-0.14	-0.39	-0.28	-0.37	-0.26	-0.21	0	-0.01	-0.29	0.03	0.17	0.53	0.75	0	0.5	0.52	-0.26	-0.43	-0.42	-0.45	-0.62	-0.32	-0.2	-0.1	-0.3	-0.27	-0.49	-0.34	-0.57	-0.88	0.04	-0.38	-0.15	0.29	0.02	0.26	0.02	0.18	0.32	0.09	-0.22	-0.45	0.11	0.08	0.14	0.16	-0.05	0.19	0.49	0.13	0.79	0.76	1.14	0.53	-0.33	-1.41	0.01	0.11	0.48	0.04	0.1	0.04	-0.18	-0.02	-0.07	0.62	0.82	0.4	0.42	0.1	0.12	-0.33	-0.25	-0.12
AGI_HUM1_OLIGO_A_23_P110167	MGST2 ^ Microsomal glutathione S-transferase 2 ^ NM_002413 ^ 4258	5	-0.1	-0.26	-0.15	0.17	-0.17	-0.22	-0.34	-0.21	-0.15	-0.43	-0.2	0.15	0.45	0	0.08	0.22	0.49	0.29	-0.13	0	-0.08	-0.36	0.01	0.04	-0.23	-0.35	-0.58	-0.31	0.09	-0.08	-0.03	0.41	0.12	0.38	0.23	-0.08	0.08	0	0.01	0.2	-0.01	0.11	0.17	-0.14	-0.5	0.12	0.05	-0.04	-0.01	0.13	-0.1	-0.01	-0.1	-0.08	0.54	-0.11	-0.22	0.16	-0.05	-0.09	0.01	-0.17	0.08	0.54	0.29	0.09	0.51	0.13	0.34	0.34	0.43	0.04	-0.34	-0.19	0.01
AGI_HUM1_OLIGO_A_23_P110175	CTSO ^ Cathepsin O ^ NM_001334 ^ 1519	5	-0.31	-0.01	-0.04	0.07	-0.13	-0.14	-0.05	-0.23	-0.18	-0.09	-0.07	-0.1	0.25	0.2	0.21	0.17	0.44	0.05	0.33	-0.13	-0.11	-0.11	-0.09	-0.25	-0.05	-0.05	-0.05	-0.13	-0.09	-0.1	-0.09	-0.05	0.11	0.39	0.11	-0.13	-0.15		0.03	0.2	0.21	-0.06	-0.31	0.12	0.1	0.11	0.12	-0.1	-0.06	0.36	0.15	0.32	0.3	0.14	0.22	-0.08	-0.09	0.25	0	0.02	-0.09	0.02	0.14	-0.01	0	0.04	0.14	0.24	0.34	0.25	0.07	0.09	-0.19	0.12	-0.12
AGI_HUM1_OLIGO_A_23_P110184	SC4MOL ^ Sterol-C4-methyl oxidase-like ^ NM_006745 ^ 6307	2	0.11	0	-0.13	0.06	0.04	0.09	0.32	0.09	0.29	0.03	0.31	-0.54	0.63	0.15	-0.34	0.02	-0.02	-0.23	-0.06	-0.12	0.02	0.08	0.36	0.34	0	-0.2	0.62	0.21	0.01	-0.53	-0.15	0.18	-0.34	-0.33	-0.68	-0.27	-0.15	-0.55	-0.24	-0.08	-0.25	-0.62	-0.68	-0.41	-0.36	-0.04	0.75	0.2	0.47	0.66	-0.37	-0.12	-0.34	-0.23	-0.64	-0.16	-1.15	-0.02	0.02	0.11	0.3	-0.45	-0.33	0.18	0.21	0.31	0.6	0.55	0.58	1.22	-0.29	0.08	-0.12	0.14	0.16
AGI_HUM1_OLIGO_A_23_P1102	"ACTA1 ^ Actin, alpha 1, skeletal muscle ^ NM_001100 ^ 58"	0	-0.55	-0.65	1.09	1.32	0.13	0.24	0.36	-0.13	0.07	0.43	-0.13	0.23	-0.53	0.03	-1.17	0.21	0.74	1.18	0.46	0.58	0.35	-0.53	-0.01	-0.48	0.64	0.68	0	0.11	-0.24	-0.25	-0.28	-0.17	-0.49	-0.23	0.21	-0.54	-0.49	0.84	0.05	0.52	-0.43	-0.02	0.51	-0.13	-0.67	-0.22	-0.87	0.84	0.26	0.19	0.34	0.5	1.25	1.06	1.09	0.32	0.41	0.26	-0.37	-0.09	-0.36	-0.96	-0.64	-0.73	-0.26	-0.03	0.03	-0.18	1.11	0.19	-0.6	-0.27	-0.04	-0.08	-0.05
AGI_HUM1_OLIGO_A_23_P110204	CXCL5 ^ Chemokine (C-X-C motif) ligand 5 ^ NM_002994 ^ 6374	1	0.27	0.24	0.15	0.07	0.05	-0.03	0.07	0.09	-0.3	-0.06	0.02	0.04	-0.13	-0.13	-0.1	0.48	0.69	-0.14	0.04	0.07	0.48	0.28	0.15	-0.08	0.28	-0.03	0.21	0	0	0.13	0.02	-0.01	0.1	-0.34	-0.25	-0.35	-0.17	-0.08	-0.19	0.4	0.26	-0.58	-0.44	-0.04	-0.19	-0.57	-0.24	0.16	0.02	0.12	-0.2	0.13	-0.04	-0.08	-0.12	-0.15	-0.85	-0.44	-0.43	-0.1	-0.24	-0.23	-0.17	0.1	-0.09	0.23	0.04	0.17	0.09	-0.06	0.16		0.48	0.24	0.15
AGI_HUM1_OLIGO_A_23_P110212	ACSL1 ^ Acyl-CoA synthetase long-chain family member 1 ^ NM_001995 ^ 2180	25	-0.18	0.09	-0.57	-0.54	-0.13	0.66	0.14	0.16	-0.32	-0.57	0.49	0.46	0.93	-0.12	-0.77	0.22	0.03	-0.17	-0.36	-0.64	0.22	-0.69	-0.15	0.08	-0.32	-0.63	0.25	-0.19	-0.62	-0.43	-0.59	0.71	-0.13	0.07	0	-0.09	0.19	-0.3	-0.37	-0.23	0	0.17	0.22	-0.26	0.05	0.36	0.97	-0.48	0.44	0.46	-0.3	-0.02	0.23	0.04	-0.53	-0.54	0.07	-0.27	0.45	0.41	0	-0.65	-0.43	0.26	0.45	-0.01	1.19	0.77	0.83	0.55	-0.45	-0.66	-0.39	0.6	0.55
AGI_HUM1_OLIGO_A_23_P110234	CSN1S1 ^ Casein alpha s1 ^ NM_001890 ^ 1446	17	0.15	0	-0.08	0.1	-0.28	-0.21	-0.03	-0.45	-0.28	-0.31	0.06	-0.38	-0.4	-0.05	-0.01	0.08	0.18	-0.01	0.05	0.05	-0.14	0.15	-0.19	-0.1	-0.24	-0.1	0	-0.2	-0.01	-0.08	0.05	-0.09	-0.16	0.32	0.17	-0.09	-0.17	0.07	-0.23	0.13	0.47	0.44	0.05	0.14	0.08	-0.2	0.23	-0.05	-0.33	-0.22	0.09	-0.21	0.13	0.18	0.09	0.11	0.06	0.03	0	-0.01	-0.18	0.12	0	-0.13	-0.1	0.21	0.09	-0.01	-0.09	0.13	0.21	0.25	0.01	0.17	0.18
AGI_HUM1_OLIGO_A_23_P110243	KIAA1627 ^ KIAA1627 protein ^ NM_020961 ^ 57721	5	0.31	0.23	0.23	0.07	0.1	-0.19	0.03	0.24	0.01	0.06	-0.09	0.13	-0.04	0.17	-0.14	0.37	0.39	-0.14	0.07	-0.23	0.15	0.09	-0.12	-0.32	-0.23	-0.01	0	0.08	-0.05	-0.09	-0.24	-0.06	-0.21	-0.48	0.02	-0.13	-0.1	0.01	-0.06	0.18	0	-0.11	-0.48	-0.3	0.06	-0.19	1.44	0.03	-0.01	0.08	0.17	0.12	0.22	0.18	-0.11	-0.07	-0.12	-0.05	-0.07	0.02	-0.05	-0.1	-0.26	-0.01	-0.19	0.09	-0.13	0.22	0.03	-0.15	0.01	0.09	-0.26	0.04	0.01
AGI_HUM1_OLIGO_A_23_P11025	ZNF185 ^ Zinc finger protein 185 (LIM domain) ^ NM_007150 ^ 7739	7	-0.83	-0.78	-0.98	0	-0.75	-0.25	0.74	-0.68	-0.64	-0.59	-0.58	0.69	0.64	0.54	0.3	-0.49	-0.25	0.28	-0.88	0.48	-0.58	-1.35	-0.81	-0.81	-0.38	-0.44	-0.43	-0.18	0.47	0.58	-0.31	0.14	-0.21	0.91	0.43	0.13	0.43		0.19	-0.29	0.13	-0.05	0.35		0.62	1.05	1.23	0.17	0	0.6		1.04	0.47	0.47	0.43	-0.29		-0.16	0.24	0.17	0.24	-0.4	-0.14	0.62	0.83	-0.37	0.3	0.02	0.41	0.21	-0.68	-0.88	-0.95	-1.04	-0.59
AGI_HUM1_OLIGO_A_23_P110253	KIT ^ V-kit Hardy-Zuckerman 4 feline sarcoma viral oncogene homolog ^ NM_000222 ^ 3815	7		-0.53	-1.02	-0.45	-0.78	-0.43	0.08	-1.09	-1.37	-0.39	-0.34	0.26	0.98	0.82	0.76	-0.16	0.42	0	-1.17	-0.09	-0.84	-1.15	-0.57	-0.76	-0.73	-0.84	-0.21	-0.44	-0.55	-0.6	-0.31	0.31	-0.12	0.51	0.28	0.53	0.22	-0.01	0.05	0.36	0.04	-0.04	0.06	-0.02	0.21	1.23	0.75	-0.53	0.2	0.85	0.16	1.4	0.83	1.32	-0.14	0	0.01	-0.11	0.29	0.31	0.12	-0.01	0.36	0.02	0.95	0.22	0.6	-0.05	0.48	0.83	0.26	-0.66	-1.14	-0.97	-0.64
AGI_HUM1_OLIGO_A_23_P110276	AFAP ^ Hypothetical protein LOC254848 ^ BC004397 ^ 60312	7	-0.1	0.07	-0.18	-0.2	-0.02	-0.06	0.08	0.03	0.03	0	-0.24	0.12	0.04	-0.03	0.07	-0.02	-0.09	0.09	0.12	0.2	-0.08	0.22	-0.04	-0.18	0.07	-0.2	-0.23	0.17	0.14	0.05	0.16	0.29	0.66	0.24	-0.12	-0.17	-0.26	-0.04	0.01	-0.01	0.14	0.05	-0.13	-0.06	-0.1	0.32	0.31	-0.11	0.09	0.08	0.13	0.13	1.05	0.05	-0.01	0	0.18	-0.17	-0.14	-0.02	0.17	-0.15	0.02	0	-0.07	-0.14	-0.08	-0.41	0.12	-0.21	0.02	-0.88	0.02	-0.14	-0.11
AGI_HUM1_OLIGO_A_23_P110299	TACR3 ^ Tachykinin receptor 3 ^ NM_001059 ^ 6870	3	-0.25	-0.32	0.07	0.13	-0.33	-0.43	0.07	-1.23	-0.8	-0.28	-0.15	0.03	0.24	0.17	0.11	0.26	0.38	0.01	0.21	-0.13	-0.37	-0.36	-0.1	-0.12	-0.3	-0.23	-0.28	-0.39	-0.12	-0.19	0.02	0.19	0.13	0.37	0.1	-0.09	0.13		0	0.19	0.16		0.35	0.09			-0.11	0	-0.14	0.3	-0.12	-0.06	0.07	-0.09	-0.15	-0.12		0.02	-0.08	0.05	0.08	0.1	0.19	-0.13	0.06	0.11	0.17	-0.2	0.24	0.14	0.03	-0.24		-0.01	-0.07
AGI_HUM1_OLIGO_A_23_P110304	^  ^ ENST00000264903 ^ 	0	0.12	0.12	-0.13	-0.1	-0.06	0.13	0.1	-0.04	0.14	0.12	0.11	0.61	0	0.24	-0.12	-0.12	-0.13	0.02	-0.37	-0.16	0.49	0.12	0.16	-0.01	0.07	-0.01	-0.15	0.09	-0.05	0	-0.2	0.17	-0.22	0.12	0.23	-0.11	-0.2	0.24	0	-0.21	-0.25	0.03	-0.13	-0.29	-0.26	0.25	0.08	0.02	-0.17	-0.17	0.01	0.35	1.73	-0.11	-0.01	-0.01	0.53	0.3	0.09	0.13	0.18	0.02	-0.25	-0.07	-0.17	0.03	-0.1	-0.14	-0.25	-0.23	0.12	-0.45	-0.26	0.13	0.05
AGI_HUM1_OLIGO_A_23_P11032	"SLC9A7 ^ Solute carrier family 9 (sodium/hydrogen exchanger), isoform 7 ^ NM_032591 ^ 84679"	12	0.16	-0.12	-0.07	-0.27	-0.06	-0.06	0.13	-0.28	0.13	0.18	-0.06	-0.02	-0.23	-0.48	-0.09	-0.27	-0.35	-0.26	-0.03	0.07	0.15	-0.09	0.02	0.06	-0.01	-0.15	0.06	0.17	-0.16	0.03	0.28	0.24	0.15	0.03	-0.16	0.29	0.42	-0.28	0.05	-0.09	0.08	-0.16	-0.02	0.08	-0.01		0.57	-0.1	0.09	0.02	0.05	0.08	-0.77	-0.13		0.09		0	0.17	0.1	0	-0.02	0.2	-0.04	-0.13	-0.11	0.04	-0.07	0.1	0.17	-0.07	0.23	0.03	0.13	-0.13
AGI_HUM1_OLIGO_A_23_P110345	CHIC2 ^ Cysteine-rich hydrophobic domain 2 ^ NM_012110 ^ 26511	7	-0.23	-0.22	-0.2	0.17	-0.34	-0.05	-0.18	0.02	-0.13	-0.04	0.27	0.44	0.52	0.29	0.27	0.23	-0.14	0.21	-0.4	0.13	-0.12	-0.29	-0.15	-0.22	-0.16	-0.39	-0.04	-0.19	-0.16	-0.46	-0.29	0.2	-0.2	0.58	0.56	0.2	0.52	0	0.26	0.18	0.18	-0.05	0.18	0.2	-0.04	0.23	1.33	0.17	0.49	0.19	0.15	0.42	-0.29	-0.55	0.22	-0.21	-0.35	-0.2	0.24	0.58	0.11	-0.04	0.01	0.13	-0.19	0	0.14	0.12	-0.06	0.42	-0.39		-0.41	-0.36	-0.04
AGI_HUM1_OLIGO_A_23_P110362	MAP2K1IP1 ^ Mitogen-activated protein kinase kinase 1 interacting protein 1 ^ NM_021970 ^ 8649	2	0.14	0.22	0.13	-0.02	0.08	-0.28	-0.39	0.03	0	-0.04	0.23	-0.08	0.11	0.4	-0.11	0.26	0.09	-0.08	0.16	-0.05	0.14	0.34	0.11	0.1	0.29	0.12	0.41	0.05	-0.16	-0.32	-0.82	0.07	0	-0.18	-0.03	-0.6	-0.2	-0.36	-0.38	0.21	-0.06	-0.63	-1	-0.24	-0.26	0.28	0.07	-0.07	0.01	0.29	-0.09	0.43	0.51	0.61	-0.18	-0.39	-1.7	0.2	-0.55	-0.15	-0.05	-0.26	-0.44	-0.25	-0.16	-0.14	0.12	0.48	0.75	0.6	-0.2	0.27	0.41	0.01	0.26
AGI_HUM1_OLIGO_A_23_P110403	PDLIM3 ^ PDZ and LIM domain 3 ^ NM_014476 ^ 27295	5		-1.08	-0.19	0.72	-1.07	-0.83	-0.69	-0.56	-0.46	-0.73	-0.49	0.76	0.9	0.35	-0.02	0.16	0.2	0.22	-0.76	-0.72		-1.09	-0.8	-1.01	-0.09	-0.06	-0.83	-0.85	-0.19	-0.18	-0.49	0.04	-0.21	-0.24	1.18	0.21	0.29	0.12	-0.06	0.22	-0.28	0.51	0.29		-0.1	0.68	0.14	0.82	0.42	0.7	0.55	1.96	1.4	1.98	1.14	-0.08	0.25	0.29	-0.32	0.25	0	-0.46	-0.37	0.2	-0.05	0.13	0.3	0.4	0.87	1.28	0.24		-1	-1.23	-0.9
AGI_HUM1_OLIGO_A_23_P110433	KIAA0073 ^ KIAA0073 protein ^ NM_015342 ^ 23398	2	0	0.01	0.24	0.37	-0.09	-0.42	-0.52	1.5	-0.02	-0.26	-0.65	0.44	0.26	0.47	-0.38	0.24	0.12	-0.18	0.59	-0.31	-0.21	0	-0.54	-0.85	0.2	0.06	-0.29	-0.03	-0.03	-0.25	-0.4	0.1	-0.06	-0.34	0.31	-0.42	-0.31	0.39	0.06	0.01	-0.4	-0.13	-0.76	-0.22	-0.18	0.26	0.06	0.12	0.1	0.05	0.21	0.29	0.18	0.57	0.01	0.22	-0.44	0.33	-0.68	-0.29	-0.04	0.16	-0.14	-0.56	-0.29	-0.22	-0.24	0.56	0.27	0.26	0.66	-0.25	0.27	-0.05	0.22
AGI_HUM1_OLIGO_A_23_P110445	"APBB3 ^ Amyloid beta (A4) precursor protein-binding, family B, member 3 ^ NM_006051 ^ 10307"	4	0.16	0.1	0.1	0.11	0	0.09	0.03	-0.07	0.02	-0.07	-0.1	0.1	-0.23	0	-0.04	-0.06	0.1	0.1	-0.13	-0.11	0.05	0	-0.03	0.06	0.03	-0.03	-0.01	0.12	-0.27	-0.09	-0.09	-0.21	-0.24	0.25	-0.08	0.01	-0.04	0.07	0.01	-0.01	-0.29	0.17	0.07	0.12	-0.04	0.14	-0.12	-0.1	-0.08	0.05	-0.13	-0.07	-0.1	-0.26	0.01	0.06	0.01	0.01	0.22	0.14	-0.14	0.19	0.04	-0.33	-0.02	0.07	-0.25	-0.24	-0.25	-0.19	0.07	0.01	0.08	0.04	0
AGI_HUM1_OLIGO_A_23_P110462	PCDHB1 ^ Protocadherin beta 1 ^ NM_013340 ^ 29930	6	0.55	0.3	0.1	0.11	-0.07	0.17	-0.09	0.13	-0.19	0.06	0.11	-0.06	-0.24	-0.1	0.07	0.1	-0.09	0.01	-0.17	0.16	0.29	0.2	0.28	0.23	0.13	0.02	0.36	0.02	-0.07	-0.05	0.05	0.08	0.05	-0.34	-0.03	-0.1	-0.07	0.01	-0.02	-0.18	0.13	-0.06	0.01	0.01	-0.14	0	-0.48	0	-0.11	-0.1	0.07	0.01	-0.07	-0.03	-0.06	-0.05	0.21	-0.05	-0.06	-0.08	-0.2	-0.07	-0.13	-0.07	0.01	0.14	-0.12	-0.08	-0.08	-0.29	0.1	0.39	0.31	0.02	0.04
AGI_HUM1_OLIGO_A_23_P110473	BIRC1 ^ Baculoviral IAP repeat-containing 1 ^ NM_004536 ^ 4671	11	0.28	0.23	-0.02	0.2	-0.1	-0.33	-0.05	0	0.43	-0.12	0.14	0.29	0.12	1.3	1.38	0.27	0.33	-0.11	-0.11	-0.26	0.01	0.07	0.22	0.45	0.16	-0.07	0.06	-0.28	-0.15	-0.12	0.09	-0.37	-0.13	-0.27	-0.84	-0.65	-1.04	0.28	0.26	0.57	0.16	-0.39	-0.85	-0.66	-0.17	-0.42	-0.04	0.16	0.75	0.6	0.56	0.55	0.7	0.76	0.64	-0.13	-0.63	0.27	-0.15	-0.61	-0.13	-0.06	-0.19	-0.42	-0.12	-0.06	-0.59	0.03	0.1	-0.11	0.38	0.83	0.23	-0.02	0.18
AGI_HUM1_OLIGO_A_23_P110492	MARCH-VI ^ Membrane-associated RING-CH protein VI ^ NM_005885 ^ 10299	5	-0.11	0.02	-0.14	0.33	-0.13	-0.03	-0.08	-0.1	-0.09	-0.12	0.09	0.24	0.24	-0.04	0.04	0	0.08	-0.18	0.25	-0.12	0.23	0.06	0.08	0.12	-0.02	-0.06	0.1	-0.07	0.09	0.01	-0.31	-0.17	-0.01	0.05	0.04	0	0.11	-0.02	-0.07	0.02	-0.05	-0.09	-0.22	0.06	0.11	0.28	0.22	0.12	0.1	0.08	-0.18	0.19	-0.23	0.33	-0.07	-0.07	-0.01	0.09	-0.05	0.05	0.11	-0.06	-0.19	-0.19	0.02	0.23	0.05	-0.04	-0.02	0.07	0.36	-0.3	0.15	-0.37	-0.06
AGI_HUM1_OLIGO_A_23_P110504	CRR9 ^ Cisplatin resistance related protein CRR9p ^ NM_030782 ^ 81037	0	-0.08	0.05	0	0.18	-0.06	-0.07	0.1	0.18	0.16	-0.21	-0.13	0.27	0.33	0.02	0.22	0.12	0.22	0.34	0.18	0.02	0.02	-0.12	-0.03	0.03	-0.02	-0.16	0.26	0.02	0.02	0.17	-0.17	-0.13	0	-0.16	-0.25	-0.08	-0.24	-0.19	-0.09	-0.17	-0.13	-0.15	-0.22	-0.24	0.19	0.16	0.3	0.14	0.08	0.29	0	-0.04	-0.02	0.04	-0.18	-0.23	0.21	0	-0.11	-0.12	0.35	-0.17	-0.22	0.27	0.32	0.45	0.01	-0.28	-0.23	-0.12	-0.25	-0.1	0.29	0.08	-0.1
AGI_HUM1_OLIGO_A_23_P11051	THOC2 ^ THO complex 2 ^ BC072400 ^ 57187	0	-0.22	-0.1	0.08	-0.02	0.01	-0.21	-0.17	-0.29	-0.61	-0.14	0	-0.48	0.19	-0.05	-0.11	0.02	0.14	-0.05	-0.05	0.25	-0.21	1.34	0.09	-0.02	-0.02	-0.08	-0.56	-0.16	0.1	-0.09	-0.32	0.28	-0.01	0.11	0.17	0.1	-0.08	0.61	-0.03	0.16	-0.06	0.1	0.09	0.07	0.45	0.24	0.12	0.14	-0.02	0	0.12	-0.26	0.18	0.16	0.1	-0.09		-0.25	0.53	0.18	-0.05	0.24	-0.05	0.48	0.03	0.06	0.24	-0.03	-0.11	-0.2	0.09	0.14	-0.16	-0.02	0.07
AGI_HUM1_OLIGO_A_23_P110531	FST ^ Follistatin ^ NM_013409 ^ 10468	20	0.13	0.47	0.5	-0.27	-0.02	0.1	-0.27	-0.41	-0.41	-0.49	0.18	-0.7	0.09	0.03	0.26	0.08	0.41	-0.71	1.64	-0.16	0.2	0.16	-0.31	0.09	-0.24	-0.26	0.16	-0.17	-0.02	-0.41	0.23	-0.62	0.05	-0.15	-0.35	-0.11	0.08	0	0.25	-0.05	-0.48	-0.15	-0.24	-0.53	0.09	-0.25	0.02	-0.18	-0.13	-0.37	-0.73	-0.28	-0.01	-0.04	-0.59	-0.14	0.28	-0.43	0.1	0.3	0.18	-0.07	0.26	-0.48	0.08	0.13	0.44	0.27	0.01	0.13	0.72	1.12	0.91	0.66	0.24
AGI_HUM1_OLIGO_A_23_P110557	^  ^ NM_133369 ^ 	6	0.29	0.18	0.33	-0.11	0.14	0.32	0.2	0.41	0.29	0.41	0.26	-0.11	-0.17	0.07	0.1	-0.04	0.13	0.25	-0.06	0.11	0.52	0.35	0.38	0.34	0.15	0.24	0.41	0.29	-0.22	-0.02	0.14	-0.1	0.19	-0.03	-0.13	-0.09	-0.08	-0.17	0.06	-0.07	0.2	-0.17	-0.01	-0.01	-0.21	-0.2	-0.29	-0.14	-0.26	-0.19	-0.14	0.11	-0.29	-0.19	-0.01	0.06	-0.16	0.19	-0.07	-0.16	-0.08	-0.06	-0.06	-0.02	-0.05	0.2	0	-0.25	0.01	-0.23	0.03	0.12	0.39	0.09	0.19
AGI_HUM1_OLIGO_A_23_P110571	^  ^ ENST00000261569 ^ 	4	-0.55	-0.5	-0.43	-0.32	0.43	0.53	0.65	0.01	0.29	0.19	0.2	-0.04	0.69	0.09	-0.3	-0.63	-1.11	-0.16	-1.03	0.25	-0.58	-0.19	0.58	0.07	-0.27	0	-0.15	-0.03	0.63	0.21	-0.39	0.13	-0.16	0.05	0.6	0.89	1.01	0.59	0.46	-0.57	-0.35	0.88	0.83	0.88	0.88	0.74	0.69	-0.24	-0.21	-0.21	0.51	-0.22	-0.36	-0.68	0.51	0.74	1.11	-0.65	0.78	0.26	0.26	0.22	0.31	0	0	-0.65	0.1	-0.17	-0.18	-0.08	-0.28	-0.73	-0.92	-0.7	-0.2
AGI_HUM1_OLIGO_A_23_P110585	MGC21644 ^ Hypothetical protein MGC21644 ^ NM_138492 ^ 153768	22	0.01	-0.06	0.02	0.02	0.02	-0.23	-0.33	0.02	-0.1	0.04	-0.17	0	-0.06	-0.34	-0.09	0.02	0.02	0.1	0.37	0.05	-0.2	0.03	-0.19	-0.12	-0.22	0.1	-0.4	-0.12	-0.07	0.03	0.06	-0.38	-0.27	-0.15	0.1	-0.02	0	0.01	0.01	-0.04	0.1	0.3	0.03	0.03	0.05	-0.03	0.19	0.06	0.08	-0.25	-0.28	-0.1	-0.33	-0.08	-0.17	0.08	-0.03	0.12	0.02	-0.09	-0.03	0.11	0.08	-0.99	-0.12	0.01	-0.07	0.17	-0.21	-0.18	0.2	-0.21	0.15		0.27
AGI_HUM1_OLIGO_A_23_P110598	WDR36 ^ WD repeat domain 36 ^ NM_139281 ^ 134430	1	0.13	0.06	0.36	0.04	0.18	-0.17	-0.31	0.21	0.17	0.1	0.27	-0.38	-0.64	-0.62	-0.26	0.07	0.05	-0.01	0.36	-0.06	-0.18	0.14	0.07	0.4	0.07	-0.02	0.01		0.21	-0.06	-0.02	-0.12	0.16	-0.11	-0.04	-0.08	-0.18	-0.08	0.01	0.21	-0.23	0.06	0	-0.07	0.05	-0.53	-0.27	-0.16	0.01	-0.36	-0.31	-0.38	-0.2	-0.29	-0.65	0.13	-0.21	0.17	-0.11	-0.36	0.23	0.1	0.02	-0.08	-0.3	0.22	0	-0.03	0.02	0.07	0.31	0.09	0.26	-0.07	0.22
AGI_HUM1_OLIGO_A_23_P110606	MAML1 ^ Mastermind-like 1 (Drosophila) ^ NM_014757 ^ 9794	3	-0.66	-0.57	-0.07	0.13	-0.12	-0.61	-0.02	-0.27	-0.38	-0.12	-0.38	0.19	0.15	-0.06	-0.12	0.18	0.2	-0.01	0.07	-0.16	-0.81	-0.33	-0.32	-0.33	-0.37	-0.15	-0.73	-0.26	-0.05	0.1	-0.29	0.27	-0.01	-0.03	0.23	0.18	0.22	0.11	0.2	0.08	-0.02	0.25	0.09	0.04	0.07	0.14	0.6	0.05	0.09	0.06	0.1	-0.14	0.01	-0.13	-0.22		0.09	0.15	0.06	-0.13	0.01	0.11	0.2	0.17	-0.05	0.06	-0.11	0.16	0.02	0.12	0.08	-0.63	-0.29	-0.32	-0.51
AGI_HUM1_OLIGO_A_23_P110611	FLJ20125 ^ Hypothetical protein FLJ20125 ^ NM_017676 ^ 54826	2	0.49	0.54	0.61	0.26	0.38	0.04	-0.35	0.65	0.72	0.19	0.34	-0.04	-0.42	0.38	-0.39	0.17	0.2	-0.57	0.09	0.08	2.62	0.5	0.2	0.34	0.5	0.17	0.6	0.27	0.02	-0.1	-0.2	-0.03	-0.5		-0.15	-0.29	-0.33	-0.13	-0.01	0.32	0.22	-0.48	-0.61	0.07	-0.37	-0.25	-0.02	-0.07	0	-0.11	-0.16	0.07	-0.22	0.14	-0.28	0.07	-0.54	-0.08	-0.54	-0.02	-0.01	-0.03	-0.46	-0.26	-0.3	-0.14	-0.26	0.64	-0.04	0.14	0.4		0.64	0.54	0.3
AGI_HUM1_OLIGO_A_23_P110624	"CTNND2 ^ Catenin (cadherin-associated protein), delta 2 (neural plakophilin-related arm-repeat protein) ^ NM_001332 ^ 1501"	1	0.03	0.04	0.25	0.31	0.06	0.04	0.03	0.01	-0.04	-0.08	0.01	-0.48	-0.2	-0.03	-0.11	0.07	0.22	-0.24	0.34	0.11	-0.07	0.08	-0.1	0.1	0	-0.08	-0.1	-0.04	-0.02	-0.13	0.01	-0.13	0.14	0.23	-0.05	-0.02	0.2	-0.18	0.34	-0.08	-0.05	-0.11	0.31	-0.14	-0.25	-0.33	-0.18	-0.13	0.05	0.23	-0.3	-0.31	-0.18	-0.23	-0.3	-0.1	0.11	0.02	-0.04	-0.08	-0.16	0.11	0.24	-0.03	-0.01	0.13	0.1	0.05	0	0.09	0.17	0.18	0.09	0.03	0.04
AGI_HUM1_OLIGO_A_23_P110643	CDKL3 ^ Cyclin-dependent kinase-like 3 ^ NM_016508 ^ 51265	1	0.07	-0.09	0.17	-0.46	-0.01	0.02	-0.14	0.08	0.17	0.36	-0.2	-0.13	0.27	0.04	-0.2	0	0.34	0	0.17	0.23	0.28	-0.22	-0.02	-0.16	0.03	0.24	0.01	-0.11	-0.63	0.04	0.18	-0.12	-0.11	-0.1	0	-0.18	0.11	-0.05	0.09	0.5	0.15	-0.17	-0.16	0.03			0.08	-0.12	0.02	-0.31	-0.02	-0.44	-0.42			-0.08		-0.23	-0.08	-0.04	0.2	-0.06	-0.03	-0.25	-0.11	0.1	0	0.22	-0.16	0.01	0.07	0.04	0.36	-0.06	0.04
AGI_HUM1_OLIGO_A_23_P110655	^  ^ AF116688 ^ 	24	0.01	-0.34	0	0.37	-0.76	-0.6	0.01	-0.56	-0.87	-0.24	-0.53	0.84	0.33	0.24	-0.19	0.18	-0.01	-0.36	0.42	-0.59	-0.6	-0.73	-0.3	-0.8	-0.07	0.19	-0.46	-0.49	0.41	0.45	0.18	0.25	0.08	0.44	-0.1	0.1	-0.39	0.43	-0.19	0.14	0.22	0.59	-0.2	-0.06	0.59	0.54	0.3	0.28	0.18	0.04	0.12	0	0.02	0.19	0.26	0.35	1.08	0.08	-0.17	-0.77	-0.08	0.36	-0.18	-0.2	-0.28	-0.26	-0.19	0.16	0.14	-0.3	-0.16	-0.85	-0.51	-0.71	-0.04
AGI_HUM1_OLIGO_A_23_P110661	KIAA0052 ^ KIAA0052 ^ NM_015360 ^ 23517	2	0.21	0.1	0.37	0.15	0.07	-0.39	-0.47	0.26	0.01	-0.22	-0.18	-0.06	-0.02	-0.03	-0.28	0.51	0.3	-0.13	0.55	0.03	0.13	0.02	0.18	0	0.1	0.1	0.49	0.01	0.02	-0.23	-0.25	0.02	-0.05	-0.2	0.04	-0.23	0.08	-0.21	-0.26	0.43	0.11	-0.26	-0.3	-0.34	-0.04	-0.06	0.04	0.01	0.11	0.01	-0.08	-0.19	-0.05	-0.06	-0.27	-0.03	-0.8	0	-0.25	-0.06	-0.2	-0.08	-0.15	-0.13	-0.14	-0.04	0.14	0.36	0.28	0.28	0.42	0.41	0.43	0.03	0.36
AGI_HUM1_OLIGO_A_23_P110686	STC2 ^ Stanniocalcin 2 ^ NM_003714 ^ 8614	1	0	0.11	0.8	0.42	0.49	0.02	-0.55	1.37	-0.26	-0.25	-0.02	-0.64		-1.08	0.11	0.29	0.7	0.13	1.24	0.4		-0.16	-0.23	-0.34	-0.42	-0.26	0.34	-0.2	0.02	0.17	-0.16	0.09	0.31	0.01	-0.44	-0.22	0.08	-0.28	-0.06	0.09	-0.06		-0.52	0.11	0.14	0	0.33	-0.27	-0.42	-0.67	-0.9	-1.07	0.67	-0.95				0.97	-0.48	-0.02	-0.53	0.14	-0.34	0.04	0.21	0.4	-0.62	-0.5	-0.16	-1.18	0.74	-0.06	0.99	0.48	0.22
AGI_HUM1_OLIGO_A_23_P110699	ZNF300 ^ Zinc finger protein 300 ^ NM_052860 ^ 91975	16	0.12	0.04	-0.16	-0.07	-0.19	-0.09	-0.13	-0.07	-0.02	-0.08	-0.14	0.45	-0.03	0.08	0.13	0.27	0.07	0.03	0.22	0.23	0.16	0.03	0	-0.04	0.03	0.04	-0.13	0.02	-0.03	0.02	-0.03	0	0.04	-0.02	-0.11	-0.09	-0.11	0.14	-0.21	-0.08	0.22	-0.06	-0.18	-0.17	0.06	0.37	-0.24	0.07	0.14	0.15	0.08	-0.06	-0.1	-0.03	0.2	-0.03	-0.05	0.32	0.05	0.15	0	0.06	-0.07	-0.11	0.1	0.18	-0.11	0.05	0.07	-0.09	0.13	0	0.14	-0.02	-0.04
AGI_HUM1_OLIGO_A_23_P11070	GPR174 ^ G protein-coupled receptor 174 ^ NM_032553 ^ 84636	6	0.47	0.24	0.24	-0.06	0.17	0.11	-0.08	0.17	0.22	0.16	0.09	0.13	-0.24	-0.26	0.08	0.01	0	0.01	-0.09	0.05	0.54	0.21	0.22	0.12	0.21	0.2	0.3	0.24	-0.29	-0.22	-0.11	0	0.18	-0.19	-0.16	-0.26	-0.24	0	0.02	0.01	0.06	-0.13	-0.09	-0.13	-0.32	-0.13	-0.16	0.01	-0.19	-0.02	0	0.02	-0.14	0	0.2	-0.11	-0.2	-0.08	-0.15	0.02	-0.08	-0.16	-0.2	-0.05	-0.44	-0.07	-0.05	0.02	-0.14	-0.05	-0.09	0.51	0.52	0.4	0.19
AGI_HUM1_OLIGO_A_23_P110704	SLU7 ^ Step II splicing factor SLU7 ^ NM_006425 ^ 10569	2	-0.34	-0.33	0.24	0.66	-0.09	-0.29	-0.22	0.04	-1.22	-0.55	-0.86	0.41	-0.03	0.21	-0.36	0.76	0.31	-0.45	0.56	-0.13	-0.71	-0.56	-0.45	-0.44	0.2	0.19	-0.36	-0.2	-0.16	-0.15	-0.56	0.19	-0.14	0	0.37	-0.27	-0.07	0.4	0.14	0.79	-0.05	-0.21	-0.21	0.08	-0.28	0.12	0.16	0.2	0.02	0.05	0.06	0.15	0.47	0.4	-0.13	0.38	0.09	0.64	-0.28	-0.08	-0.05	0.27	0.02	-0.05	-0.41	0.01	0.12	0.66	1.01	0.45	0.74	-0.3	-0.14	-0.41	0.3
AGI_HUM1_OLIGO_A_23_P11071	PORCN ^ Porcupine homolog (Drosophila) ^ NM_203473 ^ 64840	4	0.17	0.17	0.29	0	0.24	0.01	-0.22	0.1	-0.01	-0.11	0.43	-0.08	-0.11	-0.21	-0.12	0.08	0.2	-0.13	0.49	0.03	-0.01	0.12	0.21	0.23	-0.13	-0.05	0.25	-0.18	-0.15	-0.11	-0.03	-0.25	0.01	0.13	0.08	0.21	0.21	0.09	0.17	-0.07	-0.07	0.15	0.26	0.3	0.32	-0.17	-0.01	-0.06	-0.3	-0.25	-0.3	-0.16	-0.23	-0.16	-0.12	0.13	0.21	0.02	0.28	0.11	0.04	0.08	0.15	-0.07	-0.03	-0.17	-0.11	-0.25	-0.32	-0.22	0.15	0.07	0.17	-0.03	-0.19
AGI_HUM1_OLIGO_A_23_P110712	DUSP1 ^ Dual specificity phosphatase 1 ^ NM_004417 ^ 1843	2	-0.18	2.03	0.22	0.44	-0.34	-0.51	-0.51	-0.59	-0.56	-0.13	-0.68	-1.22	0.37	3.27	0	3.45	0.96	1.2	0.66	0.77	-0.46	-0.32	0.05	-0.52	-0.41	-0.08	-0.75	-0.63	-0.38	-0.66	-0.39	-1.3	-0.23	0.3	0.65	-0.59	-0.32	1.06	0.15	3.23	2.11	-0.08	-0.05	0.39	0.11	-0.57	-0.59	0.43	-0.21	-0.27	1.23	1.4	0.42	0.61	0.65	-0.62	-0.7	0.73	0.19	0.44	0.02	-0.94	-0.31	2.17	-0.45	-0.27	0.29	3.13	1.15	-0.34	1.19	0.38	-0.66	1.14	0.54
AGI_HUM1_OLIGO_A_23_P110725	"PRKAA1 ^ Protein kinase, AMP-activated, alpha 1 catalytic subunit ^ NM_206907 ^ 5562"	1	0.09	-0.06	0.16	0.26	0.12	0.06	-0.01	0.05	0.01	0	0.14	-0.09	-0.13	-0.17	-0.05	0.36	0.2	0.12	-0.01	0.07	0.05	0.15	0.02	0.06	0.08	0.1	0.07	0.1	-0.26	-0.14	0.02	-0.18	0.15	0.06	-0.08	-0.12	-0.01	0.07	0	0.05	-0.06	0.01	-0.05	-0.01	-0.03	-0.1	-0.29	-0.09	0	-0.17	-0.13	-0.13	-0.08	-0.01	-0.28	0.01	-0.18	0.19	-0.14	-0.07	-0.06	0	-0.07	-0.2	-0.16	0.14	-0.04	0.07	-0.16	0	0.02	0.22	0.25	0.09	-0.06
AGI_HUM1_OLIGO_A_23_P110777	LECT2 ^ Leukocyte cell-derived chemotaxin 2 ^ NM_002302 ^ 3950	10	0.05	-0.06	0.18	-0.04	-0.17	0.06	0.11	0.26	0.22	0.09	-0.24	0.33	0.16	-0.08	-0.03	-0.24	0.04	0.02	-0.08	-0.2	0.27	0.19	-0.19	0.01	0.17	0.13	0.39	0.31	-0.15	-0.11	0.14	-0.23	-0.02	-0.16	0.04	-0.03	-0.26	-0.02	0	0.04	-0.15	0	-0.03	-0.3	-0.22	0.12	0.03	0.11	-0.2	0	-0.1	0.06	-0.21	-0.07	0.06	-0.03	0.71	-0.04	-0.04	0.04	0.05	0.02	-0.11	0.1	0.17	0.08	-0.2	-0.24	-0.2	-0.14	-0.16		0.18	0.12	0.02
AGI_HUM1_OLIGO_A_23_P110787	SCAMP1 ^ Secretory carrier membrane protein 1 ^ NM_004866 ^ 9522	5	0	-0.17	-0.22	0.01	-0.01	-0.02	-0.23	-1.01	0.28	-0.09	0.29	0.3	0.78	0.15	0.12	0.18	0.32	0.17	0.03	-0.1	0.09	-0.1	0	-0.03	0.25	-0.01	0.11	-0.06	-0.06	-0.32	-0.26	-0.2	0.11	-0.09	0.07	-0.12	-0.22	-0.09	0.13	0.34	-0.02		-0.29	-0.15	0.03	0.04	0.27	-0.14	0.02	0.26	-0.45	0.33	1.04	0.4	-0.43	-0.1		-0.3	-0.16	-0.11	0.41	0.13	0	-0.12	0.03	0.09	0.17	0.45	0.41	0.21	-0.02		-0.03	-0.11	-0.01
AGI_HUM1_OLIGO_A_23_P110791	"CSF1R ^ Colony stimulating factor 1 receptor, formerly McDonough feline sarcoma viral (v-fms) oncogene homolog ^ NM_005211 ^ 1436"	7	-0.61	-0.51	-1.03	-0.48	-0.35	-0.13	-0.23	-0.78	0.25	-0.6	0	0.87	1.26	0.93	1.07	-0.1	0.08	0.34	-0.93	-0.27	-0.08	-1.01	0	0.19	-0.25	-0.45	-0.15	-0.1	-0.65	-0.46	0.6	-0.32	-0.16	0.48	0.39	0.43	0.38	-0.24	0.05	-0.31	-0.64	0.8	1.19	0.33	0.95	0.74	0.69	0.28	0.73	0.86	0.76	0.8	1.08	0.44	1.35	-0.06	1.34	0.12	0.43	0.65	-0.07	-0.18	0.42	0.51	0.27	-0.02	-0.25	-0.66	-0.13	-0.47	0.1	-0.44	-0.64	-0.83	-0.57
AGI_HUM1_OLIGO_A_23_P110802	CENPH ^ Centromere protein H ^ NM_022909 ^ 64946	1	0.56	0.31	0.58	-0.12	0.36	-0.43	-0.37	-0.17	-0.22	0.04	0.13	-0.65	-0.42	-0.31	-0.44	0.16	0.48	-0.65	0.86	-0.09	0.08	0.63	0.1	0.47	0.28	0.04	0.12	-0.34	0.46	-0.28	0.31	-0.07	0.08	-0.07	0.13	-0.26	0	0.07	-0.2	-0.01	-0.05	-0.46	0.07	-0.22	-0.36	-0.45	-0.17	-0.02	0.21	-0.59	-0.27	-0.22	0.15	-0.34	-0.48	-0.4	-1.19	0.2	-0.61	0	0.08	0.84	0.23	-0.23	-0.65	0.35	-0.04	0.32	0.45	0.2	0.3	0.83	0.92	1	0.67
AGI_HUM1_OLIGO_A_23_P110811	COX7C ^ Cytochrome c oxidase subunit VIIc ^ NM_001867 ^ 1350	23	0.01	0.19	-0.19	-0.04	0.15	0.13	0.08	0.07	0.01	-0.04	0.2	-0.21	0.03	0.15	-0.09	0.27	0.4	-0.27	0.69	0.05	0.16	-0.34	-0.16	0.06	-0.22	-0.27	-0.15	-0.18	-0.28	-0.47	0.05	0.06	-0.16	0.23	0.22	-0.19	-0.08	-0.03	-0.04	0.39	-0.17	-0.14	-0.32	0.05	-0.28	-0.14	-0.1	-0.27	-0.02	0.28	-0.07	0.01	0.29	0.36	0.03	-0.08	0.08	0.2	0.21	0	-0.07	-0.14	-0.15	0.02	-0.06	-0.07	0.6	0.64	0.59	0.52	0.51	-0.06	-0.1	-0.36	0.28
AGI_HUM1_OLIGO_A_23_P110837	IRX4 ^ Iroquois homeobox protein 4 ^ NM_016358 ^ 50805	7	-0.23	-0.44	-0.21	0.1	0	-0.06	0.61	-0.45	-0.66	-0.21	-0.11	0.37	0.06	0.85	0	-0.25	-0.3	0.05	-1.06	-0.21	0.22	-0.65	-0.31	-0.63	-0.01	0	-0.15	-0.52	0.1	-0.09	-0.13	-0.09	0.35	0.9	0.15	0.18	0.33	0.05	-0.01	-0.13	0.68	-0.25	0.03	0.38	0.6	0.7	0.16	-0.35	-0.32	0.08	0.11	0.6	-0.26	0.23	0.76	-0.23	0.63	0.23	0.1	0.16	-0.16	-0.54	-0.12	0.38	0.14	-0.26	0.34	0.65	0.34	0.32	-0.25		-0.7	-0.14	-0.08
AGI_HUM1_OLIGO_A_23_P110846	"CNOT8 ^ CCR4-NOT transcription complex, subunit 8 ^ NM_004779 ^ 9337"	2	0.16	0.03	0.05	0.13	-0.2	-0.26	-0.15	-0.24	-0.19	-0.2	-0.14	0.13	0.25	0.3	0.05	0.52	0.54	0	0.33	-0.23	0.2	-0.22	-0.08	-0.24	0.34	0.01	0.09	-0.14	-0.13	-0.2	-0.31	-0.03	-0.12	-0.19	0.1	-0.36	-0.45	-0.07	-0.31	0.22	0.28	-0.45	-0.76	-0.41	-0.17	0.23	0.05	0.08	0.06	0.08	-0.04	0.61	0.11	0.44	-0.27	-0.29	-0.81	0.11	-0.33	-0.09	0.1	-0.17	-0.3	-0.13	0.01	0.12	0.06	0.17	0.38	0.11	-0.11	0.6	0.32	-0.07	0.2
AGI_HUM1_OLIGO_A_23_P110851	TERT ^ Telomerase reverse transcriptase ^ NM_198253 ^ 7015	8	-0.18	0.2	0.13	0.19	0.17	0.22	0.19	0.02	-0.1	0.11	-0.33	-0.35	-0.27	-0.07	0.13	0	0.03	0.24	0.38	0.21	0.08	0.11	-0.33	-0.35	-0.18	-0.18	-0.06	0.22	-0.05	-0.02	0.25	0.05	0.38	0.43	-0.3	-0.04	-0.14	0.05	-0.1	-0.2	-0.22	-0.13	-0.23	-0.13	-0.22	0.24	0.18	-0.01	-0.03	0.11	-0.06	0.02	-0.2	-0.1	0.02	0.01	0.21	0.09	0.05	-0.04	0.01	-0.08	0.01	0.04	0.31	0.23	-0.23	-0.2	-0.21	-0.21	0.09	-0.94	0.02	-0.27	-0.08
AGI_HUM1_OLIGO_A_23_P110882	TSPYL4 ^ TSPY-like 4 ^ NM_021648 ^ 23270	5	0.08	-0.02	-0.17	0.22	-0.26	-0.2	-0.11	-0.24	-0.14	-0.15	-0.04	-0.13	-0.03	0.06	0.23	0.13	0.25	0.11	0.54	0	0.03	-0.08	-0.1	-0.18	0.08	-0.01	0.12	-0.13	-0.12	-0.18	-0.31	-0.09	0.01	0.37	0.25	-0.05	0.08	0.06	-0.12	0.08	0.07	0.06	-0.15	0.26	0.21	0.36	0.13	-0.16	-0.06	0.23	0.05	0.24	0.18	0.43	0.2	-0.05	-0.5	0.29	-0.05	0.29	-0.02	-0.05	0.05	-0.26	0.01	-0.16	0.1	-0.02	0.25	0.05	-0.08	-0.22	-0.04	-0.11	0.01
AGI_HUM1_OLIGO_A_23_P110896	"SLC17A5 ^ Solute carrier family 17 (anion/sugar transporter), member 5 ^ NM_012434 ^ 26503"	3	-0.21	-0.24	0.18	0	0.04	-0.05	0.03	-0.02	-0.05	-0.02	0.18	0.47	0.07	-0.02	0.05	0.21	0.27	0.01	-0.06	-0.01	-0.3	-0.12	-0.14	-0.04	-0.17	-0.14	-0.09	-0.29	-0.15	-0.05	0	-0.05	-0.15	0.1	0.02	0.01	0.02	-0.09	0.05	0.08	-0.01	0.02	0.04	0.13	0.19	0.04	0.24	0.02	0.02	-0.03	0.15	0.12	-0.09	0.04	-0.07	-0.02	-0.11	0.14	-0.02	-0.09	0.13	-0.05	0.12	0.05	-0.71	0.2	0.21	-0.13	-0.1	0.05	0.01	-0.03	0.02	-0.5	-0.19
AGI_HUM1_OLIGO_A_23_P110941	GSTA4 ^ Glutathione S-transferase A4 ^ NM_001512 ^ 2941	5	-0.29	-0.57	-0.57	0	-0.69	-0.47	0.24	-0.67	-0.7	-0.55	-0.62	0.57	0.49	0.87	0.53	0.78	0.61	0.37	-0.37	0.03	-0.6	-0.72	-0.39	-0.51	0.33	0.12	0.47	0.21	0.12	-0.16	-0.62	0.2	0.36	1.23	-0.19	-0.57	-0.44	-0.27	-0.68	0.55	0.42	-0.61	-0.56	-0.76	-0.52	0.77	0.28	0.35	0.23	1.02	-0.03	1.1	0.49	-0.93	0.2	-0.88	-0.76	0.18	-0.41	-0.08	0.22	-0.58	-0.77	0.72	0.44	0.44	0.67	0.73	1.26	0.63	-0.48	0.01	-0.57	-0.49	-0.5
AGI_HUM1_OLIGO_A_23_P110957	FOXF2 ^ Forkhead box F2 ^ NM_001452 ^ 2295	1	0.01	0.14	0.2	0.27	0.13	-0.31	-0.11	-0.03	0	-0.02	-0.27	-0.41	-0.61	-0.28	0.05	0.32	0.48	0.29	0.72	0.18	-0.14	0.19	-0.04	-0.09	-0.12	0.17	-0.62	-0.04	0.02	0.12	0.08	-0.19	0.41	-0.15	0	-0.23	-0.45	-0.14	-0.17	0.4	0.31	0.17	-0.07	-0.34	-0.11	-0.71	-0.42	0.1	0.16	-0.39	-0.13	-0.2	0.01	-0.1	-0.12	0.15	-0.7	0.01	-0.41	-0.58	-0.02	0.05	0.24	-0.04	-0.3	0.25	0.02	0.19	0.03	0.11	0.23	0.14	0.44	0.14	
AGI_HUM1_OLIGO_A_23_P110961	BRP44L ^ Brain protein 44-like ^ NM_016098 ^ 51660	48	-0.27	-0.1	-0.03	-0.04	0.18	0.09	-0.09	0.33	0.15	-0.04	0.47	-0.22	0.24	-0.15	-0.28	0.01	0.33	-0.26	0.46	-0.07	-0.08	-0.29	0.12	0.52	-0.34	-0.52	-0.07	-0.36	-0.3	-0.48	-0.55	0.15	-0.02	0.13	0	-0.12	-0.07	-0.16	-0.1	0.09	0.07	-0.32	-0.14	0.02	-0.1	-0.06	0.27	-0.11	0.06	0.02	-0.21	0.24	0.31	0.28	-0.21	-0.26	-0.35	0.13	0.21	0.32	0.14	-0.34	-0.01	0.14	0.16	0.02	0.8	0.47	0.46	0.32	0.04	-0.16	0	0.29	0.1
AGI_HUM1_OLIGO_A_23_P111000	"PSMB9 ^ Proteasome (prosome, macropain) subunit, beta type, 9 (large multifunctional protease 2) ^ NM_002800 ^ 5698"	0	0.18	0.09	-0.15	-0.14	-0.05	0.05	-0.09	0.29	0.48	-0.09	0.09	-0.06	0.09	0.54	0.28	-0.18	-0.05	0.14	-0.15	0.14	0.79	0.26	0.33	0.07	0.26	0.15	0.41	0	0.08	0.09	-0.36	-0.09	0.03	-0.16	-0.17	-0.08	0.02	-0.53	-0.3	-0.47	-0.09	-0.12	0.05	-0.04	-0.1	-0.1	0.22	0.18	0.11	0.14	0.67	-0.3	-0.29	-0.23	0.43	-0.34	-0.79	-0.23	-0.1	0.01	0.13	-0.44	-0.26	-0.02	0.28	-0.03	-0.45	-0.57	-0.24	-0.27	0.24	0.57	0.16	0.23	0.19
AGI_HUM1_OLIGO_A_23_P111005	C6orf109 ^ Chromosome 6 open reading frame 109 ^ NM_015388 ^ 25844	3	-0.22	-0.06	0.24	0.2	-0.03	-0.29	0	-0.04	-0.27	-0.4	0	0.11	0.3	-0.17	-0.01	0.24	0.59	0.03	0.08	-0.11	-0.29	-0.08	-0.2	0.26	-0.04	-0.2	-0.12	-0.26	0.22	0.02	0.04	-0.09	-0.17	0.07	0	0.14	-0.02	-0.17	0.06	0.02	0	-0.13	0.23	0.11	-0.01	0.16	0.24	0.06	-0.04	0.04	-0.07	-0.3	-0.52	-0.2	-0.09	-0.04	0.39	0.16	0.31	0.01	-0.05	0.21	0.22	-0.31	0.08	0.04	0.33	0.09	0.55	0.2	0.05	0.12	0.09	-0.15	-0.31
AGI_HUM1_OLIGO_A_23_P111020	SRF ^ Serum response factor (c-fos serum response element-binding transcription factor) ^ NM_003131 ^ 6722	3	-0.2	-0.07	0.45	0.06	0.09	-0.19	-0.04	-0.26	-0.5	-0.14	-0.08	-0.07	-0.11	-0.1	-0.12	0.17	0.06	0	0.09	-0.02	-0.36	-0.11	-0.01	0.04	-0.12	-0.1	-0.31	-0.35	0.29	0.08	-0.01	0.23	0.03	0.3	0.12	0.16	0.09	-0.05	0.02	0.07	-0.04	0.13	0.1	0.31	0.35	-0.29	-0.14	-0.04	-0.26	0.16	-0.2	-0.29	-0.05	-0.34	-0.15	0.04	0.43	-0.05	0.26	-0.02	-0.2	0.05	0.16	0.05	0.11	-0.03	0.18	0.08	0.15	0.2	0.09	0.09	0.11	0.22	-0.09
AGI_HUM1_OLIGO_A_23_P11103	BMP15 ^ Bone morphogenetic protein 15 ^ NM_005448 ^ 9210	4	-0.09	-0.07	0.09	0.21	-0.16	-0.02	0.18	-0.1	0.07	0.11	0.03	0.04	0.04	-0.15	-0.06	0.13	0.13	0.26	-0.08	0.07	-0.05	-0.16	0.08	0.09	-0.03	-0.02	-0.23	0.02	0.08	0.13	-0.1	-0.04	-0.1	0.12	-0.13	-0.02	-0.11	0.07	0.12	0.04	-0.12	0.26	0.14	-0.03	0.02	0.04	-0.06	0.02	-0.07	-0.15	-0.09	0.1	-0.22	-0.12	0	0.12	0.21	0.11	0.25	-0.04	-0.1	0.18	0.14	0	-0.09	0.07	0.11	-0.23	-0.05	-0.02	-0.01	-0.18	-0.07	0.07	-0.23
AGI_HUM1_OLIGO_A_23_P111037	"HIST1H3A ^ Histone 1, H3a ^ NM_003529 ^ 8350"	11	-0.1	0.06	-0.06	0	-0.05	0.14	-0.05	-0.03	-0.11	-0.04	-0.15	-0.11	0.05	0.23	0.15	0.32	0.18	0.13	0.54	0.09	0.31	0.16	-0.24	-0.21	-0.25	-0.19	-0.34	-0.19	0.02	-0.15	0.21	0.29	0.15	0.13	-0.04	-0.24	-0.21	0	-0.07	0.21	0.07	-0.31	-0.55	-0.13	-0.32	-0.02	0.04	-0.07	0.15	0.33	-0.06	0.43	0.32	0.34	0.2	-0.32	-0.01	-0.02	-0.23	0.02	0.02	-0.13	-0.21	0.05	-0.02	-0.03	0.02	0.24	0.15	0.17	-0.08	0.17	0.2	0.11	0.14
AGI_HUM1_OLIGO_A_23_P111041	^  ^ NM_003525 ^ 	1	0.52	0.43	0.58	0.22	0.17	0.3	-0.26	0.77	0.45	0.37	0.22	-0.57	-0.26	-0.35	-0.21	0.08	0.51	-0.08	1.11	-0.13	0.62	0.68	0.14	0.37	0.44	0.19	0.53	0.33	0.01	-0.1	0.12	-0.13	0	-0.51	-0.61	-0.16	-0.41	-0.23	-0.03	0	0.19	-0.41	-0.43	-0.38	-0.33	-0.34	-0.15	-0.25	-0.21	-0.63	-0.56	-0.43	-0.26	-0.58	-0.51	-0.3	-0.77	0.73	-0.25	-0.13	0.08	-0.18	-0.19	0.3	0.08	0.1	0.25	0	0.18	-0.1	0.49	0.81	1.04	0.76	0.42
AGI_HUM1_OLIGO_A_23_P111054	^  ^ NM_021062 ^ 	1	0.53	0.41	0.49	-0.24	0.4	-0.05	-0.3	0.78	0.25	0.29	0.14	-0.24	0	-0.48	-0.11	0.17	0.24	0.18	0.96	-0.17	0.54	0.59	0.25	0.17	0.41	-0.05	0	0.21	0.03	0.34	0.47	-0.23	0.13	-0.58	-0.44	-0.51	-0.39	-0.44	-0.28	0.04	-0.05	-0.54	-0.07	-0.3	-0.51	0.09	-0.01	-0.14	-0.06	-0.3	-0.4	-0.01	-0.43	-0.2	-0.2	-0.17	0.08	0.65	-0.29	-0.23	0.27	0.09	-0.17	0.02	0.28	0.33	0.19	0.11	-0.21	-0.27	0.32	-0.24	0.66	0.64	0.38
AGI_HUM1_OLIGO_A_23_P111088	^  ^ NM_033057 ^ 	3	-0.38	-0.29	0.03	0.03	-0.18	-0.41	-0.08	-0.24	-0.72	-0.3	-0.2	-0.11	0.11	0.03	-0.02	0.25	0.19	-0.12	-0.02	-0.09	-0.56	-0.21	-0.31	-0.41	-0.33	-0.35	-0.31	-0.39	0.1	-0.09	0.19	-0.02	-0.02	0.34	0.18	0.03	0.13	-0.36	0.04	0.28	-0.02	0.05	0.21	0.07	-0.06	0.18	0.71	-0.06	0.01	-0.03	1.11	0.09	0	-0.07	0.12	0.07	0.06	-0.16	0.12	0.13	0.03	0.2	0.01	0.13	0.1	0.21	0.72	-0.2	0.31	0.14	0.01	-0.4	-0.35	-0.14	-0.35
AGI_HUM1_OLIGO_A_23_P111092	"OR2H1 ^ Olfactory receptor, family 2, subfamily H, member 1 ^ NM_030883 ^ 26716"	4	0.1	0.02	0.02	0.02	0.11	-0.05	0.04	-0.08	0.07	-0.08	-0.13	0.11	-0.02	0.1	0.05	0.02	-0.05	0.02	0.28	0.09	-0.09	0.12	0.08	-0.04	-0.1	-0.01	-0.13	0.04	0.02	0.14	0.23	-0.1	0	0.22	0	0.3	0.2	-0.07	-0.04	0	-0.05	0.31	0.24	0.3	0.61	-0.1	-0.04	-0.18	0	-0.18	0.07	-0.05	-0.03	-0.18	0.14	0.09	0.08	0.03	0.53	-0.05	-0.05	0.17	0.06	0.1	-0.16	-0.14	-0.13	-0.01	-0.03	-0.03	-0.24	-0.04	-0.22	-0.26	-0.2
AGI_HUM1_OLIGO_A_23_P111112	VARS2L ^ Valyl-tRNA synthetase 2-like ^ NM_020442 ^ 57176	1	0.39	0.2	0.33	0.15	0.17	-0.19	-0.06	0.29	0.17	0.05	-0.01	0.05	-0.19	-0.16	-0.19	0.14	-0.06	0.33	0.8	0.34	0.35	0.53	0.01	0.12	0.06	0.12	0.16	0.19	0.22	0.29	0.3	-0.25	-0.11	-0.63	-0.6	-0.17	-0.33	0.18	0	-0.37	-0.17	0.1	-0.09	-0.24	-0.36	0.11	0.25	-0.27	0.1	-0.46	-0.1	-0.78	-0.66	-0.6	-0.2	-0.06	0.35	-0.16	0.04	0	-0.08	-0.2	-0.33	-0.12	0.02	-0.07	-0.04	-0.07	-0.05	-0.1	0.02	0.57	1.5	0.31	0.33
AGI_HUM1_OLIGO_A_23_P111132	HSPA1A ^ Heat shock 70kDa protein 1A ^ NM_005345 ^ 3303	0	0.17	0.2	-0.39	-0.12	-0.57	-0.5	-0.34	-0.46	-0.37	-0.39	-0.2	-0.05	0.18	0.44	0.1	0.13	0.01	0.56	0.39	-0.35	0.29	0.2	0.07	-0.19	-0.64	-0.5	-0.14	-0.24	-0.15	-0.02	-0.06	-0.21	-0.24	-0.1	0.07	0.08	0.09	0.21	-0.01	0.2	0.02	0.24	0.39	0.5	0.64	0.01	-0.21	-0.25	-0.09	0.18	0.54	0.04	-0.01	0.13	0.46	0.21	0.45	0.22	-0.19	-0.11	-0.27	0.02	-0.14	0.41	0.25	0.08	-0.71	-0.25	-0.03	0.09	0	0.08	-0.15	-0.09	-0.14
AGI_HUM1_OLIGO_A_23_P111141	BAT3 ^ HLA-B associated transcript 3 ^ NM_004639 ^ 7917	15	-0.33	-0.3	0.25	-0.11	0.17	0.05	0.26	0.45	0.2	0.04	-0.21	0.21	0.05	-0.71	-0.47	-0.36	-0.07	-0.21	0.31	0.18	-0.81	-0.22	0.09	0.25	0.01	0.23	-0.02	0.15	0.15	0.34	-0.07	-0.15	-0.36	-0.43	-0.13	0.33	0.18	0.05		-0.19	-0.15	0.12	0.29	0.25	0.28	0.26	0.02	-0.03	-0.09	-0.79	-0.31	-0.93	-0.84	-1.08	-0.01	0.15	0.12	0.04	0.38	0.1	0.16	0.04	0.02	-0.36	-0.24	-0.23	-0.12	-0.42	-0.5	-0.19	0.01	-0.26	0.01	-0.15	-0.32
AGI_HUM1_OLIGO_A_23_P111171	"B3GALT4 ^ UDP-Gal:betaGlcNAc beta 1,3-galactosyltransferase, polypeptide 4 ^ NM_003782 ^ 8705"	7	-0.93	-1.09	-1.14	0.01	-0.49	-0.17	0.19	-1.73	-0.99	-0.58	-0.48	0.38	0.61	0.43	0.6	-0.1	-0.47	-0.02	-1.6	-0.27	-0.79	-2.25	-0.51	-0.58	-0.44	-0.57	-0.83	-0.65	0.1	0.02	0.05	-0.01	-0.52	0.98	0.53	0.28	0.29	0.23	-0.01	-0.51	0.32	0.3	0.51	0.13	0.19	0.61	0.55	0.17	0.01	0.35	0.31	0.63	0.1	0.29	0.47	-0.1	0.7	-0.14	0.09	0.39	0.1	-0.46	-0.26	0.43	-0.17	-0.27	0.27	0.06	0.22	-0.03	-0.56		-1.9	-0.82	-1.02
AGI_HUM1_OLIGO_A_23_P111188	ZNF297 ^ Zinc finger protein 297 ^ NM_005453 ^ 9278	32	-0.07	0	0.06	0.28	-0.07	-0.03	-0.04	-0.1	-0.03	-0.02	-0.02	-0.07	-0.05	-0.11	0.14	0.13	0	-0.01	0.31	-0.03	0.04	0.03	0.03	0.04	-0.08	-0.05	-0.06	0.06	-0.12	-0.08	0.05	-0.07	0.02	0.19	0.08	0.05	0.12	0.11	0	-0.06	0.15	0.13	0.05	0.22	0.15	-0.02	0.04	-0.08	-0.13	0.15	0.07	-0.09	-0.12	0.02	0.29	0.09	0.1	0.08	0.1	0.02	-0.28	0.05	-0.03	-0.09	-0.06	-0.12	0.09	0.09	-0.02	-0.01	0.1	0	-0.07	-0.12	-0.01
AGI_HUM1_OLIGO_A_23_P111194	SPDEF ^ SAM pointed domain containing ets transcription factor ^ NM_012391 ^ 25803	4	-0.52	-0.06	0.08	-0.18	0.3	-0.25	0.02	0.19	0.04	-0.06	0.09	0.24	-0.02	0.22	-0.2	-0.21	-0.08	-0.16	-0.04	0.17	-0.56	-0.33	0	0.16	-0.19	0.14	-0.3	-0.36	0.08	0.22	0.03	-0.48	0.18	0.12	-0.09	0.58	0.65	-0.04	0.29	-0.07	-0.03	0.39	0.38	0.45	0.44	0.01	0	-0.15	-0.04	-0.11	-0.24	-0.23	0.01	-0.34	-0.21	0.11	0.25	0.06	0.7	0.04	-0.26	-0.12	0.16	0.11	-0.03	0	0.27	0.22	-0.03	0.07	-0.03	-0.11	0.04	-0.36	-0.16
AGI_HUM1_OLIGO_A_23_P111206	FKBP5 ^ FK506 binding protein 5 ^ NM_004117 ^ 2289	3	0.05	-0.04	-0.26	-0.31	-0.36	-0.25	0.06	-0.56	-1.02	-0.48	-0.29	-0.05	-0.23	0.43	0.3	1.27	1.18	0	-0.13	0.31	-0.36	-0.09	-0.07	-0.31	0.14	0	-0.08	-0.2	-0.04	0.26	-0.35	-0.44	-0.28	-0.17	0.21	0.06	-0.03	0.17	-0.17	0.96	1.05		-0.13		0.16	0.03	1.41	0.49	0.08	0.45	-0.67	0.23	-0.01	0.33	0	-0.13	0.95	0.18	0.05	-0.16	-0.05	0.09	-0.02	0.59	0.31	0.12	0.04	0.1	0.1	0.07	-0.3		-0.26	0.26	-0.19
AGI_HUM1_OLIGO_A_23_P111228	"COQ3 ^ Coenzyme Q3 homolog, methyltransferase (yeast) ^ NM_017421 ^ 51805"	44	0.3	0.34	0	0.01	0.2	-0.06	-0.25	0.02	0.32	-0.25	0.14	-0.28	-0.16	-0.28	-0.51	0.05	0.23	-0.1	0.12	-0.28	0.23	0.26	0.25	0.09	0.31	0.11	0.13	0.15	0.02	-0.2	-0.28	-0.15	-0.19	-0.53	-0.21	-0.6	-0.33	-0.24	-0.22	0.19	-0.15		-0.7	-0.36	-0.21	0.19	-0.24	0.43	0.22	0	-0.4	0.08	-0.21	0.14	-0.5	-0.26		-0.18	-0.48	-0.12	0.23	-0.05	-0.33	2.47	0.21	0.43	0.2	-0.08	0.26	-0.23	0.06	0.08	1.98	0.61	0.18
AGI_HUM1_OLIGO_A_23_P111240	PHACTR2 ^ Phosphatase and actin regulator 2 ^ NM_014721 ^ 9749	8	-0.08	-0.15	0.03	0.14	-0.18	-0.06	0	-0.04	-0.07	-0.05	-0.12	0.17	0.15	0	0.21	0.01	0.28	0.08	0.39	0.07	-0.16	-0.12	-0.09	-0.09	-0.05	-0.05	-0.1	0	-0.07	0.02	0.02	-0.01	0.07	0.12	-0.02	0.08	-0.08	-0.03	0.1	-0.12	-0.04	0.13	0	0.07	-0.02	0.13	0.32	0	0.06	0.22	0.06	0.04	0.13	0.19	0.23	0.03	0.11	0.04	-0.01	0.01	0.01	0.05	-0.02	-0.1	-0.05	-0.13	-0.03	-0.03	0.06	-0.08	0.15	-0.2	0.1	-0.14	-0.07
AGI_HUM1_OLIGO_A_23_P111260	"NT5E ^ 5'-nucleotidase, ecto (CD73) ^ NM_002526 ^ 4907"	22	-0.07	-0.02	0.22	0.13	0.08	-0.35	0.02	0.12	-0.2	-0.1	0.05	-0.05	-0.07	-0.14	0.03	0.34	0	0.11	0.38	0.09	-0.37	-0.06	-0.08	-0.1	-0.21	-0.06	-0.38	-0.2	0.05	0.01	0.13	-0.11	-0.14	-0.15	0.04	0.04	0.19	-0.07	0.17	0	-0.23	0.03	0.27	-0.05	-0.1	-0.41	-0.1	0.14	0.97	-0.22	0.13	-0.19	-0.09	-0.26	0.1	0.05	-0.33	0.06	0.07	0.02	0	0.08	0.21	0.17	-0.08	0.05	0.06	-0.1	-0.15	0.02	0.21	0	0.08	-0.1	0.03
AGI_HUM1_OLIGO_A_23_P111267	SH3BGRL2 ^ SH3 domain binding glutamic acid-rich protein like 2 ^ NM_031469 ^ 83699	3	-0.42	-0.34	-0.01	-0.03	-0.25	-0.1	-0.13	-0.6	-0.39	-0.23	-0.22	-0.1	0.14	0.06	0.03	0.11	0.25	-0.03	-0.06	-0.02	-0.52	-0.15	-0.19	-0.23	-0.59	-0.23	-0.18	-0.18	-0.01	-0.13	0.15	0.01	0.15	0.31	0.01	0	0.07	0.04	0.19	0.28	0.13	0.14	-0.03	0.22	0.34	0.29	0.75	0.14	0.06	0.48	0.09	0.05	0	0.24	0.15	0.06	0.28	-0.14	0.13	-0.05	-0.08	-0.07	0.08	0	0.38	-0.04	0.24	-0.1	0.31	0.17	-0.05	0.1	-0.22	-0.27	-0.23
AGI_HUM1_OLIGO_A_23_P111273	"TBC1D7 ^ TBC1 domain family, member 7 ^ NM_016495 ^ 51256"	1	-0.12	0.11	0.58	0.29	0.31	0.14	0.2	0.44	0.26	0.15	0.07	-0.45	-0.11	-0.2	0.02	0.27	0.61	0.04	1.23	0.2	-0.17	0.22	0.04	0.2	-0.01	-0.07	0.08	-0.12	-0.26	-0.04	0.17	0.03	0.26	-0.09	-0.18	-0.12	-0.08	-0.39	-0.04	0.43	0.31	-0.3	-0.16	-0.07	-0.03	-0.39	0	0.16	0.23	-0.06	-0.26	-0.16	-0.27	-0.23	-0.16	-0.48	-0.52	-0.05	-0.18	0.05	0.24	-0.03	0	-0.04	-0.1	0.18	0.02	0.19	-0.04	0.27	0.35	0.09	0.41	-0.62	0.3
AGI_HUM1_OLIGO_A_23_P111288	TMEM14C ^ Transmembrane protein 14C ^ NM_016462 ^ 51522	2	-0.17	0.08	-0.24	-0.04	-0.32	-0.48	-0.38	-0.06	-0.13	-0.34	0.03	-0.19	0.17	0.3	0.26	0.51	0.6	0.06	0.84	0.02	0.27	-0.08	-0.2	0.23	0.14	-0.1	0.19	-0.22	-0.29	-0.47	-0.19	-0.23	0.13	0.23	0.11	-0.41	-0.07	-0.17	-0.26	0.15	0.12	-0.53	-0.45	-0.44	-0.23	-0.08	0.18	-0.33	0.08	0.24	-0.06	0.25	0.45	0.58	0.11	-0.52	-0.84	0.22	-0.07	0.13	0.24	-0.35	-0.21	-0.35	0	-0.1	0.24	0.3	0.46	0.44	0.22	0.11	0.13	-0.03	0.14
AGI_HUM1_OLIGO_A_23_P111297	RPP40 ^ Ribonuclease P 40kDa subunit ^ NM_006638 ^ 10799	2	0.51	0.57	0.52	0.08	0.23	0.11	-0.44	0.31	0.31	0.81	0.06	-0.22	-0.22	0.05	-0.06	0.2	0.38	0.05	0.73	0.05	0.73	0.79	0.31	0.31	0.12	0.12	0.46	0.24	-0.14	-0.39	-0.34	0	-0.1	-0.48	-0.35	-0.54	-0.28	-0.3	-0.34	0.02	-0.05	-0.66	-0.68	-0.57	-0.52	-0.21	-0.02	-0.07	0.03	0	-0.12	-0.09	-0.07	-0.14	-0.17	-0.26	-0.64	-0.08	-0.71	-0.37	-0.39	-0.34	-0.28	0	0.06	0.06	0.03	-0.02	0.48	0.12	0.16	0.46	0.83	0.68	0.43
AGI_HUM1_OLIGO_A_23_P111303	RBM16 ^ RNA binding motif protein 16 ^ NM_014892 ^ 22828	11	0.33	0.5	0.17	0	0.1	-0.36	-0.44	0.07	-0.33	-0.27	-0.15	-0.16	-0.28	0.29	0.07	0.27	0.28	0.14	0.28	-0.31	0.46	0.74	-0.08	-0.09	-0.29	-0.35	-0.31	-0.44	-0.09	-0.37	-0.08	-0.29	-0.12	-0.03	0.28	0.06	-0.09	0.87	0.27	0.41	0.23	0	-0.15	-0.03	-0.4	-0.28	-0.4	-0.19	-0.27	-0.13	0.05	0.13	0.02	0.27	-0.2	0.01	-0.32	-0.01	0	0.27	-0.09	-0.13	0.1	-0.05	-0.01	0.08	0.1	0.41	0.49	0.24	0.44	0.5	0.18	0.12	0.42
AGI_HUM1_OLIGO_A_23_P111306	RBM16 ^ RNA binding motif protein 16 ^ NM_014892 ^ 22828	38	-0.11	0.3	0.05	0.38	-0.01	-0.14	-0.37	0.15	0.49	-0.06	0.06	-0.21	-0.61	-0.21	-0.09	-0.11	0.13	-0.2	0.07	-0.03	0.09	-0.13	0.22	0.18	0.01	-0.23	-0.13	0.22	-0.05	0.22	-0.31	-0.15	0.09	-0.29	0.26	-0.04	0.16	0.36	0.15	0.02	0.15	0.07	0.06	0.2	-0.05	-0.16	0.18	-0.21	-0.12	-0.15	-0.44	0	-0.73	0	-0.65	0.12	-0.42	-0.26	0.1	0.34	-0.31	0.23	0.06	-0.6	-0.02	-0.07	-0.34	0.31	-0.03	0.26	0.2	0.22	-0.04	0.08	0.29
AGI_HUM1_OLIGO_A_23_P111321	"ARG1 ^ Arginase, liver ^ NM_000045 ^ 383"	7			-1.49	-0.42		0.05	0.99	-1.7		0.05	-0.16	0.02	0.5	-0.4	-0.14	-0.42	-0.55	-0.88	-1.95	1.06			-0.76	-1.4	-1.42	-1.79	-0.16	0.05	-0.34	-0.25	-0.45	0.68	1.21	2.45		0.01	0.15		0.08	0.05	0.41	-0.32				0.87	-0.01	-1.22	-1.06	0.44	0.72	1.75	0.95	1.52	1.06		-0.43	0.22	0.66	0.93	0.8	-0.37	0.21	-0.2	0.56	-0.63	0.38	-0.22	1.15	0.5	-2.61		-2.86	-3.01	-1.54
AGI_HUM1_OLIGO_A_23_P111343	BCLAF1 ^ BCL2-associated transcription factor 1 ^ NM_014739 ^ 9774	5	0.14	0.2	-0.04	-0.01	-0.32	-0.69	0.07	-0.13	-0.5	-0.61	-0.61	0.25	-0.09	0.5	0.12	0.76	0.25	-0.46	0.64	-0.4	-0.42	-0.16	-0.3	-0.69	0.2	0.28	-0.71	-0.22	0.34	0.07	-0.3	-0.24	-0.18	-0.31	0.44	0.11	-0.48	0.83	-0.04	0.6	0.15	0.18	-0.72	-0.12	-0.35	0.37	0.07	-0.27	0.11	-0.17	0.05	0.23	0.41	0.52	-0.25	0.22	1.47	0.69	-0.06	-0.12	-0.24	0.18	-0.31	0.09	-0.28	0.12	-0.19	0.8	0.63	0.36	0.37	-0.73	0.06	-0.15	0
AGI_HUM1_OLIGO_A_23_P111373	"MRS2L ^ MRS2-like, magnesium homeostasis factor (S. cerevisiae) ^ NM_020662 ^ 57380"	2	0.66	0.51	0.6	0.21	0.57	0.01	-0.29	0.86	0.44	0.12	0.25	-0.43	-0.23	-0.08	-0.32	0.4	0.32	-0.12	0.65	-0.07	0.71	0.8	0.14	0.24	0.41	0.21	0.47	0.27	-0.17	-0.65	-0.2	-0.19	-0.06	-0.05	-0.58	-0.77	-0.52	0.01	-0.33	0.24	-0.13		-0.99	-0.64	-0.45	-0.13	0.05	-0.39	0.03	-0.04	-0.38	0.08	0	0.3	-0.17	-0.18		-0.32	-0.46	-0.23	-0.14	-0.05	-0.51	-0.35	-0.16	-0.03	0.15	0.79	0.19	0.26	0.14	1.11	0.62	0.81	0.57
AGI_HUM1_OLIGO_A_23_P111381	APG5L ^ APG5 autophagy 5-like (S. cerevisiae) ^ NM_004849 ^ 9474	2	0.36	0.28	0.59	0.23	0.37	-0.14	-0.26	-0.15	-0.51	-0.1	0.15	-0.2	-0.23	0.45	-0.24	0.8	0.25	-0.45	0.65	-0.13	0.22	0.36	0.15	-0.01	0.35	0.11	0.33	-0.08	0.18	-0.31	-0.34	-0.1	-0.16	-0.31	0.1	-0.71	-0.35	0.16	-0.1	0.53	0.13	-0.43	-0.42	0.07	-0.08	-0.4	-0.16	-0.18	0.05	-0.23	0	-0.14	0.19	0.28	-0.3	0.04	-0.98	0.31	-0.28	-0.03	0.03	0.07	-0.32	-0.51	-0.59	-0.17	-0.1	0.4	0.43	0.49	0.44	0.66	0.55	0.17	0.57
AGI_HUM1_OLIGO_A_23_P111395	"SLC22A2 ^ Solute carrier family 22 (organic cation transporter), member 2 ^ NM_003058 ^ 6582"	3	-0.33	-0.26	0.02	-0.19	-0.06	-0.18	-0.18	-0.23	-0.4	-0.18	-0.03	0.09	0.13	0.01	-0.17	0.18	0.28	-0.06	0.1	-0.08	-0.42	-0.12	-0.08	-0.14	-0.17	-0.06	-0.18	-0.29	0.09	0	0.08	0.06	0.11	0.28	0.02	0.09	0.02	-0.07	0	0.04	0.07	0.27	0.13	0.09	0.04	0.1	0.17	0.07	-0.19	-0.05	-0.15	0.04	-0.12	0.02	0.13	0.05	0.24	-0.1	0.12	-0.09	-0.01	0.04	-0.1	-0.04	0.01	-0.09	0.09	0.05	-0.02	0.07	0.01	-0.13	-0.12	-0.12	-0.3
AGI_HUM1_OLIGO_A_23_P111402	"THSD2 ^ Thrombospondin, type I, domain containing 2 ^ NM_032784 ^ 84870"	0	0.11	-0.11	-0.05	0.22	0.04	0.1	0.13	0.05	-0.05	0.14	-0.3	0.28		0.91	0.35	0.35	0.22	-0.03	-0.15	0.07	0.22	0.01	-0.32	-0.45	-0.12	0	-0.12	0.17	-0.2	-0.28	0.08	0.17	0.09		-0.23	-0.22	-0.47	-0.73	-0.11	0.08	-0.05	0	-0.06	0.33	-0.18		0.69	0.2	0.1	0.43	-0.16	0.76	0.07	0.58	0.27	-0.15	-0.02	-1.17	-0.36	0.28	0	-0.21	-0.31	0.1	0.13	0.2	-0.33	-0.1	-0.17	-0.11	-0.14		-0.45	-0.16	0.04
AGI_HUM1_OLIGO_A_23_P111413	"TSGA14 ^ Testis specific, 14 ^ NM_018718 ^ 95681"	1	0.35	0.16	0.16	0.05	-0.12	0.05	-0.01	0.1	0	0.01	0.16	0.1	0.01	0.1	-0.01	0.22	-0.17	0.02	-0.01	-0.02	0.4	0.13	0.18	0.3	0.08	0.01	0.05	-0.03	0.06	-0.04	0.01	0.15	-0.06	-0.28	-0.05	-0.1	-0.14	-0.08	0.11	0.08	-0.01	-0.08	-0.11	0.1	-0.12	-0.29	-0.56	-0.04	0.07	0.02	-0.13	-0.32	-0.13	-0.26	-0.01	-0.08	0.14	-0.24	-0.02	-0.03	-0.02	-0.01	-0.07	0.01	-0.02	0.18	0.07	0	-0.01	-0.15	-0.25	0.33	0.29	0.25	0.16
AGI_HUM1_OLIGO_A_23_P111452	"CENTG3 ^ Centaurin, gamma 3 ^ NM_031946 ^ 116988"	32	0.37	0.21	0.09	-0.02	0.05	0.04	-0.05	-0.04	0	0.08	0.06	0.24	0.09	0.13	-0.24	-0.03	-0.11	-0.02	0.51	-0.13	0.37	0.29	-0.03	-0.06	-0.13	-0.12	0.1	-0.12	0.03	-0.01	0.01	-0.01	-0.18	-0.07	-0.01	-0.05	0.02	0.12	0.03	0	0.11	0.05	0.1	0.15	0.46	-0.18	-0.02	0.11	-0.15	-0.34	0.54	-0.05	-0.37	-0.44	0.46	0.07	0.45	0.03	-0.01	-0.09	-0.08	0.09	0	-0.1	-0.24	-0.2	-0.09	-0.17	0	0.05	0.31	-0.05	0.21	0.25	0.35
AGI_HUM1_OLIGO_A_23_P111480	FLJ13195 ^ Hypothetical protein FLJ13195 similar to stromal antigen 3 ^ AK023257 ^ 64940	0	-0.01	0	0.1	0.07	-0.2	-0.08	-0.08	-0.04	-0.03	-0.13	0.03	-0.4	-0.21	-0.12	-0.21	0.08	0.03	-0.03	0.04	0.08	-0.14	0.15	0	0.01	0	-0.09	0.08	0	0.04	-0.07	-0.08	0.22	0.02	-0.13	0.17	-0.01	0.14	0.14	0.09	0	0.31	0.05	0.11	-0.2	-0.02	-0.11	0.02	0.04	-0.03	-0.19	-0.01	0.15	-0.18	0.11	-0.54	0.03	0.18	-0.11	-0.02	-0.13	-0.07	0.13	0.06	-0.02	-0.04	0.1	0.11	-0.08	-0.07	0.12	-0.19	0.49	0.06	-0.08	0.16
AGI_HUM1_OLIGO_A_23_P111481	ARS2 ^ Arsenate resistance protein ARS2 ^ NM_182800 ^ 51593	18	0.26	0.06	-0.05	0.17	-0.35	-0.47	-0.17	-0.16	-0.3	-0.56	-0.43	0.24	0.2	0.13	-0.36	0.24	0.01	0.13	0.82	0.04	-0.14	-0.11	-0.1	0.02	0.15	-0.02	-0.1	-0.19	0.07	0.18	-0.08	-0.48	-0.46	-0.05	0.2	0.03	0.03	0.46	-0.22	0.07	0.2	0.23	0.41	0.4	0.48	0.27	-0.02	-0.06	-0.01	-0.15	0.36	-0.23	-0.28	-0.23	0.1	0.54	0.41	0.34	-0.1	-0.27	-0.06	0.21	0	-0.13	-0.06	0	-0.02	0.03	0.4	0.11	0.15	-0.18	-0.09	-0.12	0.27
AGI_HUM1_OLIGO_A_23_P111487	ARS2 ^ Arsenate resistance protein ARS2 ^ NM_182800 ^ 51593	1	0.6	0.13	0.04	-0.09	-0.08	0.02	-0.13	0.01	0.23	-0.03	0.02				-0.51	-0.17	-0.15	-0.14	-0.04	-0.07	0	0.53	0.22	0.21	0.12	-0.03	0.03	0.08	0.09	0	-0.01	-0.48	0		-0.36	-0.3	-0.02		-0.34	0.23	0.01		0.27	0.05	0.06	0.21	-0.02	-0.19	0.18				-0.35		-0.01	0.1	0.59	-1.07	-0.02	-0.52	-0.07	-0.17	-0.24	0.2	0.03	-0.31	-0.61	0.02	0.01		-0.25	0.02	0.09	-0.01	0.02
AGI_HUM1_OLIGO_A_23_P111492	MOSPD3 ^ Motile sperm domain containing 3 ^ NM_023948 ^ 64598	4	-0.43	-0.18	0.13	-0.23	0.01	0.03	0	-0.02	-0.39	0.07	-0.07	-0.07	-0.18	0.09	-0.11	0.11	0.09	0.03	-0.02	0.13	-0.02	0.05	-0.17	0.04	-0.17	0.15	-0.05	-0.11	0.16	0.31	-0.18	0.12	0.09	0.02	0.15	0.23	0.06	-0.11	0.22	0.16	0.19	0.25	0.16	0.31	0.13		-0.03	-0.04	0.01	-0.29	-0.01	-0.26	-0.04	-0.13	0.41	-0.05		-0.12	0.21	0.03	-0.04	0.11	0.04	-0.04	-0.01	-0.01	0.03	-0.18	-0.15	-0.29	-0.02	0.28	0.08	-0.02	-0.11
AGI_HUM1_OLIGO_A_23_P111506	^  ^ ENST00000342773 ^ 	4	-0.1	-0.48	0.6	-0.12	0.82	0.95	1.01	0.37	0.38	0.74	0.25	0.96	0.34	-0.29	-0.38	-0.67	-0.5	-0.25	0.34	0.5	-0.51	-0.25	0.91	0.81	-0.15	0.56	0.57	0.58	0.37	1.37	-0.11	0.05	-0.23	0.07	-0.28	0.69	0.45	-0.44	0.03	-0.47	-0.43	0.95	0.93	0.95	1.41	0.68	0.41	0.16	-0.17	-0.37	-0.19	-0.51	-0.55	-0.87	-0.21	0.88	0.68	-0.09	1.08	0	0.25	0.44	-0.11	-0.16	-0.52	-0.08	-0.54	-0.89	-1.02	-0.77	-0.54	0.11	-0.32	-0.41	-0.51
AGI_HUM1_OLIGO_A_23_P111517	WBSCR17 ^ Williams-Beuren syndrome chromosome region 17 ^ NM_022479 ^ 64409	9	0.12	0.16	0.15	0.22	0	-0.16	-0.04	0.1	-0.6	-0.08	0.16	0	0.14	-0.05	-0.07	0.08	-0.02	0.04	-0.06	-0.21	-0.08	-0.01	0.07	0.03	-0.05	-0.03	-0.09	-0.27	-0.03	-0.04	-0.08	-0.09	0.07	0.13	0.01	0.19	0.09	-0.03	0.18	0.15	-0.02	0.13	0.21	0.15	0.13	-0.12	-0.15	-0.05	-0.37	0	-0.07	-0.13	-0.27	-0.17	-0.52		-0.45	0.1	0.35	0.08	0.11	0.07	0.18	-0.04	0.21	0.13	0.21	-0.17	0.07	0.2	-0.05	0.01	0.02	0.06	-0.07
AGI_HUM1_OLIGO_A_23_P111525	DKFZP434B0335 ^ DKFZP434B0335 protein ^ BX648200 ^ 25851	4	0.03	0.16	0.26	-0.12	0.36	-0.16	0.24	0.29	0.48	-0.21	-0.29	0.12	-0.31	-0.34	-0.01	-0.09	-0.12	-0.32	-0.02	-0.07	-0.07	0.02	0.03	-0.02	-0.13	-0.04	-0.38	-0.26	0.02	0.03	0.12	-0.18	-0.2	0.07	-0.03	0.47	0.03	-0.18	0.14	0	-0.3	0.27	0.53	0.35	0.37	-0.34	-0.26	-0.04	-0.09	-0.36	0.06	-0.44	0.09	-0.24	-0.06	0.03	0.08	-0.01	0.74	0.09	0.07	0.08	0.01	0.03	-0.22	-0.26	0.38	0.21	-0.04	0.1	-0.07	0.48	0.32	0.2	-0.08
AGI_HUM1_OLIGO_A_23_P111531	GLI3 ^ GLI-Kruppel family member GLI3 (Greig cephalopolysyndactyly syndrome) ^ NM_000168 ^ 2737	7	0.07	0.1	-0.38	-0.18	-0.28	-0.15	-0.15	-0.42	-0.34	-0.34	0.04	0.16	0.35	0.21	0.24	0.24	-0.02	-0.02	-0.89	-0.34	0.12	0.02	-0.06	-0.22	-0.1	-0.32	-0.51	-0.44	-0.08	-0.33	-0.2	-0.42	-0.27	0.25	0.43	0.29	0.5	0.57	0.46	-0.02	-0.19	0.54	0.57	0.05	-0.13	-0.07	-0.14	-0.36	-0.38	-0.12	0.15	0.45	0.31	0.67	0.14	0.29	0.06	0.28	0.34	0.52	0.14	0.01	0.31	0.22	0.01	-0.11	0.09	0.02	0.05	-0.34	0	-0.16	-0.38	-0.63	-0.06
AGI_HUM1_OLIGO_A_23_P111571	HOXA3 ^ Homeo box A3 ^ NM_153631 ^ 3200	4	0.03	-0.35	0.41	-0.29	0.58	0.45	0.41	-0.01	0.21	0.37	0.28	0.51	0.23	-0.45	-0.37	-0.41	-0.27	-0.23	0.4	0.36	-0.42	-0.01	0.71	0.65	-0.08	0.41	0.5	0.27	0.34	1.19	-0.2	0.02	-0.14	0.11	-0.06	0.59	0.47	-0.21	0.03	-0.24	0.02	0.79	0.67	0.73	1.06	0.34	0.25	-0.12	-0.16	-0.26	-0.21	-0.77	-0.35	-0.89	-0.3	0.6	0.46	-0.12	0.73	-0.24	-0.04	0.33	0.07	-0.18	-0.43	-0.2	0.02	-0.29	-0.53	-0.24	-0.47	0	-0.76	-0.46	-0.37
AGI_HUM1_OLIGO_A_23_P11160	^  ^ ENST00000370660 ^ 	6	0.16	0.16	0.03	-0.1	0.18	0.08	0.1	-0.18	0.21	-0.02	0.21	-0.28	-0.15	-0.1	0.12	0.11	0.13	-0.13	-0.06	-0.13	0.2	0.16	-0.03	0.03	0.06	0.06	0.16	-0.06	-0.12	-0.07	0.04	-0.05	-0.13	0.23	-0.05	-0.04	-0.01	-0.31	-0.05	0.03	0.01	0.07	-0.09	0.04	0.14	-0.31	-0.01	-0.17	-0.08	0.12	0.1	0.06	-0.01	0.14	0.14	-0.29	-0.18	0.5	-0.12	0	0.05	-0.04	-0.09	-0.18	-0.09	-0.08	-0.06	-0.13	0	0.07	0.02	0.55	0.19	0.12	0.04
AGI_HUM1_OLIGO_A_23_P111621	GTF2IRD1 ^ GTF2I repeat domain containing 1 ^ NM_005685 ^ 9569	9	-0.19	-0.21	0.1	0.23	-0.1	-0.14	-0.16	-0.2	-0.5	-0.05	-0.02	0.04	0.27	-0.13	-0.26	0.39	0.36	-0.04	0.1	-0.23	0.12	-0.04	0.02	-0.14	-0.19	-0.31	-0.12	-0.28	0.01	-0.06	-0.01	-0.1	0.11	0.32	0.1	0.08	0.29	0	0.37	0.08	0.37	0.03	0.26	-0.04	0.39	0.3	0.21	-0.12	-0.03	-0.14	-0.07	0.14	-0.33	-0.3	0.32	-0.03	-0.18	0.06	-0.05	0.12	-0.07	0.04	0.16	-0.03	-0.05	0.13	0.21	0.01	0.11	0.09	0.12	-0.12	0	-0.05	0.19
AGI_HUM1_OLIGO_A_23_P111635	MK-STYX ^ Map kinase phosphatase-like protein MK-STYX ^ NM_016086 ^ 51657	1	-0.17	0.05	0.2	0.13		-0.17	-0.64	-0.03		-0.11	-0.03	-0.49	-0.22	-0.4	-0.19	0.13	0.15	0.1	0.25	-0.45	-0.4	0.36	0.27	0.1	-0.05	-0.4	0.51	-0.15	0.06	0.07	-0.33	-0.2	-0.23	-0.44	-0.03	-0.22	0.3	-0.23	-0.12	-0.05	0.26		-0.15	0.14	0.41	-0.49	0.97	-0.16	0.23	0.04	-0.08	-0.31	-0.41	-0.41	-0.68	0.05		-0.21	-0.37	0.26	0.07	-0.27	0.03	0.52	0.35	0.09	0.66	0.14	0.43	0.47	0.23		0.03	0.33	0.41
AGI_HUM1_OLIGO_A_23_P111657	SHH ^ Sonic hedgehog homolog (Drosophila) ^ NM_000193 ^ 6469	8		-0.04	0.04	0.38	-0.09	0.31	0.22	0.48	-0.58	-0.18	-0.54	0.15	0.07	-0.19	-0.04	-0.12	0.14	0	-0.04	-0.17	-0.03	-0.15	-0.38	-0.29	-0.33	-0.05	-0.46	-0.49	-0.05	-0.04	-0.05	-0.05	-0.15	0.19	0.27	0.35	0.4	0.08	0.35	-0.17	-0.09	0.08	0.35	0.36	0.36		0.61	-0.08	0	0.17	0.14	-0.2	0.08	0.39	-0.19	0.15	0.18	0.38	0.5	0.06	0.15	0.2	0.18	-0.09	-0.19	0.16	0.11	-0.03	-0.12	-0.15	-0.03	-0.82	0.04	0.21	-0.1
AGI_HUM1_OLIGO_A_23_P111672	TES ^ Testis derived transcript (3 LIM domains) ^ NM_152829 ^ 26136	6	0.08	-0.11	-0.09	0.19	-0.07	0	-0.13	-0.01	0	-0.06	0.04	0.03	0.07	-0.08	0.06	-0.18	0.14	-0.05	0.19	-0.15	0.15	0.09	0.07	0.01	0.11	0.04	0.1	-0.12	0.14	0.1	0.05	-0.03	-0.09	-0.19	-0.2	-0.04	-0.07	-0.01	-0.01	-0.2	0.01	-0.07	-0.24	-0.08	-0.26	0.25	-0.1	0.04	-0.02	0.01	-0.06	0	0.56	0.04	0	-0.01	-0.14	0.1	-0.13	-0.11	0.01	0.1	-0.1	0.03	-0.1	0.24	-0.15	-0.1	-0.11	-0.13	0.12	0.14	0.39	0.14	0.16
AGI_HUM1_OLIGO_A_23_P1117	ST7L ^ Suppression of tumorigenicity 7 like ^ NM_017744 ^ 54879	0	0.32	0.11	-0.06	0.08	-0.08	0.05	0.04	-0.82	-0.09	-0.08	-0.24	0.26	-0.2	0.19	-0.07	-0.18	-0.12	0	-0.14	-0.31	0.15	-0.12	-0.22	-0.33	0.06	0.06	-0.08	0.05	0	-0.05	0.09	-0.23	0.02	0.07	0.16	0.14	0.09	-0.26	0.04	0.11	0.16	-0.18	0	-0.1			0.66	-0.17	0.17	-0.01	-0.13	0.15	0.5	-0.17	0.26	0.07		-0.03	-0.2	0.11	-0.09	-0.12	0.03	0.12	0.27	0.11	-0.2	0.21	-0.33	-0.28	-0.07		-0.15	0.18	-0.07
AGI_HUM1_OLIGO_A_23_P111701	"GNG11 ^ Guanine nucleotide binding protein (G protein), gamma 11 ^ NM_004126 ^ 2791"	2	0.47	0.36	-0.3	-0.39	-0.16	-0.07	-0.38	0	-0.09	-0.04	0.76	0.15	0.24	0.8	0.44	0.49	0.36	-0.62	0.84	0.43	-0.19	-0.51	-0.24	-0.05	0.18	0	-0.01	-0.18	-0.63	-0.75	-0.55	0.07	0.13	0.49	0.36	-0.15	0.04	0.06	0.13	0.02	-0.03	0.14	-1.08	-0.11	-0.3	-0.34	-0.09	-0.55	0.18	0.21	0.44	0.25	1.03	1.15	0.08	0.41	-0.13	0.02	0.34	0.39	0.07	0.24	-0.24	-0.95	-0.79	-0.85	-0.68	-0.13	-0.06	-0.32	0.37	-0.2	0.01	-0.12	0.58
AGI_HUM1_OLIGO_A_23_P111724	RPIB9 ^ Rap2-binding protein 9 ^ NM_138290 ^ 154661	5	-0.15	-0.22	0.02	0.42	0.12	-0.18	-0.11	-0.01	-0.35	-0.29	-0.1	0.65	0.04	0.29	0.02	0.06	-0.04	0.44	-0.03	0.03		0.08	0.07	-0.03	0	-0.14	-0.13	-0.25	0	-0.1	-0.08	0	-0.03	0.67	0.35	0.01	-0.18	-0.11	-0.19	-0.03	0.03	-0.14	-0.02			0.17	0.12	0.15	-0.18	0.48	0.15	0.46	0.31	0.48	0.29	-0.09		0.24	-0.36		0.11	-0.11	0.09	0.07	-0.04	-0.03	-0.06	-0.58	0.39	0.17	-0.04		-0.06	0.06	0.23
AGI_HUM1_OLIGO_A_23_P111737	RAMP3 ^ Receptor (calcitonin) activity modifying protein 3 ^ NM_005856 ^ 10268	8	-0.24	-0.06	-0.06	0.14	-0.22	-0.08	0.12	0	0.11	0.02	-0.38	0.23	-0.02	0.01	0.06	-0.05	0.05	0.13	0.07	0.12	-0.14	-0.05	-0.49	-0.45	-0.06	0.1	-0.09	0.28	-0.07	0.18	-0.05	-0.04		0	0	-0.09	0.09	-0.1	-0.08	-0.2	-0.08	0.05	0.23	0.28	0.05	-0.12	-0.28	0.01	-0.16	0.05	-0.01	0.04	-0.21	-0.17	0.04	0.1	0.48	0.27	0.21	0.24	-0.07	0	0.12	0.07	0	0.14	0.07	-0.55	-0.11	-0.31	0	-1.26	0.04	-0.08	-0.13
AGI_HUM1_OLIGO_A_23_P111745	DKFZp761I2123 ^ Hypothetical protein DKFZp761I2123 ^ NM_031449 ^ 83637	12	0.27	0.21	0.46	0	0.16	0.12	-0.18	0.33	0.53	0.02	0.24	0	-0.12	-0.29	-0.32	-0.08	-0.14	-0.14	-0.04	-0.18	0.18	0.18	0.32	0.15	0.33	0.32	0.39	0.29	-0.2	-0.1	-0.07	-0.46	-0.37	-0.22	0.54	0.22	0.33	0.59	0.41	-0.14	0.05	0.05	-0.23	0.48	0.31	-0.17	-0.2	-0.14	-0.41	-0.43	-0.04	-0.56	-0.39	-0.55	-0.41	0.37	0.72	-0.31	0.07	0.29	-0.4	0.39	0.39	-0.5	-1.09	-0.25	-0.21	-0.12	-0.28	-0.2	0.04	0.11	0.2	-0.08	0.15
AGI_HUM1_OLIGO_A_23_P111753	MRPL32 ^ Mitochondrial ribosomal protein L32 ^ NM_031903 ^ 64983	2	0.1	0.13	-0.01	0.5	-0.32	-0.35	0.03	0.56	0.07	-0.5	-0.32	0.13	0.42	0.85	-0.14	0.36	0.1	-0.4	1.18	0.21	-0.21	-0.17	-0.53	-0.47	0.11	0	0.23	0.21	-0.05	-0.22	-0.64	0.44	-0.12	-0.38	-0.33	-0.84	-0.57	-0.25	-0.29	0.63	-0.06	-0.67	-1.23	-0.51	-0.39	0.28	0.35	0.37	0.28	0.3	0.32	0.47	0.48	0.54	0.17	-0.46	-0.26	0.5	-0.5	-0.17	0.2	-0.31	-0.67	-0.3	-0.17	-0.07	0.14	0.95	0.47	0.52	0.61	-0.42	0.34	-0.1	0.32
AGI_HUM1_OLIGO_A_23_P111766	^  ^ A_23_P111766 ^ 	3	-0.29	-0.19	0.1	0.4	0.2	0.24	0.12	-0.3	-0.32	0	0	-0.09	-0.18	-0.64	-0.25	0.25	0.41	0.35	0.53	0.31	-0.13	-0.03	-0.34	-0.29	-0.39	-0.26	-0.42	-0.15	0.16	-0.07	0.13	-0.15	0.04	0.54	0.13	0.1	0.22	-0.04	0.08	0.13	0.11	-0.28	-0.01	0.63	0.03	0.33	0.21	-0.13	-0.3	-0.33	-0.21	-0.09	-0.32	-0.36	0.28	-0.08	0.54	0.35	0.07	0.22	-0.08	0.13	0.29	0.1	0.08	0.03	0.3	-0.12	0.25	-0.18	0.03	-0.05	-0.23	-0.29	-0.1
AGI_HUM1_OLIGO_A_23_P111797	DKFZp434F142 ^ Hypothetical protein DKFZp434F142 ^ AL136837 ^ 84214	12	0.04	-0.07	0.33	0.24	0.14	0.08	0.16	0.24	0.3	0.08	0.03	-0.18	-0.66	-0.15	-0.18	0	0.22	-0.23	0.42	0.05	-0.1	0.07	0.1	0.05	0.25	0.31	0.22	0.16	-0.19	0.05	0.11	-0.11	-0.06	0.2	-0.14	-0.15	-0.11	0.31	0	0.31	0.17	0.15	0.06	0.16	0.23	-0.11	-0.48	-0.19	-0.23	-0.22	-0.21	-0.61	-0.48	-0.51	-0.31	0.27	-0.61	0.21	0.1	-0.05	-0.2	0.07	-0.03	-0.38	-0.62	-0.04	-0.28	0.1	-0.02	0.08	0	0	0.03	-0.06	-0.03
AGI_HUM1_OLIGO_A_23_P111804	ZC3HDC1 ^ Zinc finger CCCH type domain containing 1 ^ NM_022750 ^ 64761	3	-0.51	-0.36	0.21	0.47	-0.33	-0.36	-0.31	-0.13	-0.1	-0.17	-0.16	0.08	0.31	0.34	0.08	0.07	0.16	0.02	0.18	-0.03	-0.57	-0.4	-0.14	-0.15	0.09	0.09	-0.16	-0.08	-0.13	-0.03	-0.16	0.1	-0.07	0.16	0.3	0.05	0.04	0.34	-0.03	0.02	-0.23	0.04	-0.21	-0.05	0.32	-0.24	-0.77	-0.25	0	-0.1	0.15	0.03	0.55	0.05	0.08	0.01	0.12	0.05	0.02	-0.09	-0.41	0.06	0.05	-0.21	-0.12	0.03	-0.26	0.14	-0.08	-0.1	0.35	-0.32	0.01	-0.23	0.11
AGI_HUM1_OLIGO_A_23_P111811	"ING3 ^ Inhibitor of growth family, member 3 ^ NM_019071 ^ 54556"	2	-0.91	0.2	0.21	0.29	-0.17	-0.34	0.05	-0.23	-0.55	-0.41	-0.16	0.04	0.01	0.26	-0.46	0.45	0.69	-0.52	0.51	-0.17	-0.24	0.03	-0.11	-0.03	0.07	-0.28	0.03	-0.22	0.27	-0.06	-0.17	-0.31	-0.21	0.04	0.35	-0.12	0	0.02	-0.08	0.62	0.23	-0.13	-0.06	0.02	-0.1	-0.02	0.05	0.15	0.07	-0.02	-0.03	0.19	0.43	0.24	-0.28	-0.03	-0.36	-0.4	0.06	0.19	-0.1	0.04	-0.26	-0.18	-0.14	0.09	-0.04	0.39	0.17	0.45	0.5	0.1	0.26	-0.21	0.44
AGI_HUM1_OLIGO_A_23_P111835	"DLD ^ Dihydrolipoamide dehydrogenase (E3 component of pyruvate dehydrogenase complex, 2-oxo-glutarate complex, branched chain keto acid dehydrogenase complex) ^ NM_000108 ^ 1738"	2	0.23	0.34	0.19	0.17	-0.02	-0.41	-0.41	0.79	-0.01	-0.53	-0.24	0.11	0.3	0.4	-0.55	0.54	0.15	-0.37	0.74	-0.17	0.1	-0.36	0.23	-0.14	0.24	-0.08	0.39	-0.08	-0.2	-0.43	-1.13	0.14	-0.42	-0.37	0.26	-0.56	-0.27	0.14	-0.24	0.41	0.01	-0.52	-1.15	-0.23	-0.12	0.01	-0.02	-0.07	0.21	0.12	0.04	0.09	0.68	0.64	-0.33	-0.23	-1.46	0.18	-0.16	0.21	0	-0.34	-0.53	-0.35	-0.25	-0.15	0.62	0.88	0.95	0.74	0.17	0.08	0.07	-0.02	0.52
AGI_HUM1_OLIGO_A_23_P111843	"ZNHIT1 ^ Zinc finger, HIT domain containing 1 ^ NM_006349 ^ 10467"	28	-0.35	-0.07	0.01	0.04	-0.04	0	0.15	-0.16	-0.05	-0.23	0.12	-0.48	0.22	-0.28	-0.09	0.15	0.41	0.07	0.28	0.02	-0.31	-0.15	-0.43	-0.07	-0.39	-0.58	-0.62	-0.34	0.12	-0.08	0.53	-0.13	-0.07	0.16	0.15	0.09	0.15	-0.12	0.16	0	0.12	0.16	0.48	0.09	-0.4	-0.04	0.12	0	0.06	-0.23	-0.12	-0.16	-0.08	-0.12	0.19	-0.2	0.98	0.08	0.33	0.25	0.15	-0.05	0.4	-0.01	0.01	0.01	0.45	-0.17	0.15	0.1	0.3	-0.45	-0.19	-0.06	-0.32
AGI_HUM1_OLIGO_A_23_P111860	FLJ10324 ^ Hypothetical protein FLJ10324 ^ NM_018059 ^ 55698	5	0.09	0.01	0.04	0	-0.08	-0.38	-0.46	-0.28		-0.23	-0.28	-0.01	0.17	0.27	-0.12	0.04	0.17	-0.04	-0.08	-0.59	-0.09	-0.16	-0.37	-0.24	0.06	-0.21	-0.06	0.06	-0.61	-0.64	-0.39	-0.15	-0.42	-0.04	-0.06	0.32	0.34	-0.1	-0.07	0.46	0.21	0.13	-0.04	0	0.47	-0.3	0.12	-0.41	-0.03	-0.03	0.14	0.38	-0.24	-0.15	0.26	0.18	-0.45	0.19	0.25	0.3	0.11	0.62	0.33	0.06	0.07	0.04	0.32	-0.11	0.04	0.33	0.47	0.46	-0.07	0	0.03
AGI_HUM1_OLIGO_A_23_P111888	CTHRC1 ^ Collagen triple helix repeat containing 1 ^ NM_138455 ^ 115908	7	-0.76	0.05	-0.79	-0.03	-0.63	-0.37	0.41	-1.38	-0.8	-0.84	0.38	0.58	1.42	1.3	2.17	1.13	1.86	0.53	0.08	0.5	-1.41	-1.5	-0.98	-0.29	-0.11	-0.49	0.07	0	-0.13	-0.48	-0.75	-0.19	0.8	1.15	-0.76	-0.57	-0.33	-0.82	0.21	0.35	0.24	-0.75	-0.95	0.01	0.19	-0.01	0.62	0.22	1.4	1.91	0.46	0.88	1.91	1.97	0.86	-0.49	-1.46	-0.24	0.03	0.43	0.84	0.06	0.04	-0.27	-0.39	-0.22	0.61	0.1	0.05	-0.33	-0.9	-0.76	-0.58	-1.08	-0.55
AGI_HUM1_OLIGO_A_23_P11192	"UBE2E3 ^ Ubiquitin-conjugating enzyme E2E 3 (UBC4/5 homolog, yeast) ^ NM_006357 ^ 10477"	5	0.01	-0.11	-0.06	0.23	-0.22	-0.35	-0.04	-0.35	-0.42	-0.28	0.09	0.12	0.17	-0.07	0.25	0.4	0.68	0.22	1.02	0.09	-0.18	0.09	-0.17	-0.01	0.12	-0.18	0.12	-0.35	-0.06	-0.18	-0.23	-0.01	0.32	0.59	0.22	-0.17	-0.02	-0.16	-0.18	0.26	0.35	-0.43	-0.14	0.35	0.28	-0.08	0.13	-0.07	-0.06	0.28	0	0.28	0.36	0.44	-0.12	-0.21	-0.74	0.21	0.05	0.25	0.22	0	-0.01	-0.24	0.04	-0.05	0.21	0.06	0.42	0.11	0.1	0	-0.18	-0.25	0.02
AGI_HUM1_OLIGO_A_23_P111961	RBM13 ^ RNA binding motif protein 13 ^ NM_032509 ^ 84549	5	-0.19	0.11	0.2	0.86	-0.06	-0.35	0.06	0.14	-0.07	-0.04	-0.39	0	-0.1	0.14	-0.16	0.28	0.09	0.14	0.53	0.12	-0.3	-0.17	-0.17	-0.15	-0.06	0.06	-0.36	-0.04	0.24	0.26	0.04	-0.42	-0.24	-0.11	0.2	-0.23	-0.16	-0.01	0.12	0.26	0.16	0.02	-0.42	-0.01	-0.05	0.03	0.03	0.15	0.1	-0.2	0	0.17	-0.01	0.07	-0.24	0.15	-0.33	0.3	-0.11	-0.13	0.08	0.16	-0.05	-0.45	-0.04	0.44	-0.06	0.36	-0.03	0.11	0.31	-0.48	0.36	0.35	0.24
AGI_HUM1_OLIGO_A_23_P111978	"KCNK9 ^ Potassium channel, subfamily K, member 9 ^ NM_016601 ^ 51305"	0	0.05	0.14	0.01	-0.14	-0.05	0.05	0.04	-0.11	-0.56	-0.16	0.16	-0.13	0.05	-0.17	-0.04	0	-0.01	-0.05	-0.23	0.1	-0.04	-0.09	0	0.03	-0.03	-0.1	0.07	-0.14	-0.21	-0.11	-0.09	0.01	0.14	0.34	0.18	0.11	0.13	0.06	0.22	-0.16	-0.01	-0.07	0.02	0.07	0.07	0.24	0.17	-0.33	-0.12	0.97	0.1	-0.01	-0.34	-0.09	-0.16	-0.01	-0.07	0.47	0.06	0.05	-0.09	0.02	0.09	-0.11	0.19	0.04	0.06	-0.48	-0.02	-0.14	0	0.2	-0.1	0.24	0.01
AGI_HUM1_OLIGO_A_23_P111981	LYNX1 ^ Ly6/neurotoxin 1 ^ NM_177457 ^ 66004	0	0.15	-0.06	0.05	0.4	-0.08	0.31	0	-0.2	-0.63	-0.3	-0.08	0.1	0.09	-0.02	-0.19	0.31	0.27	-0.08	-0.14	-0.28	0.33	0.22	0.11	-0.2	-0.28	-0.22	-0.07	-0.09	-0.29	-0.29	-0.26	-0.17	-0.1	0.18	0.28	0.1	0.57	-0.03	-0.03	-0.09	0.49	-0.19	-0.06	0.27	0.4	-0.24	-0.24	-0.14	-0.12	0.26	0.54	0.21	-0.21	-0.02	0.36	-0.32	0.37	0.04	0.06	0.34	-0.16	-0.05	0.07	0.15	0.28	0.29	0.51	-0.16	0.45	0.64	-0.22	0.46	0.04	0.12	0.17
AGI_HUM1_OLIGO_A_23_P111995	LOXL2 ^ Lysyl oxidase-like 2 ^ NM_002318 ^ 4017	11	0.14	0.12	0.34	0.15	0.2	-0.12	-0.03	0.29	0.08	0.18	0.06	-0.59	-0.32	0.05	0.41	0.24	0.26	0.29	0.74	0.31	-0.07	0.44	0.05	0.19	0.21	0.18	0.07	0.04	-0.02	-0.04	0.24	-0.13	0.25	0.09	-0.27	-0.19	-0.07	-0.33	-0.18	0.21	0.2	-0.14	0.17	-0.34	-0.12	-0.88	-0.27	-0.07	-0.06	-0.28	0.03	-0.38	-0.15	0.09	0.19	-0.14	-0.76	-0.08	-0.24	-0.37	-0.09	-0.19	0	-0.37	-0.25	0.09	-0.19	-0.13	-0.14	0	-0.12	0.17	0.13	0.16	0.08
AGI_HUM1_OLIGO_A_23_P11201	GPR34 ^ G protein-coupled receptor 34 ^ NM_005300 ^ 2857	7	-0.02	-0.09	-0.48	-0.27	-0.2	0.01	0.09	-0.21	-0.07	-0.16	-0.13	0.62	1.21	1.82	1.78	0.05	0.08	-0.1	-0.47	0.39	0.2	0.04	0.06	-0.16	0	-0.12	0.07	-0.09	-0.29	-0.06	0.08	0.05	0.1	0.57	-0.09	0	-0.05	-0.14	-0.26	-0.24	0.01	0.17	0.07	-0.07	-0.15	0.48	0.38	-0.04	0.31	1.75	0.84	1.72	1.16	2.04	0.53	-0.19	0.38	-0.31	0.16	0.1	0.17	-0.37	-0.23	0.26	-0.06	-0.67	-0.08	-0.05	0.05	0.1	-0.45	-0.18	-0.19	-0.25	-0.4
AGI_HUM1_OLIGO_A_23_P112026	"INDO ^ Indoleamine-pyrrole 2,3 dioxygenase ^ NM_002164 ^ 3620"	11	-0.03	0.1	0	-0.28	-0.37	-0.5	-0.48	0.52	0.37	-0.26	-0.14	-0.11	-0.21	0.93	0.53	0.24	0.24	0.07	0.57	0.14	-0.3	-0.11	-0.13	0.04	-0.21	-0.11	0.01	-0.32	0.02	-0.17	0.04	-0.21	0.17			0.03			-0.25	-0.12	-0.58	0.06	0.36				0.31	0.25	0.94	0.47	1.22	-0.68	-0.26	-0.44	0.75	-0.06		-0.07	-0.38	-0.21	-0.17	0.09	0.1	0.07	0.16	0.12	-0.52	-0.18	-0.6	-0.01	1.34	-0.37	0.15	0.45	0.14
AGI_HUM1_OLIGO_A_23_P112061	FLJ32731 ^ Hypothetical protein FLJ32731 ^ BC012452 ^ 138050	5	-0.41	-0.55	0.06	0.41	-0.18	-0.21	-0.02	-0.85	-0.52	-0.42	-0.06	-0.24	0.62	0.05	0.14	0.09	0.54	0.09	0.04	0.06	-0.44	-0.68	-0.36	-0.39	0.26	-0.25	0.42	0.1	0.11	-0.17	-0.24	-0.1	0.19	0.37	-0.06	-0.1	-0.06	-0.06	0	0.17	-0.2	-0.04	-0.23	0.06	0.57	0.25	0.27	-0.2	-0.24	0.31	0.01	0.32	-0.19	0.2	0.44	-0.17	0.08	0.02	0.1	0.07	0.25	0.01	0.37	0.08	0.08	-0.16	0.45	-0.1	-0.06	0.04	-0.21	-0.94	-0.66	-0.69	-0.44
AGI_HUM1_OLIGO_A_23_P112078	MFHAS1 ^ Malignant fibrous histiocytoma amplified sequence 1 ^ NM_004225 ^ 9258	6	0.18	0.04	0.05	0.03	-0.11	-0.05	-0.03	-0.1	0.02	-0.1	0.04	0.05	-0.14	0.03	0.11	0.02	0.17	0.01	0.15	0	0.3	-0.01	0.04	0	0.06	0.08	0.21	0.13	-0.2	-0.1	-0.08	-0.07	-0.03	0.18	0.01	-0.03	0.01	0.06	-0.02	-0.03	0.08	-0.05	-0.12	-0.15	-0.13	-0.21	0.03	-0.16	-0.19	0.14	0.05	-0.03	-0.03	0.06	0.03	-0.07	-0.21	0.03	-0.1	0.04	-0.23	-0.01	-0.04	-0.1	-0.03	-0.18	-0.1	-0.03	0.05	-0.03	0	0.23	0.37	-0.04	0.21
AGI_HUM1_OLIGO_A_23_P112113	KIAA0196 ^ KIAA0196 gene product ^ NM_014846 ^ 9897	3	-0.24	-0.18	0.06	0.18	-0.11	-0.29	-0.2	-0.4	-0.34	-0.11	0.1	0.03	0.26	-0.04	-0.06	0.28	0.32	0	0.41	-0.01	-0.47	-0.57	-0.06	-0.05	-0.18	-0.21	-0.12	-0.25	0.02	-0.06	-0.05	0.03	0.13	0.32	0.11	-0.05	0.04	0.01	-0.08	0.01	0.11	0.07	-0.14	0.01	0.08	0.35	0.13	-0.04	0.01	0.15	0.08	-0.07	0.1	-0.03	0.18	-0.1	-0.16	0.14	-0.17	0.09	-0.01	-0.04	0.08	0.02	0	-0.02	0.16	0.18	0.03	0.16	0.2	-0.32	-0.16	-0.06	-0.12
AGI_HUM1_OLIGO_A_23_P112135	TRAM1 ^ Translocation associated membrane protein 1 ^ NM_014294 ^ 23471	2	0.12	0.03	-0.3	-0.03	-0.37	-0.42	-0.04	-0.15	-0.25	0.01	0.07	0.15	0.34	0.36	0.33	0.29	0.34	-0.08	0.83	0.05	-0.07	-0.09	0.09	0.03	0.06	0.03	0.2	-0.02	-0.13	-0.12	-0.38	-0.13	-0.09	0.14	-0.07	-0.15	-0.09	-0.32	-0.18	0.26	0.02	-0.09	-0.31	0.21	0.12	0.24	0.06	-0.23	0.08	0.33	0.06	0.46	0.35	0.5	0	-0.17	-1	-0.05	-0.07	0.03	-0.06	-0.09	-0.05	-0.35	-0.13	-0.14	0.05	0.1	0.28	0.17	-0.15	-0.06	0.16	-0.05	0.24
AGI_HUM1_OLIGO_A_23_P11214	NKRF ^ NF-kappa B repressing factor ^ NM_017544 ^ 55922	2	0.45	-0.17	0.49	0.3	-0.04	-0.34	-0.36	-0.11	0.16	-0.19	0	-0.16	-0.09	0.15	-0.08	0.45	0.34	0.07	0.59	-0.02	0.41	-0.93	0.13	0.21	0.18	0	0.27	-0.16	0.14	-0.14	0.04	0.05	0.13	-0.35	-0.16	-0.18	-0.26	-0.2	-0.16	0.8	0.45	-0.44	-0.4	-0.3	-0.23	-0.31	-0.06	-0.21	0.26	-0.15	-0.04	0.04	-0.1	0.3	-0.21	-0.06	-0.13	-0.09	-0.32	-0.1	-0.05	0	-0.18	0.56	0.13	0.13	0.11	0.29	0.3	0.18	0.3	0.4	0.39	0.39	0.24
AGI_HUM1_OLIGO_A_23_P112159	"EIF2C2 ^ Eukaryotic translation initiation factor 2C, 2 ^ NM_012154 ^ 27161"	9	0.13	0.1	0.31	0.11	0.09	0.03	0.01	-0.01	0.11	-0.07	-0.01	-0.13	-0.33	-0.22	0.03	0.34	0.21	0.14	0.13	0	-0.01	0.1	-0.12	0.08	-0.05	-0.04	-0.24	-0.07	0.12	0	-0.03	-0.14	-0.02	-0.08	-0.03	-0.03	0.14	0	0.01	0.07	0.02	0.2	0.08	0.16	-0.04	-0.48	-0.37	0.04	0.02	-0.36	-0.08	-0.46	-0.36	-0.3	-0.15	0.15	0.25	0.11	0.05	-0.06	-0.15	0.02	-0.07	-0.17	-0.1	0.04	0.09	-0.11	-0.02	0.05	0	-0.03	0.13	0.07	0.04
AGI_HUM1_OLIGO_A_23_P112162	DGAT1 ^ Diacylglycerol O-acyltransferase homolog 1 (mouse) ^ NM_012079 ^ 8694	4	-0.34	-0.25	0.19	0.49	0.13	0.07	0.24	-0.51	-0.55	-0.21	0.19	-0.15		-0.28	-0.36	0.01	-0.35	-0.27	0.12	-0.04	-0.47	-0.14	0.05	0.29	-0.28	0.14	-0.03	-0.08	-0.01	0.13	0.78	0.09	-0.12	-0.06	0.42	0.57	0.56		-0.14	-0.35	-0.52		0.85	0.34	0.71		0.78	0.13	0.39	-0.57	-0.39	-0.73	-0.22	-0.55		0.18		0.27	0.74	0.43	-0.04	0.14	0.17	-0.24	-0.34	0.02	0.05		-0.32	0.11	0.2	-0.08	-0.11	0.11	-0.2
AGI_HUM1_OLIGO_A_23_P112173	"SLC24A2 ^ Solute carrier family 24 (sodium/potassium/calcium exchanger), member 2 ^ NM_020344 ^ 25769"	0	0.31	0.12	-0.05	0.27	-0.01	-0.06	-0.06	-0.48	-0.17	-0.17	-0.13	-0.09	0.07	0.15	-0.02	0.12	0.32	-0.01	0.16	-0.08	0.22	0.21	0.02	-0.2	-0.08	-0.01	-0.14	-0.08	-0.04	-0.06	0.04	-0.02	-0.12	0.36	-0.03	-0.04	0.09	0.06	0.17	-0.16	0.05	-0.08	-0.02	0.24	0.2	-0.17	0.22	-0.16	-0.04	0.15	0.2	0	-0.12	-0.07	0.25	-0.18	0.11	0.42	0.02	0.1	0	-0.05	-0.16	0.04	0.06	0.11	0.64	0.15	0.18	-0.06	0.03	0.5	0.07	0.08	-0.13
AGI_HUM1_OLIGO_A_23_P112187	FIBCD1 ^ Fibrinogen C domain containing 1 ^ NM_032843 ^ 84929	6	0.23	0.45	0.21	-0.02	0.22	0.4	0.07	0.03	0.27	0.23	0.32	0.03	0.1	-0.04	-0.03	-0.2	-0.5	-0.21	-0.15	-0.1	0.4	0.13	0.38	0.34	0.08	0.12	0.44	0.21	-0.04	0.08	0.03	-0.06	0.21	-0.13	-0.24	0.06	-0.04	-0.06	-0.06	-0.4	-0.3	0.09	0.3	-0.01	-0.04	-0.2	0.01	-0.11	0.08	0.21	0.09	-0.21	-0.26	-0.12	-0.43	-0.07	0.31	-0.35	0.13	-0.17	0.17	-0.12	-0.11	0.07	-0.03	0.06	-0.19	-0.07	-0.3	-0.34	0	0.28	0.27	-0.01	-0.08
AGI_HUM1_OLIGO_A_23_P112201	JMJD2C ^ Jumonji domain containing 2C ^ NM_015061 ^ 23081	5	-0.06	-0.04	0.05	0.19	-0.25	-0.43	-0.43	-0.06	-0.12	-0.28	-0.41	-0.1	0.19	0.31	-0.12	0.55	0.27	0.06	-0.06	-0.43	-0.35	-0.22	-0.12	-0.33	0.01	-0.36	-0.37	-0.23	-0.04	-0.19	-0.16	0.03	0.06	0	0.57	0.06	0.22	0.22	-0.23	0.28	0.5	-0.32	-0.22	-0.22	0.2	0	0.19	-0.12	0.21	0.24	0.45	0.33	-0.13	0.21	0.4	-0.15	-0.4	0.14	-0.27	0.14	-0.2	0.02	-0.17	0.21	0.2	0.22	0.41	0.52	0.54	0.24	0.28	0.08	-0.07	-0.05	-0.02
AGI_HUM1_OLIGO_A_23_P11224	TMEM32 ^ Transmembrane protein 32 ^ NM_173470 ^ 93380	2	-0.13	0.02	0.08	0.07	-0.06	-0.19	-0.18	0	-0.06	-0.17	0.29	-0.21	-0.14	-0.06	0.03	0.13	0.29	-0.41	0.15	-0.22	-0.01	-0.05	-0.09	0.11	-0.15	-0.3	-0.29	-0.38	-0.33	-0.31	-0.16	-0.1	-0.09	0.13	0.22	0.05	0.11	0.15	0.07	0.06	0.01	0	-0.06	0.03	0.13	-0.01	0.02	-0.24	-0.04	0.1	-0.37	0.08	-0.06	0.24	-0.26	-0.08	0.16	-0.1	-0.01	0.29	-0.31	0.01	0.06	-0.1	-0.04	0.13	0.21	0.14	0.32	0.25	0.33	0.18	0.21	0.07	0.2
AGI_HUM1_OLIGO_A_23_P112241	"DNAJB5 ^ DnaJ (Hsp40) homolog, subfamily B, member 5 ^ NM_012266 ^ 25822"	6	0.41	0.39	0.32	0.21	0.03	0.32	-0.2	-0.65	-0.55	0.01	0.42	-0.08	-0.08	0.06	0.12	0.12	0.16	0.14	-0.04	0.15	0.27	0.21	0.16	0.31	0.26	0.17	0.44	-0.04	-0.17	-0.12	-0.06	-0.07	0.3	0.31	0.01	-0.06	-0.09	-0.13	-0.18	-0.2	-0.1	0.09	-0.14	-0.38	-0.25	-0.47	-0.04	0.08	-0.29	-0.06	0.21	-0.04	0.18	0.44	0.36	-0.32	0.17	-0.1	-0.26	-0.22	-0.19	-0.45	-0.1	-0.37	0.02	-0.05	-0.1	-0.17	0	0.19	-0.15	0.47	0.35	0.3	0.11
AGI_HUM1_OLIGO_A_23_P112251	"GNG10 ^ Guanine nucleotide binding protein (G protein), gamma 10 ^ NM_004125 ^ 2790"	2	-0.11	0.21	0.21	0.2	0.13	-0.31	-0.33	0.11	0	-0.39	0.1	0.05	0.29	1.04	0.41	0.46	0.4	-0.69	0.92	0.3	-0.58	-0.61	-0.33	-0.26	0.18	-0.14	0.26	-0.42	0.12	-0.4	-0.07	-0.1	-0.12	-0.07	0.18	-0.83	-0.45	-0.17	-0.15	0.24	-0.16	-0.38	-1.42	-0.11	-0.58	-0.06	0.14	0.13	0.51	0.46	0.35	0.51	1.19	1.05	-0.12	-0.28	-1.45	0.42	-0.2	0.12	0.09	-0.1	-0.51	-0.85	-0.67	-0.42	-0.08	0.22	0.53	0.38	0.76	0.26	0.22	-0.2	0.38
AGI_HUM1_OLIGO_A_23_P112260	"GNG10 ^ Guanine nucleotide binding protein (G protein), gamma 10 ^ NM_004125 ^ 2790"	2	0.16	0.25	0.36	-0.03	0.1	-0.18	-0.53	0.23	0.39	-0.13	0.29	0.03	0.12	1.09	0.39	0.39	0.49	-0.38	0.64	0.02	-0.03	-0.26	-0.03	0.06	0.14	-0.03	0.21		-0.44	-0.51	-0.8	-0.24	-0.05	-0.21	0.17	-0.85	-0.35	-0.33	-0.11	0.28	0	-0.46	-1.14	-0.4	-0.48	-0.21	0.01	-0.03	0.31	0.36	0.08	0.68	0.94	1.02	-0.53	-0.4		-0.16	-0.41	0.03	-0.06	-0.28	-0.41	-0.59	-0.45	-0.09	-0.13	0.23	0.29	0.23	0.36	0.61	0.51	0.42	0.68
AGI_HUM1_OLIGO_A_23_P112341	C9orf76 ^ Chromosome 9 open reading frame 76 ^ NM_024945 ^ 80010	2	-0.09	-0.07	0.48	0.4	0.27	-0.4	0.03	0.44	-0.03	-0.01	-0.26	-0.27	-0.33	0.08	0.18	0.56	0.46	-0.05	0.82	0.27	-0.16	0.07	0.03	-0.49	0.08	0.02	-0.09	-0.15	-0.2	-0.1	-0.22	-0.15	0.05	-0.12	0.28	-0.3	-0.01	0.04	0.01	0.63	0.16	-0.36	0.05	-0.08	-0.04	-0.37	0	0.27	-0.1	-0.33	-0.36	0.04	-0.29	0	-0.33	-0.26	-0.83	0.35	-0.3	-0.08	-0.24	0.16	0.17	-0.05	-0.1	0.31	-0.01	0.42	0.38	0.4	1.05	0.21	0.16	0.39	0.43
AGI_HUM1_OLIGO_A_23_P112397	FBXW5 ^ F-box and WD-40 domain protein 5 ^ NM_018998 ^ 54461	4	-0.21	-0.28	0.37	0.37	0.55	0.37	0.48	0.29	0.52	0.2	0.11	0.22	0.49	-0.59	-0.54	-0.45	-0.19	-0.36	-0.08	0.09	-0.41	0	0.1	0.36	-0.29	-0.26	0.17	-0.12	0.35	0.51	-0.19	-0.13	0.03	-0.83	0.07	0.48	0.61	-0.08	0.18	-0.42	-0.17	0.44	0.51	0.52	0.73	-0.11	0.33	0.17	0.08	-0.54	-0.08	-0.88	-0.74	-1.19	0.33	0.51	0.57	-0.15	-0.07	-0.15	-0.41	0.46	0.47	-0.46	-0.27	0	-0.19	-0.22	-0.57	0.17	0.11	-0.04	-0.17	0.15	-0.01
AGI_HUM1_OLIGO_A_23_P112406	"GTF3C5 ^ General transcription factor IIIC, polypeptide 5, 63kDa ^ NM_012087 ^ 9328"	12	0.22	0.14	0.35	0.08	0.34	0.22	0.07	0.3	0.29	0.19	0.18	-0.03	-0.39	-0.52	-0.43	0.1	-0.11	-0.16	0.05	-0.1	-0.06	0.25	0.23	0.15	0.13	-0.03	0.29	0.01	0.05	0.13	-0.03	-0.2	-0.25	-0.48	0.04	0.04	0.32	0.03	-0.1	-0.33	-0.01	0.19	0.1	0.2	0.2	-0.24	-0.31	-0.19	-0.26	-0.51	-0.38	-0.81	-0.75	-0.99	-0.29	0.05	0.12	-0.05	0.07	0.08	-0.14	-0.03	0.1	-0.47	-0.31	-0.12	-0.08	-0.26	-0.32	-0.17	0	0.44	0.39	0.17	-0.04
AGI_HUM1_OLIGO_A_23_P112412	TEX10 ^ Testis expressed sequence 10 ^ NM_017746 ^ 54881	20	0.33	0.34	0.27	0.2	-0.06	-0.2	-0.27	0.26	0.03	0.09	0.16	-0.36	-0.24	-0.24	-0.08	0.53	0.49	0.09	0.71	0.1	0.27	0.35	-0.11	0.01	-0.13	-0.25	-0.27	-0.33	-0.08	-0.28	0.01	-0.26	-0.09	-0.02	0.37	0.07	0.21	-0.07	-0.01	0.23	0.22	-0.36	-0.2	-0.2	-0.07	-0.2	-0.26	-0.12	-0.13	-0.1	-0.26	-0.2	-0.34	-0.14	-0.27	0.05	-0.02	-0.05	-0.14	0.08	-0.25	0.18	0.36	0.23	0.12	0.15	0.12	0.32	0.07	0.22	0.46	0.41	0.27	0	0.12
AGI_HUM1_OLIGO_A_23_P112429	RPL35 ^ Ribosomal protein L35 ^ NM_007209 ^ 11224	21	-0.38	-0.08	-0.13	-0.04	-0.09	0.16	-0.04	-0.2	-0.17	0.29	0.16	-0.08	-0.01	0.01	0.29	0.13	0.1	0.26	0.62	0.09	0.43	0.19	0.15	0.16	-0.11	-0.2	-0.11	-0.14	0	0.07	0.16	0.2	0.03	-0.23	-0.13	0	0.01	-0.47	-0.25	0.06	0	-0.09	0.16	0.09	-0.33	0.04	-0.01	0.13	-0.1	-0.04	-0.2	0	0.12	-0.07	-0.14	-0.16	0.28	-0.25	-0.08	-0.16	-0.06	-0.23	-0.11	0.29	0.11	0.14	0.08	0.2	0.09	0.15	-0.24	-0.35	-0.11	0.12	0.25
AGI_HUM1_OLIGO_A_23_P11244	PJA1 ^ Praja 1 ^ NM_145119 ^ 64219	5	-0.59	-0.25	-0.24	-0.06	-0.24	-0.17	0.13	-0.26	-0.21	-0.6	-0.06	-0.1	0.33	0.01	-0.03	0.3	0.43	-0.05	0.09	0.01	-0.32	-0.57	-0.21	-0.06	-0.13	-0.39	-0.11	-0.26	-0.11	-0.15	-0.31	-0.22	0.09	0.45	0.23	0.29	0.67	-0.13	0	0.21	0.46	0.01	0.21	0.17	0.32	0.07	0.11	-0.26	0.07	0.32	0.06	-0.06	-0.02	0.35	0.23	-0.27	-0.59	0.11	0.31	0.66	0.3	-0.16	0.08	0.09	0.13	0.14	0.32	0.08	0.17	0.51	-0.1	-0.75	-0.53	-0.15	-0.15
AGI_HUM1_OLIGO_A_23_P112452	"GGTA1 ^ Glycoprotein, alpha-galactosyltransferase 1 ^ BC045756 ^ 2681"	16	-0.28	-0.18	-0.37	0.11	-0.32	0	-0.25	-0.41	-0.12	-0.24	0.14	0.66	1.03	0.57	0.25	0.39	0.43	-0.01	0.99	0.07	-0.29	-0.52	-0.25	-0.23	-0.15	0.05	0.27	0.06	-0.3	-0.18	-0.12	0.05	0.01	0.25	0.19	-0.15	-0.03	-0.19	-0.08	0.1	0.1	-0.11	-0.33	-0.06	0.03	0.74	0.58	-0.33	0.13	0.44	0.37	0.48	0.57	0.62	0.38	-0.26	-0.33	0.01	0.02	0.03	-0.08	-0.3	-0.16	-0.15	-0.17	-0.34	0.3	0.18	0.25	0.17	0.1	-0.42	-0.24	-0.44	-0.25
AGI_HUM1_OLIGO_A_23_P112470	CCL21 ^ Chemokine (C-C motif) ligand 21 ^ NM_002989 ^ 6366	17	-0.1	-0.24	0.15	0.1	-0.12	-0.21	-0.05	-0.35	-0.08	-0.12	0.12	-0.8	-0.13	0.24	0.02	-0.07	-0.1	-0.18	-0.24	0.09	-0.5	0.28	-0.19	-0.08	-0.15	-0.08	-0.23	-0.08	0.01	0.09	0	0.11	0.05	0.11	0.12	0.06	0.17	0.14	-0.05	0.12	0.02	0.21	0.18	0.26	0.33	-0.26	0.59	-0.07	-0.16	0.68	0.15	0.1	-0.17	-0.06	0.26	-0.06	0.04	-0.05	0.33	0.08	-0.23	0.18	0.05	-0.02	0.08	-1.04	0	0.1	0.41	0.09	0	0.05	-0.2	-0.08	-0.12
AGI_HUM1_OLIGO_A_23_P112478	NUDT2 ^ Nudix (nucleoside diphosphate linked moiety X)-type motif 2 ^ NM_001161 ^ 318	0	-1.21	0.31	-0.19	-0.24	-0.35	-0.15	-0.32	0.1	-0.43	0.49	0.57	0.23	0.43	-0.81	-0.76	0.18	-0.04	-0.28	-0.13	-0.19	-0.35	0.05	0.07	0.28	-0.14	-0.22	-0.22	-0.35	0.35	0.29	-0.04	-0.56	-0.14	-0.7	0.61	0.4	0.62	-0.11	0.05	0.15	0.29	-0.52	-0.07	0.35	0.4	0.41	0.71	-0.03	0.31	0.22	-0.55	-0.31	-0.17	-0.35	-0.23	-0.27	-0.41	0.01	0.41	0.56	0.21	-0.12	-0.07	0.86	0.75	0.19	0.2	0.17	0.49	0.64	0	0.93	-0.06	-0.08	0.01
AGI_HUM1_OLIGO_A_23_P112481	AQP3 ^ Aquaporin 3 ^ NM_004925 ^ 360	0	0.18	-0.14	-0.47	-0.02	-0.48	0.06	0.12	-0.54	-0.28	-0.31	0	0.2	-0.12	0.46	-0.27	-0.02	0.2	-0.02	-1.19	-0.32	0.6	-0.25	0.11	-0.93	0.44	0.19	0.65	0.43	0.24	0.14	-0.74	-1.02	-0.83	-0.28	0.5	-0.03	0.4	0.64	0.35	0.17	0.4	-0.58	-0.12	0.28	0.6	0.27	-0.42	0.26	-0.42	0.09	0.13	-0.15	-0.44	-0.43	0.34	0.19	0.32	-0.14	-0.58	-0.04	-0.49	0.25	0.01	0.77	0.29	-0.07	0.28	0.33	0.16	-0.04	-0.91	0.14	-0.81	-0.42	-0.25
AGI_HUM1_OLIGO_A_23_P112482	AQP3 ^ Aquaporin 3 ^ NM_004925 ^ 360	0	-0.36	-0.3	-0.8	0.25	-0.83	-0.17	0.69	-0.95	-0.61	-0.2	0.02	0.48	0.1	0.57	-0.43	0.38	-0.03	-0.18	-1.21	0	-0.12	-0.9	0.43	-1.05	0.73	0.56	0.91	0.46	0.3	0.36	-1.39	-1.09	-1.47	0.04	0.23	0.39	0.8	0.49	0.58	-0.02	-0.28	-0.39	-0.48	0.4	0.29	0.62	-1	0.14	-0.54	0.11	0.07	0.12	-0.66	-0.55	0	0.13	0.13	-0.41	-0.28	-0.34	-0.02	0.05	0.04	0.57	0.32	-0.29	0.22	0.33	0.29	0.26	-1.23	-0.89	-1.22	-0.56	-0.49
AGI_HUM1_OLIGO_A_23_P112531	MGC50853 ^ Hypothetical protein MGC50853 ^ NM_203305 ^ 399665	5	0.12	0.05	0.01	0.45	-0.24	-0.44	-0.08	-0.35	-0.21	-0.32	-0.12	0.49	0.3	0.41	0.27	0.31	0.27	0.36	0.41	-0.01	0.23	-0.23	-0.23	-0.14	0.12	-0.13	0.1	-0.05	-0.06	0.01	-0.11	-0.02	0.22	0.52	-0.3	-0.36	-0.13	0.23	-0.03	0.16	0.1	-0.17	-0.05	0.02	0.41	-0.15	-0.07	0.11	-0.04	-0.01	0.77	0.28	0.16	0.22	0.48	-1.13	-0.59	0.3	-0.17	-0.09	0.09	-0.23	-0.03	0.12	0.27	0.21	0.4	0.34	0	0.12	-0.21	-0.25	-0.09	-0.15	-0.37
AGI_HUM1_OLIGO_A_23_P112548	HDHD3 ^ Haloacid dehalogenase-like hydrolase domain containing 3 ^ NM_031219 ^ 81932	6	0.44	0.53	0.17	-0.23	0.19	0.4	-0.04	-0.19	0.34	0.47	0.31	0	-0.27	0.25	-0.02	-0.03	-0.28	-0.15	0.06	-0.07	0.82	0.56	0.36	0.27	0.41	0.44	0.66	0.57	-0.22	-0.04	0.58	0	0.44	0	-0.26	-0.09	-0.13	-0.11	-0.1	-0.03	0.41		0.11	-0.12	0.01		-0.16	0.1	-0.11	0.04	0.19	-0.2	0.22	0	0.24	-0.04	0.19	-0.02	-0.12	-0.15	-0.04	-0.1	-0.39	0.14	-0.15	-0.19	-0.27	-0.09	-0.02	-0.16	-0.18	1.05	0.31	0.14	0.19
AGI_HUM1_OLIGO_A_23_P112554	"COL15A1 ^ Collagen, type XV, alpha 1 ^ NM_001855 ^ 1306"	7	-0.95	-0.23	-0.77	-0.21		-0.27	0.03	-0.55	-0.57	-0.69	0.22	-0.96	0.77	1.17	1.31	0.44	0.64	0.89	-0.11	0.9	-0.72		-0.31	-0.17	-0.62	-1.12	-0.86	-0.56	0.22	0.02	0.15	0.05	0	0.58	0.7	0.3	0.13		-0.18	-0.45	0.29	0.23	0.31	-0.48	0.3	-0.41	1.28	0.3	0.79	1.22	0.41	-0.15	0.66	0.97	-0.06		-0.5	-0.17	0.31	0.42	0.38	-0.16	0.17	0.04	0.47	0	-0.21	-0.09	-0.36	-0.26	-0.22		-1.21	-0.48	-0.79
AGI_HUM1_OLIGO_A_23_P11256	"MAGEE2 ^ Melanoma antigen, family E, 2 ^ NM_138703 ^ 139599"	3	-0.14	0.08	-0.09	0.01	-0.16	0.15	0.04	-0.88	-0.16	0.19	-0.29	-1.02		0.15	0.11	0.76	-0.19	-0.24	-0.01	-0.11	-0.18	0.15	-0.3	-0.41	0.34	-0.13	-0.48	-0.56	-0.74	0.06	0.06	0.12	0.16	-0.01	0.05	-0.06	-0.17		0.02	0.01	0.22		0	0.04	-0.31			-0.21	-0.31	-0.05	0	0.12	0.27	0.26	0.14			0.33	-0.07	-0.04	-0.06	0.05	-0.02	0.12	0.16	0.09	0.02	0.13		-0.06	-0.04		-0.36	0	0.01
AGI_HUM1_OLIGO_A_23_P112596	ADK ^ Adenosine kinase ^ NM_001123 ^ 132	11	-0.21	0.12	-0.15	-0.03	0.01	0.04	-0.13	0.16	-0.03	0.31	0.3	0.03	0.26	-0.12	-0.17	0.32	0.31	0.04	-0.04	-0.19	0.24	0.17	-0.01	-0.13	0.17	-0.15	-0.14	-0.12	-0.19	-0.31	-0.49	-0.2	-0.06	0.04	0.2	-0.31	-0.1	0.09	-0.23	0.15	0.1	-0.67	-0.68	-0.35	-0.41	0.22	0.05	0.05	-0.21	-0.27	-0.29	0.2	0	0	-0.15	-0.3	-0.65	0	-0.25	0.1	0.08	0	0.11	0.02	0.11	0	0.16	0.2	0.23	-0.01	0.14	-0.12	0.11	0.22	0.28
AGI_HUM1_OLIGO_A_23_P1126	LEPR ^ Leptin receptor ^ NM_017526 ^ 3953	0	0.19	0.27	-0.11	0.23	-0.05	0.02	-0.1	-0.96	-0.77	-0.11	0.05	0.37	0.43	0.15	0.14	0.37	0.44	0.16	0.19	0.05	-0.38	-0.55	0	0.01	0.24	-0.04	-0.04	0.08	-0.24	-0.47	-0.17	0.38	0.31	0.6	-0.65	-0.72	-0.81	-0.73	-0.9	0.33	0.14	-0.07	-0.7	-0.77	-0.82	0.17	0.04	0.31	0.4	0.53	0.05	-0.48	-0.48	-0.38	0.05	0.19	0.23	0.11	0.29	0.25	0.3	-0.27	-0.25	-0.04	0.08	-0.1	-0.26	-0.09	-0.07	-0.06	0.25	-0.3	-0.02	-0.17	-0.43
AGI_HUM1_OLIGO_A_23_P112602	TRIM62 ^ Tripartite motif-containing 62 ^ NM_018207 ^ 55223	3	-0.44	-0.44	0.17	0.33	-0.04	-0.23	0.14	-0.9	-0.78	-0.33	-0.13	0.29	0.47	0.22	-0.05	0.53	0.31	0.34	-0.2	0.08	-0.74	-0.43	-0.46	-0.41	-0.3	-0.44	-0.58	-0.32	-0.02	0.01	0	0.07	0.52	0.54	0.06	0.17	0.09	0.09	0.43	0.37	0.35	0.67	0	0.18	-0.03	0.58	-0.05	-0.22	-0.04	-0.02	0.02	0.05	-0.15	-0.19	0.16	-0.17	0.16	-0.1	-0.01	-0.13	0	0.05	0.04	0	0.03	0.12	0.22	-0.02	0.39	-0.05	-0.15		-0.55	-0.29	-0.27
AGI_HUM1_OLIGO_A_23_P112613	^  ^ ENST00000356126 ^ 	5	-0.25	-0.01	0.13	0.12	-0.18	-0.23	-0.21	-0.82	-1.18	-0.23	-0.05	-0.11	-0.11	-0.11	-0.33	0.22	0.28	-0.12	0.07	0.11	0.53	-0.37	0.02	-0.4	-0.19	-0.18	-0.62	-0.54	-0.04	0.01	-0.52	0.08	-0.13	0.19	0.5	0.04	-0.14	0.34	0.25	0.34	0.37	0.08	-0.4	0.18	0	0.04	0.12	0.2	-0.33	0.01	-0.23	0.2	0.38	0.04	-0.11	0.15	-0.74	-0.04	-0.15	0.15	-0.01	0.25	0.33	-0.15	-0.21	0.01	0.23	0.26	0.39	0.09	0.28	-0.45	-0.1	0.01	-0.16
AGI_HUM1_OLIGO_A_23_P11262	F8A1 ^ Coagulation factor VIII-associated (intronic transcript) 1 ^ NM_012151 ^ 8263	3	-0.11	-0.31	0.02	-0.14	0.01	-0.5	-0.15	-0.57	-0.31	-0.53	-0.13	0.28	0.27	-0.18	0.07	0.24	0.43	0.12	0.47	-0.08	-0.31	-0.07	-0.18	0.03	0.01	-0.13	-0.02	-0.21	0.26	0.26	0.09	-0.05	0.18	0.31	0.12	0.05	0.38	0.04	-0.2	0.12	0.4	0.12	0.24	0.03	0.29	0.02	0.32	0.01	0.14	-0.17	-0.01	-0.22	-0.26	-0.04	-0.11	-0.3	-0.37	0.26	0.09	-0.01	0.11		-0.21	-0.05	0.15	-0.06	0.18	-0.18	0.01	0.1	-0.18	-0.32	-0.56	-0.08	-0.39
AGI_HUM1_OLIGO_A_23_P112634	LOC201895 ^ Hypothetical protein LOC201895 ^ NM_174921 ^ 201895	2	0.03	0.38	0	0.13	-0.02	-0.06	-0.25	0.4	-0.01	-0.1	0.19	-0.21	-0.02	0.34	0.33	0.16	-0.01	-0.03	0.11	-0.11	0.05	0.12	0.03	0.05	0.17	-0.07	0.66	0.38	-0.26	-0.51	-0.41	-0.07	-0.08	0.54	-0.01	0.02	-0.04	0.11	-0.01	-0.1	-0.21	-0.32	-0.51	-0.18	-0.06	-0.24	-0.05	-0.09	0.19	0.42	0.07	0.44	0.8	0.6	0.16	-0.26	-0.56	0.12	-0.13	0.18	0	-0.06	-0.13	0.01	0.01	-0.04	0.16	-0.1	0.15	0.15	-0.04	0.14	0.16	-0.04	0.15
AGI_HUM1_OLIGO_A_23_P112646	"ABO ^ ABO blood group (transferase A, alpha 1-3-N-acetylgalactosaminyltransferase; transferase B, alpha 1-3-galactosyltransferase) ^ NM_020469 ^ 28"	6	0.35	0.32	0.04	-0.04	0.01	0.16	0.08	0.1	0.04	-0.01	0.11	0.23	0.12	0.02	-0.03	0.07	0.17	0.33	0.13	-0.06	0.42	0.22	0.12	0.23	0.2	0	0.14	0.03	-0.06	-0.15	0.04	0.08	-0.07	-0.28	-0.16	-0.22	-0.43	-0.03	0.11	-0.43	0.01	-0.21	-0.07	-0.15	-0.26	-0.01	-0.29	-0.02	-0.09	-0.01	0.05	0.12	-0.22	0.15	0.33	-0.22	-0.22	0.1	-0.21	-0.04	-0.06	-0.08	-0.16	-0.27	-0.05	0.04	0.05	-0.08	-0.08	-0.1	-0.09		0.14	0	0.14
AGI_HUM1_OLIGO_A_23_P112652	"CNOT10 ^ CCR4-NOT transcription complex, subunit 10 ^ NM_015442 ^ 25904"	1	0.3	0.16	0.29	0.23	-0.07	-0.32	-0.32	0.1	0.05	-0.3	-0.4	0.08	0.05	-0.15	-0.04	0.2	0.42	0.27	0.68	-0.03	-0.08	0.38	-0.18	-0.14	0.12	0.05	-0.14	0	0.14	0	-0.01	-0.29	0.15	-0.06	-0.12	-0.44	-0.24	-0.11	-0.2	0.17	0.16	1.15	-0.35	-0.32	-0.29	0.36	0.24	0.36	0.24	-0.04	0	-0.05	-0.41	-0.08	0.15	-0.25	0.42	0.11	-0.53	-0.32	0.14	-0.01	-0.09	-0.01	0.21	0.33	0.01	-0.02	-0.12	0.3	0.33	-0.16	0.47	0.14	0.19
AGI_HUM1_OLIGO_A_23_P112666	FOXE3 ^ Forkhead box E3 ^ NM_012186 ^ 2301	3	-0.28	-0.1	0.1	0.01	0.01	-0.13	-0.05	-0.33	-0.21	-0.09	-0.03	0.05	-0.05	0.02	0.09	0.11	0.21	0.05	-0.05	-0.02	-0.41	-0.1	-0.28	-0.46	-0.34	-0.15	-0.25	-0.22	0.19	-0.07	0.09	-0.03	-0.28	0.16	-0.1	0.02	0.13	0.03	-0.01	0.2	0.18	0.01	0.16	0.08	0.27	0.03	0.3	-0.05	-0.06	0.07	0.05	-0.08	0.01	0.01	0.21	-0.04	0	0.06	0.03	0	-0.11	0.12	0.06	-0.07	-0.1	0.09	0.02	-0.03	0.08	0.11	0.04	-0.07	-0.12	-0.04	-0.17
AGI_HUM1_OLIGO_A_23_P112673	FLJ10036 ^ Zwilch ^ NM_017975 ^ 55055	1	0.3	0.26	0.54	0.2	0.29	-0.3	-0.26	0.03	0.3	-0.05	-0.24	0		0.05	-0.26	-0.03	0.4	-0.05	0.59	-0.01	0.19	0.47	-0.1	-0.14	-0.06	0.23	-0.49	-0.04	0.29	0.2	0.18	0.08	-0.18	0.08	-0.27	-0.04	-0.21	-0.09	-0.09	0.25	-0.09	0.06	-0.11	-0.55	-0.54	-0.28	-0.2	0.14	0.42	-0.75	-0.1	-0.71	0.24	-0.52		0.07	0.09	0.22	-0.46	-0.61	-0.04	0.1	0.03	0.52	-0.33	0.4	-0.01	0.03	-0.1	-0.21	0.49	0.11	0.66	0.46	0.21
AGI_HUM1_OLIGO_A_23_P112774	"PTP4A3 ^ Protein tyrosine phosphatase type IVA, member 3 ^ NM_032611 ^ 11156"	6	0.57	0.29	0.16	0.27	0.11	0.18	0.18	0.05	0.23	0.19	0.2	-0.12	-0.18	-0.16	0.02	-0.07	0	0.02	0.36	-0.1	0.55	0.44	-0.17	0.04	0.22	0.19	0.45	0.26	-0.11	-0.1	0.13	0.01	0.05	-0.13	-0.06	0.02	-0.12	-0.04	-0.05	-0.11	0.04	0	-0.09	0.05	-0.2	-0.34	-0.23	-0.09	-0.19	-0.04	0	0	-0.13	-0.08	0	-0.11	0.04	0.11	0.02	-0.02	-0.3	-0.08	-0.12	-0.05	-0.06	0.05	-0.14	-0.16	-0.19	-0.23	0.04	0.91	0.36	0.01	-0.06
AGI_HUM1_OLIGO_A_23_P11279	GLT28D1 ^ Glycosyltransferase 28 domain containing 1 ^ NM_018466 ^ 55849	2	0.07	0.27	0.31	0.03	0	0.01	-0.42	0.15	-0.04	0.08	0.29	-0.44	-0.12	0.29	-0.33	0.22	0.11	-0.21	0.46	0.02	-0.01	0.07	0.06	0.21	0	-0.22	-0.27	-0.42	-0.29	-0.51	-0.81	-0.16	-0.2	-0.19	0.48	-0.41	0.03	0.03	-0.09	0.33	-0.28	-0.31	-0.74	0.04	-0.32	-0.12	-0.16	-0.31	0.04	0	-0.42	0.05	-0.04	0.1	-0.57	-0.05	-1.13	0.15	-0.2	0.17	0	0.05	-0.17	-0.11	-0.34	0.02	-0.01	-0.3	0.79	0.16	0.43	0.21	0.48	0.33	0.24
AGI_HUM1_OLIGO_A_23_P112798	CRIP2 ^ Cysteine-rich protein 2 ^ NM_001312 ^ 1397	4	-0.1	-0.1	0.29	0.17	0.12	0.19	0.19	-0.04	-0.18	0.09	0.23	0.27		0.07	-0.48	-0.34	-0.29	-0.03	-0.74	0.14	-0.04	-0.36	0.39	0.17	0.42	0.41	-0.3	-0.13	0.51	0.27	-0.33	-0.15	-0.31	-0.16	-0.06	0.33	1.08		0.14	-0.23	0.04	0.07	0.2	0.79	0.73		-0.27	-0.44	-0.33	0	0.29	0.38	-0.31	-0.37	0.15	0.1		-0.65	0.34	0.19	0.1	0.29	0.23	-0.45	-0.76	-0.18	-0.31	-0.13	-0.58	0.16	-0.2	0.05	-0.24	-0.2	-0.03
AGI_HUM1_OLIGO_A_23_P112801	CHP ^ Calcium binding protein P22 ^ NM_007236 ^ 11261	48	-0.13	-0.11	-0.2	-0.11	0.07	0	0.1	0.1	0.12	-0.33	0.21	-0.24	0.5	-0.26	-0.51	0.04	0.27	-0.05	0.58	-0.27	0.15	-0.49	-0.06	0.55	-0.28	-0.32	0.54	0.27	-0.31	-0.44	-0.28	0.04	0.09	0.23	0.14	0.04	0.21	-0.34	-0.13	0.16	0.54	-0.08	0.43	-0.26	0.15	-0.28	0.16	-0.21	-0.01	0.01	-0.29	-0.2	-0.08	-0.11	-0.01	-0.38	0.35	-0.21	0.16	0.3	0.27	-0.51	-0.13	0.2	0.33	0.19	0.91	0.35	0.29	0.39	-0.24	-0.42	-0.45	0.05	-0.2
AGI_HUM1_OLIGO_A_23_P112820	C9orf47 ^ Chromosome 9 open reading frame 47 ^ NM_005226 ^ 286223	6	0.36	0.27	0.17	-0.13	0.02	0.29	-0.08	0.19	0.09	0.14	0.25	0.01	-0.18	-0.13	-0.11	0.02	-0.06	-0.07	-0.18	-0.08	0.48	0.43	0.42	0.17	0.12	0.23	0.64	0.22	-0.11	0.02	0.03	0.02	-0.09	0.02	-0.07	-0.18	-0.13	-0.24	-0.31	-0.37	-0.05	-0.05	0.05	0.06	-0.21	0.08	-0.06	-0.14	0.06	0	-0.08	-0.18	-0.18	0.02	0.05	-0.01	-0.06	0.02	-0.06	-0.05	-0.23	-0.17	0.01	0.06	-0.13	0.04	-0.18	-0.15	-0.03	-0.42	0	1.15	0.33	0.16	0.18
AGI_HUM1_OLIGO_A_23_P112825	LCMT1 ^ Leucine carboxyl methyltransferase 1 ^ NM_016309 ^ 51451	3	-0.54	-0.27	0.11	0.17	0.22	0.15	0.25	-0.13	-0.05	-0.29	-0.14	-0.13	-0.14	-0.27	0.08	0.07	0.32	0.03	0.2	0.05	-0.46	-0.45	-0.39	0.03	-0.03	-0.26	0.12	0.24	-0.04	-0.17	-0.07	0.04	-0.01	0.1	-0.02	0.26	0.29	-0.1	0.43	0.09	0.22	-0.11	0.26	-0.41	-0.12	-0.03	0.15	0.02	0.2	-0.01	-0.23	-0.25	-0.7	-0.46	-0.36	-0.18	0.34	0.31	0.02	0.21	0.09	-0.07	0.33	-0.17	-0.03	0	0.22	0.06	0.06	0.1	0.16	-0.26	-0.15	-0.1	0.05
AGI_HUM1_OLIGO_A_23_P11286	HNRPH2 ^ Heterogeneous nuclear ribonucleoprotein H2 (H') ^ NM_019597 ^ 3188	2	-0.06	0.03	0.3	0.18	-0.15	-0.06	-0.32	0.08	-0.33	-0.29	0.02	-0.16	0.11	0.39	-0.25	0.83	0.63	-0.4	0.55	-0.33	-0.18	-0.18	0.2	-0.37	0.21	-0.28	-0.09	-0.29	0.08	-0.14	-0.76	-0.05	0.06	-0.17	0.46	-0.33	0.17	0.18	0.01	0.94	0.59	-0.17	-0.74	0.1	-0.01	0.15	0.07	0.12	0.2	0	0.01	0.09	0.02	0.06	-0.21	-0.07	-1.14	-0.08	-0.26	-0.02	-0.07	-0.1	-0.12	-0.41	-0.3	-0.07	0.57	0.62	0.98	0.57	0.18	0.05	-0.11	0.23	0.57
AGI_HUM1_OLIGO_A_23_P112874	GPC5 ^ Glypican 5 ^ NM_004466 ^ 2262	9	-0.36	-0.26	-0.01	0.07	-0.13	-0.23	-0.09	-0.01	0.04	-0.03	-0.34	0.21	-0.13	-0.07	-0.03	0.21	0.15	0.2	0.13	-0.06	-0.4	-0.32	-0.23	-0.09	-0.18	0	-0.32	-0.12	0.01	0.09	0.17	-0.01	-0.24	0.31	0.1	0.03	0.01	0.23	0.14	0.02	0.09	0.31	0.07	0.09	-0.07	-0.1	-0.52	0.01	-0.01	0.17	0.02	0.06	-0.15	0.11	-0.17	0.11	0.27	0.2	-0.14	-0.01	-0.02	0.2	0.15	-0.22	0.09	-0.01	-0.04	0.28	0.08	0.08	0.23	-0.23	-0.02	0.03	-0.13
AGI_HUM1_OLIGO_A_23_P112883	LOC340371 ^ Hypothetical protein LOC340371 ^ NM_178564 ^ 340371	18	0.12	-0.12	-0.16	0.09	-0.3	-0.28	-0.29	0.11	-0.09	0.05	-0.31	0.55	0.25	0.46	-0.09	0	0.07	-0.01	-0.21	-0.53	-0.3	-0.28	0.36	-0.19	0.79	0.49	0.2	0.4	0.28	0.1	-0.25	0.15	-0.13	-0.19	0.21	-0.06	0.02	0.68	-0.11	0.14	-0.18	0.5	-0.08	0.41	0.54	0.67	-0.09	-0.1	-0.01	0.13	0.28	0.08	0.21	0.43	0.66	0.41	-0.32	0.44	-0.4	0	0.15	0.24	-0.32	-0.57	-0.04	0.23	-0.31	0.16	0.15	-0.06	-0.02	-0.42	-0.26	-0.32	-0.03
AGI_HUM1_OLIGO_A_23_P112916	"ADAMTS17 ^ A disintegrin-like and metalloprotease (reprolysin type) with thrombospondin type 1 motif, 17 ^ NM_139057 ^ 170691"	0	-0.01	-0.15	-0.11	0.07	0.16	0.07	0.28	0.09	0.03	0.03	-0.24	0.01		0.34	-0.03	-0.17	-0.09	0.06	0.06	0.1		-0.39	-0.04	0.09	-0.17	-0.02	-0.2	-0.12	-0.11	0.12	0.03	-0.01	-0.27	0.29	0.24	0.04	-0.3	0.07	-0.06	-0.3	-0.05	-0.02	-0.17					0.01	-0.07	0.23	0.15	-0.17	0.18			0.11		0.11	-0.16	0.16	0.06	-0.04	-0.04	0.31	-0.07	-0.04	-0.2	0.19	0.13	0.26	-0.09	-0.05	0.06	-0.32	0.13
AGI_HUM1_OLIGO_A_23_P112921	STARD5 ^ START domain containing 5 ^ NM_181900 ^ 80765	0	0.19	0.04	-0.09	-0.09	0.2	0	0.19	0.13	0.1	-0.02	-0.05	0.6		-0.35	-0.21	0	-0.03	-0.01	-0.07	-0.06	0.42	-0.18	-0.09	-0.16	-0.05	0.24	-0.19	-0.02	0.14	0.04	-0.34	0.32	0.07		0.17	-0.16	-0.29	-0.28	0.06	-0.11	-0.32	0.39	0.03		-0.11	0.33	1.81	0.12	-0.04	0.15	0.19	0.23	0.48	0.2	0.27	-0.15		-0.29	0	0.22	0.26	-0.07	0.07	-0.12	0.5	0.06	0.31	-0.15	0.16	-0.11	-0.02		0.01	-0.07	-0.05
AGI_HUM1_OLIGO_A_23_P11295	MTCP1 ^ Mature T-cell proliferation 1 ^ NM_014221 ^ 4515	0	1.53	0.04	0.04	0.32	-0.05	0	-0.07	0.07	0	0.08	0	-0.13	0.15	0.1	0.14	0.14	0.42	0	0.51	0.13	0.1	-0.02	-0.25	-0.09	0.02	-0.04	-0.11	0.14	-0.12	-0.31	-0.23	0.03	0.09	0.03	-0.26	-0.43	-0.24	0.01	-0.07	0.01	0.11	-0.2	-0.49	-0.22	-0.31	0.06	0.24	-0.03	-0.04	0.06	-0.14	0.14	0.23	0.31	-0.37	-0.1	-0.1	0.02	-0.08	-0.03	-0.08	-0.06	-0.07	-0.13	0.04	-0.04	-0.01	0.18	0.01	0.05	0.14	-0.45	0.25	0.41	0
AGI_HUM1_OLIGO_A_23_P112950	ATF7IP ^ Activating transcription factor 7 interacting protein ^ NM_018179 ^ 55729	10	0.04	0.04	0.12	0.19	-0.17	0.03	0.06	0.14	0.03	-0.04	0.01	0.21	0.09	0.11	-0.03	0.23	0.22	0.1	0.06	0.13	0.06	0	0	-0.05	-0.09	-0.01	-0.05	0.12	0	0.01	0.06	-0.01	-0.07	-0.17	-0.09	-0.13	-0.12	0.07	-0.07	-0.14	-0.05	0.03	-0.06	-0.2	-0.21	-0.09	-0.13	-0.02	0.01	-0.01	0.11	-0.21	-0.31	-0.03	-0.1	-0.04	0.29	0.04	0.12	0.03	-0.06	-0.08	0.02	-0.1	0.06	0.12	-0.15	0.01	0.08	-0.2	0.02	0	0.09	-0.17	-0.08
AGI_HUM1_OLIGO_A_23_P112957	^  ^ A_23_P112957 ^ 	0	-1.24	-0.01	0.2	-0.06	-0.08	0.15	0.14	-0.02	-0.27	0	0.17	-0.36	-0.06	0.01	-0.07	0.18	0.5	0.04	-0.12	0.22	-0.03	-0.01	0.34	0.31	-0.04	0.03	0.16	0.12	-0.32	0.01	0.03	-0.09	0.07	-0.24	0.01	0	0.02	-0.11	-0.06	-0.02	-0.05	0.18	0.16	-0.04	-0.09	-0.51	-0.02	-0.01	-0.09	-0.21	1.7	-0.06	0.13	0.2	0.66	-0.11	0.01	-0.23	0.08	-0.19	-0.28	-0.04	0.03	-0.2	0.05	0.09	0.53	0.58	-0.02	0.22	-0.13	0.19	0.1	0.23	-0.16
AGI_HUM1_OLIGO_A_23_P113005	EFNA1 ^ Ephrin-A1 ^ NM_004428 ^ 1942	7	-0.42	-0.47	-0.06	0.13	-0.15	-0.37	-0.17	-0.17	-0.29	-0.1	-0.36	0.34	0.05	0.17	-0.22	-0.04	-0.03	-0.07	-0.34	-0.1	-0.68	-0.7	-0.21	-0.45	0.12	0.15	-0.47	-0.12	0.23	0.18	0.01	-0.19	-0.11	0.13	0.25	0.14	0.21	0.25	0.29	0.35	0.03	0.05	0.09	0.19	0.4	0.31	0.57	-0.03	-0.14	-0.11	-0.17	0.36	-0.19	-0.24	0.17	0.12	0.37	-0.26	0.18	0.05	0.1	0.33	0.19	0.02	-0.03	0.16	-0.02	0.64	0.29	0.27	0	-0.53	-0.45	-0.26	-0.18
AGI_HUM1_OLIGO_A_23_P113019	HCN1 ^ Hyperpolarization activated cyclic nucleotide-gated potassium channel 1 ^ NM_021072 ^ 348980	7	-0.04	-0.03	-0.04	0.12	0.14	0.03	-0.08	-0.66	0.01	0.09	-0.34	0.47		0.15	-0.24	0.03	-0.41	-0.22	-0.14	-0.06	0.15	-0.24	-0.21	-0.42	-0.03	0	-0.12	0.03	0.18	0.09	0.15	0.16	-0.2	0.88	0.15	0.02	0.04	0.04	-0.12	-0.73	-0.07	-0.07	-0.03				0.07	-0.28	0.1	-0.5	0.04	0.15	0.6	0.45	0.09	-0.05		0.06	0.07	0.24	0	-0.07	-0.04	-0.32	-0.01	0.15	-0.14	-0.01	0.13	0.36	-0.22		-0.03	-0.15	0.19
AGI_HUM1_OLIGO_A_23_P113026	PARN ^ Poly(A)-specific ribonuclease (deadenylation nuclease) ^ NM_002582 ^ 5073	3	0.17	-0.09	0.17	0.37	0.24	-0.35	0.21	-0.25	0.1	-0.2	-0.25	-0.37	-0.03	0.22	-0.08	0.37	0.14	-0.01	0.31	0.03	-1.17	0.34	-0.47	-0.42	-0.01	-0.02	-0.26	-0.15	0.24	0.09	0.24	0.46	0.47	0.06	0.04	-0.09	0.11	-0.03	-0.08	0.47	0.37		-0.31	-0.12	-0.17		0.95	-0.34	0.19	-0.04	-0.26	0	-0.23	-0.18	-0.23	0.19	-0.27	-0.07	-0.24	-0.14	0.08	0.01	0.1	-0.05	0	0.38	0.05	0.61	0.29	0.16	0.32	0.22	-0.15	0.14	-0.02
AGI_HUM1_OLIGO_A_23_P113034	C10orf11 ^ Chromosome 10 open reading frame 11 ^ NM_032024 ^ 83938	3	-0.29	-0.2	0.01	-0.19	0.03	-0.22	-0.44	0.15		-0.21	-0.32	-0.1	0.01	0.38	-0.01	0	-0.08	-0.21	0.22	0.21		-0.36	-0.41	-0.45	-0.37	0.05	-0.23	-0.01	0.05	-0.08	0.25	-0.17	-0.21	-0.35		-0.17		0	0.16	0	0.22		0.23			0.27	0.76	-0.1	0.11	-0.08	0.06	-0.16	0.5	0.2	-0.11	-0.14		0.03	0.26	0.29	0.2	0.03	0.09	0.37	0.26	0.04	0.16	0.1	-0.11	0.1	0.16	-0.42	-0.13	-0.09	-0.57
AGI_HUM1_OLIGO_A_23_P11309	PLXNA3 ^ Plexin A3 ^ NM_017514 ^ 55558	0	-0.04	-0.1	-0.04	-0.01	-0.03	0.08	-0.1	0.03	0.07	0.08	-0.12	0.14	-0.28	0	-0.04	-0.13	-0.12	0.04	-0.04	-0.08	-0.13	0.02	-0.06	-0.05	-0.31	0.21	-0.09	0	0.13	0.08	-0.03	0.05	0.22	-0.21	0	-0.01	-0.1	0.03	-0.12	-0.28	0.09	0.04	0.16	0.06	-0.04	0.11	0.16	-0.14	0.02	-0.2	-0.09	-0.35	0.27	-0.12	0.01	0.1		-0.16	0.04	0.12	0	0.01	-0.07	0.32	0.03	0.17	0.36	0	0.15	0.08	0.01	-0.07	0.04	0.02	-0.07
AGI_HUM1_OLIGO_A_23_P113111	AR ^ Androgen receptor (dihydrotestosterone receptor; testicular feminization; spinal and bulbar muscular atrophy; Kennedy disease) ^ NM_000044 ^ 367	14		-0.34	-1.19	-1.22		-0.03	0.03	-0.8		-0.22	0.02	-0.04	1.01	-0.21	-0.75	-0.68	-0.64	-0.61	-1.35	-0.89	-0.36	-0.99	0.71	0.35	-0.64	-0.69	0.19	-0.03	0.3	-0.14	-0.38	0	-0.85	0.13	1.03	0.82	0.92	0.57	0.34	-1	-0.19	1	0.66	0.66	1.15	0.16	0.85	-0.52	-0.15	0.33	-0.14	0.34	-0.22	0.16	0.12	1.14	0.64	-0.69	1.28	1.5	0.91	-0.03	0.13	0.46	0.06	-0.45	0.52	0.03	0.38	0.34	-1.1		-1	-0.28	-0.29
[truncated: 13,162,781 more chars]
