# Supplementary material for: Systems Level Analysis of Systemic Sclerosis Shows a Network of Immune and Profibrotic Pathways Connected with Genetic Polymorphisms
Source: PLoS Comput Biol. 2015 Jan 8;11(1):e1004005. doi: 10.1371/journal.pcbi.1004005 (PMC4288710; doi:10.1371/journal.pcbi.1004005)
Supplement: S2 Data file — WGCNA clustered PCL file for Pendergrass skin data. (ZIP) [file pcbi.1004005.s007.zip › Supplemental_data_file_S2_Pendergrass_skin.lpcl]

CLID	NAME	GWEIGHT	NONRIT_1_SD0704A	NONRIT_1_SD0805A	NONRIT_2_SD0705A	NONRIT_2_SD0803A	NONRIT_SD0412A_SAP_SAPgrid	NONRIT_SD0412A_SAP_SAPscan	NONRIT_SD0412A_TB_TBgrid	NONRIT_SD0412A_TB_TBscan	NONRIT_SD0412B_SAP_SAPgrid	NONRIT_SD0412B_SAP_SAPscan	NONRIT_SD0412B_TB_TBScan	NONRIT_SD0513A	NONRIT_SD0513B	NONRIT_SD0513B_replicate	NONRIT_SD0520A	NONRIT_SD0520A_replicate	NONRIT_SD0703A	NONRIT_SD0703A_replicate	NONRIT_SD0703A_TB_TBgrid	NONRIT_SD0706A	NONRIT_SD0706A_replicate	NONRIT_SD0707A	NONRIT_SD0802A	NormalRIT_N08-05	NormalRIT_N08-05_replicate	NormalRIT_NO5-1	NormalRIT_NO5-1_replicate	NormalRIT_NO5-1_TB_TBgrid	NormalRIT_NO5-2_replicate	NormalRIT_NO5-2_SAP_SAPgrid	NormalRIT_NO5-3	NormalRIT_NO5-3_replicate	NormalRIT_NO5-4	NormalRIT_NO7-1	NormalRIT_NO7-1_replicate	NormalRIT_NO8-02	NormalRIT_NO8-02_replicate	NormalRIT_NO8-03	NormalRIT_NO8-04	NormalRIT_NO8-04_replicate	RIT10_36MOS_SD0801A	RIT10_6MOS_SD0516A	RIT11_6MOS_SD0601A	RIT11_6MOS_SD0601B	RIT11_6MOS_SD0601B_replicate	RIT11_BASE_SD0509A	RIT11_BASE_SD0509A_replicate	RIT11_BASE_SD0509B	RIT12_6MOS_SD0602A	RIT12_6MOS_SD0602A_replicate	RIT12_BASE_SD0515A	RIT13_6MOS_SD063A	RIT13_BASE_SD517A	RIT14_6MOS_SD0605A	RIT14_6MOS_SD0605A_SAP_SAPscan	RIT14_6MOS_SD0605A_TB_TBscan	RIT14_BASE_SD0518A	RIT14_BASE_SD0518A_SAP_SAPscan	RIT14_BASE_SD0518A_TB_TBscan	RIT15_6MOS_SD064A	RIT15_BASE_SD0519A	RIT15_BASE_SD0519A_replicate	RIT15_BASE_SD0519A_TB_TBgrid	RIT17_25MOS_SD0806A	RIT17_6MOS_SD071A	RIT17_BASE_SD0606A	RIT2_6MOS_SD0502B	RIT3_6MOS_SD0506A	RIT3_6MOS_SD0506A_replicate	RIT3_6MOS_SD0506B	RIT3_BASE_SD0413A_SAP_SAPgrid	RIT3_BASE_SD0413B	RIT5_6MOS_SD0507A	RIT5_6MOS_SD0507B	RIT5_BASE_SD0415A	RIT5_BASE_SD0415B	RIT6_6MOS_SD0510A	RIT6_6MOS_SD0510B	RIT6_BASE_SD0501A	RIT6_BASE_SD0501B	RIT6_BASE_SD0501B_replicate	RIT7_6MOS_SD0511A	RIT7_6MOS_SD0511B	RIT7_BASE_SD0503A	RIT7_PREBASE_SD0411A	RIT7_PREBASE_SD0411B	RIT8_6MOS_SD0512A	RIT8_6MOS_SD0512B	RIT8_BASE_SD0504B
EWEIGHT			1	1	1	1	1	1	1	1	1	1	1	1	1	1	1	1	1	1	1	1	1	1	1	1	1	1	1	1	1	1	1	1	1	1	1	1	1	1	1	1	1	1	1	1	1	1	1	1	1	1	1	1	1	1	1	1	1	1	1	1	1	1	1	1	1	1	1	1	1	1	1	1	1	1	1	1	1	1	1	1	1	1	1	1	1	1	1	1	1
AGI_HUM1_OLIGO_A_23_P100001	683489 ^ LOC400451 ^ Hypothetical gene supported by AK075564; BC060873 ^ Hs.27373 ^ NM_207446 ^ 400451	18	-0.617	-0.281	-1.037	-0.443	-1.058	-0.434	-0.57	-0.84	-0.703	-0.272	-0.098	-1.373	-0.412	-0.606	-0.417	-0.143	-0.112	-0.047	0.106	-0.153	-0.286	-0.036	0.103	0.23	0.443	0.302	0.175	0.619	0.069	-0.222	-0.52	-0.283	-0.177	-0.419	-0.343	0.057	-0.007	-0.079	0.147	0.517	-0.133	-0.136	-0.236	-0.076	-0.085	-0.029	0.009	0.46	-0.108	-0.013	0.273	-0.133	-0.152	-0.222	-0.079	-0.394	-0.268	-0.256	-0.37	-0.397	-0.388	-0.366	-0.314	-0.085	-0.066	-0.245	0.391	-0.219	-0.335	-0.066	-0.775	-0.6	-0.484	-0.603	-0.162	-0.329	-0.539	-0.363	-0.685	-0.816	-0.487	-0.028	-0.09	-0.107	-0.135	-0.171	-0.394	-0.424	-0.119
AGI_HUM1_OLIGO_A_23_P100022	684949 ^ SV2B ^ Synaptic vesicle glycoprotein 2B ^ Hs.8071 ^ NM_014848 ^ 9899	16	2.484	3.215	1.426	2.733	2.823	2.555	2.907	3.023	1.784	2.124	2.467	2.008	2.679	2.18	1.517	2.239	1.846	1.925	2.646	1.652	2.166	1.837	1.834	2.251	1.833		1.745	2.238	1.672	0.681	2.493	2.97	1.543	1.615	1.873	1.85	2.021	2.727	2.986	2.603	2.717	2.187	1.315	0.944	1.544	1.888	1.708	1.936	1.05	1.297	1.65	2.395	3.97	1.374	2.734	2.106	1.966	2.833	2.753	2.172	2.812	2.507	2.547	2.082	2.518	2.1		2.797	2.33	2.974	2.812	1.891	2.181	0.989	2.378	1.822	1.847	1.504	2.341	0.716	2.231	0.884	1.203	1.696	1.063	0.888	2.399	2.562	2.114
AGI_HUM1_OLIGO_A_23_P100056	848393 ^  ^  ^  ^ NM_194272 ^ 	4	-1.958	-2.012	-2.468	-1.672	-1.431	-1.057	-1.197	-1.949	-1.68	-1.582	-1.775	-1.673	-2.227	-2.105	-1.092	-0.449	-2.758	-2.358	-2.397	-1.31	-2.237	-1.566	-1.712	-2.255	-2.032	-2.578	-2.304	-2.04	-1.991	-1.473	-1.062	-0.849	-1.721	-1.669		-2.08			-2.29		-1.358	-1.49	-0.465	-0.366	-0.779	-0.746	-1.54	-0.498	-0.506	-0.939	-1.293	-1.38		-1.02	-1.818	-2.208	-0.809	-1.032	-1.797	-1.963	-1.555	-2.119	-1.688	-1.811	-0.041			-1.711	-1.519		-1.971	-0.71	-1.148	-0.523	-1.276	-0.997	-0.63	-0.743	-0.931	-0.202	-1.172	-0.158	-1.18	-1.721	-0.823	-1.067	-1.257	-1.074	-1.514
AGI_HUM1_OLIGO_A_23_P100074	"689807 ^ AVEN ^ Apoptosis, caspase activation inhibitor ^ Hs.369250 ^ NM_020371 ^ 57099"	3	0.056	0.126	0.294	0.309	0.262	0.359	0.429	0.426	-0.188	-0.013	0.188	-0.055	0.079	-0.271	-0.715	-0.202	-0.145	-0.125	-0.123	-0.447	-0.718	-0.219	-0.074	-0.452	-0.725	-0.167	-0.532	-0.41	-0.401	-0.661	-0.017	0.273	-0.18	-0.355	-0.138	-0.263	0.119	-0.22	-0.334	-0.145	0.345	0.213	-0.081	-0.047	0.098	-0.155	-0.082	0.242	-0.415	-0.626	-0.012	-0.139	-0.112	-0.311	0.047	-0.075	-0.161	-0.046	-0.149	0.645	0.216	-0.013	0.123	-0.121	-0.056	0.116	0.128	-0.527	-0.632	-0.309	-0.647	-0.241	0.092	0.208	-0.056	0.319	-0.213	-0.327	-0.116	-0.199	-0.04	-0.088	-0.468	-0.176	0.026	-0.051	-0.097	0.074	0.077
AGI_HUM1_OLIGO_A_23_P100127	683067 ^ AF15Q14 ^ AF15q14 protein ^ Hs.181855 ^ NM_170589 ^ 57082	4	-2.644	-2.914	-2.159	-2.897	-3.319	-3.66	-2.271	-4.364	-3.395	-3.224	-3.329	-4.129	-3.848	-2.828	-4.212	-3.036	-3.213	-2.252	-2.665	-2.702	-2.286	-2.346	-1.563	-3.567	-2.713	-3.431	-2.003	-1.438	-2.675	-2.539	-2.336	-2.982	-2.152	-2.252	-1.839	-2.877	-2.55		-2.772	-2.215	-3.089	-2.993	-2.101	-1.827	-2.491	-2.26	-2.644	-1.75	-1.967	-2.227	-2.593	-2.214	-2.181	-2.514	-3.301	-3.664	-2.477	-4.202	-3.517	-2.97	-2.577	-2.474	-2.728	-2.838	-2.911	-2.644	-2.313	-3.538	-3.096	-3.222	-3.156	-1.925	-1.543	-1.686	-1.969	-1.84	-1.902	-2.037	-2.251	-1.615	-1.774	-1.659	-2.254	-2.223	-1.953	-2.07	-2.765	-3.307	-1.909
AGI_HUM1_OLIGO_A_23_P100141	682166 ^ C16orf28 ^ Chromosome 16 open reading frame 28 ^ Hs.161279 ^ NM_023076 ^ 65259	5	-0.22	-0.137	-0.212	0.043	0.063	0.062	-0.168	0.434	0.178	0.334	0.703	-0.704	-0.304	-0.309	-1.127	0.08	-0.044	0.191	0.123	-0.832	-0.011	0.27	-0.023	0.183	-0.007	-0.13	-0.407	-0.49	-0.282	-0.225	-0.308	-0.226	-0.339	0.034	-0.154	0.19	-0.314		-0.022	-0.32	0.09	0.001	-0.212	-0.3	-0.674	-0.488	-0.107	-0.416	-0.181	-0.224	0.333	-0.179	-0.212	-0.6	-0.179	0.379	-0.652	-0.001	0.558	-0.242	-0.198	-0.147	0.001	-0.47	-0.163	-0.812		-0.129	-0.108	0.285	0.263	0.347	-0.135	-0.243	-0.119	-0.168	0.028	-0.076	-0.408	-0.119	0.703	-0.758	-0.474	-0.275	-0.375	-0.214	0.233	0.132	-0.365
AGI_HUM1_OLIGO_A_23_P100196	697241 ^ USP10 ^ Ubiquitin specific protease 10 ^ Hs.136778 ^ NM_005153 ^ 9100	8	-0.801	-0.72	-0.679	-1.029	-0.962	-0.664	-1.224	-0.981	-0.704	-0.851	-0.826	-0.673	-0.908	-0.65	-1.129	-1.013	-0.87	-0.371	-0.92	-0.583	-0.669	-0.791	-0.574	-0.92	-0.745	-0.648	-0.556	-0.938	-0.766	-0.728	-0.862	-1.143	-0.624	-0.917	-0.789	-0.744	-0.741	-1.172	-0.98	-0.903	-0.723	-0.983	-0.488	-0.813	-0.841	-0.69	-1.036	-0.573	-0.65	-0.483	-0.725	-0.729	-1.147	-0.513	-0.918	-0.714	-0.478	-0.786	-0.384	-1.078	-0.951	-0.618	-0.647	-0.93	-0.749	-0.943	-0.513	-0.798	-0.755	-1.02	-0.928	-0.802	-0.735	-0.671	-0.491	-0.811	-0.877	-1.114	-0.526	-0.898	-0.605	-0.595	-0.95	-0.786	-0.85	-1.005	-1.06	-0.561	-0.909
AGI_HUM1_OLIGO_A_23_P100203	682675 ^ HSBP1 ^ Heat shock factor binding protein 1 ^ Hs.250899 ^ NM_001537 ^ 3281	2	-0.478	-0.393	-0.573	-0.102	-0.198	-0.408	-0.557	-0.651	-0.14	-0.341	-0.426	-0.247	-0.311	-0.095	-1.199	-0.593	-0.212	-0.443	-0.07	-0.437	-0.417	-0.686	-0.276	-0.029	-0.578	-0.567	-0.387	-0.538	-0.299	-0.179	-0.605	-0.45	-0.26	-0.74	-0.608	-0.5	-0.615	-0.649	-0.438	-0.428	0.203	-0.094	-0.477	-0.14	-0.18	-0.543	-0.534	0.039	-0.221	-0.247	-0.051	-0.385	-0.521	-0.413	-0.56	-0.369	-0.23	-0.284	-0.196	-0.345	-0.311	-0.231	-0.154	-0.161	-0.088	-0.288	0.015	-0.382	-0.482	-0.208	-0.18	-0.521	-0.06	-0.1	-0.179	-0.172	-0.391	-0.475	-0.467	-0.472	-0.457	-0.308	-0.241	-0.349	-0.282	-0.206	-0.399	-0.09	-0.191
AGI_HUM1_OLIGO_A_23_P100220	683902 ^ FLJ21918 ^ Hypothetical protein FLJ21918 ^ Hs.436585 ^ NM_024939 ^ 80004	11	0.338	0.317	0.831	0.791	-0.179	0.399	0.277	0.159	0.363	0.923	0.684	0.738	0.945	1.035	1.657	1.598	0.865	0.98	0.994	1.049	1.291	0.584	0.98	1.01	0.964	1.044	0.655	0.954	0.703	0.378	0.699	0.671	0.332	0.877	0.879	1.13	1.06	1.026	1.125	1.092	0.654	0.736	1.176	0.663	0.85	0.82	0.986	0.568	0.764	0.765	1.069	1.002	0.931	0.943	1.459	1.077	1.001	1.301	0.859	0.682	0.85	0.805	0.906	0.861	1.38	1.348	0.614	1.26	1.226	1.353	0.876	0.619	0.771	0.799	0.473	0.851	0.956	1.063	0.78	0.657	0.761	0.578	0.587	0.927	0.656	0.995	0.641	0.647	0.767
AGI_HUM1_OLIGO_A_23_P10025	688574 ^ NELL2 ^ NEL-like 2 (chicken) ^ Hs.505326 ^ NM_006159 ^ 4753	56	2.907	2.794	1.576	1.277	0.369	0.915	0.472	0.847	-0.067	0.558	0.339	2.709		0.048	2.045	3.083	2.979	2.851	2.786	2.177	1.891	2.38	2.373	1.878	1.81			2.009	1.068	0.295	2.298	2.618	2.448	3.055	3.492	1.213		1.584	3.078	2.535	3.042	2.46	1.919	0.442	0.75	1.646	1.855	1.218	1.669	2.417	2.039	2.701	2.636	2.667	3.336	3.074	2.927	3.461	3.788	3.143	2.82	2.923	2.658	3.393	3.187	3.049		2.179	1.977		1.754	0.479	1.918	0.413	3.116		2.141		2.442	0.021		2.903	2.079	2.747	2.657	1.421	2.525	-0.736	
AGI_HUM1_OLIGO_A_23_P100263	696204 ^ CMIP ^ C-Maf-inducing protein ^ Hs.461510 ^ NM_198390 ^ 80790	1	1.489	1.98	1.812	0.889	-0.757	1.033	3.423	3.867	0.054	1.779	3.559	2.071	1.944	0.719	3.038	1.413	2.406	2.253	3.768	-0.433	1.389	2.173	2.339	2.047	1.65	2.715	0.453	3.369	1.263	-0.176	1.419	1.243	1.524	1.549	1.688	1.575	2.119	2.332	1.76	2.233	1.55	1.704	1.009	1.714	1.118	1.395	2.391	0.256		1.029	2.305	1.553	1.975	0.672	2.525	3.505		1.549	2.552	2.152	1.387	1.548	3.212	1.533	1.815	1.645	1.015	1.778	0.85	1.784	1.146	1.99	0.374	0.774	0.889	1.345		1.69	0.653	1.105	1.499	1.666		0.975	0.766	1.017	1.331	1.908	1.716
AGI_HUM1_OLIGO_A_23_P100292	689656 ^ ZNF598 ^ Zinc finger protein 598 ^ Hs.343828 ^ AK024487 ^ 90850	3	0.497	0.458	0.913	1.139	0.937	0.578	0.739	0.445	0.061	0.143	-0.103	0.2	0.266	0.551	-0.241	0.256	0.21	0.31	0.655	0.376	0.298	0.168	0.451	0.767	0.376	0.174	0.257	0.603	0.205	0.255	0.181	0.631	0.213	0.154	-0.148	0.284	0.147	0.123	0.464	0.194	0.607	0.592	-0.092	0.311		0.283	0.246	0.267	0.494	-0.006	-0.018	0.415	0.559	0.54	0.133	0.267	0.69	0.212	0.101	0.554	0.761	0.715	0.936	0.185	0.318	0.476	-0.156	0.261	0.259	0.268	0.686	0.328	0.198	0.361	0.173	0.354	0.19	0.339	0.39	0.219	0.469	0.473	0.839	0.71	1.016	0.777	0.61	0.527	0.214
AGI_HUM1_OLIGO_A_23_P100315	"693887 ^ DECR2 ^ 2,4-dienoyl CoA reductase 2, peroxisomal ^ Hs.513233 ^ NM_020664 ^ 26063"	1	-0.231	-0.028	-0.476	-0.195	-0.464	-0.086	0.074	0.153	-0.874	-0.587	-0.281	-0.682	-0.628	-0.779	-0.425	-0.354	-0.543	-0.482	-0.301	-0.49	-0.448	0.096	-0.033	0.038	-0.423	-0.228	-0.43	-0.075	-0.105	-0.404	-0.519	-0.217	-0.221	-0.225	-0.122	-0.157	-0.194	-0.315	-0.515	-0.535	-0.443	-0.278	-0.545	-0.526	-0.376	-0.432	-0.36	-0.556	-0.004	-0.284	0.099	-0.143	-0.335	-0.25	-0.216	-0.24	-0.346	-0.365	-0.341	0.18	-0.391	-0.175	-0.083	-0.476	-0.153	-0.281	-0.721	-0.403	-0.407	-0.532	-0.892	-0.339	-0.605	-0.636	-0.481	-0.236	-0.704	-0.744	-0.554	-0.503	-0.192	-0.243	-0.44	-0.469	-0.341	-0.463	-0.115	0.008	0.114
AGI_HUM1_OLIGO_A_23_P100326	692619 ^  ^  ^  ^ NM_001039476 ^ 	3	-1.187	-0.95	-1.028	-0.478	-0.9	-0.388	-0.334	-0.703	-1.176	-1.08	-1.126	-1.127	-1.136	-1.238	-1.024	-1.067	-0.945	-0.886	-0.655	-1.046	-1.198	-1.294	-1.144	-1.199	-1.177	-1.689	-2.008	-1.249	-1.295	-1.41	-1.108	-0.739	-1.205	-1.184	-1.034	-1.141	-1.148	-0.707	-0.755	-0.535	-0.785	-0.702	-0.592	-0.613	-0.689	-0.91	-0.792	-0.869	-0.789	-0.731	-0.359	-0.832	-0.801	-0.996	-0.838	-1.033	-1.021	-0.952	-1.211	-0.968	-0.949	-0.965	-0.837	-0.994	-1.036	-0.708	-1.188	-1.159	-1.167	-1.23	-1.261	-1.288	-1.032	-1.151	-1.105	-1.04	-0.792	-1.024	-0.877	-0.839	-1.041	-0.732	-0.963	-1.074	-0.934	-1.073	-0.978	-1.175	-1.167
AGI_HUM1_OLIGO_A_23_P100341	"848914 ^ ORC6L ^ Origin recognition complex, subunit 6 homolog-like (yeast) ^ Hs.49760 ^ NM_014321 ^ 23594"	31	-0.19	-1.048	-0.887	-0.956	-1.525	-1.724	-1.216	-1.302	-0.871	-0.905	-1.179	-1.227	-0.964	-0.76	-0.872	-1.273	-0.085	-0.563	-0.099	-0.672	-0.677	-0.451	-0.431	-0.245	-0.023	-1.193	-1.258	-0.781	-1.674	-1.368	-1.105	-1.313	-1.164	-1.111	-2.047	-0.39	-0.378	-0.23	-1.007	-1.758	-0.639	-1.466	-0.756	-1.23	-1.628	-0.701	-0.739	-1.649	-0.857	-0.603	-0.74	-1.154	-1.621	-1.785	-1.108	-1.682	-1.793	-1.626	-1.83	-1.186	-1.675	-1.655	-1.66	-1.442	-1.051	-1.835	-1.206	-0.847	-0.777	-1.167	-0.788	-0.883	-1.231	-0.834	-1.397	-0.76	-0.79	-0.859	-1	-0.846	-1.042	-0.672	-0.511	-1.069	-1.743	-1.599	-0.798	-0.893	-1.161
AGI_HUM1_OLIGO_A_23_P100344	"697457 ^ ORC6L ^ Origin recognition complex, subunit 6 homolog-like (yeast) ^ Hs.49760 ^ NM_014321 ^ 23594"	4	-2.744	-3.041	-2.661	-2.865	-3.349	-3.08	-4.036	-3.631	-3.442	-3.713	-3.861	-4.103	-3.85	-3.378	-5.296	-2.994	-4.252	-3.032	-3.521	-2.849	-3.074	-2.729	-2.19	-2.815	-3.068	-5.041	-3.192	-4.031	-3.175	-3.404	-2.838	-3.032	-2.53	-3.057	-2.704	-3.183	-3.151	-2.236	-3.305	-2.654	-2.803	-2.778	-2.401	-2.133	-2.907	-2.654	-3.77	-2.204	-2.418	-2.824	-2.912	-2.681	-2.397	-3.123	-4.213	-3.642	-2.753	-3.646	-3.479	-2.971	-3.493	-3.049	-3.564	-2.984	-3.463	-3.182	-3.022	-3.624	-3.117	-3.125	-3.021	-2.649	-2.488	-1.799	-2.297	-2.04	-2.327	-1.78	-2.537	-1.557	-2.511	-2.184	-2.867	-2.127	-2.348	-2.069	-3.646	-2.819	-2.564
AGI_HUM1_OLIGO_A_23_P100355	"684130 ^ PPP4C ^ Protein phosphatase 4 (formerly X), catalytic subunit ^ Hs.534338 ^ NM_002720 ^ 5531"	7	0.187	-0.211	0.654	-0.544	0.399	-0.073	-0.958	0.377	0.115	-0.675	0.535	-0.19	-0.74	-0.409	-0.398	-0.191	-0.301	0.008	-0.117	-0.274	0.02	-0.067	0.212	-0.047	0.158	-0.335	-0.434	-0.97	-0.265	0.536	0.215	-0.38	0.482	0.056	-0.453	-0.094	0.226	0.248	0.08	-0.283	-0.308	-0.28	-0.488	-0.603	-0.455	-0.212	-0.449	-0.685	-0.365	-0.962	-0.201	-0.567	-0.426	-0.276	-0.548	0.898	-0.255	-0.698	0.687	-0.187	-0.454	-0.091	-0.012	-0.059	-0.266	-0.237	-0.753	-0.422	0.044	-0.019	0.604	0.313	-0.161	0.03	-0.286	-0.232	-0.706	-0.321	-0.173	-1.01	-0.03	-0.188	-0.353	-0.007	0.034	0.071	-0.297	-0.295	-0.152
AGI_HUM1_OLIGO_A_23_P100386	862760 ^ MGC34647 ^ Hypothetical protein MGC34647 ^ Hs.461214 ^ NM_152456 ^ 146433	5	2.797	2.892		2.696	2.141	1.555	2.093		2.7	3.143	4.008	2.902	3.204	3.33	3.512	3.967	3.087	3.339	3.749	1.778	3.048	2.892	1.972	2.733	2.309	3.999	2.615	3.642	2.365	2.492	2.834	2.853	2.024	2.217	1.964	3.342	3.29	2.525	3.676		2.632	2.941	2.006	2.099	3.054	2.544	3.311	1.994	1.898	2.172	2.546	2.139	4.021	2.913	3.215	3.597	2.731	3.407	3.852	3.256	3.142	2.287	2.953	1.171	2.704	3.091		3.336	2.644	4.236	2.579	2.158	2.416	1.649	2.566	2.63	1.889	1.921	2.109	0.868	2.415	2.485	2.22	2.386	1.673	2.347	3.419	2.731	2.652
AGI_HUM1_OLIGO_A_23_P100392	"689692 ^ TCEB2 ^ Transcription elongation factor B (SIII), polypeptide 2 (18kDa, elongin B) ^ Hs.172772 ^ NM_007108 ^ 6923"	0	-0.508	-0.495	-0.54	0.055	-0.509	-0.132	0.164	-0.487	-0.644	-0.29	-0.557	-0.157	-0.018	0.055	0.509	-0.437	0.003	-0.028	-0.012	-0.256	-0.459	-0.489	-0.274	-0.182	-0.035	-0.528	-0.21	0.116	-0.409	-0.652	-0.283	-0.057	0.007	-0.262	-0.199	-0.016	-0.046	-0.29	-0.192	0.064	-0.031	0.154	-0.198	-0.279	-0.392	-0.265	-0.246	0.013	-0.218	0.141	-0.042	-0.397	-0.221	0.111	0.181	-0.606	0.079	-0.008	-0.401	-0.024	-0.174	-0.135	-0.185	-0.509	-0.387	-0.59	0.641	-0.261	-0.425	-0.039	-0.222	-0.181	-0.138	-0.368	-0.233	-0.058	0.061	0.062	0.06	0.094	-0.124	-0.112	-0.065	-0.182	-0.267	-0.162	-0.206	0.003	-0.428
AGI_HUM1_OLIGO_A_23_P100413	773638 ^ EXOSC6 ^ Exosome component 6 ^ Hs.461187 ^ NM_058219 ^ 118460	9	-0.073	0.151	0.444	-0.153	-0.382	-0.424	-0.093	0.566	-0.291	-0.01	0.533	-0.268	-0.346	-0.184	-0.076	0.296	-0.116	0.178	0.392	0.04	0.156	0.145	0.302	0.195	0.466		-0.096	0.137	-0.114	-0.33	0.268	0	0.171	0.131	-0.094	0.255	0.434	0.478	0.082	0.739	0.306	0.261	0.048	-0.226	0.315	0.25	0.203	0.022	0.026	0.155	0.228	0.189		0.13	0.253	0.401	0.13	0.037	0.263	0.439	0.003	-0.401	0.284	0.39	0.078			0.136	0.036	0.085	0.098	0.222	-0.084	-0.087	0.021	0.19	-0.063	-0.052	0.006	-0.196	0.115	0.161	0.22	0.208	0.112	0.446	0.419	0.215	0.536
AGI_HUM1_OLIGO_A_23_P100420	"697092 ^ ZCCHC14 ^ Zinc finger, CCHC domain containing 14 ^ Hs.156231 ^ NM_015144 ^ 23174"	6	-0.107	-0.163	-0.402	-0.127	-0.109	-0.011	-0.427	-0.135	0.052	0.075	0.164	0.04	0.124	0.081	-0.655	-0.233	-0.281	-0.217	-0.142	-0.223	-0.22	-0.03	0.02	-0.124	-0.199	-0.003	0.072	-0.204	0.023	0.147	-0.081	-0.085	-0.02	-0.569	-0.394	0.093	-0.022	-0.374	0.101	-0.021	-0.116	-0.007	-0.432	-0.425	-0.257	-0.485	-0.377	-0.106	0.023	0.159	0.208	0.017	-0.091	-0.01	-0.179	-0.211	-0.343	-0.162	-0.3	-0.238	-0.133	-0.103	-0.273	-0.179	-0.226	-0.466	-0.293	-0.314	-0.184	-0.041	-0.1	-0.218	0.071	-0.036	-0.285	-0.115	-0.068	-0.376	-0.449	-0.451	-0.433	-0.051	-0.175	-0.169	-0.005	0.09	-0.231	0.152	-0.152
AGI_HUM1_OLIGO_A_23_P100441	689196 ^ NIP30 ^ NEFA-interacting nuclear protein NIP30 ^ Hs.396740 ^ NM_024946 ^ 80011	0	0.356	0.274	0.022	0.406	0.028	0.192	-0.105	0.135	-0.147	0.228	0.069	0.197	0.162	0.308	-0.036	0.472	-0.043	0.126	0.273	0.07	0.22	-0.034	0.063	0.332	0.044	-0.033	-0.18	0.05	0.145	0.052	0.192	0.184	0.305	0.181	0.231	0.267	0.071	0.232	0.337	0.085	0.411	0.447	0.13	0.331	0.361	0.079	-0.083	0.31	0.201	0.236	0.453	0.37	0.38	0.2	0.327	0.228	0.581	0.518	0.395	0.202	0.437	0.154	0.255	0.226	0.12	-0.007	0.257	0.12	0.205	0.233	0.068	0.2	0.014	0.131	0.216	0.184	0.155	0.354	0.353	-0.145	0.122	0.363	0.076	0.355	0.174	0.194	0.175	0.497	0.256
AGI_HUM1_OLIGO_A_23_P100469	684975 ^ TXNL4B ^ Thioredoxin-like 4B ^ Hs.134406 ^ NM_017853 ^ 54957	4	-1.547	-1.169	-1.314	-1.161	-1.063	-2.156	-2.396	-3.172	-1.724	-2.379	-3.224	-2.204	-2.082	-1.622	-2.159	-1.593	-2.574	-1.858	-2.394	-0.727	-1.23	-1.716	-1.377	-1.473	-1.396			-2.17	-1.792	-1.614	-1.473	-1.474		-1.083	-0.582				-1.622		-1.809	-1.346	-0.578	-1.635	-1.661	-0.937	-2.348	-1.403	-1.381	-1.028	-1.319			-1.522	-2.557	-2.502	-1.742	-2.455	-2.066	-1.689	-1.36	-1.828	-1.787	-1.597	-1.175			-1.337	-0.886		-1.734	-1.54	-1.357	-0.773	-1.317		-1.576	-0.954	-1.261	-1.235		-1.103	-1.86	-1.267		-1.436	-1.932	-1.301	
AGI_HUM1_OLIGO_A_23_P100478	856159 ^ MYST1 ^ MYST histone acetyltransferase 1 ^ Hs.533803 ^ NM_032188 ^ 84148	7	0.039	0.035	0.048	-0.127	-0.12	-0.693	-0.591	0.261	0.195	-0.161	0.213	-0.007	0.156	-0.102	-0.852	0.07	0.11	0.022	0.192	-0.448	0.105	-0.23	0.309	0.048	-0.097	0.337	-0.006	-0.256	-0.073	0.304	0.488	0.155	0.455	0.254	0.061	0.106	0.207		0.117		0.125	0.155	-0.111	0.139	0.127	0.145	-0.023	-0.096	0.214	-0.157	0.224	-0.058	0.004	0.103	0.004	0.806	0.268	0.184	0.993	-0.158	-0.438	-0.133	0.056	0.036	-0.171			-0.092	0.194	0.339	0.463	0.538	-0.024	0.222	0.104	0.259	-0.216	-0.088	0.271	-0.243	-0.132	0.396	-0.089	0.036	-0.125	0.176	-0.257	0.35	-0.095
AGI_HUM1_OLIGO_A_23_P100486	"696976 ^ VKORC1 ^ Vitamin K epoxide reductase complex, subunit 1 ^ Hs.324844 ^ NM_206824 ^ 79001"	1	-0.583	-0.067	-0.002	-0.319	-0.702	-0.645	-0.139	-0.177	-0.765	-0.682	-0.459	-0.307	-0.518	-0.999	-0.648	-0.812	-0.41	-0.647	-0.337	-1.055	-1.071	-0.614	-0.464	-0.674	-0.806	-0.719	-1.157	-0.882	-0.824	-1.229	-0.734	-0.52	-0.83	-0.849	-0.659	-0.558	-0.47	-0.695	-0.647	-0.559	-0.425	-0.25	-0.385	-0.525	-0.669	-0.777	-0.613	-0.757	-1.05	-0.964	-0.684	-0.503	-0.547	-0.789	-0.605	-0.589	-0.429	-0.326	-0.333	-0.3	-0.221	-0.286	0.053	-0.398	-0.358	-0.142	-0.545	-0.868	-1.059	-0.736	-1.296	-0.75	-0.841	-0.819	-0.748	-0.968	-0.509	-0.514	-0.711	-0.72	-0.736	-0.658	-0.852	-1.053	-0.803	-0.985	-0.541	-0.233	-0.65
AGI_HUM1_OLIGO_A_23_P100501	690873 ^ HMOX2 ^ Heme oxygenase (decycling) 2 ^ Hs.284279 ^ NM_002134 ^ 3163	11	0.504	0.884	1.042	0.838	0.095	0.312	0.45	0.724	0.315	0.194	0.862	0.813	0.714	0.412	1.278	0.833	0.661	0.644	0.578	0.735	0.843	0.532	0.637	0.7	0.977	0.574	0.173	0.313	0.185	-0.046	0.517	0.526	0.569	0.832	1.052	0.509	0.568	0.439	0.734	0.904	0.656	0.514	0.774	0.558	0.537	0.717	0.773	0.5	0.487	0.38	0.62	0.626	0.53	0.509	0.75	1.005	0.473	0.579	0.965	0.722	0.559	0.56	0.648	0.713	0.847	0.948	0.588	0.843	0.851	0.755	0.23	0.586	0.684	0.368	0.421	0.326	0.371	0.589	0.45	0.256	0.417	0.361	0.38	0.532	0.66	0.367	0.719	0.381	0.787
AGI_HUM1_OLIGO_A_23_P100517	686597 ^ LOC124491 ^ LOC124491 ^ Hs.487510 ^ NM_145254 ^ 124491	33	-1.004	-1.453	-1	-1.493	-1.417	-1.486	-0.207	-1.036	-1.077	-1.06	-1.247	-0.953	-1.257	-0.709	-1.986	-1.657	-1.137	-0.897	-1.134	-0.555	-0.826	-0.745	-0.674	-1.377	-0.683	-0.997	-1.02	-0.183	-0.961	-1.373	-0.729	-1.023	-0.525	-0.705	-0.459	-1.181	-0.963	-0.952	-1.093	-0.897	-1.718	-2	-1.081	-1.464	-1.03	-1.133	-0.82	-0.698	-0.976	-1.521	-1.212	-1.457	-1.534	-0.834	-0.923	-1.199	-1.37	-1.414	-2.07	-1.444	-0.726	-0.761	-1.041	-1.078	-1.737	-1.184		-1.328	-0.846	-1.477	-1.473	-0.754	-1.158	-1.001	-0.961	-1.006	-1.379	-1.42	-1.283	-1.322	-0.639	-0.767	-0.699	-0.905	-1.004	-0.927	-1.462	-1.614	-1.22
AGI_HUM1_OLIGO_A_23_P100522	"866529 ^ DNAH3 ^ Dynein, axonemal, heavy polypeptide 3 ^ Hs.526500 ^ AK027211 ^ 55567"	10	0.082	-0.188	-0.325	0.091	-0.719	-0.914	-0.537	-0.588	-0.336	-0.309	-0.384	-0.633	-0.329	-0.296	-0.28	-0.467	0.388	-0.126	0.447	-0.393	-0.18	0.098	-0.054	0.881	0.654	-0.48	-0.631	-0.069	-0.877	-0.426	-0.374	-0.288	-0.552	-0.512	-1.177	-0.042	0.21	0.1	-0.312	-0.978	-0.124	-0.305	-0.508	-0.619	-0.817	-0.186	-0.135	-0.993	-0.612	-0.65	-0.555	-0.234	-0.672	-1.087	-0.681	-0.578	-1.037	-0.914	-0.761	-0.714	-0.88	-0.688	-0.759	-0.738	-0.067	-0.724	-0.776	-0.296	-0.355	-0.33	-0.229	-0.464	-0.605	-0.454	-0.883	-0.374	-0.453	-0.425	-0.491	-0.667	-0.46	-0.244	-0.216	-0.578	-0.71	-0.787	-0.316	-0.096	-0.444
AGI_HUM1_OLIGO_A_23_P100539	"861775 ^ ABCC6 ^ ATP-binding cassette, sub-family C (CFTR/MRP), member 6 ^ Hs.442182 ^ CR609146 ^ 368"	4	-1.585		-1.79	-1.188	-2.138	-0.62	-1.35	-1.312	-2.216	-2.164	-2.17	-2.348	-1.903	-1.753		-1.64	-2.886	-1.465	-2.535	-0.86	-1.741	-1.667	-0.677	-1.223	-1.372		-1.121	-1.687	-1.357	-2.52	-1.257	-1.635	-0.887	-0.984	-1.083				-2.364		-2.194	-1.414	-1.282	-1.237	-1.23	-0.684	-1.723	-0.71	-1.087	-1.474	-1.63			-1.734	-2.589	-2.281	-1.521	-1.614	-1.835	-2.212	-1.752	-1.521	-1.851	-1.283	-1.269			-1.422	-1.948		-1.852	-0.342	-1.375	-1.386	-1.277		-1.811	-1.593	-0.763	-0.551	-0.244	-1.239	-2.12	-1.267	-1.281	-1.113	-1.903	-1.436	-1.14
AGI_HUM1_OLIGO_A_23_P100556	854189 ^  ^  ^  ^ NM_001013839 ^ 	1	0.487	0.801	0.79	0.974	0.532	0.46	0.429	0.801	0.639	0.495	0.982	0.637	0.67	0.603	-0.127	0.839	0.406	0.374	0.779	0.04	0.318	0.621	0.414	0.662	0.5	0.541	0.262	0.381	0.255	0.363	0.655	0.892	0.305	0.389	0.649	0.698	0.517	0.559	0.743	0.901	0.927	0.828	0.391	0.638	1.099	0.984	0.724	0.472	0.664	0.606	1.252	0.759	0.911	0.896	0.621	0.765	0.869	0.707	0.862	0.971	0.584	0.627	0.808	0.964	0.734	1.173		0.524	0.221	0.774	0.737	0.694	0.756	0.489	0.366	0.657	0.648	0.714	0.544	0.19	0.631	1.047	0.729	0.764	0.506	0.795	0.957	0.82	0.682
AGI_HUM1_OLIGO_A_23_P100576	"692745 ^ PSMB3 ^ Proteasome (prosome, macropain) subunit, beta type, 3 ^ Hs.82793 ^ NM_002795 ^ 5691"	0	-0.332	-0.373	0.014	-0.172	-0.104	-0.341	-0.237	-0.128	-0.56	-0.783	-0.372	-0.562	-0.835	-0.467	-0.208	-0.785	-0.853	-0.696	-0.444	-0.188	-0.15	-0.698	-0.571	-0.443	-0.747	-0.922	-0.618	-0.552	-0.786	-0.589	-0.292	-0.45	-0.264	-0.468	-0.667	-0.883	-0.987	-0.625	-0.68	-0.647	-0.272	-0.345	-0.31	-0.689	-0.636	-0.786	-0.854	-0.415	-0.529	-0.442	-0.362	-0.995	-0.99	-0.52	-0.51	-0.369	-0.715	-0.554	-0.316	-0.795	-0.545	-0.592	-0.219	-0.691	-0.57	-0.938	-0.849	-0.306	0.01	-0.587	-0.392	-0.307	-0.346	-0.504	-0.476	-0.646	-0.777	-0.845	-0.225	-0.406	-0.373	-0.725	-0.563	-0.698	-0.575	-0.601	-0.868	-0.638	-1.187
AGI_HUM1_OLIGO_A_23_P100602	693974 ^ TBCD ^ Tubulin-specific chaperone d ^ Hs.464391 ^ NM_005993 ^ 6904	10	0.066	0.328	0.256	0.241	0.466	-0.317	0.671	0.454	0.639	0.116	0.432	0.011	0.34	-0.109	-1.115	0.267	0.031	0.033	0.183	-0.224	0.119	-0.19	0.344	0.35	0.045	0.257	-0.04	0.518	-0.009	0.262	0.137	0.408	-0.075	0.116	0.302	0.292	0.168	0.056	0.337	-0.011	0.21	0.244	-0.01	0.072	0.2	0.219	-0.003	-0.318	0.123	-0.445	-0.035	0.074	0.154	0.065	0.095	0.353	0.01	0.065	0.108	0.575	-0.059	-0.024	0.502	0.278	0.533	0.344		0.252	-0.002	0.227	0.548	-0.057	0.304	0.078	-0.022	0.101	0.317	0.177	0.263	-0.337	0.155	0.459	0.167	0.082	0.091	0.333	0.168	0.211	-0.278
AGI_HUM1_OLIGO_A_23_P100632	689578 ^ HN1 ^ Hematological and neurological expressed 1 ^ Hs.532803 ^ NM_001002033 ^ 51155	3	-1.243	-1.332	-1.001	-0.859	-1.397	-1.287	-1.234	-1.295	-1.846	-1.476	-1.666	-1.543	-1.693	-1.6	-1.8	-1.747	-1.528	-1.483	-1.357	-1.664	-1.535	-1.832	-1.635	-1.913	-2.307	-2.063	-2.222	-1.955	-2.044	-2.292	-2.273	-1.756	-2.004	-1.917	-1.962	-1.818	-2.101	-1.597	-1.712	-2.135	-1.001	-1.414	-1.711	-1.727	-1.896	-2.116	-1.873	-1.921	-2.003	-1.965	-1.348	-1.211	-1.614	-2.123	-1.912	-1.988	-1.841	-1.629	-1.846	-1.192	-1.126	-1.072	-1.045	-1.591	-1.482	-1.442	-1.464	-1.494	-1.653	-1.949	-2.237	-1.991	-1.443	-1.546	-1.636	-1.93	-1.91	-1.612	-1.541	-1.793	-1.508	-1.907	-2.051	-1.67	-1.839	-1.732	-1.661	-1.062	-1.38
AGI_HUM1_OLIGO_A_23_P100654	859803 ^ ZBTB4 ^ Zinc finger and BTB domain containing 4 ^ Hs.35096 ^ NM_020899 ^ 57659	2	1.147	1.415	1.374	1.631	1.861	1.214	1.652	1.167	1.789	1.648	1.48	1.405	1.366	1.65	0.133	1.13	1.323	1.242	1.438	1.365	1.256	1.239	1.124	1.119	0.941	1.793	1.774	1.686	1.712	1.895	1.452	1.655	1.127	1.119	1.004	1.495	1.424	1.144	1.432	1.312	1.427	1.648	1.324	1.47	1.458	1.158	1.231	1.416	1.433	1.609	1.15	1.148	1.329	1.519	1.289	1.038	1.628	1.383	1.385	1.096	1.387	1.412	1.258	1.527	1.332	1.343	1.431	1.386	1.083	1.209	1.877	1.202	1.494	1.295	1.681	1.271	1.795	1.397	1.359	1.023	1.348	1.495	1.457	1.469	1.374	1.285	1.708	1.395	1.118
AGI_HUM1_OLIGO_A_23_P100660	"682423 ^ SERPINF1 ^ Serine (or cysteine) proteinase inhibitor, clade F (alpha-2 antiplasmin, pigment epithelium derived factor), member 1 ^ Hs.532768 ^ NM_002615 ^ 5176"	3	2.069	2.699	0.8	1.63	1.844	1.977	2.173	2.154	0.978	0.944	1.336	1.706	0.956	0.791	0.912	0.786	1.15	1.213	1.254	0.572	0.716	1.938	1.369	-0.033	0.234	0.806	0.651	0.818	1.31	1.09	1.27	1.37	1.046	1.188	1.502	0.826	0.924	0.871	1.089	1.344	0.901	1.028	1.636	1.792	1.611	1.949	1.797	1.8	0.771	0.495	1.027	1.279	1.701	1.138	1.218	1.287	1.389	1.468	1.676	0.974	1.692	1.746	1.926	1.499	1.815	1.999	1.215	0.697	0.681	0.726	0.798	1.625	1.773	1.294	1.769	0.772	1.105	0.759	1.45	1.343	1.488	1.53	1.382	1.571	1.654	0.692	1.497	1.568	1.21
AGI_HUM1_OLIGO_A_23_P100676	858345 ^ C17orf31 ^ Chromosome 17 open reading frame 31 ^ Hs.448342 ^ NM_017575 ^ 23293	1	0.487	0.945	0.499	0.718	0.605	0.426	1.157	0.697	0.641	0.314	0.992	0.536	0.835	0.554		0.695	0.181	0.651	0.979	0.501	0.428	0.648	0.66	0.48	0.501		0.398	1.055	0.656	0.506	0.496	0.837	0.382	0.286	0.247	0.864	1.089	0.8	0.82		0.426	0.64	0.454	0.447	0.758	0.723	0.657	0.732	0.453	0.596	0.718		0.762	0.448		0.666	0.569	0.977	0.697	0.727	0.47	0.523	0.771	0.649	0.579			0.84	0.509		0.807	0.505	0.581	0.343	0.388	0.477	0.542	0.533	0.638	-0.083	0.53	0.867	0.4	0.411	0.376	0.469	0.166	0.283	0.537
AGI_HUM1_OLIGO_A_23_P100693	866798 ^ HELZ ^ Hypothetical protein LOC284019 ^ Hs.370140 ^ NM_014877 ^ 9931	10	-1.04	-0.598	-1.448	-0.546	-0.964	-0.803	-0.89	-1.44	-0.665	-0.801	-1.019	-1.187	-0.893	-0.666	-2.035	-0.791	-0.859	-0.372	-0.668	-0.994	-0.974	-1.006	-1.283	-0.987	-1.325	-1.137	-1.048	-0.583	-0.9	-0.835	-1.21	-0.765	-1.474	-1.059	-0.884	-0.779	-1.485	-1.073	-0.78	-1.224	-0.519	-0.683	-0.895	-1.232	-1.032	-1.134	-1.109	-0.774	-0.993	-0.885	-0.592	-0.871	-0.774	-1.188	-1.746	-1.501	-1.027	-0.893	-1.218	-0.923	-1.256	-0.979	-0.805	-1.091	-0.533	-1.354	-1.325	-1.114	-1.104	-0.714	-1.223	-1.284	-0.581	-0.923	-0.98	-0.897	-0.78	-1.196	-1.145	-1.013	-0.845	-0.969	-1.006	-1.151	-1.621	-1.465	-0.766	-0.617	-0.972
AGI_HUM1_OLIGO_A_23_P100704	853610 ^ MAPK7 ^ Mitogen-activated protein kinase 7 ^ Hs.150136 ^ NM_139033 ^ 5598	1	0.249	0.656	0.828	0.864	-0.162	0.404	0.66	0.521	0.06	0.523	0.654	0.591	0.531	0.164	1.268	0.407	0.42	0.665	0.754	0.244	0.161	0.328	0.819	0.805	0.617	0.473	0.388	0.798	0.247	-0.275	0.07	0.369	0.439	0.284	0.367	0.762	0.767	0.698	0.596	1.008	0.818	0.733	0.49	0.332	0.446	0.396	0.525	0.207	0.378	0.483	0.698	0.335	0.341	0.538	0.656	0.042	0.349	0.703	0.369	0.528	0.511	0.565	0.83	0.419	0.619	0.451	0.328	0.473	0.131	0.677	-0.111	0.143	0.438	0.227	0.531	0.513	0.565	0.411	0.838	0.509	0.589	0.191	0.517	0.511	0.592	0.477	0.333	0.567	0.122
AGI_HUM1_OLIGO_A_23_P100711	697952 ^ PMP22 ^ Peripheral myelin protein 22 ^ Hs.372031 ^ NM_000304 ^ 5376	12	2.306	2.811	1.945	2.4	1.945	2.359	2.073	2.16	1.474	1.869	1.684	2.273	1.997	1.889	1.926	1.377	1.976	2.012	1.968	1.883	1.892	2.239	1.761	1.053	1.003	1.783	1.764	1.647	2.221	1.968	2.121	2.509	1.72	1.574	1.65	1.685	1.646	1.795	2.002	2.079	2.128	2.56	1.814	1.988	2.019	2.014	2.026	2.178	1.69	1.554	1.648	2.071	2.135	1.993	2.075	1.835	2.127	2.188	2.03	2.359	2.589	2.545	2.622	2.215	2.112	1.869	2.412	1.932	1.797	1.863	1.539	2.12	2.132	1.981	2.332	1.655	1.721	1.546	2.17	1.781	1.933	2.221	2.019	2.091	2.066	1.507	2.156	2.49	1.698
AGI_HUM1_OLIGO_A_23_P100764	870199 ^ CGI-69 ^ CGI-69 protein ^ Hs.514216 ^ NM_016016 ^ 51629	47	-0.223	0.265	0.667	-0.251	0.265	-0.277	0.334	0.491	0.46	-0.147	0.685	0.028	-0.133	-0.231	0.046	0.076	0.315	0.306	0.62	-0.306	-0.01	-0.067	0.555	0.189	0.498	0.199	-0.215	0.028	-0.589	-0.063	-0.121	-0.139	0.022	-0.053	0.035	0.42	0.684	0.478	0.314	0.617	-0.002	0.163	0.058	0.112	0.035	0.278	0.137	-0.131	-0.055	-0.326	0.275	-0.004	0.014	0.052	-0.14	0.478	-0.122	-0.384	0.493	0.3	-0.287	0.091	0.394	0.241	0.027	0.739	0.459	-0.088	-0.106	-0.002	0.039	-0.018	-0.108	-0.25	0.098	0.357	0.019	0.27	0.396	-0.145	0.304	0.336	-0.029	-0.11	0.023	0.144	-0.38	0.084	0.328
AGI_HUM1_OLIGO_A_23_P10077	866509 ^ PNPLA2 ^ Patatin-like phospholipase domain containing 2 ^ Hs.118463 ^ NM_020376 ^ 57104	24	1.026		0.448	1.202	2.363	2.499	2.268	3.106	1.122	1.317	2.68	0.374	0.662	0.398	0.981	1.571	-0.094	0.407	0.355	0.706	1.154	0.986	1.041	0.777	0.572	1.2	0.629	0.838	1.023	1.032	1.867	1.371	0.757	0.786	0.542	0.443			0.68		0.627	0.693	1.021	0.533	0.791	1.946	1.42	1.35	0.339	0.425	0.319			0.993	1.539	2.308	1.046	1.2	2.058	0.528	0.626	0.602	0.83	0.902	0.949			1.105	1.395	1.074	1.382	2.392	1.479	0.775	1.503	0.862	0.575	0.34	1.579	0.746	2.142	0.706	0.146	1.488	0.674	1.005	1.449	0.429	1.066
AGI_HUM1_OLIGO_A_23_P100795	844398 ^ STAT3 ^ Signal transducer and activator of transcription 3 (acute-phase response factor) ^ Hs.463059 ^ NM_213662 ^ 6774	7	1.373	0.953	1.495	0.953	1.381	1.265	0.29	1.225	0.782	0.574	1.307	0.853	0.945	1.125		1.107	0.594	0.942	0.933	0.753	0.948	0.976	0.756	0.814			0.57	-0.047	0.773	1.299	1.018	0.624	0.858	0.854		0.662			1.287		0.692	0.539	0.415	0.335	0.913	0.539	0.964		0.454		0.657			0.768	0.643	1.412	1.293	0.824	1.816	0.792	1.029	0.708	0.842	0.964	0.636			0.56	1.11	0.8	0.883	0.887		0.702	0.482		0.109	0.433	0.77	0.111	0.611	1.111	0.812	0.614	0.702	1.02	1.077	1.1	0.751
AGI_HUM1_OLIGO_A_23_P100802	689543 ^  ^  ^  ^ NM_001040431 ^ 	3	0.338	0.279	0.428	0.568	0.706	0.438	0.843	0.582	0.361	0.4	0.109	0.285	0.436	0.512	0.077	0.423	0.211	0.143	0.499	0.456	0.295	0.164	0.004	0.444	0.282	0.209	0.241	0.485	0.512	0.492	0.279	0.316	0.207	0.315	0.152	0.424	0.178	0.316	0.338	0.036	0.505	0.528	0.249	0.396	0.458	0.23	0.27	0.26	0.473	0.056	0.64	0.448	0.674	0.28	0.336	0.16	0.371	0.363	-0.084	0.612	0.51	0.371	0.482	0.582	0.441	0.489	0.113	0.285	0.402	0.251	0.165	0.258	0.183	0.057	0.275	0.292	0.036	0.202	0.415	0.265	0.267	0.279	0.287	0.367	0.697	0.42	0.369	0.371	0.029
AGI_HUM1_OLIGO_A_23_P100868	687018 ^  ^  ^  ^ NM_001033580 ^ 	4	-0.529	-0.758	-0.337	-0.049	-1.042	-0.656	-0.875	-0.947	-1.045	-0.7	-0.866	-0.645	-0.355	-0.369	-1.456	-0.779	-0.691	-0.7	-0.582	-0.999	-1.076	-0.854	-0.389	-0.825	-0.629	-0.499	-0.444	-0.438	-0.359	-0.674	-0.941	-0.598	-0.607	-0.772	-0.607	-0.267	-0.459	-0.528	-0.381	-0.637	-0.548	-0.407	-0.63	-0.543	-0.528	-0.804	-0.866	-0.983	-0.733	-0.451	-0.269	-0.2	-0.485	-0.685	-0.486	-0.893	-0.458	-0.592	-1.048	-0.054	-0.338	-0.454	-0.463	-0.714	-0.919	-0.602	-0.765	-0.929	-1.044	-0.577	-0.998	-0.779	-0.612	-0.385	-0.851	-0.263	-0.38	-0.267	-0.786	-0.515	-0.511	-0.531	-0.636	-0.579	-0.335	-0.387	-0.135	-0.43	0.187
AGI_HUM1_OLIGO_A_23_P100883	691818 ^ JJAZ1 ^ Joined to JAZF1 ^ Hs.462732 ^ NM_015355 ^ 23512	6	-0.719	-0.583	-0.959	-0.783	-0.83	-1.055	-0.768	-1.092	-0.469	-0.409	-0.936	-0.956	-0.577	-0.441	-1.247	-0.886	-0.669	-0.628	-0.88	-0.632	-0.603	-0.548	-0.885	-0.237	-0.495	-0.606	-0.303	-0.443	-0.276	-0.418	-0.709	-0.353	-0.748	-0.809	-0.805	-0.655	-0.669	-0.784	-0.526	-0.834	-0.615	-0.709	-0.974	-0.697	-0.656	-0.817	-0.529	-0.712	-0.606	-0.789	-0.659	-0.321	-0.625	-0.811	-0.909	-0.975	-0.923	-0.927	-1.081	-0.905	-0.617	-0.553	-0.978	-0.861	-0.552	-0.426	-0.376	-0.621	-0.841	-0.533	-0.256	-1.002	-0.686	-0.475	-0.918	-0.542	-0.636	-0.947	-0.999	-1.047	-0.453	-0.66	-0.57	-0.704	-0.734	-0.653	-0.587	-0.447	-0.674
AGI_HUM1_OLIGO_A_23_P100963	774127 ^ MGC29671 ^ Hypothetical protein MGC29671 ^ Hs.511912 ^ NM_182538 ^ 201305	48	-0.14		-0.353	-0.472	-1.711	-0.835	-0.948	-0.858	-1.612	-1.307	-1.02	-0.798	-0.08	-0.585		-0.491	-0.741	-0.104	-0.275	-0.267	-0.627	-0.157		-0.481	-0.061		-0.758	-0.849	-0.646	-1.403	-0.495		-0.209	-0.134	-0.137				-0.677		-0.313	-0.53	-0.547	-0.372	-0.766	-0.085	-0.71	-0.27	-0.204		-0.333	-0.843		-0.297	-0.408	-0.604	-0.597	-0.406	-0.913		-0.656	-0.574	-0.788	-0.579				-0.354	-0.758		-0.846	-0.078	-0.246	-0.327	-0.095		-0.8	-0.341	-0.201	-0.676	-0.297	-0.044	-0.346	-0.025	-0.299	-0.153	-0.378	-0.131	-0.001
AGI_HUM1_OLIGO_A_23_P101007	688870 ^ LOC147111 ^ Hypothetical protein LOC147111 ^ Hs.106137 ^ NM_178493 ^ 147111	17	-1.239	-1.099	-1.087	-1.107	-1.964	-1.8	-0.613	-1.35	-1.512	-1.634	-0.731	-1.801	-1.703	-1.25	-1.069	-1.107	-1.451	-0.735	-1.067	-0.689	-1.077	-0.673	-0.939	-0.777	-1.148	-1.181	-0.975	-1.203	-1.024	-1.384	-0.831	-1.045	-0.586	-0.54	-0.834	-1.125			-1.389		-0.816	-0.934	-0.932	-0.875	-0.95	-0.892	-1.613	-1.057	-0.794	-1.021	-1.075	-1.335		-1.242	-0.876	-1.091	-1.298	-1.25	-1.302	-1.105	-1.603	-1.184	-1.326	-1.391	-0.77			-1.495	-1.163	-1.158	-1.66	-0.521	-1.482	-1.132	-1.193		-1.343	-0.996	-1.02	-0.996	-0.758	-0.292	-0.992	-1.065	-1.231	-1.169	-1.718	-0.879	-0.445
AGI_HUM1_OLIGO_A_23_P101013	688220 ^ EVER1 ^ Epidermodysplasia verruciformis 1 ^ Hs.16165 ^ NM_007267 ^ 11322	3	-0.115	0.043	-0.081	-0.091	-0.639	-0.852	-0.215	-0.14	-0.589	-0.876	-0.324	-0.301	-0.36	-0.966	-1.441	-0.597	-0.357	-0.424	-0.177	-0.958	-0.874	-0.798	-0.569	-0.262	-0.435	-0.923	-1.199	-0.765	-1.263	-1.295	-1.064	-0.741	-1.034	-0.709	-1.019	-0.702	-0.63	-0.729	-0.585	-0.882	-0.35	-0.802	-0.627	-0.709	-0.807	-0.462	-0.445	-0.911	-0.732	-1.213	-0.57	-0.51	-0.366	-0.899	-0.743	-0.509	-0.655	-0.781	-0.63	-0.105	-0.653	-0.548	-0.236	-0.545	-0.294	-0.343	-1.33	-0.591	-0.848	-0.768	-0.809	-0.783	-0.439	-0.653	-0.484	-0.602	-0.906	-0.206	-0.461	-0.736	-0.705	-0.383	-0.685	-0.635	-0.473	-0.362	-0.412	-0.481	-0.521
AGI_HUM1_OLIGO_A_23_P101093	"695811 ^ COPZ2 ^ Coatomer protein complex, subunit zeta 2 ^ Hs.37482 ^ NM_016429 ^ 51226"	12	1.651	2.268	1.899	1.907	1.484	1.57	2.056	2.015	1.11	1.422	1.888	1.924	1.38	0.997	0.965	1.56	1.526	1.425	1.781	1.275	1.384	1.95	1.398	1.13	1.214	1.108	0.725	1.085	1.506	1.104	1.525	1.483	1.097	1.399	1.441	1.551	1.518	1.382	1.74	1.667	1.774	1.651	1.53	1.491	1.637	1.3	1.544	1.265	1.403	1.275	1.609	1.737	2.05	1.453	1.802	1.581	1.583	1.706	1.802	2.195	2.148	2.126	2.3	1.92	1.964	2.298	1.642	1.562	1.258	1.59	1.169	1.388	1.707	1.382	1.738	1.566	1.86	1.494	1.902	1.011	1.584	1.708	1.353	1.532	1.56	1.263	2.036	1.651	1.363
AGI_HUM1_OLIGO_A_23_P101111	"684448 ^ CTDP1 ^ CTD (carboxy-terminal domain, RNA polymerase II, polypeptide A) phosphatase, subunit 1 ^ Hs.465490 ^ NM_004715 ^ 9150"	1	0.763	1.008	1.343	1.053	0.277	0.377	1.148	1.045	0.663	0.794	1.446	0.976	1.371	0.726	0.434	0.899	1.056	1.059	1.232	0.359	0.62	0.954	1.269	1.018	0.945	1.243	0.672	1.216	0.576	0.447	0.939	1.09	1.157	0.641	0.61	1.164	0.915	1.06	1.361	1.344	1.195	1.205	0.57	0.96	0.923	0.756	0.946	0.637	1.03	0.812	1.065	0.976	0.934	0.853	1.296	1.215	0.87	1.216	1.235	1.257	0.913	0.964	1.271	1.11	1.1	0.925	0.774	0.974	0.688	1.216	1.176	0.979	0.793	0.829	0.852	0.931	0.788	1.142	1.194	0.468	0.962	1.102	1.006	0.902	0.997	1.171	0.942	1.199	0.947
AGI_HUM1_OLIGO_A_23_P101121	692025 ^  ^  ^  ^ THC2404912 ^ 	4	-1.572	-0.954	-1.408	-0.311	-0.764	-0.676	-0.97	-0.711	-1.38	-1.342	-1.647	-1.621	-1.483	-1.317	-1.781		-1.612	-1.466	-1.417	-0.772	-0.895	-1.105	-1.33	-0.865	-1.06	-1.474	-1.581	-1.724	-1.465	-1.375	-0.987	-0.836	-1.049	-1	-0.321	-1.46			-1.538		-1.386	-0.662	-1.051	-1.114	-1.35	-1.083	-1.064	-0.95	-1.012	-1.035	-1.149			-1.137	-1.143	-1.188	-1.277	-1.293	-2.013	-1.077	-1.137	-1.383	-1.531	-1.385	-1.186			-0.904	-0.877		-1.271	-1.056	-1.035	-0.696	-1.011	-1.142	-1.294	-0.592	-1.085	-0.67	-0.78	-1.044	-1.265	-0.929	-0.867	-0.651	-0.993	-1.13	-1.268
AGI_HUM1_OLIGO_A_23_P101185	689985 ^ NARS ^ Asparaginyl-tRNA synthetase ^ Hs.465224 ^ NM_004539 ^ 4677	2	-0.459	-0.379	-0.39	-0.167	0.04	0.112	-0.396	-0.193	-0.216	-0.205	-0.514	-0.328	-0.28	-0.077	-0.726	-0.32	-0.414	-0.23	-0.534	-0.115	-0.212	-0.316	-0.447	-0.252	-0.577	-0.453	-0.206	-0.445	-0.139	0.186	-0.455	-0.49	-0.271	-0.194	-0.179	-0.428	-0.724	-0.43	-0.521	-0.706	-0.343	-0.275	-0.189	-0.268	-0.2	-0.264	-0.272	0.122	-0.159	-0.345	-0.135	-0.505	-0.229	-0.406	-0.512	-0.424	-0.584	-0.465	-0.412	-0.372	-0.371	-0.311	-0.386	-0.458	-0.341	-0.662	-0.405	-0.393	-0.244	-0.249	-0.075	-0.369	-0.044	-0.559	-0.42	-0.342	-0.492	-0.686	-0.325	-0.307	-0.122	-0.379	-0.37	-0.434	-0.282	-0.335	-0.315	-0.316	-0.152
AGI_HUM1_OLIGO_A_23_P101193	846768 ^ MYO5B ^ Myosin VB ^ Hs.445218 ^ AK025336 ^ 4645	0	1.214	1.385	2.282	2.461	1.324	1.571	1.232	1.734	1.363	1.758	1.93	1.386	1.924	1.782	2.092	2.445	2.035	1.959	1.937	1.824	1.838	1.668	1.952	1.741	1.478	2.022	1.911	1.976	1.937	1.503	1.98	2.125	1.954	1.61	1.548	2.152	2.077	2.103	1.988	1.935	2.385	2.137	1.637	1.626	2.019	1.442	1.614	1.671	1.908	2.224	2.128	1.748	1.633	1.992	2.039	2.079	2.289	2.39	2.532	2.201	1.966	1.825	2.013	2.19	2.609	2.104	1.537	1.938	1.942	2.221	1.518	1.522	1.929	1.635	1.658	1.66	1.812	2.118	1.826	1.408	1.947	2.013	1.973	2.231	1.647	2.091	1.713	1.668	1.814
AGI_HUM1_OLIGO_A_23_P101208	690446 ^ CYB5 ^ Cytochrome b-5 ^ Hs.465413 ^ NM_001914 ^ 1528	11	1.374	1.749	1.012	1.418	1.758	1.972	2.197	1.865	1.524	1.82	1.947	1.662	1.843	1.901	2.892	2.925	1.134	1.247	1.478	3.17	2.924	1.66	1.914	2.243	2.195	2.083	2.174	2.082	1.702	1.278	1.769	1.764	1.245	2.589	2.768	1.287	1.315	1.012	1.73	1.593	1.192	1.206	3.449	1.287	1.413	2.706	2.646	2.401	2.192	2.24	1.382	1.359	1.817	2.24	2.258	1.739	1.511	1.718	1.448	1.517	1.478	1.287	1.398	1.81	2.469	1.65	1.629	3.042	2.886	1.864	1.265	1.79	1.936	1.61	1.595	1.543	2.082	1.809	1.887	2.023	2.184	1.2	1.387	1.54	1.292	1.307	2.117	1.327	1.266
AGI_HUM1_OLIGO_A_23_P10121	690138 ^ SFRP1 ^ Secreted frizzled-related protein 1 ^ Hs.213424 ^ NM_003012 ^ 6422	18	0.824	0.28	0.833	-0.387	-0.449	-0.645	-0.381	-0.271	1.826	1.448	1.681	1.294	1.307	1.342	1.661	1.57	1.62	1.569	2.024	1.522	1.409	2.07	1.555	0.892	1.043	1.864	1.821	1.898	1.443	1.344	0.606	0.5	1.533	0.191	0.434	0.956	1.024	0.352	0.629	0.373	0.496	0.881	1.378	0.868	0.949	1.239	1.391	1.667	1.828	2.076	1.348	1.369	0.756	1.168	1.27	1.379	1.528	1.38	1.611	0.392	1.336	1.317	1.733	1.975	2.133	1.503	1.632	1.3	1.509	0.67	0.982	0.547	0.278	0.286	0.893	0.206	-0.134	-0.071	0.484	-0.642	-0.477	0.595	1.177	0.972	1.233	0.987	0.711	1	1.614
AGI_HUM1_OLIGO_A_23_P101237	682745 ^ C18orf21 ^ Chromosome 18 open reading frame 21 ^ Hs.37883 ^ NM_031446 ^ 83608	14	-0.377	-0.264	-0.204	-0.111	-0.115	0.008	0.503	-0.032	-0.099	-0.227	-0.279	-0.385	-0.071	-0.191	-0.541	-0.136	-0.428	-0.205	0	0.026	-0.168	-0.06	-0.299	-0.1	0.051	-0.289	-0.082	0.249	-0.021	0.091	-0.265	-0.346	-0.088	0.141	0.152	-0.367	-0.398	0.058	-0.172	-0.139	-0.14	-0.356	-0.372	-0.23	-0.256	-0.306	-0.105	-0.326	-0.191	-0.303	-0.242	-0.064	-0.193	-0.299	-0.346	-0.309	-0.339	-0.478	-0.594	-0.367	-0.072	-0.231	0.114	-0.138	-0.192	-0.087	-0.141	-0.079	-0.122	-0.382	0.274	0.011	-0.325	-0.037	-0.111	-0.097	-0.325	0.074	-0.465	-0.145	-0.388	-0.384	-0.2	-0.151	-0.064	-0.147	-0.544	-0.68	-0.432
AGI_HUM1_OLIGO_A_23_P101240	853936 ^ LOC147645 ^ Hypothetical protein LOC147645 ^ Hs.293236 ^ CR626634 ^ 147645	57	-0.551	-0.405	0.023	0.036	-0.612	-0.5	-0.725	-0.278	-0.194	-0.265	0.017	-1.833	-1.487	-1.942	0.804	0.694	0.333	0.102	0.033	0.329	0.179	-0.163	-0.855	0.109	0.022	-1.706	-1.943	-1.91	-0.668	-0.682	0.286	0.315	-0.064	-1.052	-1.228	0.333	0.478	-0.323	-0.339	-0.225	0.269	0.299	0.399	0.531	0.445	0.282	0.209	0.474	-0.151	0.276	0.116	0.427	0.198	0.255	0.294	0.589	0.43	0.389	0.738	-0.187	-0.433	-0.424	-0.388	0.442	0.417	0.356	0.288	0.327	0.26	0.384	0.162	0.301	-0.177	-0.199	-0.3	-0.128	-0.07	-0.095	-0.279	0.056	-0.359	0.328	0.493	0.429	0.462	0.453	0.369	0.689	0.555
AGI_HUM1_OLIGO_A_23_P101246	681518 ^ LOC147645 ^ Hypothetical protein LOC147645 ^ Hs.293236 ^ BC016993 ^ 147645	5	2.016	2.111	2.625	2.524	1.695	2.476	2.273	2.343	1.891	2.382	2.301	2.316	3.081	2.93	2.929	3.456	2.725	2.764	3.079	2.706	2.607	2.654	3.54	2.367	2.266	3.793	3.347	3.587	2.943	2.617	2.97	2.886	2.903	2.511	2.558	3.466	3.289	3.223	3.978	3.354	2.984	2.904	2.167	2.042	2.709	2.286	2.792	1.918	2.216	2.39	3.159	3.115	2.778	2.658	3.373	2.967	2.65	3.215	2.937	3.081	3.041	2.715	2.801	3.004	3.009	3.052	2.768	3.035	2.866	3.748	2.627	2.618	2.45	1.726	2.119	2.346	2.464	2.368	2.315	1.325	2.566	2.645	3.058	2.719	2.84	2.82	2.091	1.873	2.335
AGI_HUM1_OLIGO_A_23_P10127	844874 ^ SFRP1 ^ Secreted frizzled-related protein 1 ^ Hs.213424 ^ NM_003012 ^ 6422	18	0.799	0.415	0.813	-0.027	-0.732	-0.671	-0.238	-0.471	1.146	1.449	1.401	1.401	1.658	1.426	2.03	1.892	1.64	1.604	1.554	1.368	1.275	1.902	1.669	1.277	1.145	1.693	1.666	1.53	0.996	0.605	0.459	0.682	1.245	0.297	0.325	1.236	1.427	0.794	1.115	1.013	0.825	1.044	1.311	1.316	1.358	1.342	1.679	1.672	1.976	1.994	1.638	1.88	1.394	1.325	1.418	1.118	1.441	1.567	1.412	0.896	1.622	1.363	1.418	2.137	2.402	1.569	1.609	1.536	1.289	1.008	0.522	0.554	0.228	0.173	0.695	0.294	-0.173	0.057	0.23	-0.468	-0.374	0.515	1.132	0.597	1.143	0.846	1.048	1.331	1.544
AGI_HUM1_OLIGO_A_23_P101272	855361 ^ FLJ20626 ^ Hypothetical protein FLJ20626 ^ Hs.467406 ^ NM_017908 ^ 55663	1	0.525	0.466	0.377	0.585	0.324	1.1	0.649	0.834	0.353	0.686	0.982	0.527	0.838	0.66	0.636	0.708	0.544	0.731	1.029	0.397	0.475	0.561	0.958	0.914	1.168	0.804		0.968	0.563	0.435	0.458	0.581	0.638	0.518	0.724	0.808	0.865	0.989	1.011	0.945	0.719	0.599	0.429	0.708	0.615	0.756	0.831	0.626	0.721	0.769	0.814	0.73	0.546	0.585	0.822	0.766	0.426	0.515	0.306	0.573	0.468	0.384	0.506	0.698	0.357	0.591	0.309	0.527	0.367	0.761	0.662	0.515	0.488	0.529	0.492	0.887	0.482	0.431	0.806	0.387	0.749	0.489	0.755	0.502	0.82	0.721	0.576	0.376	0.622
AGI_HUM1_OLIGO_A_23_P101281	695267 ^ ZNF587 ^ Zinc finger protein 587 ^ Hs.288995 ^ AK000820 ^ 84914	14	-0.35	-0.588	-0.355	-0.064	-1.02	-0.444	-0.519	-0.746	-0.625	-0.36	-0.742	-0.877	-0.396	-0.303	-1.464	-0.692	-0.244	-0.301	-0.258	-0.436	-0.341	-0.124	-0.552	-0.52	-0.126	-0.453	-0.385	0.118	-0.823	-0.533	-0.45	-0.522	-0.442	-0.474	-0.493	-0.263	-0.408	-0.26	-0.627	-0.75	-0.154	-0.716	-0.336	-0.31	-0.628	-0.479	-0.295	-0.606	-0.364	-0.407	-0.609	-0.181	-0.56	-0.705	-0.803	-1.047	-0.689	-0.412	-0.732	-0.471	-0.435	-0.439	-0.392	-0.323	-0.608	-1.04		-0.213	-0.5	-0.447	-0.158	-0.476	-0.454	-0.332	-0.545	-0.456	-0.487	-0.372	-0.561	-0.259	-0.377	-0.697	-0.133	-0.357	-0.636	-0.614	-0.612	-0.507	-0.368
AGI_HUM1_OLIGO_A_23_P101297	685256 ^ EML2 ^ Echinoderm microtubule associated protein like 2 ^ Hs.24178 ^ NM_012155 ^ 24139	10	1.411	1.121	1.257	1.07	1.199	0.558	0.565	1.622	2.03	1.699	2.149	1.498	1.721	1.464	0.791	1.383	1.644	1.417	1.477	1.08	1.468	1.569	1.523	1.33	1.472	2.05	1.693	1.276	0.555	1.478	1.464	1.264	1.527	1.447	-0.457	1.873	1.681	1.309	1.754		1.468	1.576	1.189	1.115	1.491	1.449	1.763	-0.198	1.188	1.218	1.569	0.971	1.19	1.16	1.293	1.906	1	0.911	1.646	1.081	0.781	0.741	0.737	1.267	1.415	0.291		1.552	1.251	1.554	1.644	1.409	0.937	1.304	1.341	1.697	1.251	1.343	1.165	0.649	1.391	1.61	1.31	1.482	1.531	1.48	1.458	1.271	1.49
AGI_HUM1_OLIGO_A_23_P101303	854887 ^  ^  ^  ^ ENST00000221462 ^ 	13	0.717	0.835	0.628	0.664	0.653	0.369	0.859	0.564	1.032	0.677	0.935	0.701	0.814	0.647	0.447	1.035	0.876	0.715	1.032	0.782	0.932	0.87	1.138	1.159	1.027	0.989	0.881	1.119	0.287	0.532	0.659	0.75	0.525	1.098	1.151	1.022	0.98	0.932	1.116	0.538	0.697	0.659	0.763	0.607	1.049	1.052	0.948	0.555	0.473	0.205	0.569	0.628	0.87	0.829	0.721	0.825	0.904	0.459	0.492	0.844	0.725	0.701	0.799	0.912	1.039	0.58	0.192	1.066	0.761	0.746	0.79	0.546	0.45	0.638	0.477	1.096	0.585	0.535	0.852	0.339	0.989	0.906	0.992	0.671	1.108	0.82	0.856	0.728	0.78
AGI_HUM1_OLIGO_A_23_P101308	854748 ^  ^  ^  ^ ENST00000221462 ^ 	1	0.861	0.855	0.894	0.56	1.017	0.151	0.653	0.989	1.32	1.113	1.46	0.919	1.345	0.593	1.103	1.629	0.786	1.055	1.401	0.6	1.316	0.995	1.31	1.189	0.895	1.248	1.151	1.143		1.242	0.971	1.163	0.918	1.063	0.654	1.348			1.462		0.964	1.05	0.964	0.533	1.477	1.501	1.337	0.777	0.652	0.974	0.99			0.746	0.915	1.815	1.249	0.859	1.352	1.288	0.86	0.978	1.172	1.028	1.007			1.481	1.067	1.354	1.313	0.928	0.876	0.699	1.007	1.546	1.234	0.997	1.214	0.461	0.846	1.175	1.277	0.914	0.775	0.787	1.51	0.974	1.142
AGI_HUM1_OLIGO_A_23_P101332	681729 ^ FLJ12949 ^ Hypothetical protein FLJ12949 ^ Hs.104938 ^ NM_023008 ^ 65095	1	0.152	0.119	-0.177	-0.159	-0.506	-0.146	0.179	0.34	0.206	0.467	0.935	0.069	0.248	-0.022	0.018	-0.08	0.258	0.11	-0.045	-0.412	-0.083	0.185	0.098	0.324	0.327	0.054	-0.429	-0.042	-0.489	-0.604	-0.231	-0.192	0.019	-0.531	-0.519	0.608	0.633	0.205	0.115	0.258	0.457	0.255	-0.375	0.035	0.044	0.027	0.23	-0.147	-0.067	0.074	0.388	-0.175	-0.294	0.127	0.221	0.297	0.022	-0.106	0.179	0.102	-0.274	-0.242	-0.317	0	0.349	0.15	0.063	0.126	-0.382	-0.037	0.052	-0.024	0.038	0.148	-0.012	0.223	-0.196	0.064	0.056	-0.09	0.456	-0.015	-0.245	-0.113	-0.208	0.392	0.044	0.055	0.023
AGI_HUM1_OLIGO_A_23_P101342	691754 ^ APG4D ^ APG4 autophagy 4 homolog D (S. cerevisiae) ^ Hs.512799 ^ NM_032885 ^ 84971	5	0.402	0.996	0.64	0.943	0.624		0.922	0.921	0.662	0.762	0.916	0.758	1.513	0.671		1.321	0.485	0.847	0.918	0.781	1.08	0.725	1.151	1.574	1.36	1.451	0.999	1.212	0.885	-0.504	0.934	1.123	0.941	0.749	1.149	1.281			1.383		1.258	1.039	0.53	0.458	0.857	0.758	0.862	0.404	0.701	0.48	0.707	0.758		1.012	1.431	1.404	0.749	0.805	0.961	1.428	1.339	0.719	0.898	0.875	1.22			1.267	1.211	1.39	0.941	0.836	0.629	0.596	0.556	0.825	0.546	0.617	0.703	0.205	1.003	0.768	0.894	0.438	0.819	0.995	0.977	0.834	1.351
AGI_HUM1_OLIGO_A_23_P10135	690185 ^ NKIRAS2 ^ NFKB inhibitor interacting Ras-like 2 ^ Hs.502910 ^ NM_001001349 ^ 28511	1	0.055	0.501	0.791	0.698	0.59	0.397	0.516	0.878	0.246	0.024	0.495	0.451	0.463	0.384	-0.079	0.518	0.468	0.49	0.675	0.212	0.448	0.523	0.627	0.577	0.517	0.709	0.248	0.793	0.099	0.548	0.266	0.421	0.572	0.243	0.578	0.675	0.733	0.719	0.775	0.884	0.578	0.485	0.435	0.41	0.353	0.696	0.729	0.107	0.375	0.472	0.427	0.067	0.341	0.421	0.528	0.699	0.154	0.195	0.423	0.732	0.436	0.61	0.832	0.643	0.336	0.81	0.515	0.619	0.323	0.396	0.703	0.27	0.394	0.476	0.562	0.515	0.737	0.889	0.863	0.452	0.633	0.592	0.37	0.791	0.342	0.51	0.572	0.327	0.536
AGI_HUM1_OLIGO_A_23_P101351	697594 ^ ZNF426 ^ Zinc finger protein 426 ^ Hs.324978 ^ NM_024106 ^ 79088	2	-0.275	-0.179		0.088	1.327	0.443	-0.186	-0.791	1.579	0.068	-0.336	-0.682	-0.311	0.452	-2.41	-0.613	-1.078	-0.486	-0.454	-0.077	-0.246	-0.611	-0.344	-0.205	-0.948	-0.718	-0.266	0.325	-0.021	1.561	-0.667	-0.326	-0.475	-0.224	-0.036	-0.489			-0.387		-0.202	-0.171	-0.804	-0.536	-0.14	-0.415	-1.211		-0.209	-1.02	-0.485	-0.868	-0.521	-0.306	-1.4	-0.431	-0.573	-1.258	-0.814	-0.778	-0.116	-0.462	-0.25	-0.049	-0.709			-0.64	-0.298	-0.641	1.098	-0.393	0.244	-0.403			-0.57	-0.624	-0.173	-0.626	0.374	-0.451	-0.272	-0.703	-0.561	-0.386	-0.454	-0.419	-0.32
AGI_HUM1_OLIGO_A_23_P101380	"860372 ^ B3GALT7 ^ UDP-Gal:betaGal beta 1,3-galactosyltransferase polypeptide 7 ^ Hs.441681 ^ NM_198540 ^ 374907"	36	1.885	2.312	2.495	2.543	2.186	1.804	2.679	2.626	2.031	2.596	3.054	2.178	2.611	2.355	2.752	2.842	2.187	2.223	2.845	1.477	2.113	2.044	2.04	2.396	2.222	2.701	2.308	2.718	2.145	1.218	1.729	2.217	1.523	1.383	2.04	2.727	2.019	2.649	2.813	2.564	2.374	2.49	1.173	1.128	1.8	1.689	2.125	2.186	1.069	1.419	2.041	2.694	2.636	1.551	2.902	2.499	1.565	2.572	2.682	3.212	2.395	2.308	2.418	1.897	2.485	2.371	2.053	2.378	1.94	3.006	2.072	1.361	2.378	1.309	2.121	2.199	1.528	1.448	2.064	0.528	2.077	1.638	1.192	2.012	1.316	1.833	2.648	2.205	2.332
AGI_HUM1_OLIGO_A_23_P1014	680899 ^  ^  ^  ^ ENST00000367003 ^ 	29	-1.49	-1.393	-1.75	-1.674	-0.892	-0.894	-0.512	-0.973	-1.721	-1.465	-1.522	-0.717	-0.881	-1.08	-0.091	-0.891	-1.033	-0.964	-1.557	-0.2	-0.458	-1.403	-1.447	-1.056	-0.637	-0.719	-0.839	-0.621	-1.573	-2.162	-1.93	-1.542	-1.439	-1.089	-1.123	-1.715	-1.837	-1.425	-1.481	-1.063	-1.55	-0.903	-0.587	-1.366	-1.327	-0.675	-0.539	-0.6	-0.928	-0.978	-1.382	-1.507	-1.077	-1.163	-1.204	-1.551	-1.77	-1.906	-2.162	-1.44	-1.747	-1.307	-1.644	-1.233	-1.08	-1.255	-1.313	-0.236	-0.622	-1.41	-1.547	-1.1	-0.887	-1.513	-1.025	-1.177	-0.685	-1.386	-1.597	-0.585	-1.195	-1.308	-1.512	-1.243	-1.326	-1.451	-1.04	-1.378	-1.214
AGI_HUM1_OLIGO_A_23_P101407	859193 ^ C3 ^ Complement component 3 ^ Hs.529053 ^ NM_000064 ^ 718	3	1.16	1.974	-1.227	0.44	1.462	0.83	1.138	1.64	-0.128	-0.65	-0.185	-0.095	-0.121	-0.518	-1.205	-0.93	0.478	0.201	0.461	-0.955	-0.891	1.082	-0.216	-2.178	-2.509	-1.574	-1.948	-1.877	-1.334	-0.94	-0.593	-0.638	-1.56	-1.51	-1.585	-0.822	-0.99	-1.298	-1.178	-1.258	0.217	-0.771	-0.382	-0.111	-0.151	0.351	0.251	-0.228	-0.57	-0.947	-0.116	-0.048	0.603	-0.799	-0.958	-0.367	0.354	0.303	0.885	-0.907	0.007	0.088	0.307	-0.94	-0.959	0.07	-1.103	-0.686	-0.817	-0.785	-0.24	0.101	0.853	-0.252	1	-0.538	-0.646	-0.34	0.057	-0.503	-0.168	0.065	0.26	0.199	0.048	-0.573	0.899	0.407	-0.469
AGI_HUM1_OLIGO_A_23_P101461	850261 ^ MGC10471 ^ Hypothetical protein MGC10471 ^ Hs.24998 ^ NM_030818 ^ 81576	34	0.212	0.254	0.08	0.506	0.294	0.544	0.739	0.528	0.13	0.264	0.463	0.122	0.125	0.105	0.186	0.1	0.3	0.359	0.476	0.189	0.282	0.301	0.383	0.937	0.68	0.112	-0.074	0.311	0.283	0.179	-0.143	0.065	-0.002	-0.063	0.006	0.422	0.264	0.514	0.239	0.39	0.582	0.413	-0.073	-0.065	0.19	0.413	0.43	0.024	0.175	-0.161	0.104	0.411	0.216	0.214	0.484	0.36	-0.053	0.008	-0.154	0.358	0.037	0.156	0.182	0.011	0.407	0.273	0.34	0.233	0.152	0.395	0.095	0.151	0.302	0.125	0.198	0.216	-0.027	0.064	0.441	0.39	0.663	0.191	0.325	0.384	0.812	0.557	0.397	0.523	0.291
AGI_HUM1_OLIGO_A_23_P101480	696584 ^ MAST1 ^ Microtubule associated serine/threonine kinase 1 ^ Hs.227489 ^ NM_014975 ^ 22983	9	0.523		0.247	0.377	-0.227	0.536	0.705	1.309	0.134	0.474	1.3	0.403	1.066	0.553		0.529	0.871	1.292	1.075	0.05	0.586	0.773	0.936	0.742	0.678	1.669	0.955	1.454	0.897	0.368	0.769	0.618	0.984	0.771	1.594	1.275	1.15	1.747	1.165	1.529	1.208	0.941	0.187	0.414	0.437	1.099	0.889	0.479	0.899	0.69	0.796	0.619		0.534	1.285	0.787	0.42			0.971	0.258	0.456	0.24	0.648	0.476			0.488	-0.032	1.154	0.306	0.664	0.056	0.772	0.581	1.077	0.186	0.364	0.709	0.331	1.018	0.603	0.209	1.003	0.326	0.842	0.797	0.503	1.136
AGI_HUM1_OLIGO_A_23_P101505	851570 ^ KLK11 ^ Kallikrein 11 ^ Hs.57771 ^ NM_144947 ^ 11012	0	2.566	2.617	3.059	3.42	3.238	3.631	3.782	3.673	2.832	2.943	3.308	2.74	3.182	2.799	3.317	2.937	3.215	3.07	3.347	2.872	2.914	2.99	3.489	3.051	3.096	3.423	3.074	3.518	3.076	2.942	3.28	3.302	3.223	2.815	2.971	3.313	3.476	3.622	3.283	3.534	3.251	3.119	2.283	2.841	2.863	2.88	3.103	2.888	3.002	2.791	3.145	3.102	2.774	3.281	3.745	3.605	3.337	3.343	3.352	3.521	3.408	3.125	3.517	2.805	3.084	3.202	2.959	3.182	2.881	3.615	3.315	3.208	3.17	2.962	2.868	3.173	3.438	3.347	3.224	3.16	3.312	3.063	3.285	3.297	3.283	3.417	2.785	2.625	3.166
AGI_HUM1_OLIGO_A_23_P101532	683413 ^ RPS11 ^ Ribosomal protein S11 ^ Hs.433529 ^ NM_001015 ^ 6205	28	0.131	0.31	-0.033	0.266	-0.539	0.095	0.656	0.193	-0.314	0.152	0.164	0.13	0.37	0.142	0.52	0.215	0.254	0.281	0.768	0.557	0.139	0.3	0.175	0.39	0.22	0.337	0.505	0.883	0.249	-0.659	0.039	0.34	-0.025	0.123	0.137	0.145	0.231	0.181	0.289	0.138	0.242	0.409	0.353	0.48	0.336	0.001	0.076	0.277	0.31	0.254	0.493	0.129	0.034	0.369	0.47	0.068	0.205	0.299	-0.049	0.143	0.147	0.185	0.469	0.1	0.222	0.042	0.241	0.177	0.087	0.237	-0.311	0.157	-0.065	0.125	-0.125	0.076	0.163	0.491	0.085	0.448	0.293	0.282	0.383	0.342	0.507	0.12	0.299	0.308	0.322
AGI_HUM1_OLIGO_A_23_P101551	"692412 ^ BCAT2 ^ Branched chain aminotransferase 2, mitochondrial ^ Hs.512670 ^ NM_001190 ^ 587"	11	-0.633	0.511	-0.742	-0.412	-0.581	-0.12	-0.082	-0.204	-0.739	-0.353	-0.139	-0.04	0.161	0.082	1.317	0.999	-0.658	-0.442	-0.126	1.228	1.353	0.003	0.076	0.719	0.653	0.617	0.355	0.757	-0.196	-0.222	0.054	0.085	-0.189	1.215	1.251	-0.393	-0.168	-0.32	-0.238	0.093	-0.314	-0.116	1.192	-0.557	-0.624	0.991	1.033	-0.038	0.213	-0.32	-0.322	-0.636	0.306	0.247	0.555	0.559	-0.497	-0.259	-0.405	-0.105	-0.865	-0.596	-0.224	-0.066	0.659	0.282	-0.701	1.235	1.327	-0.249	-0.598	-0.2	-0.469	-0.437	-0.532	-0.624	0.276	-0.374	-0.297	-0.579	-0.419	-0.499	-0.561	-0.66	-0.535	-0.484	0.227	-0.474	-0.001
AGI_HUM1_OLIGO_A_23_P10156	683363 ^ FLJ11749 ^ Hypothetical protein FLJ11749 ^ Hs.514560 ^ NM_024591 ^ 79643	9	0.689	1.01	1.134	0.56	0.329	0.317	0.867	0.867	0.313	0.424	1.146	0.307	0.808	0.518	0.59	1.081	0.564	0.879	0.992	0.62	0.582	0.879	1.146	0.954	0.79	0.78	0.528	0.879	0.523	0.371	0.931	0.756	0.682	0.904	1.162	0.806	0.753	1.24	0.954	0.922	0.808	0.79	0.46	0.657	0.894	0.672	0.517	0.652	0.523	0.389	0.716	0.862	1.213	0.921	0.908	1.214	0.884	0.764	0.619	1.24	0.817	0.593	0.848	0.854	1.041	1.154		0.767	0.706	1.347	0.644	0.744	0.667	0.392	0.495	0.654	0.404	0.583	0.789	0.155	0.898	1.005	0.622	0.615	0.683	0.888	1.071	0.619	0.776
AGI_HUM1_OLIGO_A_23_P101642	"682320 ^ PTPRH ^ Protein tyrosine phosphatase, receptor type, H ^ Hs.179770 ^ NM_002842 ^ 5794"	4	-2.219	-1.969	-2.056	-2.367	-3.906	-3.159	-2.828	-3.942	-3.236	-2.837	-3.275	-3.502	-3.715	-2.507	-4.044	-2.902	-0.987	-2.394	-3.108	-1.942	-2.424	-2.393	-2.312	-1.749	-2.11	-2.782	-2.421	-3.077	-2.471	-2.27	-1.936	-1.909	-1.947	-2.158	-2.486	-2.772		-1.682	-2.504		-2.17	-1.766	-1.656	-1.213	-1.947	-2.311	-4.475	-1.59	-1.071	-1.808	-2.279	-2.151	-1.864	-2.63	-3.453	-4.367	-2.102	-3.221	-4.425	-2.653	-3.587	-2.995	-3.551	-2.643	-2.057			-4.226	-2.506	-2.214	-4.969	-2.164	-2.668	-1.698	-2.309	-1.775	-1.999	-1.693	-2.056	-0.82	-1.508	-1.671	-2.12	-2.009	-1.697	-1.84	-2.977	-2.188	-2.456
AGI_HUM1_OLIGO_A_23_P101655	"684767 ^ ACTN4 ^ Actinin, alpha 4 ^ Hs.270291 ^ NM_004924 ^ 81"	7	0.564	0.733	1.25	0.784	1.391	1.194	1.096	0.958	1.179	0.534	1.18	1.063	0.6	0.773	0.146	0.665	0.692	0.379	1.49	0.262	0.66	0.81	1.327	0.74	0.576	0.876	0.633	1.071	0.397	1.442	0.834	0.831	1.025	0.686	0.723	0.882	1.13	1.135	0.98	0.976	0.913	0.935	0.214	0.124	0.085	0.823	0.487	0.495	0.505	0.024	0.418	-0.176	-0.041	-0.057	0.489	0.619	0.286	0.34	1.296	0.897	-0.128	0.177	0.492	0.975	0.749	0.611	0.47	0.388	0.72	0.823	0.952	0.82	0.691	0.632	0.307	0.809	0.759	0.851	1.041	0.058	0.845	0.631	0.388	0.643	0.259	0.225	0.804	0.748	0.592
AGI_HUM1_OLIGO_A_23_P101699	687855 ^ HDGF2 ^ Hepatoma-derived growth factor-related protein 2 ^ Hs.43071 ^ NM_032631 ^ 84717	7	0.008	0.211	0.036	-0.081	0.206	-0.063	-0.386		0.533	-0.079	1.107	-0.112	0.096	-0.299	-0.539	-0.253	0.214	-0.328	0.276	-0.601	-0.047	0.024	0.036	-0.324	-0.035		-0.393	-0.619	-0.283	0.275	-0.089	-0.007	0.047	-0.045		0.204			-0.053		0.085	0.351	-0.17	-0.177	0.042	0.008	-0.068	-0.363	0.069	-0.362	-0.128	-0.096		-0.091	-0.021	1.047	0.086	0.063	1.021	0.083	-0.195	-0.193	0.252	0.231	-0.136			-0.289	-0.233	-0.192	0.12	-0.134	0.363	0.012	0.081		-0.1	0.222	0.037	-0.157	-0.294	0.083	-0.173	-0.237	-0.053	-0.052	-0.267	0.198	0.1
AGI_HUM1_OLIGO_A_23_P101707	687722 ^ M6PRBP1 ^ Mannose-6-phosphate receptor binding protein 1 ^ Hs.140452 ^ NM_005817 ^ 10226	44	0.654	0.875	1.652	1.295	1.2	0.816	0.69	1.649	0.8	0.687	1.225	0.964	1.05	0.601	0.917	1.195	0.986	0.888	0.754	0.715	1.237	0.97	1.265	1.064	1.155	1	0.648	0.507	0.332	0.661	0.753	0.736	0.925	1.392	1.404	0.922	0.886	0.785	1.111	0.745	0.881	0.825	1.12	0.592	0.567	1.311	1.321	0.426	0.561	0.324	0.889	0.795	0.87	0.691	0.733	1.559	0.441	0.623	1.489	1.102	0.955	0.788	1.096	0.847	0.957	0.713	0.278	1.187	1.161	0.929	1.044	0.962	0.607	0.93	0.6	0.539	0.538	0.888	0.529	0.007	0.633	0.947	0.563	0.455	0.874	0.715	1.09	0.903	0.86
AGI_HUM1_OLIGO_A_23_P101742	683369 ^ MRPL54 ^ Mitochondrial ribosomal protein L54 ^ Hs.356578 ^ NM_172251 ^ 116541	22	0.152	0.283	0.2	0.159	-0.035	0.484	1.137	0.138	0.214	0.016	0.317	-0.03	0.165	0.11	0.192	0.16	0.238	0.303	0.685	0.323	0.189	0.291	0.243	-0.215	0.355	0.231	0.424	1.022	0.179	-0.109	0.162	0.172	0.128	0.02	0.373	0.002	0.388	0.267	0.149	0.599	0.161	0.171	0.336	0.282	0.462	0.428	0.365	0.608	0.222	-0.029	0.471	-0.167	0.117	0.453	0.28	-0.136	0.197	0.176	-0.384	0.23	0.385	0.419	0.494	0.248	-0.034	0.341	0.464	0.497	0.132	0.007	-0.056	0.209	0.409	0.347	0.272	0.326	0.25	0.251	0.305	0.159	0.225	0.271	0.32	0.261	0.399	0.22	-0.164	-0.047	0.619
AGI_HUM1_OLIGO_A_23_P101761	683796 ^ GPR54 ^ G protein-coupled receptor 54 ^ Hs.208229 ^ NM_032551 ^ 84634	1	1.424	2.036	1.858	0.992	-0.56	0.758	2.182	3.201	0.151	1.632	2.549	1.854	1.833	0.573	2.539	1.807	2.306	2.095	2.913	0.269	1.428	2.225	2.375	2.59	1.869	2.518	0.513	2.365	1.153	-0.348	1.542	1.58	1.686	1.731	2.126	1.92	2.05	2.852	2.216	2.148	1.895	2.077	0.968	1.51	1.42	1.788	2.373	0.407	1.449	1.229	2.183	1.836	2.366	1.019	2.363	2.665	0.873	1.366	1.383	2.454	1.263	1.328	2.46	1.631	1.891	1.288	0.702	1.798	1.061	2.139	1.024	2.007	0.567	1.187	0.889	1.597	1.011	1.533	0.828	0.897	1.397	1.804	1.221	1.425	0.962	1.378	1.732	2.113	2.237
AGI_HUM1_OLIGO_A_23_P101806	"863174 ^ HPN ^ Hepsin (transmembrane protease, serine 1) ^ Hs.182385 ^ NM_182983 ^ 3249"	25	-2.015	-1.62	-2.058	-1.848	-3.095	-1.654	-1.895	-2.512	-2.654	-2.72	-2.28	-2.316	-2.465	-2.42	0.624	-2.334	-3.142	-0.216	-1.964	-1.279	-1.77	-1.783	-1.338	-1.23	-1.466	-1.392	-1.948	-2.203	-2.341	-3.214	-2.044	-1.551	-0.974	-1.744	-1.661	-2.173	0.204	-1.71	-2.128	-0.622	-1.697	-1.419	-1.378	-1.287	-1.645	-1.369	-0.861	-1.488	-1.279	-1.382	-1.62	-1.842	-2.114	-1.988	-3.219	-3.228	-2.092	-3.568	-3.729	-2.515	-3.317	-1.882	-2.062	-1.84	-1.287	-0.952		-1.627	-1.864	-2.136	-3.208	-1.886	-1.576	-1.727	-1.748	-1.287	-1.207	-0.935	-1.541	-0.294	-1.766	-1.082	-2.054	-2.136	-1.831	-1.585	-2.458	-1.584	-1.821
AGI_HUM1_OLIGO_A_23_P10182	"694388 ^ ACOX2 ^ Acyl-Coenzyme A oxidase 2, branched chain ^ Hs.444959 ^ NM_003500 ^ 8309"	11	-0.615	1.181	-1.411	-0.11	0.413	0.471	0.791	0.148	-0.533	-0.228	-0.641	1.489	1.458	1.301	1.448	2.27	-1.422	-0.984	-0.605	2.059	1.831	0.082	1.066	1.706	1.493	1.224	1.06	1.605	0.151	-0.057	0.47	0.976	-0.308	2.135	2.094	-0.968	-0.455	-0.592	0.789	0.79	-0.792	-0.409	2.332	-0.104	-0.341	1.785	2.101	0.406	1.186	1.188	-0.203	-0.271	0.716	1.036	1.384	1.06	0.091	0.354	-0.348	-0.338	-0.569	-0.844	-0.516	1.192	1.841	1.149		2.069	1.987	-0.105	-0.394	0.478	-0.659	-0.499	-0.545	-0.786	1.29	0.293	0.434	0.026	-0.269	-0.02	-0.234	-0.562	-0.026	-0.508	0.966	-0.366	-0.499
AGI_HUM1_OLIGO_A_23_P10194	689445 ^ SEZ6L2 ^ Seizure related 6 homolog (mouse)-like 2 ^ Hs.6314 ^ NM_201575 ^ 26470	3	-1.423	-0.942	-0.775	-0.725	-1.025	-0.303	-0.643	-0.903	-1.932	-1.649	-1.434	-2.001	-1.914	-2.238	-2.259	-2.015	-1.732	-1.361	-1.493	-1.82	-1.865	-1.72	-1.79	-1.445	-1.798	-2.217	-2.014	-1.947	-2.07	-2.172	-1.412	-1.042	-1.306	-1.8	-1.944	-1.426	-1.262	-1.065	-1.204	-0.989	-0.867	-0.811	-2.059	-1.812	-2.163	-1.789	-1.88	-2.228	-2.038	-1.852	-1.626	-1.562	-1.609	-1.918	-1.564	-1.848	-2.172	-2.024	-2.151	-1.078	-1.841	-1.673	-1.674	-1.647	-1.314	-1.464	-2.023	-1.918	-1.875	-1.63	-1.766	-1.533	-1.376	-1.335	-1.356	-1.557	-1.343	-1.353	-1.336	-1.767	-1.503	-1.342	-1.554	-1.336	-1.354	-1.562	-1.831	-1.294	-1.413
AGI_HUM1_OLIGO_A_23_P101943	864415 ^ ARL5 ^ ADP-ribosylation factor-like 5 ^ Hs.470233 ^ NM_012097 ^ 26225	6	0.922	1.128	1.638	1.331	1.337	1.601	1.422	1.237	1.455	1.504	1.134	1.121	1.244	1.512	1.259	1.659	1.708	1.768	1.713	1.854	1.872	1.738	1.43	1.484	1.765	1.681	2.165	2.25	1.829	1.969	1.923	1.951	1.765	1.678	1.971	1.839	1.858	1.693	1.962	1.902	1.612	1.475	1.586	1.207	1.581	1.692	1.76	1.4	1.325	1.311	1.489	1.203	1.57	1.725	1.662	1.882	1.082	1.285	1.364	1.921	1.613	1.721	1.509	1.552	1.574	1.447	1.871	1.662	1.767	1.643	1.583	1.414	1.53	1.409	0.997	1.236	1.568	1.303	0.987	0.925	2.076	1.597	1.852	1.52	1.609	1.221	1.278	0.98	1.562
AGI_HUM1_OLIGO_A_23_P101950	"693102 ^ MDH1 ^ Malate dehydrogenase 1, NAD (soluble) ^ Hs.526521 ^ NM_005917 ^ 4190"	27	-0.85	-0.601	-1.108	-0.341	0.682	0.281	0.306	-0.142	-0.301	-0.073	-0.688	-0.669	-0.315	0.173	-0.598	-0.311	-0.671	-0.658	-0.239	0.368	0.255	-0.629	-0.452	-0.38	-0.563	-0.253	-0.105	0.292	-0.287	0.001	-0.432	0.156	-0.744	-0.347	-0.28	-0.617	-0.962	-0.757	-0.625	-0.715	-0.324	-0.451	0.478	0.102	-0.03	0.012	-0.071	0.106	0.094	0.213	-0.108	-0.397	-0.237	-0.223	-0.29	-0.718	-0.184	-0.3	-0.734	-0.427	-0.229	-0.311	-0.16	-0.511	-0.293	-0.653	-0.264	0.175	0.103	-0.468	-0.038	0.072	-0.49	-0.614	-0.486	-0.504	-0.186	-0.396	-0.49	-0.138	-0.089	-0.347	-0.267	-0.201	-0.537	-0.647	-0.126	-0.424	-0.221
AGI_HUM1_OLIGO_A_23_P101960	"682652 ^ ZFP36L2 ^ Zinc finger protein 36, C3H type-like 2 ^ Hs.503093 ^ NM_006887 ^ 678"	1	1.533	1.951	1.353	2.116	1.596	1.511	1.429	1.72	1.575	1.895	1.961	1.936	1.67	1.724	1.165	1.44	1.782	1.667	1.91	1.346	1.48	1.234	2.151	1.404	1.526	1.511	0.99	1.56	1.249	1.24	1.296	1.744	1.046	0.893	1.324	1.495	1.22	1.376	1.489	1.584	1.883	1.834	1.5	1.621	1.577	1.104	1.793	1.404	1.251	1.33	1.715	1.79	1.948	1.336	1.523	1.686	1.254	1.835	1.722	1.759	1.758	1.681	1.758	1.136	1.548	1.673	2.126	1.38	1.347	1.638	1.577	1.012	1.698	1.381	1.494	1.329	1.506	1.468	1.403	1.353	1.681	1.232	1.438	1.724	1.828	1.245	1.791	2.198	1.769
AGI_HUM1_OLIGO_A_23_P101992	691594 ^ MARCO ^ Macrophage receptor with collagenous structure ^ Hs.67726 ^ NM_006770 ^ 8685	16	3.518		1.858	2.702	3.081	3.741	4.217	4.468	2.747	3.588	4.447	3.305	3.284	2.672			2.458	3.047	3.956	1.846	2.657	1.625		2.773	1.838	3.832	2.562	3.685	3.682	2.86	2.671	2.931	1.321	2.131	2.922	3.248	3.27	3.449	4.233	4.208	2.176	2.574	1.26	1.992	2.657	1.774	2.724	3.142	1.39	1.502	3.165	3.155	3.548	2.639	4.136	3.932	2.573	3.407	3.634	2.746	4.111	3.186	3.726	1.854				3.11	2.087	3.838	2.363	2.907	3.023	1.246	3.283	2.668	0.566	0.654		0.211		2.474	1.622	2.54	3.022	1.986	2.564	3.015	3.688
AGI_HUM1_OLIGO_A_23_P102000	683236 ^  ^  ^  ^ NM_001008540 ^ 	3	0.25	0.35	-1.59	-1.78	-2.14	-1.97	-1.85	-2.07	-3.9	-3.35	-3.74	-2.35	-2.55	-2.57	-2.28	-2.4	-2.37	-2.45	-2.42	-2.4	-2.53	-1.7	-2.42	-3.01	-3.28	-3.05	-3.22	-2.91	-3.42	-3.84	-3.75	-3.38	-3.95	-2.33	-2.27	-3.33	-3.37	-3.5	-3.34	-3.1	-2.36	-2.8	-2.44	-2.34	-2.44	-1.63	-1.52	-1.88	-2.79	-2.52	-2.69	-2.19	-2.27	-3.05	-3.03	-3.37	-2.8	-2.8	-3.34	-1.57	-2.16	-2.22	-2.3	-3.03	-2.61	-2.65	-1.97	-2.43	-2.62	-3.1	-3.04	-2.84	-2.11	-2.13	-1.9	-2.7	-2.45	-2.44	-2.52	-2.71	-3.18	-2.94	-2.37	-2.06	-2.11	-3.07	-2.22	-2.11	-3.15
AGI_HUM1_OLIGO_A_23_P10206	868562 ^ HAS2 ^ Hyaluronan synthase 2 ^ Hs.159226 ^ NM_005328 ^ 3037	4	-2.204	-2.347	-2.323	-2.966	-2.886	-3.345	-3.49	-4.572	-2.893	-4.528	-3.707	-2.352	-3.272	-2.732	-3.688	-2.743	-3.337	-2.156	-2.566	-2.379	-3.067	-2.81	-1.842	-2.411	-2.872	-3.999	-2.154	-3.095	-2.185	-2.512	-2.254	-2.644	-2.604	-2.663		-2.799			-2.116		-3.174	-2.769	-1.954	-2.211	-2.496	-1.634	-3.067	-1.542	-1.835	-1.968	-2.174	-1.384		-1.432		-2.54	-2.463	-1.968	-3.512	-2.229	-2.155	-2.058	-2.317	-2.606	-2.265			-3.015	-2.662		-2.839	-2.428	-1.536	-1.636	-1.261	-1.757	-2.394	-2.008	-1.678	-1.972	-2.104	-1.135	-2.625	-1.622		-1.77	-2.596	-2.182	-1.584
AGI_HUM1_OLIGO_A_23_P102060	692106 ^ SSFA2 ^ Sperm specific antigen 2 ^ Hs.196983 ^ NM_006751 ^ 6744	6	0.893	0.347	1.696	1.144	1.421	1.391	1.001	1.181	2.427	2.519	2.054	1.467	1.808	1.794	1.704	1.698	2.111	2.015	1.839	1.56	1.55	1.726	1.732	1.807	1.511	2.045	2.336	1.752	2.276	2.354	1.701	1.784	2.067	1.457	1.589	1.892	1.76	1.832	1.678	1.597	1.995	1.982	1.79	1.771	1.883	1.627	1.716	2.291	2.11	2.033	1.865	2	1.823	1.993	2.005	1.684	1.549	1.645	1.703	1.446	1.628	1.565	1.356	1.765	1.814	1.395	2.026	1.595	1.466	2.012	1.946	1.564	1.934	1.496	1.558	1.853	1.564	1.671	1.384	1.45	1.824	1.858	1.96	1.89	1.943	1.998	1.722	1.823	1.567
AGI_HUM1_OLIGO_A_23_P102071	869398 ^  ^  ^  ^ AK027315 ^ 	13	1.705	0.959	1.613	0.318	0.824	-0.214	0.313	0.255	1.511	0.156	0.924	0.69	1.658	1.413	0.786	1.883	2.473	3.053	2.04	2.264	1.253	1.379	1.528	0.84	2.26	0.543	1.159	0.443	-0.47	0.058	0.665	-0.359	1.13	2.364	0.658	2.47	2.893	2.421	1.677	-0.027	1.247	0.574	0.807	0.94	0.645	1.625	1.012	0.412	1.331	1.868	0.051	2.733	2.224	1.203	1.417	0.788	-0.609	-0.317	-0.767	1.426	-0.417	0.558	0.316	2.13	1.086	-0.689	1.339	1.187	1.19	1.361	0.526	1.019	1.228	1.596	2.308	2.293	0.309	0.869	1.72	0.848	1.21	2.289	0.591	1.707	2.212	1.355	1.787	1.459	1.683
AGI_HUM1_OLIGO_A_23_P102109	"688458 ^ TUBA1 ^ Tubulin, alpha 1 (testis specific) ^ Hs.75318 ^ NM_006000 ^ 7277"	0	1.793	2.339	3.74	3.112	2.647	2.646	2.972	2.537	2.893	2.665	2.924	2.707	2.597	2.538	3.023	2.982	3.29	3.072	3.432	2.13	2.356	2.196	3.007	2.771	2.974	2.953	2.912	3.308	2.326	2.507	2.307	2.506	2.246	2.367	2.633	3.154	3.479	3.1	2.937	3.147	3.082	2.89	2.48	2.944	2.941	2.258	2.192	2.656	2.548	2.361	2.987	2.796	2.983	2.87	2.754	2.843	3.152	3.03	2.979	2.839	3.18	3.046	3.632	3.189	2.62	3.138	2.818	2.556	2.369	2.821	2.649	2.262	2.704	2.523	2.767	2.628	2.717	2.955	2.874	2.563	2.912	3.388	2.909	2.763	2.518	3.17	2.573	2.443	2.81
AGI_HUM1_OLIGO_A_23_P10211	"697386 ^ SLC2A13 ^ Solute carrier family 2 (facilitated glucose transporter), member 13 ^ Hs.524341 ^ NM_052885 ^ 114134"	0	-0.574	-0.853	-0.479	-1.1	-1.247	-0.908	-0.491	-0.534	-0.854	-0.329	-0.769	-0.847	-0.196	-0.251	-1.371	-0.503	-0.609	-0.584	0.095	-0.368	-0.285	-0.191	-0.761	-0.831	-0.813	-0.708	-0.294	-0.062	-0.118	-0.682	0.288	-0.077	-0.195	-0.349	-0.3	-0.471			-0.739		-1.057	-0.872	-0.773	-0.734	-0.58	-0.881	-1.06	-0.7	-0.149	-0.589	-0.874	-1.034		-0.603	-0.265	0.084	-0.901	-0.61	-0.575	-1.139	-0.407	-0.36	-0.223	-0.805	-0.657			-0.597	-0.231	-0.209	-0.677	0.003	-0.861	-0.385	-0.84	-0.438	-0.951	-1.183	-0.755	-0.752	-0.191	-0.245	-0.542	-0.591	-0.771	-0.341	-1.08	-0.999	-0.6
AGI_HUM1_OLIGO_A_23_P102113	"685409 ^ WNT10A ^ Wingless-type MMTV integration site family, member 10A ^ Hs.121540 ^ NM_025216 ^ 80326"	5	1.855	2.777	1.819	2.442	2.656	2.605	2.658	3.084	2.694	3.131	3.659	2.657	2.961	2.685	2.789	3.344	2.562	2.647	2.689	2.704	3	2.344	3.327	3.226	3.366	3.365	3.118	3.287	2.855	2.728	2.625	2.798	2.601	2.481	2.487	3.379	3.176	3.543	3.422	2.505	3.602	2.96	2.642	2.402	2.644	2.236	2.492	2.17	2.598	2.383	2.998	2.918	3.451	2.619	3.217	3.186	2.961	3.249	3.108	3.288	3.355	2.998	3.023	2.803	3.161	2.019		3.285	2.878	3.245	2.293	2.063	3.046	2.809	3.165	2.916	3.061	2.861	3.067	2.124	2.952	2.036	2.567	2.68	2.16	1.964	2.741	2.244	2.449
AGI_HUM1_OLIGO_A_23_P102117	"844419 ^ WNT10A ^ Wingless-type MMTV integration site family, member 10A ^ Hs.121540 ^ NM_025216 ^ 80326"	5	1.28	2.035		2.458	2.29	2.342	2.339	2.988	2.865	3.172	3.672	2.406	3.11	2.726		2.865	2.159	1.577	2.01	2.562	2.525	1.912	2.332	2.792	2.779		2.464	3.197	2.485	2.648	2.108	2.401	1.744	1.834	1.293	2.871	2.472	2.402	3.147		3.136	2.762	1.127	0.982	1.846	1.099			1.197	1.241	1.475		2.754	1.766	3.057	3.003	1.825	3.611	3.202	3.321	3.234	2.266	2.521	2.908	3.308			3.145	2.525	2.566	2.873	1.559	2.087	1.03	2.087	1.406	1.427	1.015	2.375	0.422	1.848	0.984	1.361	2.077	1.218	1.219	2.708	1.318	1.944
AGI_HUM1_OLIGO_A_23_P102122	"693611 ^ ARPC2 ^ Actin related protein 2/3 complex, subunit 2, 34kDa ^ Hs.529303 ^ NM_152862 ^ 10109"	12	0.916	0.989	0.901	1.146	0.68	0.75	1.012	0.872	0.744	0.72	0.812	0.841	0.704	0.561	0.76	0.491	0.77	0.755	0.717	0.69	0.488	0.634	0.719	0.696	0.748	0.599	0.471	0.778	0.632	0.481	0.562	0.681	0.546	0.526	0.755	0.552	0.775	0.45	0.844	0.79	1.055	0.845	0.674	0.87	0.702	0.442	0.666	0.809	0.469	0.722	0.603	0.856	0.742	0.476	0.633	0.577	0.973	0.847	1.019	1.001	1.217	0.856	1.121	0.954	0.836	1.138	1.086	0.834	0.598	0.74	0.708	0.692	0.682	0.626	0.616	0.383	0.838	0.813	0.698	0.743	0.78	0.934	0.693	0.476	0.495	0.637	0.801	0.672	0.586
AGI_HUM1_OLIGO_A_23_P102183	682832 ^ LOC56902 ^ Putatative 28 kDa protein ^ Hs.262858 ^ L48692 ^ 56902	35	-1.024	-1.131	-0.695	-0.92	-0.842	-1	-1.03	-0.911	-1.065	-1.194	-1.341	-1.014	-1.203	-1.034	-0.058	-1.288	-1.71	-1.058	-1.522	-0.903	-1.162	-1.583	-0.689	-1.045	-1.291	-1.481	-1.264	-1.49	-1.189	-1.202	-1.412	-1.445	-0.747	-1.625	-1.459	-1.602	-0.342	-1.527	-1.228	-0.756	-0.99	-0.979	-0.926	-0.989	-1.123	-1.179	-1.111	-0.944	-1.027	-1.029	-0.939	-1.377	-1.474	-1.041	-1.35	-1.608	-1.099	-1.318	-1.117	-0.991	-1.028	-0.879	-1.132	-1.473	-1.553	-1.101	-0.492	-1.262	-0.964	-1.252	-1	-1.18	-1.095	-1.235	-1.279	-1.105	-0.938	-1.096	-1.202	-0.467	-1.001	-0.852	-0.988	-0.976	-0.878	-1.077	-1.225	-1.027	-1.201
AGI_HUM1_OLIGO_A_23_P102192	850537 ^ MAP4K4 ^ Mitogen-activated protein kinase kinase kinase kinase 4 ^ Hs.431550 ^ NM_145686 ^ 9448	26	-0.001	0.387	0.275	-0.186	-0.014	-0.409	-1.147	0.022	-0.265	-0.532	-0.305	-0.535	-0.882	-0.512	-1.653	-0.601	-0.543	-0.796	-0.822	-0.998	-0.386	-0.076	0.047	-0.729	-0.995	-0.669	-0.632	-1.563	-0.884	-0.15	-0.172	-0.437	-0.735	-0.67		-0.885			-0.407		-0.264	0.076	-0.293	-0.152	-0.242	-0.545	-0.986	-0.609	-0.718	-0.743	-0.613	-0.109		-0.639	-0.592	0.333	-0.268	-0.614	0.724	-0.319	-0.196	-0.233	0.014	-0.224	-0.232			-1.104	-0.756		-0.453	-0.462	-0.388	-0.175	-0.258		0.028	-0.312	-0.537	-0.461		-0.045	-0.14	-0.355	-0.374	-0.592	-0.412	-0.141	
AGI_HUM1_OLIGO_A_23_P102202	696443 ^ MSH6 ^ MutS homolog 6 (E. coli) ^ Hs.445052 ^ NM_000179 ^ 2956	0	-1.365	-1.337	-2.109	-1.487	-1.669	-1.878	-1.99	-2.231	-1.735	-1.72	-2.153	-1.812	-1.808	-1.472	-2.152	-1.955	-2.029	-2.013	-1.836	-1.637	-1.805	-1.879	-1.771	-1.601	-1.976	-2.15	-1.999	-2.275	-1.668	-1.719	-1.911	-1.565	-1.853	-2.089	-2.301	-2.046	-1.897	-1.804	-1.934	-2.103	-1.861	-1.611	-2.077	-1.838	-1.885	-2.116	-2.157	-1.892	-1.561	-1.711	-1.849	-1.417	-1.512	-2.017	-2.101	-2.171	-1.915	-2.054	-2.162	-1.906	-1.636	-1.672	-1.902	-1.684	-1.304	-1.766	-2.298	-1.911	-1.772	-2.001	-1.88	-2.28	-1.783	-1.845	-1.949	-1.999	-1.812	-1.799	-1.756	-1.702	-1.92	-1.96	-1.835	-1.831	-1.91	-1.919	-1.675	-1.391	-1.728
AGI_HUM1_OLIGO_A_23_P102235	850719 ^ SNRPG ^ Small nuclear ribonucleoprotein polypeptide G ^ Hs.516076 ^ NM_003096 ^ 6637	27	-1.56	-1.924	-1.613	-1.528	-1.243	-0.945	-0.704	-1.717	-1.566	-1.321	-1.898	-1.491	-1.588	-1.362	-1.591	-1.584	-1.618	-1.686	-1.318	-1.34	-1.512	-1.581	-1.66	-2.013	-2.078	-1.744	-1.479	-1.102	-1.559	-1.287	-1.827	-1.821	-1.811	-1.747	-1.761	-2.051	-2.25	-1.806	-1.922	-2.008	-1.798	-1.644	-1.332	-1.38	-1.382	-1.692	-1.727	-1.157	-1.501	-1.214	-1.316	-1.7	-1.403	-1.459	-1.831	-2.254	-1.713	-1.743	-2.272	-1.418	-1.204	-1.304	-1.138	-1.915	-1.707	-1.967	-1.613	-1.454	-1.706	-1.877	-1.604	-1.833	-1.353	-1.459	-1.477	-1.45	-1.115	-1.473	-1.645	-1.199	-1.629	-1.555	-1.41	-1.669	-1.5	-1.779	-1.677	-1.615	-1.655
AGI_HUM1_OLIGO_A_23_P102242	692765 ^ AXOT ^ Axotrophin ^ Hs.529272 ^ NM_022826 ^ 64844	8	0.058	-0.299	0.162	-0.269	0.396	-0.093	-0.107	0.117	0.472	0.308	0.094	-0.215	0.275	0.753	-0.67	0.12	0.023	0.549	0.138	0.531	0.391	0.346		-0.085	0.019		0.943	0.486	0.956	0.936	0.348	0.392	0.317	0.389	0.379	0.308			0.297		-0.118	-0.039	0.513	0.31	0.706	0	-0.001	0.487	0.12	0.52	0.205	0.586		0.775	0.254	0.361	0.392	0.425	0.325	0.581	0.515	0.643	0.477	0.478	0.245			0.044	0.437	0.892	0.585	0.097	0.74	0.219	0.484		0.177	0.251	-0.017	-0.181	0.041	0.062	0.587	0.548	0.42	0.398	0.018	0.144	-0.095
AGI_HUM1_OLIGO_A_23_P102258	681256 ^ MRPL53 ^ Mitochondrial ribosomal protein L53 ^ Hs.534527 ^ NM_053050 ^ 116540	22	-0.039	-0.111	-0.419	-0.377	0.228	0.256	0.688	0.11	0.118	0.225	0.202	-0.487	-0.391	-0.31	0.26	0.053	-0.016	0.062	0.568	0.309	0.31	-0.135	-0.464	0.256	0.144	0.04	0.065	0.75	-0.153	-0.164	-0.326	-0.191	-0.435	0.138	0.062	-0.014	-0.152	0.113	-0.113	-0.069	-0.359	-0.418	0.306	-0.13	-0.111	0.038	0.06	0.13	-0.127	0.145	-0.098	0.013	0.042	0.191	0.031	-0.183	-0.001	-0.036	-0.467	0.022	0.153	0.161	0.35	-0.287	-0.325	-0.275	-0.104	0.298	0.212	-0.062	-0.076	-0.199	-0.26	-0.273	-0.364	-0.059	0.097	-0.153	-0.225	-0.048	0.045	-0.203	-0.007	-0.153	0.001	-0.235	-0.151	-0.346	0.096
AGI_HUM1_OLIGO_A_23_P102262	684266 ^ MRPL19 ^ Mitochondrial ribosomal protein L19 ^ Hs.44024 ^ NM_014763 ^ 9801	29	-0.797	-0.507	-0.733	-0.452	-0.714	-0.816	-0.642	-0.843	-0.648	-0.632	-1.198	-0.254	-0.246	-0.146	-0.654	-0.23	-0.446	-0.588	-0.45	-0.097	-0.165	-0.747	-0.495	-0.74	-0.597	-0.328	-0.298	-0.194	-0.429	-0.287	-0.633	-0.384	-0.718	-0.42	-0.16	-0.801	-0.594	-0.766	-0.51	-0.332	-0.574	-0.452	0.012	-0.292	-0.316	-0.485	-0.275	-0.299	-0.185	-0.114	-0.066	-0.262	-0.193	-0.601	-0.701	-0.719	-0.713	-0.639	-0.915	-0.437	-0.325	-0.512	-0.429	-0.252	-0.226	-0.09	-0.174	-0.213	-0.257	-0.431	-0.512	-0.604	-0.441	-0.514	-0.738	-0.635	-0.3	-0.366	-0.616	-0.219	-0.344	-0.755	-0.384	-0.511	-0.487	-0.631	-0.52	-0.828	-0.347
AGI_HUM1_OLIGO_A_23_P102320	693783 ^ NUP35 ^ Nucleoporin 35kDa ^ Hs.180591 ^ NM_138285 ^ 129401	6	-0.757	-0.984	-1.236	-0.462	-0.973	-1.097	-0.72	-1.181	-0.723	-0.6	-1.075	-1.048	-0.653	-0.658	-1.079	-0.496	-0.497	-0.737	-0.672	-0.676	-0.652	-0.776	-0.621	-0.4	-0.755	-0.641	-0.604	-0.57	-0.62	-0.558	-1.067	-0.832	-1.08	-0.897	-0.826	-0.682	-0.739	-0.41	-0.728	-0.85	-0.515	-0.675	-0.741	-0.47	-0.499	-0.913	-0.702	-0.319	-0.509	-0.192	-0.638	-0.318	-0.374	-0.61	-0.5	-1.068		-0.505	-1	-0.527	-0.509	-0.412	-0.646	-0.597	-0.548	-0.897	-0.422	-0.497	-0.733	-0.396	-0.883	-0.901	-0.826	-0.646	-0.739	-0.378	-0.634	-0.8	-0.665	-0.733	-0.669	-0.829	-0.841	-0.511	-0.717	-0.547	-0.831	-0.568	-0.61
AGI_HUM1_OLIGO_A_23_P102364	684097 ^ NGEF ^ Neuronal guanine nucleotide exchange factor ^ Hs.97316 ^ NM_019850 ^ 25791	14	-0.178	0.231	0.498	0.999	1.516	1.481	1.494	1.261	1.154	1.321	1.088	0.043	1.026	1.21	0.992	1.398	1.079	1.069	1.328	0.927	1.111	0.947	1.426	1.024	1.194	1.247	1.134	1.574	1.435	1.712	0.812	1.148	1.31	0.7	0.725	1.358	1.248	1.533	1.268	1.263	1.652	1.421	0.916	1.375	1.505	0.913	0.999	1.205	1.755	1.612	1.727	1.381	1.687	0.91	1.014	1.273	1.44	1.378	1.426	1.818	1.629	1.41	1.59	1.28	1.303	1.134	1.354	1.085	1.146	1.166	1.26	0.963	1.028	1.091	1.016	1.233	1.236	1.305	1.493	1.468	1.718	1.146	1.384	1.266	1.272	1.351	1.199	1.323	1.66
AGI_HUM1_OLIGO_A_23_P102391	"696661 ^ SLC40A1 ^ Solute carrier family 40 (iron-regulated transporter), member 1 ^ Hs.529285 ^ NM_014585 ^ 30061"	16	2.119	2.596	1.142	1.554	1.73	2.164	1.758	1.926	1.551	1.604	1.498	1.559	1.401	1.386	1.497	2.245	2.322	2.504	1.907	2.261	2.193	2.861	0.484	1.431	1.143	1.057	1.208	0.86	1.822	1.584	1.841	1.762	1.704	1.457	1.387	0.943	0.679	1.588	1.343	1.208	1.817	1.287	1.936	1.195	1.532	1.732	2.089	2.142	1.648	1.877	1.509	1.851	2.164	1.688	2.058	1.962	1.759	1.88	2.023	2.027	2.608	2.627	2.258	2.494	2.665	2.547	1.705	2.398	2.306	1.599	1.668	1.759	2.397	1.779	2.393	1.34	1.571	0.782	1.803	0.385	1.172	1.65	1.805	2.169	1.963	1.047	2.129	2.343	1.789
AGI_HUM1_OLIGO_A_23_P102404	"852300 ^ CCT7 ^ Chaperonin containing TCP1, subunit 7 (eta) ^ Hs.368149 ^ NM_006429 ^ 10574"	7	-0.974	-1.104	-0.951	-0.984	-0.854	-1.098	-1.555	-0.963	-0.876	-1.356	-1.013	-1.09	-1.138	-1.121	-1.317	-1.268	-1.199	-1.215	-1.061	-1.131	-1.313	-1.199	-0.92	-1.362	-1.503	-1.385	-1.154	-1.365	-1.349	-0.956	-1.046	-1.147	-1.097	-1.247	-1.337	-1.263	-1.349	-1.23	-1.173	-1.077	-1.081	-1.141	-1.081	-0.971	-1.001	-1.138	-1.38	-1.021	-1.391	-1.449	-1.064	-1.319	-1.396	-1.141	-1.303	-0.859	-1.092	-1.249	-0.732	-1.302	-1.34	-1.258	-0.793	-1.055	-1.149	-1.22	-1.238	-1.513	-1.121	-1.202	-1.008	-1.021	-1.042	-1.211	-0.985	-1.247	-1.26	-1.159	-0.692	-1.017	-1.042	-1.139	-1.191	-1.357	-1.314	-1.097	-1.221	-1.188	-1.185
AGI_HUM1_OLIGO_A_23_P102412	"861253 ^ PLEKHA3 ^ Pleckstrin homology domain containing, family A (phosphoinositide binding specific) member 3 ^ Hs.41086 ^ NM_019091 ^ 65977"	2	-0.238	0.056	-0.861	-0.186	0.475	-0.085	-0.045	-0.203	-0.137	-0.099	-0.456	-0.445	-0.119	-0.084	-1.758	-0.17	-0.83	-0.53	-0.785	0.131	-0.139	-0.169	-0.51	-0.339	-0.671	-0.476	-0.501	-0.447	0.053	-0.107	-0.528	-0.144	-0.319	-0.357	-0.207	-0.464	-0.496	-0.641	-0.333	-0.169	0.013	0.129	-0.393	-0.23	-0.159	-0.511	-0.55	0.063	0.165	-0.071	-0.227	0.113	0.154	-0.346	-0.688	-0.579	-0.378	-0.186	-0.592	-0.075	0.072	0.139	0.02	-0.2	-0.01	-0.158		-0.07	-0.18	-0.07	-0.215	-0.263	0.042	-0.299	-0.187	0.03	-0.535	-0.689	-0.476	-0.769	-0.307	-0.526	-0.406	-0.295	-0.263	-0.476	-0.154	0.176	-0.356
AGI_HUM1_OLIGO_A_23_P102420	"691123 ^ CCT4 ^ Chaperonin containing TCP1, subunit 4 (delta) ^ Hs.421509 ^ NM_006430 ^ 10575"	0	-1.234	-1.285	-1.429	-1.326	-1.139	-1.461	-1.797	-1.305	-1.065	-1.12	-1.237	-1.473	-1.181	-1.077	-1.357	-1.077	-1.363	-1.317	-1.565	-1.214	-1.308	-1.412	-1.319	-1.314	-1.569	-1.417	-1.195	-1.627	-1.273	-1.303	-1.353	-1.199	-1.197	-1.222	-1.395	-1.486	-1.524	-1.394	-1.283	-1.666	-1.499	-1.233	-1.171	-1.23	-1.263	-1.458	-1.459	-1.196	-1.143	-1.54	-1.19	-1.103	-1.134	-1.524	-1.399	-1.263	-1.28	-1.169	-1.095	-1.404	-1.267	-1.309	-1.554	-1.29	-0.978	-1.24	-1.567	-1.602	-1.291	-1.135	-1.365	-1.297	-1.448	-1.38	-1.448	-1.576	-1.192	-1.304	-1.234	-1.328	-1.231	-1.5	-1.446	-1.467	-1.202	-1.421	-1.061	-0.967	-1.164
AGI_HUM1_OLIGO_A_23_P102454	684185 ^ INSIG2 ^ Insulin induced gene 2 ^ Hs.7089 ^ NM_016133 ^ 51141	8	-1.077	-1.276	-1.059	-1.166	-1.414	-1.518	-1.091	-1.355	-1.354	-1.165	-1.594	-1.442	-1.196	-0.802	-1.589	-0.853	-0.785	-0.626	-0.398	-0.263	-0.449	-0.858	-0.932	-0.775	-1.02	-0.731	-0.465	-0.476	-0.353	-0.669	-0.608	-0.668	-0.721	-0.668	-0.643	-1.231	-1.143	-0.734	-0.84	-1.015	-0.801	-0.865	-0.894	-1.224	-1.504	-1.166	-1.103	-1.555	-0.869	-0.752	-0.966	-0.298	-0.386	-0.524	-0.366	-0.571	-0.181	-0.313	-0.526	-1.301	-0.884	-0.931	-0.881	-0.92	-0.456	-0.544	-0.907	-0.66	-0.3	-0.892	-0.973	-1.124	-1.052	-0.991	-0.965	-0.959	-0.93	-1.165	-1.241	-1.167	-0.986	-1.294	-0.789	-0.936	-0.467	-0.952	-1.221	-0.833	-0.619
AGI_HUM1_OLIGO_A_23_P102471	"686029 ^ MSH2 ^ MutS homolog 2, colon cancer, nonpolyposis type 1 (E. coli) ^ Hs.156519 ^ NM_000251 ^ 4436"	6	-1.61	-1.76	-1.82	-1.35	-1.98	-1.83	-2.15	-1.78	-1.76	-1.56	-1.66	-1.6	-1.28	-1.35	-1.45	-1.17	-1.38	-1.44	-1.8	-1.31	-1.43	-1.7	-1.55	-1.56	-1.61	-1.61	-1.51	-1.94	-1.39	-1.78	-1.54	-1.43	-1.37	-1.46	-1.32	-1.42	-1.52	-1.07	-1.26	-1.42	-1.42	-1.5	-1.58	-1.4	-1.44	-1.66	-1.66	-1.29	-1.17	-1.06	-1.3	-1.05	-1.16	-1.25	-1.09	-1.32	-1.36	-1.2	-1.33	-1.33	-1.68	-1.57	-1.83	-1.31	-1.25	-1.46	-1.36	-1.34	-1.29	-1.35	-1.75	-1.77	-1.43	-1.33	-1.45	-1.23	-1.36	-1.34	-1.37	-1.31	-1.48	-1.57	-1.65	-1.34	-1.5	-1.34	-1.49	-1.52	-1.3
AGI_HUM1_OLIGO_A_23_P102508	"688366 ^ SLC5A6 ^ Solute carrier family 5 (sodium-dependent vitamin transporter), member 6 ^ Hs.435735 ^ NM_021095 ^ 8884"	0	-1.169	-1.073	-1.039	-0.752	-0.617	-0.917	-1.236	-0.375	-0.905	-1.256	-0.673	-1.177	-1.167	-1.591	-2.194	-0.969	-1.391	-1.445	-1.643	-0.972	-1.094	-1.487	-0.934	-1.021	-1.187	-1.299	-1.398	-1.786	-1.896	-1.39	-1.323	-1.217	-1.315	-1.221	-0.914	-1.689	-1.549	-1.637	-1.316	-1.102	-1.322	-1.466	-0.82	-1.288	-1.241	-0.735	-1.097	-1.278	-1.009	-1.589	-1.26	-1.35	-1.296	-1.211	-1.453	-0.997	-1.013	-1.199	-0.713	-1.375	-1.314	-1.211	-0.959	-1.196	-1.262	-0.842	-1.043	-1.234	-0.979	-1.483	-1.284	-1.121	-1.158	-1.326	-1.278	-1.396	-1.188	-0.929	-0.883	-1.287	-0.978	-1.486	-1.835	-1.222	-1.214	-1.189	-0.691	-1.153	-1.443
AGI_HUM1_OLIGO_A_23_P102517	"687725 ^ PDE6D ^ Phosphodiesterase 6D, cGMP-specific, rod, delta ^ Hs.516808 ^ NM_002601 ^ 5147"	8	-0.035	0.203	0.178	-0.009	0.486	0.078	-0.139	0.306	0.553	-0.218	-0.156	-0.28	-0.226	0.056	-1.303	-0.288	-0.497	-0.356	-0.092	0.021	0.077	-0.163	0.052	-0.043	-0.504	-0.553	-0.16	-0.512	0.15	0.358	0.207	0.149	0.122	-0.058	-0.127	-0.1			-0.128		-0.043	0.216	-0.599	-0.472	-0.444	-0.19	-0.406	-0.274	-0.2	-0.432	-0.428	-0.096		-0.238	-0.345	0.138	-0.05	-0.213	0.112	-0.064	-0.069	-0.045	-0.125	-0.195	-0.203			-0.419	0.194	-0.152	0.2	-0.381	0.112	0.022	0.185	-0.15	-0.314	-0.376	-0.01	-0.68	-0.114	-0.054	-0.234	0.071	-0.166	-0.529	-0.303	-0.211	-0.168
AGI_HUM1_OLIGO_A_23_P102542	690864 ^ AFTIPHILIN ^ Aftiphilin protein ^ Hs.468760 ^ NM_203437 ^ 54812	6	1.063	0.46	0.832	0.757	0.714	0.709	0.103	0.54	1.111	1.248	1.156	0.999	1.393	1.538	0.555	1.486	1.334	1.292	0.651	1.018	1.236	1.355	1.094	1.17	1.073	1.588	1.843	1.044	1.841	1.583	1.206	1.033	1.422	1.432	1.328	1.231	1.191	1.21	1.202	1	0.973	0.979	0.804	0.976	1.323	0.776	0.99	1.273	1.35	1.54	1.236	1.803	1.568	1.187	0.919	0.998	1.258	1.232	0.929	1.108	1.513	1.355	0.811	1.196	0.962	1.152	1.26	1.206	1.367	1.451	1.259	1.228	1.299	0.897	0.927	1.296	1.133	1.123	0.901	0.445	1.305	1.09	1.232	1.154	1.126	1.176	0.866	1.022	1.428
AGI_HUM1_OLIGO_A_23_P102571	687611 ^ SLC2A4RG ^ SLC2A4 regulator ^ Hs.435126 ^ NM_020062 ^ 56731	0	0.688	1.059	0.589	1.065	0.876	0.977	1.194	1.001	0.932	1.003	0.926	0.864	0.853	0.867	0.85	0.712	0.851	0.776	1.297	0.939	0.8	0.696	0.887	0.924	0.739	0.752	0.521	1.015	0.749	0.684	0.803	0.872	0.781	0.719	0.384	0.99	0.819	1.112	0.949	0.605	1.322	1.11	0.701	0.99	1.239	0.95	0.802	0.713	1.221	1.002	1.088	0.938	0.899	1.206	1.047	0.952	1.207	1.005	0.907	1.063	0.729	0.763	1.01	0.78	0.785	0.961	0.692	0.903	0.784	1.275	0.812	1.064	0.892	1.285	0.917	1.123	0.881	0.977	1.062	0.974	1.093	1.17	1.116	1.158	1.075	1.351	1.342	1.252	0.862
AGI_HUM1_OLIGO_A_23_P102575	853474 ^ SLC2A4RG ^ SLC2A4 regulator ^ Hs.435126 ^ NM_020062 ^ 56731	1	0.65	0.881	0.747	0.818	0.684	1.006	1.441	0.978	0.958	0.8	1.169	0.856	0.795	0.742	0.599	0.697	0.773	0.934	1.482	0.613	0.727	0.749	1.065	1.17	0.981	0.847	0.607	1.361	0.475	0.54	0.817	0.977	0.732	0.684	0.569	1.041	1.166	0.968	0.849	1.08	1.278	1.15	0.636	0.681	1.002	1.126	0.784	0.997	1.133	0.729	0.752	0.712	0.705	1.068	1.002	0.84	0.974	0.887	0.888	0.921	0.641	0.763	1.162	1.021	0.667	0.864	1.022	0.847	0.576	1.117	0.897	1.033	1.203	1.193	1.063	1.266	0.663	0.763	1.071	0.575	1.031	1.351	0.991	1.244	1.044	1.287	1.117	0.953	0.752
AGI_HUM1_OLIGO_A_23_P102582	685288 ^ C20orf24 ^ Chromosome 20 open reading frame 24 ^ Hs.184062 ^ NM_018840 ^ 55969	29	-1.133	-1.137	-0.878	-0.66	-0.741	-0.98	-0.638	-1.035	-1.375	-1.179	-1.436	-1.129	-1.109	-0.899	-0.964	-0.828	-1.304	-1.26	-0.997	-0.162	-0.279	-1.185	-0.945	-0.982	-1.093	-1.076	-1.07	-0.65	-1.112	-1.1	-1.482	-1.199	-1.011	-0.938	-0.934	-1.512	-1.693	-1.221	-1.03	-0.907	-0.86	-0.979	-0.317	-1.049	-0.972	-0.659	-0.772	-1.046	-0.834	-0.864	-0.978	-0.89	-0.89	-0.913	-1.09	-1.191	-0.976	-1.172	-1.344	-0.639	-0.635	-0.751	-0.5	-0.842	-0.922	-0.783	-0.844	-0.371	-0.335	-1.158	-1.076	-1.159	-0.922	-1.21	-0.982	-1.238	-0.951	-1.015	-1.097	-0.946	-0.943	-1.174	-1.092	-0.823	-1.275	-1.153	-0.971	-0.986	-0.902
AGI_HUM1_OLIGO_A_23_P102611	693576 ^ WISP2 ^ WNT1 inducible signaling pathway protein 2 ^ Hs.194679 ^ NM_003881 ^ 8839	51	2.138	2.664	0.069	1.291	2.477	2.315	2.312	2.382	0.533	0.788	0.78	2.451	1.254	1.346	0.026	0.183	1.324	1.274	1.502	0.629	0.616	1.227	1.132	0.973	1.083	2.259	2.106	2.314	2.121	2.168	2.698	2.626	2.437	2.224	2.397	2.697	2.769	2.372	2.943	3.19	1.872	2.473	1.453	1.844	1.796	1.461	1.48	1.312	1.536	1.381	1.497	1.5	2.185	2.262	2.396	2.393	2.251	2.22	2.281	1.101	2.28	2.154	2.104	2.775	2.626	2.43	1.655	0.578	0.561	1.17	1.177	1.787	1.772	1.332	1.677	0.658	0.914	0.082	-0.24	-0.316	-0.535	1.741	1.055	1.697	1.357	0.03	0.754	0.846	-0.594
AGI_HUM1_OLIGO_A_23_P102622	696263 ^ MATN4 ^ Matrilin 4 ^ Hs.278489 ^ NM_003833 ^ 8785	18	0.564		0.448	0.35	0.182	0.253	0.539	0.56	1.11	1.463	1.956	2.33	1.775	1.511		0.844		0.706	0.716	0.856	0.923	1.268	0.879	1.603	1.644	2.841	2.574	3.194	2.612	1.966	2.188	2.22	2.341	1.32	1.279	3.157	3.074	2.115	3.147	3.128	0.949	2.441	1.239	1.004	1.479	0.819	0.698	1.069	0.948	0.905	1.48	1.713	2.035	1.568	1.544	1.414	1.235	1.252	0.754		0.621	0.45	0.656	1.509	1.94	1.753	2.328	1.516	0.966	1.981	0.834	1.278	0.317	0.409	0.433	0.944	0.605	0.909	0.551	0.349	1.078	1.037	0.925	0.945	0.749	1.217	1.91	1.447	1.081
AGI_HUM1_OLIGO_A_23_P102731	694545 ^ SMOX ^ Spermine oxidase ^ Hs.433337 ^ NM_175839 ^ 54498	9	-0.631	-0.094	0.039	-0.26	-0.373	0.145	-0.18	-0.099	-0.191	-0.268	0.1	-0.361	-0.238	-0.344	0.192	0.184	0.186	0.051	0.116	-0.064	0.19	0.034	0.006	0.391	0.319	0.019	-0.106	-0.016	-0.188	-0.013	-0.134	-0.199	0.187	0.287	0.184	-0.196	-0.056	0.109	0.076	0.021	0.253	0.105	-0.267	-0.307	-0.339	0.094	0.179	-0.316	-0.274	-0.385	-0.174	-0.269	-0.306	-0.239	-0.118	-0.251	-0.141	-0.307	-0.17	0.186	-0.105	-0.034	0.19	-0.16	0.185	-0.015		0.248	0.203	-0.026	-0.423	-0.287	-0.058	-0.126	-0.241	-0.091	-0.474	-0.31	-0.229	-0.375	0.005	-0.215	-0.294	0.137	0.014	0.061	-0.089	-0.091	0.137
AGI_HUM1_OLIGO_A_23_P102769	685816 ^ C20orf72 ^ Chromosome 20 open reading frame 72 ^ Hs.320823 ^ NM_052865 ^ 92667	15	-0.638	-0.74	-0.542	-0.726	-0.693	-0.792	-0.682	-0.511	-0.038	-0.15	-0.428	-0.635	-0.565	-0.421	-1.65	-0.805	0.052	-0.206	-0.089	-0.582	-0.539	-0.385	-0.371	-0.66	-0.358	-0.321	-0.474	-0.352	-0.222	-0.428	-0.276	-0.63	-0.214	-0.321	-0.419	-0.455	-0.465	-0.714	-0.458	-0.644	-0.261	-0.485	-0.345	-0.391	-0.362	-0.68	-0.527	-0.029	-0.028	0.315	0.106	-0.615	-0.663	-0.517	-0.562	-0.277	-0.357	-0.486	-0.03	-0.752	-0.71	-0.544	-0.44	-0.717	-0.393	-0.963		-0.421	-0.522	-0.312	-0.392	-0.408	-0.687	-0.264	-0.42	-0.129	0.035	-0.31	-0.521	-0.047	-0.101	-0.964	-0.749	-0.89	-0.7	-0.574	-0.766	-0.583	-0.292
AGI_HUM1_OLIGO_A_23_P102770	"683481 ^ NAT5 ^ N-acetyltransferase 5 (ARD1 homolog, S. cerevisiae) ^ Hs.368783 ^ NM_016100 ^ 51126"	0	-0.322	-0.47	-0.227	-0.012	-0.259	-0.264	0.247	-0.339	-0.253	-0.259	-0.745	-0.415	-0.236	-0.267	-0.327	-0.322	-0.413	-0.531	-0.24	-0.081	-0.202	-0.486	-0.483	-0.377	-0.365	-0.07	-0.115	0.183	-0.074	-0.345	-0.383	-0.387	-0.175	-0.363	-0.367	-0.573	-0.655	-0.408	-0.262	-0.3	-0.143	-0.384	-0.179	-0.28	-0.299	-0.312	-0.276	-0.343	-0.275	-0.114	-0.271	-0.181	-0.315	-0.218	-0.261	-0.475	0.028	-0.081	-0.451	-0.036	0.242	-0.004	0.363	-0.029	-0.261	0.069	-0.065	0.067	-0.072	-0.262	-0.17	-0.381	-0.259	-0.149	-0.064	-0.381	-0.149	-0.147	-0.472	-0.579	-0.63	-0.432	-0.004	-0.079	-0.234	-0.16	-0.702	-0.586	-0.61
AGI_HUM1_OLIGO_A_23_P102832	691661 ^ CEP2 ^ Centrosomal protein 2 ^ Hs.443976 ^ NM_007186 ^ 11190	17	-1.036	-0.826	-1.438	-1.39	-1.682	-0.965	-1.335	-1.53	-1.569	-1.526	-1.253	-1.722	-1.323	-1.433	-1.579	-1.193	-1.507	-1.147	-0.968	-1.685	-1.462	-1.116	-1.263	-1.098	-1.506	-1.427	-1.365	-1.132	-1.539	-1.536	-1.244	-1.115	-0.808	-1.149	-1.301	-1.223	-1.277	-1.252	-1.292	-1.341	-1.028	-0.889	-1.291	-1.156	-1.264	-0.892	-1.236	-1.44	-1.305	-1.562	-1.353	-1.182	-1.127	-1.482	-1.514	-1.499	-1.539	-1.804	-1.63	-1.34	-1.582	-1.322	-1.441	-1.464	-0.998	-1.294	-1.586	-1.487	-1.66	-1.08	-1.338	-1.247	-1.09	-0.92	-1.278	-0.7	-1.41	-1.104	-1.184	-0.972	-1.106	-1.172	-1.55	-1.262	-1.52	-1.206	-1.363	-0.914	-1.158
AGI_HUM1_OLIGO_A_23_P102842	682479 ^ NFS1 ^ NFS1 nitrogen fixation 1 (S. cerevisiae) ^ Hs.194692 ^ NM_021100 ^ 9054	14	-0.95	-1.125	-1.502	-0.647	-1.025	-0.496	-0.946	-0.999	-0.948	-1.003	-1.058	-1.045	-0.994	-0.862	-1.487	-1.243	-1.125	-0.84	-1.01	-0.665	-0.65	-1.113	-0.981	-0.517	-0.623	-1.099	-0.899	-0.902	-0.975	-0.793	-1.058	-1.044	-0.823	-0.92	-1.03	-0.968	-1.029	-1.132	-1.19	-1	-0.773	-1.111	-1.006	-1.123	-1.151	-0.835	-0.765	-0.709	-0.645	-0.68	-0.985	-1.111	-1.334	-0.961	-1.178	-1.226	-0.725	-0.85	-1.04	-1.205	-0.827	-0.847	-0.947	-0.914	-0.722	-0.986	-1.013	-0.621	-0.681	-1.04	-1.041	-0.938	-0.695	-1.044	-0.71	-0.959	-1.249	-1.231	-0.651	-1.146	-0.697	-1.152	-1.014	-0.964	-0.963	-1.044	-1.242	-0.935	-1.086
AGI_HUM1_OLIGO_A_23_P102876	"855911 ^ CCT8 ^ Chaperonin containing TCP1, subunit 8 (theta) ^ Hs.125113 ^ NM_006585 ^ 10694"	2	-1.431	-1.402	-1.254	-1.1	-1.091	-1.563	-1.989	-1.529	-1.117	-1.585	-1.558	-1.553	-1.443	-1.223	-2.055	-1.668	-1.753	-1.648	-2.082	-1.537	-1.59	-1.594	-1.72	-1.549	-1.66	-1.487	-1.098	-1.804	-1.736	-1.224	-1.483	-1.275	-1.466	-1.591	-1.703	-1.595	-1.833	-1.68	-1.374	-1.414	-1.192	-1.131	-1.247	-1.537	-1.399	-1.393	-1.473	-1.263	-1.469	-1.694	-1.615	-1.665	-1.708	-1.715	-1.922	-1.632	-1.547	-1.742	-1.278	-1.946	-1.547	-1.502	-1.892	-1.315	-1.668	-1.75	-1.496	-1.645	-1.545	-1.728	-1.255	-1.56	-1.342	-1.577	-1.346	-1.724	-1.658	-1.568	-1.373	-1.366	-1.324	-1.45	-1.565	-1.496	-1.446	-1.567	-1.54	-1.242	-1.269
AGI_HUM1_OLIGO_A_23_P102890	692172 ^ MRPS6 ^ Mitochondrial ribosomal protein S6 ^ Hs.302742 ^ NM_032476 ^ 64968	7	0.166	1.074	0.365	0.915	0.351	-0.112	-0.086	0.255	-0.571	-0.605	-0.531	-0.633	-0.851	-0.798	-0.697	-0.5	-0.569	-0.537	-0.616	-0.101	-0.269	0.103	-0.311	0.035	-0.414	-0.993	-1.084	-1.092	-0.446	-0.529	-0.493	-0.085	-0.807	-0.337	-0.125	-0.95	-0.836	-0.745	-0.54	-0.549	-0.026	-0.058	-0.057	-0.231	-0.373	-0.091	0.048	-0.122	-0.215	-0.167	-0.325	0.013	0.007	-0.579	-0.5	-0.526	-0.212	-0.36	-0.312	0.337	0.321	0.183	0.085	-0.139	0.02	0.633	-0.538	-0.319	-0.159	-0.796	-0.252	-0.769	-0.079	-0.385	-0.074	-0.856	-0.145	-0.714	-0.104	-0.621	-0.815	-0.779	-0.34	-0.31	-0.433	-1.189	0.299	-0.334	-0.915
AGI_HUM1_OLIGO_A_23_P1029	863954 ^ MFAP2 ^ Microfibrillar-associated protein 2 ^ Hs.389137 ^ NM_017459 ^ 4237	12	0.463	1.472	1.04	0.511	1.01	0.306	1.05	1.478	0.991	0.118	1.324	0.309	-0.484	-0.291	-0.738	-0.474	-0.697	-0.127	0.251	-0.143	0.081	1.438	0.083	-0.481	-0.431	-0.537	-0.379	-0.405	-0.019	0.577	0.243	0.047	-0.004	0.071	0.284	-0.474			0.273		-0.067	0.258	0.708	0.575	0.449	0.542	0.42	0.085	0.187	-0.297	0.225	-0.073	0.744	0.351	0.489	1.366	0.299	0.187	0.998	0.312	0.889	0.931	1.678	1.165	1.128	1.726		-0.158	0.14	-0.193	0.593	0.114	0.822	0.574	0.624		0.755	0.183	1.076	-0.123	-0.306	0.541	0.057	0.152	0.025	-0.348	0.857	0.679	
AGI_HUM1_OLIGO_A_23_P102925	851975 ^ PWP2H ^ PWP2 periodic tryptophan protein homolog (yeast) ^ Hs.449076 ^ NM_005049 ^ 5822	7	-0.589	-0.493	-0.417	-0.257	-0.673	-1.035	-0.76	0.588	-0.438	-0.967	-0.474	-0.755	-0.742	-0.842	-1.984	-1.016	-1.048	-0.881	-0.818	-0.838	-0.824	-1.037	-0.473	-0.548	-0.676	-1.009	-0.931	-1.201	-0.938	-0.855	-0.801	-0.819	-0.797	-0.835	-0.797	-0.753	-0.622	-0.68	-0.554	-0.542	-0.635	-0.658	-0.545	-0.299	-0.527	-0.662	-0.802	-0.871	-0.682	-0.786	-0.743	-0.916	-0.67	-0.42	-0.786	-0.411	-0.329	-0.553	-0.352	-0.538	-0.78	-0.897	-0.699	-0.405	-0.758	-0.515	-0.661	-0.679	-0.708	-0.815	-0.501	-0.985	-0.823	-0.708	-0.625	-0.558	-0.584	-0.564	-0.58	-0.351	-0.82	-0.684	-0.906	-0.743	-0.322	-0.521	-0.742	-0.528	-0.864
AGI_HUM1_OLIGO_A_23_P102937	696296 ^ SUMO3 ^ SMT3 suppressor of mif two 3 homolog 3 (yeast) ^ Hs.474005 ^ NM_006936 ^ 6612	2	-0.344	-0.088	-0.594	-0.5	0.78	0.219	-0.756	-0.929	0.158	-0.539	-0.871	-0.548	-0.986	-0.577	-0.331	-1.055	-1.022	-0.906	-0.745	-0.55	-0.64	-0.633	-0.903	-0.674	-1.102	-1.154	-0.891	-0.962	-0.703	0.672	-0.969	-0.663	-0.581	-0.741	-0.935	-1.071	-1.564	-1.103	-1.07	-0.998	-0.586	-0.239	-0.581	-0.461	-0.28	-0.562	-1.102	0.095	-0.31	-0.637	-0.581	-0.9	-0.617	-0.698	-1.439	-0.979	-0.234	-0.768	-0.352	-0.827	-0.007	-0.357	-0.23	-0.726	-0.862	-0.734	-0.84	-0.965	-0.738	-1.059	-0.113	-0.779	-0.12	-0.529	-0.306	-0.52	-0.595	-0.434	-0.248	-0.675	-0.579	-0.565	-0.305	-0.718	-0.319	-0.569	-0.652	-0.438	-0.91
AGI_HUM1_OLIGO_A_23_P102950	682665 ^ TSGA2 ^ Testis specific A2 homolog (mouse) ^ Hs.145925 ^ NM_080860 ^ 89765	41	0.911		0.646	1.713	1.566	1.1	1.53	1.583	2.128	2.104	2.368	0.814	1.328	1.293	1.317	2.269	1.064	0.944	1.352	1.834	1.807	0.752	1.459	2.011	1.505	2.205	2.011	2.13	1.904	1.63	1.419	1.564	1.178	1.738	1.152	1.727			1.903		1.924	2.142	1.122	0.802	1.497	0.698	0.995	2.102	0.878	1.474	1.748	1.293	1.828	1.507	1.764	1.49	1.387	1.987	1.502	1.417	1.279	1.303	1.141	1.742	1.803			1.924	1.51	1.77	1.508	1.136	1.623	1.101	1.125	1.817	1.396	0.789	0.954	0.404	1.343	1.09	1.229	1.24	1.421	1.444	1.549	1.522	1.048
AGI_HUM1_OLIGO_A_23_P102965	688110 ^ BCL2L13 ^ BCL2-like 13 (apoptosis facilitator) ^ Hs.546359 ^ NM_015367 ^ 23786	5	0.638	0.823	0.906	0.982	0.952	0.868	0.837	1.28	0.844	0.895	1.342	0.812	1.036	0.962	0.1	0.733	1.227	0.958	1.08	0.519	0.756	0.787	0.818	0.982	0.783	1.068	0.719	0.828	0.946	0.929	1.359	1.452	0.994	0.958	1.194	1.325	1.419	0.805	1.013	1.125	1.197	0.982	0.581	0.389	0.825	0.648	0.962	1.074	0.805	0.742	0.862	0.776	1.208	0.626	0.893	1.164	0.772	0.902	1.416	0.97	0.811	0.716	0.897	0.83	0.706	0.624	1.073	0.82	0.742	0.996	0.867	1.14	0.815	0.724	0.674	0.626	0.824	0.668	0.582	0.247	0.819	0.769	0.771	0.896	0.898	0.977	0.836	0.809	0.662
AGI_HUM1_OLIGO_A_23_P102973	684386 ^ DGCR14 ^ DiGeorge syndrome critical region gene 14 ^ Hs.517407 ^ NM_022719 ^ 8220	9	0.201	0.277	0.493	0.312	0.186	0.29	0.771	0.346	0.089	0.093	0.76	-0.049	0.402	0.274	-0.303	0.545	0.117	0.427	0.779	0.213	0.424	0.181		0.589	0.444	0.438	0.247	0.591	0.274	0.157	0.154	0.348	0.58	0.256	0.783	0.508			0.602	0.8	0.465	0.383	0.236	0.093	0.349	0.506	0.35	0.22	0.301	0.346	0.481	0.403		0.44	0.539	0.38	0.4	0.33	0.377	0.495	0.182	0.477	0.737	0.49	0.313	0.674		0.335	0.048	0.51	0.064	0.387	0.321	0.222	0.442	0.524	0.26	0.307	0.602	0.079	0.489	0.559	0.196	0.7	0.47	0.776	0.434	0.243	0.301
AGI_HUM1_OLIGO_A_23_P102994	"689022 ^ PIK4CA ^ Phosphatidylinositol 4-kinase, catalytic, alpha polypeptide ^ Hs.529438 ^ NM_002650 ^ 5297"	10	-0.467	-0.202	-0.554	-0.706	-0.823	-0.948	-0.808	-0.454	-0.473	-0.951	-0.347	-0.329	-0.451	-0.616	-0.825	-0.424	-0.495	-0.458	-0.394	-0.751	-0.704	-0.675	-0.615	-0.129	-0.231	-0.84	-1.171	-0.99	-1.227	-1.03	-0.486	-0.624	-0.463	-0.617	-0.804	-0.641	-0.598	-0.19	-0.27	-0.467	-0.473	-0.5	-0.654	-0.814	-0.725	-0.622	-0.596	-0.913	-0.787	-0.938	-0.764	-0.685	-0.658	-0.407	-0.324	0.149	-0.495	-0.477	-0.115	-0.525	-0.87	-0.829	-0.364	-0.481	-0.417	-0.372	-1.463	-0.549	-0.683	-0.978	-0.703	-0.717	-0.691	-0.909	-0.711	-0.833	-0.599	-0.333	-0.362	-1.057	-0.603	-0.695	-0.778	-0.995	-1.131	-0.735	-0.752	-0.691	-0.882
AGI_HUM1_OLIGO_A_23_P103011	"684117 ^ RAB36 ^ RAB36, member RAS oncogene family ^ Hs.369557 ^ NM_004914 ^ 9609"	13	0.024	0.403	0.013	0.205	-0.599	0.132	-0.173	-0.197	-0.64	-0.379	-0.138	-0.114	0.465	0.128	-0.39	-0.158	0.756	0.519	0.353	-0.108	0.054	0.163	0.737	0.59	0.149	0.292	0.289	0.162	-0.009	-0.353	-0.422	-0.374	-0.195	-0.23	-0.464	0.589	0.251	0.286	0.402	-0.068	0.505	0.233	-0.35	-0.368	-0.444	-0.227	-0.227	-0.104	-0.138	-0.083	-0.119	0.381	-0.011	-0.464	-0.199	-0.433	-0.506	-0.351	-0.834	0.066	-0.452	-0.65	-0.665	-0.139	0.267	-0.53		0.207	0.011	-0.133	-1.179	-0.391	-0.086	-0.097	-0.103	0.279	-0.266	-0.468	0.403	-0.431	0.1	0.098	-0.25	-0.183	-0.137	-0.061	0.084	0.373	0.21
AGI_HUM1_OLIGO_A_23_P103062	685884 ^ FLJ38628 ^ Hypothetical protein FLJ38628 ^ Hs.517553 ^ NM_152267 ^ 91445	10	1.298	1.697	1.637	1.523	1.567	1.398	1.326	1.842	1.622	1.399	2.07	1.626	1.769	1.587	0.896	2.1	1.631	1.587	1.996	1.381	1.596	1.439	1.542	1.827	1.567	2.003	1.208	1.465	1.303	1.561	1.438	1.552	1.576	1.602	1.607	1.95	1.569	1.921	1.809	1.825	1.652	1.663	1.097	1.119	1.692	1.626	1.582	1.295	0.781	0.949	1.472	1.636	1.931	1.51	2.118	2.522	1.523	1.696	2.133	1.905	1.726	1.429	1.935	2.012	1.653	1.664		1.769	1.672	1.912	1.987	1.458	1.378	0.99	1.233	1.641	1.238	1.348	1.639	0.434	1.628	1.467	1.309	1.331	1.19	1.525	1.651	1.665	1.605
AGI_HUM1_OLIGO_A_23_P103070	690387 ^ YWHAH ^ Chromosome 22 open reading frame 24 ^ Hs.226755 ^ NM_003405 ^ 7533	7	0.49	0.035	1.071	0.56	0.842	0.427	-0.269	0.443	0.395	-0.347	0.15	0.383	-0.178	-0.06	-1.015	-0.42	-0.302	-0.151	-0.577	-0.27	-0.427	0.157	-0.051	-0.459	-0.67	-0.661	-0.333	-0.792	-0.258	0.452	-0.185	-0.46	-0.09	-0.468	-0.506	-0.56	-0.527	-0.15	-0.547	-0.601	-0.081	-0.156	-0.457	-0.729	-0.358	-0.225	-0.37	-0.244	-0.36	-0.325	-0.135	-0.327	-0.187	-0.338	-0.858	-0.25	-0.127	-0.326	0.149	0.077	0.136	0.27	0.389	-0.536	-0.244	-0.445	-0.147	-0.457	-0.209	-0.146	0.117	0.06	0.443	0.126	0.216	-0.391	-0.514	-0.35	-0.035	-0.86	-0.442	0.342	-0.093	0.07	0.119	0.155	0.293	0.268	0.033
AGI_HUM1_OLIGO_A_23_P103084	868202 ^ TOM1 ^ Target of myb1 (chicken) ^ Hs.474705 ^ NM_005488 ^ 10043	5	1.089	1.771	2.26	1.722	2.08	2.244	1.592	2.64	1.927	1.715		2.007	1.897	1.784		2.153	1.122	1.17	1.858	0.826	1.65	1.257	1.59	1.64	1.195		1.539	1.765		2.355	1.831	1.987	1.775	1.464	1.281	2.168			2.568		2.098	2.417	1.212	1.213	1.541	2.164	2.084		1.045	0.959	1.566		2.185	1.57	2.262	2.916	1.666	2.326	3.18	2.322	2.2	1.588	2.281	2.26	1.928			1.981	1.874	2.378	1.879	1.648	1.612	1.079	1.486	1.104	1.267	1.271	1.7	0.383	1.686	1.562	1.592	1.658	0.946	1.423	1.648	1.997	1.342
AGI_HUM1_OLIGO_A_23_P103099	858343 ^ RBM9 ^ RNA binding motif protein 9 ^ Hs.282998 ^ NM_014309 ^ 23543	7	-0.074	-0.027	0.321	0.026	0.979	0.284	-0.281	0.788	1.296	0.394	0.856	0.334	0.28	0.603	-1.151	-0.03	-0.004	0.287	0.196	-0.331	0.124	-0.049	0.023	-0.342	-0.229	-0.007	0.098	-0.145	0.425	1.509	0.272	-0.11	0.461	-0.108	0.278	0.376			0.393		0.028	-0.05	-0.356	-0.178	0.034	-0.041	-0.189	-0.323	0.168	0.169	0.059	-0.096	0.029	-0.125	-0.584	1.199	0.012	-0.092	1.275	0.009	0.253	0.389	0.179	0.575	-0.014			-0.228	0.155	-0.34	0.55	0.132	0.129	0.109	0.34	-0.241	0.119	0.326	0.45	-0.38	0.375	0.306	0.178	0.072	0.011	-0.039	0.052	0.299	0.149
AGI_HUM1_OLIGO_A_23_P103104	858444 ^ MFNG ^ Manic fringe homolog (Drosophila) ^ Hs.517603 ^ NM_002405 ^ 4242	3	1.183	1.389	0.3	0.358	0.491	0.631	0.619	1.148	-0.461	-0.323	0.228	0.373	0.067	-0.172	-0.977	-0.382	0.148	0.376	0.311	-0.175	-0.492	0.453	0.422	-0.997	-0.61	-0.376	-0.763	-0.439	-0.315	-0.865	-0.257	-0.383	-0.259	0.041	-0.283	-0.33		-0.448	-0.21		0.231	-0.032	0.202	0.119	0.263	0.132	0.233	0.237	-0.15	-0.341	0.003	0.307	0.2	0.28	0.338	0.469	0.575	0.903	1.003	0.38	0.749	0.645	0.782	-0.316	-0.409			-0.23	-0.345	0.09	-0.17	0.316	0.543	0.212	0.57	-0.249	0.571	0.135	0.372	-0.285	0.446	0.259	0.278	0.192	0.448	-0.356	0.534	0.344	0.252
AGI_HUM1_OLIGO_A_23_P103110	686575 ^ MAFF ^ V-maf musculoaponeurotic fibrosarcoma oncogene homolog F (avian) ^ Hs.517617 ^ NM_012323 ^ 23764	5	0.335	0.443	1.033	0.645	0.489	0.291	0.586	0.748	0.29	0.669	0.886	0.681	0.773	0.319	1.346	1.091	0.644	0.807	0.996	0.304	0.86	0.504	0.784	0.729	0.885	1.224	0.963	0.961	0.587	0.581	0.279	0.479	0.845	0.635	0.62	0.651	0.791		0.622		0.538	0.491	0.586	0.273	0.48	0.831	0.892	0.838	0.293	0.562	0.643			0.612		0.89	0.686	0.932	1.145	0.637	0.787	0.898	0.973	0.937	0.407	0.821		0.873	0.626	1.274	0.901	0.805	0.836	0.284	0.868		0.544	0.51	0.866	0.358	0.743	0.349	0.506	0.452	0.727	0.329	0.538	1.017	0.613
AGI_HUM1_OLIGO_A_23_P103120	852408 ^ GTPBP1 ^ GTP binding protein 1 ^ Hs.276925 ^ NM_004286 ^ 9567	1	0.332	0.591	0.273	0.43	-0.074	0.027	0.081	0.023	-0.19	0.075	-0.037	0.301	0.488	0.55	0.319	0.443	0.333	0.182	0.5	0.068	0.137	0.261	0.472	0.512	0.21	0.294	-0.08	0.496	0.213	0.032	0.257	0.391	0.142	0.211	0.122	0.694	0.55	0.406	0.606	0.447	0.428	0.53	0.063	0.242	0.347	-0.129	0.031	-0.2	0.425	0.212	0.487	0.508	0.421	0.041	0.276	0.061	0.372	0.287	0.073	0.52	0.117	0.174	0.455	0.193	0.444	0.49	-0.464	0.141	0.199	0.389	-0.039	0.104	-0.232	-0.068	-0.067	0.184	0.02	0.331	0.256	0.062	0.176	0.123	0.271	0.136	0.282	0.202	0.125	0.523	0.037
AGI_HUM1_OLIGO_A_23_P103131	857996 ^ FLJ20232 ^ Hypothetical protein FLJ20232 ^ Hs.148677 ^ NM_019008 ^ 54471	2	-0.102	-0.22	-0.332	0.018	0.543	0.196	-0.154	-0.198	0.326	0.114	-0.318	-0.478	-0.402	-0.005	-0.945	-0.491	-0.401	-0.405	-0.096	-0.047	0.005	-0.306	-0.344	-0.403	-0.434	-0.314	-0.088	-0.029	-0.173	0.422	-0.338	-0.2	-0.289	-0.614	-0.506	-0.338	-0.549	-0.643	-0.353	-0.423	0.072	0.017	-0.229	-0.098	-0.136	-0.186	-0.272	-0.177	-0.174	-0.125	-0.063	-0.276	-0.245	-0.239	-0.232	-0.279	-0.408	-0.337	-0.421	-0.419	-0.028	-0.155	-0.089	-0.224	-0.162	-0.568	-0.283	-0.166	-0.114	-0.087	0.245	-0.048	-0.346	-0.158	-0.28	-0.404	-0.229	-0.149	-0.482	-0.417	-0.023	-0.309	-0.102	-0.031	-0.213	-0.23	0.418	0.107	-0.266
AGI_HUM1_OLIGO_A_23_P103149	"681019 ^ ACO2 ^ Aconitase 2, mitochondrial ^ Hs.474982 ^ NM_001098 ^ 50"	1	0.47	0.651	0.18	0.414	0.236	0.593	0.389	0.747	0.208	0.373	0.619	0.311	0.515	0.398	0.93	0.651	0.405	0.409	0.346	0.179	0.424	0.253	0.599	0.228	0.311	0.413	0.278	0.271	0.136	0.225	0.213	0.253	0.061	0.263	0.311	0.317	0.2	0.235	0.295	0.319	0.429	0.387	0.602	0.448	0.283	0.452	0.505	0.103	0.238	0.166	0.465	0.537	0.341	0.185	0.422	0.585	0.337	0.44	0.68	0.219	0.168	0.215	0.307	0.429	0.521	0.774	0.28	0.407	0.337	0.274	-0.208	0.392	0.079	0.059	0.168	-0.013	0.073	0.385	0.141	0.298	0.482	0.231	0.096	-0.168	0.192	-0.003	0.752	0.342	0.644
AGI_HUM1_OLIGO_A_23_P103172	852941 ^ LOC127253 ^ Hypothetical protein BC009514 ^ Hs.348411 ^ NM_138467 ^ 127253	37	-0.718	-0.81	-0.916	-0.75	-1.686	-1.196	-1.281	-1.094	-1.698	-0.991	-1.256	-0.866	-0.704	-1.119	-1.288	-0.939	-0.73	-0.792	-1.047	-0.733	-0.921	-1.083	-1.072	-0.743	-0.865	-1.007	-0.99	-1.319	-1.068	-1.709	-0.723	-0.606	-0.781	-0.74	-0.71	-0.909	-1.041	-0.874	-0.672	-0.819	-0.741	-0.552	-1.061	-0.84	-0.985	-0.92	-0.89	-0.812	-0.923	-0.71	-0.807	-0.675	-0.766	-0.995	-0.601	-1.03	-0.965	-0.778	-1.02	-0.798	-1.191	-1.134	-1.411	-1.001	-0.607	-0.989	-0.996	-0.833	-0.962	-0.658	-1.519	-0.907	-0.857	-0.464	-1.107	-0.582	-0.861	-0.804	-1.097	-0.847	-1.186	-0.979	-0.725	-0.631	-1.094	-0.583	-0.699	-0.716	-0.96
AGI_HUM1_OLIGO_A_23_P103180	689246 ^ LOC127253 ^ Hypothetical protein BC009514 ^ Hs.348411 ^ NM_138467 ^ 127253	15	-0.658	-0.546	-0.902	-0.603	-0.5	-0.779	-0.264	-0.8	-0.431	-0.58	-0.592	-0.773	-0.468	-0.349	-2.287	-1.131	-0.583	-0.324	-0.444	-0.675	-0.755	-0.784	-0.673	-0.476	-0.385	-0.369	-0.329	0.023	-0.431	-0.435	-0.555	-0.12	-0.866	-0.545	-0.329	-0.684	-0.229	-0.656	-0.606	-0.314	-0.732	-0.597	-0.281	-0.085	-0.18	-0.583	-0.338	-0.515	-0.221	-0.063	-0.549	-0.523	-0.586	-0.393	-0.589	-0.942	-0.643	-1.005	-1.326	-0.839	-0.436	-0.551	-0.814	-0.525	-0.692	-0.358	0.096	-0.348	-0.89	-1.045	-0.378	-0.947	-0.754	-0.618	-0.668	-0.365	0.069	-0.329	-0.859	-0.441	-0.202	-0.229	-0.45	-0.637	-0.436	-0.695	-0.677	-0.518	-0.156
AGI_HUM1_OLIGO_A_23_P103201	697393 ^ PNRC2 ^ Proline-rich nuclear receptor coactivator 2 ^ Hs.512636 ^ NM_017761 ^ 55629	6	-0.038	0.215	-0.327	-0.461	-0.303	-0.166	-0.401	-0.142	-0.196	0.168	-0.316	-0.262	-0.48	-0.249	0.114	0.007	-0.164	0.039	-0.45	0.088	-0.177	0.056	-0.365	0.002	-0.181	-0.192	0.188	-0.388	0.25	-0.418	-0.097	-0.131	-0.05	-0.417	-0.131	-0.019	-0.306	-0.071	0.076	-0.093	0.215	0.277	-0.171	-0.214	-0.234	-0.437	-0.36	-0.031	-0.136	0.285	-0.211	0.163	-0.023	0.107	0.149	0.056	0.012	0.049	0.074	-0.534	-0.378	-0.062	-0.324	-0.225	0.159	-0.377	0.007	0.028	-0.084	0.199	-0.626	-0.148	-0.203	-0.135	-0.214	-0.173	-0.205	-0.407	-0.43	-0.378	-0.251	-0.231	-0.058	0.17	-0.093	0.156	0.057	0.28	-0.34
AGI_HUM1_OLIGO_A_23_P103232	691997 ^ DUSP23 ^ Dual specificity phosphatase 23 ^ Hs.425801 ^ NM_017823 ^ 54935	3	1.036	1.277	1.269	1.491	1.605	1.504	1.865	1.514	0.77	1.259	1.266	1.087	1.362	1.216	1.209	1.343	1.28	1.24	1.528	1.166	1.221	1.129	1.517	1	1.077	1.216	0.881	1.478	1.314	1.121	0.746	1.031	0.929	0.923	1.225	1.119	0.947	1.404	1.238	1.35	1.398	1.23	1.268	1.298	1.37	1.513	1.52	1.585	1.433	1.122	1.428	1.475	1.406	1.368	1.519	1.141	1.264	1.375	0.813	1.688	1.514	1.321	1.465	1.301	1.117	1.781	1.537	1.179	1.116	1.209	1.063	1.023	1.44	1.142	1.351	1.413	1.276	1.309	1.304	1.338	1.329	1.268	1.467	1.394	1.613	1.414	1.502	1.396	1.892
AGI_HUM1_OLIGO_A_23_P103248	"682351 ^ PIGM ^ Phosphatidylinositol glycan, class M ^ Hs.512837 ^ NM_145167 ^ 93183"	2	-0.614	-0.565	-1.036	-0.348	0.093	-0.016	-0.211	-0.584	0.333	-0.098	-0.33	-0.747	-0.47	-0.155	-1.649	-0.676	-0.7	-0.858	-0.315	-0.211	-0.457	-0.75	-0.7	-0.574	-0.538	-0.708		-0.31	-0.128	0.071	-0.621	-0.568	-0.294	-0.731	-0.472	-0.116			-0.649		-0.319	-0.441	-0.524	-0.464	-0.486	-0.365	-0.557	-0.208	-0.233	-0.168	-0.249	-0.885	-0.64	-0.512	-1.192	-0.934	-0.349	-0.351	-0.368	-0.933	-0.336	-0.461	-0.266	-0.276	-0.631			-0.655	-0.243	-0.688	-0.233	-0.325	-0.029	-0.477	-0.321	-0.263	-0.434	-0.725	-0.37	-0.494	-0.431	-0.704	-0.639	-0.639	-0.629	-0.79	-0.532	-0.717	-0.829
AGI_HUM1_OLIGO_A_23_P103256	680952 ^ CFHL3 ^ Complement factor H-related 3 ^ Hs.2637 ^ NM_021023 ^ 10878	51	3.348	3.932	1.928	3.536	3.976	3.646	3.728	3.578	3.542	3.366	3.5	3.415	3.258	3.103	1.821	2.617	3.704	3.659	4.127	3.559	3.547	3.996	2.133	2.987	2.4	3.512	3.319	3.49	4.317	4.674	3.71	4.056	3.771	3.553	3.68	3.937	3.597	4.342	4.532	4.148	3.426	3.479	2.715	2.693	3.611	3.043	3.727	3.04	3.467	3.473	3.699	3.439	3.768	3.739	3.667	4.009	3.58	3.837	4.149	2.537	3.951	3.62	3.576	3.582	3.647	3.157	3.148	3.777	3.684	2.25	3.077	3.078	3.576	2.265	3.559	2.161	2.944	2.205	2.808	1.564	3.088	3.107	3.65	3.512	3.004	2.172	3.11	3.209	2.306
AGI_HUM1_OLIGO_A_23_P103282	685672 ^ C1orf8 ^ Chromosome 1 open reading frame 8 ^ Hs.523262 ^ NM_004872 ^ 9528	2	0.491	0.51	0.425	0.651	0.864	0.907	0.907	0.588	0.887	0.703	0.504	0.36	0.515	0.658	0.402	0.649	0.4	0.391	0.612	0.847	0.634	0.592	0.117	0.401	0.143	0.367	0.766	0.75	0.629	1.01	0.363	0.543	0.436	0.479	0.495	0.425	0.306	0.191	0.504	0.33	0.663	0.73	0.789	0.612	0.619	0.363	0.453	0.579	0.673	0.694	0.638	0.818	0.504	0.545	0.575	0.522	0.725	0.65	0.617	0.667	0.856	0.702	0.866	0.672	0.795	0.441	0.69	0.575	0.766	0.642	0.556	0.522	0.749	0.393	0.656	0.356	0.37	0.628	0.297	0.66	0.632	0.021	0.388	0.399	0.561	0.32	0.375	0.647	0.548
AGI_HUM1_OLIGO_A_23_P103310	849981 ^ S100A7 ^ S100 calcium binding protein A7 (psoriasin 1) ^ Hs.112408 ^ NM_002963 ^ 6278	0	5.037	4.466	6.576	5.755	4.673	4.718	5.139	4.898	2.387	3.075	3.403	4.509	2.245	1.981	4.895	5.503	1.106	0.929	1.339	3.048	3.262	2.476	3.243	3.375	3.579			1.089		0.958	2.432	2.751	3.028	3.582	3.889	2.643	2.304		1.776		3.714	2.286	1.416	1.648	2.781	3.674	3.739	2.192	2.7	2.976	4.583	7.803	2.343	3.706	4.274	3.981	3.767	4.471	4.462	4.616	5.797	5.438	5.43	3.284	5.373	5.684		4.215	3.425	4.341	3.964	2.349	4.862	3.864	5.172	2.899	1.328	5.074	2.298	0.534	1.539	0.717	0.795	2.551	2.18	5.932	5.946	1.671	1.944
AGI_HUM1_OLIGO_A_23_P103315	691826 ^  ^  ^  ^ ENST00000368766 ^ 	28	0.767	1.089	0.676	1.152	1.112	1.054	1.611	1.012	1.289	1.505	1.441	1.412	1.609	1.673	1.378	1.255	1.809	1.682	2.033	1.518	1.351	1.134	1.446	1.838	1.498	1.759	1.715	2.368	1.626	1.604	1.15	1.649	1.098	1.185	1.369	1.469	1.409	1.67	1.629	1.557	1.684	1.753	1.223	1.556	1.626	1.449	1.445	1.668	1.403	1.244	1.512	1.163	1.395	1.613	1.349	1.178	1.304	1.171	0.786	1.078	1.346	1.226	1.384	1.51	1.32	1.02	1.291	1.468	1.418	1.457	1.23	1.073	1.502	1.216	1.069	1.37	1.42	1.404	1.226	1.448	1.459	1.547	1.919	1.476	1.717	1.351	1.129	1.641	1.35
AGI_HUM1_OLIGO_A_23_P103334	683886 ^  ^  ^  ^ NM_172071 ^ 	0	0.228		0.126	0.171	0.232	0.439	2.206	0.837	0.311	1.435	0.849	0.464	0.416	0.877			0.871	1.187	1.492	0.527	0.923	0.682	0.527	0.341	0.321		0.907	2.268	1.07	0.669	0.714	0.251	0.668	0.625	0.671	0.857			0.69		0.307	-0.014	-0.438	-0.345	0.05	-0.189	0.918	-0.123	0.15	0.05	0.339			0.364		-0.088	-0.144	0.575	-0.93		1.224	1.089	0.772	0.135	0.244			0.739	0.585		0.811	0.623	0.156	0.281	0.233	-0.065	-0.182	-0.666	-0.293	-0.633	1.389	-0.097	1.235	0.343	-0.03	0.613	0.766	-0.026	1.015
AGI_HUM1_OLIGO_A_23_P103361	687683 ^ LCK ^ Lymphocyte-specific protein tyrosine kinase ^ Hs.470627 ^ NM_005356 ^ 3932	3	-0.48	-0.11	-2.06	-2.5	-3.01	-2.53	-2.74	-2.41	-4.06	-3.99	-4.15	-2.28	-1.93	-2.46	-2.66	-2.42	-1.62	-1.94	-2.44	-1.86	-2.51	-1.91	-1.87	-2.4	-2.27	-2.65	-2.56	-3.55	-2.7	-3.67	-2.32	-2.45	-1.97	-1.91	-2.05	-2.62	-2.25	-2.03	-2.49	-2.06	-1.8	-2.17	-2.35	-2.1	-2.62	-1.78	-2.48	-2.14	-1.91	-2.25	-2.3	-1.73	-1.77	-2.77	-2.54	-3.12	-2.02	-1.93	-2.06	-1.58	-2.14	-2.07	-2.3	-2.9	-2.63	-2.52	-1.94	-2.37	-2.45	-2.08	-2.9	-1.81	-1.81	-1.8	-1.59	-1.86	-2.1	-1.55	-1.74	-1.81	-1.88	-1.88	-2.42	-1.79	-1.94	-2.23	-2.28	-1.88	-2.03
AGI_HUM1_OLIGO_A_23_P103398	691532 ^ PSEN2 ^ Presenilin 2 (Alzheimer disease 4) ^ Hs.25363 ^ NM_000447 ^ 5664	0	0.406	0.961	0.113	0.698	0.686	0.703	1.041	0.511	0.396	0.87	0.513	0.308	0.485	0.275	0.529	0.7	0.63	0.565	0.767	0.226	0.318	0.219	0.203	0.323	0.275	0.678	0.513	0.718	0.82	0.532	0.402	0.79	0.484	0.138	-0.008	0.423	0.524	0.537	0.807	0.705	0.404	0.649	0.41	0.563	0.665	0.533	0.755	0.621	0.257	0.132	0.401	0.615	0.927	0.237	0.577	0.075	0.469	0.571	0.03	0.667	0.689	0.441	0.457	0.497	0.496	0.475	0.134	0.457	0.311	0.454	0.586	0.477	0.199	0.121	0.318	0.255	0.527	0.582	0.357	0.483	0.782	0.357	0.778	0.38	0.924	0.277	0.71	0.649	0.538
AGI_HUM1_OLIGO_A_23_P103414	"687668 ^ YTHDF2 ^ YTH domain family, member 2 ^ Hs.532286 ^ NM_016258 ^ 51441"	7	-0.202	-0.373	-0.21	-0.277	-0.463	-0.345	-1.049	-0.422	-0.102	-0.161	-0.101	-0.45	-0.086	-0.398	-0.653	-0.326	-0.246	-0.162	-0.61	-0.37	-0.52	-0.213	-0.195	-0.04	-0.29	-0.314	-0.23	-0.861	-0.448	-0.337	-0.186	-0.347	-0.238	-0.229	-0.485	-0.398	-0.39	-0.356	-0.282	-0.328	-0.294	-0.284	-0.526	-0.281	-0.346	-0.308	-0.447	-0.012	-0.426	-0.655	-0.611	-0.232	-0.219	-0.45	-0.356	-0.247	-0.778	-0.492	-0.412	-0.414	-0.318	-0.417	-0.703	-0.285	-0.068	-0.474	-0.614	-0.455	-0.437	0.013	-0.007	-0.267	-0.055	-0.369	-0.467	-0.263	-0.309	-0.549	-0.378	-0.338	-0.373	-0.403	-0.463	-0.107	-0.021	-0.099	-0.403	-0.167	-0.266
AGI_HUM1_OLIGO_A_23_P103433	688758 ^ NOR1 ^ Oxidored-nitro domain-containing protein ^ Hs.202207 ^ NM_145047 ^ 127700	5	0.583	0.838	-0.34	0.973	1.037	1.362	1.375	1.134	0.789	1.157	1.263	0.333	0.899	0.808	0.411	1.363	0.527	0.77	1.088	1.074	1.132	0.547	0.865	1.441	1.488	1.054	0.969	1.408	1.26	0.987	0.836	1.383	0.705	1.144	1.209	1.228	0.9	0.847	1.388	1.287	0.952	1.144	0.758	0.41	0.961	0.783	0.587	0.823	0.681	0.606	0.72	0.745	0.945	1.034	1.057	0.849	1.038	0.921	0.796	0.787	1.022	0.558	0.612	1.287	1.163	0.864		1.299	0.987	0.962	0.769	0.82	0.985	0.659	0.617	0.822	0.771	0.486	0.618	0.609	1.144	0.612	0.722	0.957	0.925	0.646	1.151	0.996	0.979
AGI_HUM1_OLIGO_A_23_P103442	693695 ^ FLJ11730 ^ Hypothetical protein FLJ11730 ^ Hs.17118 ^ NM_022756 ^ 64769	8	0.528	-0.222	0.467	0.113	0.475	0.236	-0.163	0.076	0.484	0.396	0.086	0.06	0.142	0.322	0.165	0.25	0.129	0.247	0.12	0.327	0.421	0.232	-0.103	0.119	0.037	0.258	0.465	-0.054	0.48	0.508	0.465	0.267	0.527	0.34	0.295	-0.074	-0.071	0.104	0.08	-0.181	0.013	0.157	-0.134	-0.067	-0.156	-0.337	-0.103	0.093	0.305	0.219	0.307	0.428	0.206	0.273	0.168	0.064	0.319	0.41	0.379	0.349	0.454	0.33	0.284	0.009	0.397	0.158	-0.041	0.142	0.298	0.578	0.46	0.21	0.072	0.057	0.183	0.078	-0.14	-0.096	-0.366	-0.282	-0.303	-0.107	0.032	0.205	0.298	0.316	0.052	-0.035	0.191
AGI_HUM1_OLIGO_A_23_P103454	697620 ^ AE2 ^ Hypothetical protein AE2 ^ Hs.325422 ^ NM_032264 ^ 84224	26	0.514	0.077	0.101	-0.096	-0.126	-0.133	-1.102	0.084	0.099	-0.089	0.611	-0.112	-0.27	-0.23	-0.25	-0.322	0.074	0.313	-0.439	-0.177	-0.155	0.02	-0.188	0.065	-0.127	-0.535	-0.313	-1.204	-0.337	-0.02	0.073	-0.251	0.146	-0.452	-0.405	0.222	0.074	0.401	-0.094	-0.046	0.075	-0.32	-0.276	-0.173	-0.2	-0.06	-0.314	-0.137	-0.178	-0.054	-0.22	0.334	-0.164	-0.175	-0.085	0.408	0.03	-0.011	0.863	-0.315	-0.41	-0.283	-0.323	0.207	0.174	0.142	-0.157	-0.337	-0.058	-0.016	0.028	-0.075	0.399	0.276	0.323	-0.218	-0.441	-0.275	0.082	-0.144	-0.287	0.049	-0.01	-0.033	-0.398	0.088	-0.079	-0.079	-0.397
AGI_HUM1_OLIGO_A_23_P103476	696734 ^ TERE1 ^ Transitional epithelia response protein ^ Hs.522933 ^ NM_013319 ^ 29914	11	-0.264	1.032	-0.496	-0.233	-0.444	-0.471	-0.219	-0.636	-0.571	-0.389	-0.523	0.975	1.242	1.242	2.035	2.495	-0.807	-0.732	-0.43	2.322	2.404	0.217	0.758	1.267	1.673	1.645	1.527	1.926	0.302	-0.016	0.364	0.473	0.041	2.056	2.108	-0.714	-0.84	-0.632	0.74	0.683	-0.669	-0.421	2.687	-0.285	-0.383	2.073	2.434	0.653	0.943	1.514	0.186	-0.094	1.084	1.217	1.33	1.069	-0.158	-0.153	-0.63	0.257	0.072	-0.124	-0.076	0.833	1.398	1.147		2.573	2.401	0.134	-0.138	0.592	-0.433	-0.548	-0.315	-0.418	1.535	0.77	0.184	-0.383	-0.492	-0.255	-0.429	-0.643	-0.41	-0.499	1.169	-0.452	0.44
AGI_HUM1_OLIGO_A_23_P103486	"689187 ^ CYP2J2 ^ Cytochrome P450, family 2, subfamily J, polypeptide 2 ^ Hs.152096 ^ NM_000775 ^ 1573"	5	1.636	2.027	1.057	2.649	2.52	2.492	2.8	2.636	2.665	2.564	2.955	2.191	2.839	2.876	2.03	2.994	3.081	3.33	3.109	2.448	2.424	2.394	3.095	2.84	3.092	3.805	3.317	3.861	3.188	2.696	2.601	3.023	2.649	2.259	2.328	3.429	3.142	3.146	3.441	3.497	2.931	2.839	2.145	1.967	2.817	2.434	2.861	2.444	2.433	2.17	2.902	2.585	2.352	3.324	3.589	3.489	3.115	3.263	3.406	2.556	2.219	1.837	2.191	3.068	2.715	3.144	2.567	2.633	2.499	2.978	3.206	2.105	2.557	1.835	2.17	2.605	2.691	2.473	2.27	1.558	2.639	2.667	3.09	2.965	3.252	3.043	2.673	2.082	1.997
AGI_HUM1_OLIGO_A_23_P103503	"865459 ^ MDM4 ^ Mdm4, transformed 3T3 cell double minute 4, p53 binding protein (mouse) ^ Hs.497492 ^ NM_002393 ^ 4194"	0	-0.723	-0.831	-0.869	-0.674	-1.054	-0.747	-1.102	-1.192	-0.743	-0.73	-1.118	-1.49	-0.806	-0.956	-1.646	-0.88	-1.335	-1	-1.336	-1.426	-0.883	-0.995	-0.829	-0.781	-1.212	-0.973	-1.145	-1.119	-0.89	-0.909	-0.673	-0.792	-0.98	-0.7	-0.465	-0.91	-0.884		-0.913	-1.022	-1.012	-0.999	-0.548	-0.646	-0.647	-0.671	-0.615	-0.576	-0.536	-0.594	-0.758	-0.648	-0.604	-0.954	-0.414	-0.911	-0.738		-0.965	-1.239	-0.871	-0.953	-1.498	-1.149	-0.686	-1.087		-1.092	-1.176	-0.809	-0.685	-0.712	-0.685	-0.686	-0.633	-0.676	-0.567	-0.476	-0.874	-0.376	-0.507	-0.568	-0.519	-0.913	-0.76	-0.595	-1.34	-0.645	-0.87
AGI_HUM1_OLIGO_A_23_P103511	684000 ^  ^  ^  ^ ENST00000367932 ^ 	0	-0.794	-1.155	-0.283	0.028	0.244	-0.077	0.22	-0.17	-0.214	-0.076	-0.327	0.123	0.063	0.104	0.566	0.098	0.18	0.081	0.798	-0.171	-0.179	-0.49	-0.448	-0.328		0.161	-0.147	0.015	-0.64	-0.867	-0.496	-0.263	-0.49	-1.174	-1.376	0.41	0.019	-0.24	-0.564	-0.435	0.02	-0.428	-0.141	-0.263	-0.163	-0.108	0.002	-0.284	0.397	0.111	0.181	-0.251	-0.095	-0.204	-0.43	-0.662	-0.436	-0.391	-0.774	-0.467	-0.254	-0.569	-0.74	-0.573	-0.702	-0.389	-0.403	0.066	-0.201	-0.213	-0.852	-0.849	-0.774	-0.487	-0.506	-0.421	-0.815	-0.628	-0.559	-0.18	-0.368	0.981	-0.332	-0.516	-0.36	-0.359	0.206	-0.135	-0.472
AGI_HUM1_OLIGO_A_23_P103532	680954 ^ GPR161 ^ G protein-coupled receptor 161 ^ Hs.271809 ^ NM_007369 ^ 23432	21	0.389	0.665	0.724	0.302	-0.197	-0.332	0.115	0.591	0.479	0.238	0.789	0.973	0.56	0.138	0.669		0.871	0.314	0.527	0.128	0.385	0.537	0.357	0.288	0.075		0.066	-0.097	0.212	0.078	0.204		0.342	0.202	0.362	0.626			0.429		0.389	0.453	0.225	0.25	0.352	0.526	0.544	0.37	0.04	0.529	0.742			0.345	0.483	0.587	0.37	0.128		0.684	0.647	0.607	0.92	0.503	0.388			0.592	0.299			0.201	0.596	0.19	0.531	0.605	0.4	0.537	0.591	0.358	0.244	0.65	0.196	0.248	0.071	-0.037	0.77	0.572	0.126
AGI_HUM1_OLIGO_A_23_P103561	685199 ^ NAV1 ^ Neuron navigator 1 ^ Hs.497369 ^ NM_020443 ^ 89796	3	0.242	0.581	0.27	0.936	0.356	0.602	1.269	0.834	-0.485	0.108	0.462	-0.022	0.225	0.22	-1.209	-0.717	-0.338	0.178	0.56	-0.428	-0.25	0.312	0.185	0.06	-0.187	0.156	-0.376	0.085	0.034	-0.222	-0.04	0.243	-0.381	-0.209	-0.085	-0.05	0.116	-0.069	0.204	0.416	0.328	0.127	-0.062	0.116	0.226	0.216	0.305	-0.048	-0.084	-0.163	0.084	0.266	0.308	-0.07	0.039	-0.274	-0.046	-0.212	-0.182	0.433	0.732	0.525	0.587	-0.076	0.693	0.852	-0.125	0.102	-0.48	-0.506	0.082	0.144	0.152	0.417	0.27	0.09	0.198	-0.179	-0.035	-0.077	0.372	0.126	0.046	0.315	0.178	0.098	0.331	0.49	0.379
AGI_HUM1_OLIGO_A_23_P103601	"684974 ^ MAN1C1 ^ Mannosidase, alpha, class 1C, member 1 ^ Hs.197043 ^ NM_020379 ^ 57134"	12	2.117	2.656	0.749	1.609	2.384	2.184	2.187	2.249	1.499	2.007	1.875	2.319	1.811	1.726	1.159	1.533	2.037	1.926	2.358	1.39	1.539	2.428	2.016	1.327	1.153	1.835	1.33	1.724	2.1	2.015	1.615	1.861	1.189	0.977	1.054	2.127	1.835	1.801	2.04	1.66	2.078	2.166	1.884	1.885	1.954	1.635	1.961	1.668	1.946	1.93	2.084	2.236	2.601	1.764	2.256	1.813	1.993	2.18	1.973	1.718	2.091	1.909	1.981	2.009	2.084	2.222	1.468	1.452	1.479	1.942	1.594	1.252	1.588	1.582	1.788	1.645	2.201	1.5	1.713	1.518	1.813	2.188	1.798	1.902	2.145	1.543	2.521	2.63	1.746
AGI_HUM1_OLIGO_A_23_P103617	861544 ^ ANXA9 ^ Annexin A9 ^ Hs.430324 ^ NM_003568 ^ 8416	9	0.855	1.406	2.061	2.03	1.738	1.899	1.826	1.833	1.257	1.362	1.567	1.114	1.577	1.364	1.242	2.069	2.023	2.026	2.185	1.271	1.171	2.233	2.65	2.315	2.362	2.938	2.613	3.045	2.529	2.25	2.003	2.124	1.816	1.776	1.93	2.685	2.733	2.665	2.727	3.006	2.459	2.234	1.556	1.238	1.983	1.927	2.127	1.822	1.661	1.226	1.836	2.617	2.406	2.121	2.454	2.388	2.055	2.192	2.063	2.44	2.439	2.3	2.497	1.794	1.595	2.05		1.376	1.296	2.832	1.946	1.47	2.709	1.761	1.737	1.737	2.189	1.981	2.266	1.324	2.389	1.416	2.015	1.941	2.495	2.315	1.512	1.382	1.72
AGI_HUM1_OLIGO_A_23_P103628	686948 ^  ^  ^  ^ NM_018072 ^ 	17	-1.235	-1.106	-1.414	-1.026	-1.639	-1.501	-1.586	-1.56	-1.439	-1.437	-1.394	-1.553	-1.453	-1.591	-1.62	-1.256	-1.493	-1.42	-1.573	-1.675	-1.779	-1.596	-1.447	-1.496	-1.631	-1.547	-1.595	-1.524	-1.578	-1.685	-1.663	-1.087	-1.586	-1.551	-1.503	-1.304	-1.416	-1.527	-1.571	-1.576	-1.073	-1.101	-1.449	-1.483	-1.495	-1.236	-1.642	-1.157	-1.855	-1.672	-1.371	-1.334	-1.464	-1.83	-1.691	-1.87	-1.547	-1.728	-1.807	-1.573	-1.564	-1.519	-1.395	-1.478	-1.238	-1.599	-1.909	-1.663	-1.772	-1.378	-1.725	-1.65	-1.337	-1.437	-1.456	-1.442	-1.504	-1.433	-1.279	-1.531	-1.464	-1.646	-1.729	-1.364	-1.595	-1.329	-1.394	-1.25	-1.461
AGI_HUM1_OLIGO_A_23_P103631	693191 ^ EBNA1BP2 ^ EBNA1 binding protein 2 ^ Hs.346868 ^ NM_006824 ^ 10969	12	-1.098	-0.919	-1.029	-0.354	-0.745	-1.21	-0.992	-1.119	-1.121	-1.012	-1.208	-1.004	-0.903	-0.745	-1.234	-0.773	-1.123	-1.259	-1.324	-0.681	-0.956	-1.349	-1.282	-0.971	-1.166	-1.273	-1.348	-1.339	-1.048	-1.238	-1.319	-0.635	-1.275	-1.243	-1.379	-1.087	-1.241	-1.084	-1.033	-1.154	-0.74	-0.736	-0.89	-0.794	-0.81	-1.313	-1.174	-1.016	-1.163	-1.17	-0.894	-0.751	-0.83	-1.121	-1.227	-1.274	-0.97	-1.159	-1.502	-0.623	-0.739	-0.831	-1.027	-0.748	-0.712	-0.612	-1.122	-0.901	-0.839	-1.167	-1.147	-1.205	-1.094	-1.275	-1.19	-1.148	-0.922	-0.893	-0.991	-1.041	-1.145	-1.419	-0.93	-1.183	-1.066	-1.287	-0.949	-0.876	-0.978
AGI_HUM1_OLIGO_A_23_P103661	862355 ^ YAP ^ YY1 associated protein ^ Hs.516746 ^ NM_139118 ^ 55249	8	-0.07	-0.049	-0.241	0.154	0.258	0.224	-0.528	-0.517	-0.031	-0.323	-0.305	-0.498	-0.595	-0.271	-0.909	-0.368	-0.528	-0.2	-0.302	-0.268	-0.426	-0.308	-0.066	0.155	-0.219	-0.576	-0.168	-0.309	-0.341	0.177	-0.182	-0.004	-0.284	-0.219	-0.134	-0.279	-0.131	-0.439	-0.313	-0.087	-0.217	-0.053	-0.595	-0.424	-0.249	-0.441	-0.847	-0.136	-0.026	-0.305	-0.43	-0.28	-0.276	-0.201	-0.384	-0.237	-0.092	-0.353	0.021	-0.383	-0.151	-0.183	-0.079	-0.095	-0.337	-0.172	-0.413	-0.647	-0.378	-0.382	0.179	-0.231	-0.073	-0.387	-0.166	-0.339	-0.329	-0.458	0.023	-0.383	-0.081	-0.264	-0.255	-0.347	-0.414	-0.125	-0.488	-0.18	-0.138
AGI_HUM1_OLIGO_A_23_P103672	861164 ^ NES ^ Nestin ^ Hs.527971 ^ NM_006617 ^ 10763	0	-0.989	-0.645	-0.718	-0.892	-0.839	-0.816	-0.35	-0.251	-0.803	-0.95	-0.372	0.2	-0.368	-0.49	-1.053	-0.679	-0.723	-0.696	-0.416	-0.285	-0.279	-0.49	-0.133	-0.838	-1.222	-0.857	-1.105	-0.974	-1.424	-1.545	-0.839	-0.918	-0.983	-1.167	-1.395	-1.118	-1.128	-0.859	-0.899	-0.821	-0.715	-0.355	-0.623	-0.821	-1.067	-0.78	-0.921	-1.151	-1.018	-1.074	-0.127	-0.577	-0.701	-1.157	-0.755	-0.76	-0.98	-0.824	-0.729	-1.169	-0.875	-0.714	-0.515	-0.867	-0.637	-1.008	-0.614	-0.327	-0.361	-1.017	-1.726	-0.751	-0.684	-0.974	-0.793	-0.816	-0.73	-0.881	-0.454	-0.884	-0.542	0.004	-0.895	-0.61	-0.995	-0.798	-0.477	-0.496	-0.939
AGI_HUM1_OLIGO_A_23_P103690	690076 ^ C1orf2 ^ Chromosome 1 open reading frame 2 ^ Hs.348308 ^ NM_006589 ^ 10712	25	-0.868	-0.738	-0.403	-0.306	-0.408	-0.482	-0.43	-0.499	-0.721	-0.733	-0.192	-0.317	-0.467	-0.724	0.567		-0.292	-0.498	-0.56	-0.7	-0.917	-0.706	-0.427	-0.805	-0.74	-0.597	-0.818	-0.667	-0.832	-1.315	-1.048	-0.814	-0.433	-0.666	-0.584	-0.695	-0.303	-0.512	-0.767	-0.412	-0.346	-0.638	-0.317	-0.214	-0.464	-0.331	-0.629	-0.285	-0.433	-0.43	-0.193	-0.722	-0.969	-0.537	-0.949	-0.929	-0.723	-0.907	-0.706	-0.572	-0.652	-0.749	-0.544	-0.843	-0.7	-0.358	-0.352	-0.748	-1.059	-0.819	-0.674	-0.656	-0.17	-0.244	-0.246	-0.408	-0.357	-0.308	-0.21	0.096	-0.462	-0.438	-0.856	-0.55	-0.381	-0.441	-0.265	-0.683	-0.951
AGI_HUM1_OLIGO_A_23_P103698	692962 ^ MAPBPIP ^ Mitogen-activated protein-binding protein-interacting protein ^ Hs.351629 ^ NM_014017 ^ 28956	15	0.049	-0.041	-0.023	0.065	0.198	0.199	0.273	0.027	0.122	0.042	0.044	0.086	-0.055	0.005	0.149	-0.312	0.046	0.009	0.194	0.291	0.079	0.047	-0.017	-0.273	-0.138	-0.088	-0.091	0.2	0.015	0.14	0.105	0.033	-0.049	-0.025	0.009	-0.274	-0.047	-0.252	-0.089	-0.012	-0.003	0.204	0.454	0.103	0.288	0.215	0.048	0.194	-0.003	0.196	0.395	-0.281	-0.104	0.246	-0.004	-0.198	0.136	-0.002	-0.188	0.088	0.219	0.183	0.185	0.057	-0.259	0.037	0.361	0.151	0.124	0.063	-0.012	-0.018	0.232	0.355	0.276	0.278	0.408	0.002	0.091	0.287	-0.011	0.124	0.362	-0.078	0.153	-0.068	-0.145	0.06	-0.062
AGI_HUM1_OLIGO_A_23_P103720	694675 ^ AGMAT ^ Agmatine ureohydrolase (agmatinase) ^ Hs.461532 ^ NM_024758 ^ 79814	17	-2.938	-2.674	-2.282	-3.035	-4.619	-4.338	-3.949	-4.82	-5.332	-4.199	-5.053	-5.114	-5.13	-4.085	-4.995	-3.565	-4.424	-2.832	-3.418	-3.292	-3.617	-3.909	-3.241	-2.957	-3.593	-4.758	-3.243	-4.036	-3.486	-5.027	-3.681	-2.707	-3.509	-3.497	-3.195	-4.183	-3.324	-2.463	-3.843	-2.934	-3.289	-2.851	-2.822	-2.265	-3.679	-2.75	-4.746	-2.73	-2.042	-2.737	-3.022	-2.91	-3.1	-3.717	-3.127	-5.815	-3.39	-3.868	-5.144	-3.229	-4.134	-3.729	-4.01	-3.902	-3.295	-3.348	-2.888	-4.333	-3.963	-3.425	-4.713	-3.801	-3.378	-3.223	-3.122	-3.02	-2.709	-2.159	-3.323	-2.142	-2.447	-2.617	-3.568	-3.218	-3.24	-3.15	-4.011	-2.99	-3.293
AGI_HUM1_OLIGO_A_23_P10374	686046 ^  ^  ^  ^ NM_014925 ^ 	10	0.673	0.587	0.308	0.53	0.551	0.602	-0.337	0.427	0.349	0.487	0.518	0.241	0.471	0.119	0.441	0.533	0.573	0.348	0.355	0.03	0.144	0.547	0.797	0.572	0.665	0.506	0.259	0.001	0.256	0.798	0.46	0.538	0.439	0.102	0.174	0.754	0.683	0.506	0.577	0.598	0.493	0.433	0.043	0.172	0.217	0.318	0.402	0.308	0.415	0.466	0.556	0.41	0.458	0.247	0.618	0.655	0.093	0.302	0.413	0.384	0.004	-0.078	-0.007	0.272	0.287	0.139	0.277	0.146	0.128	0.572	0.205	0.127	0.058	0.316	0.13	0.261	0.238	0.295	0.286	-0.036	0.163	0.32	0.174	0.136	0.202	0.296	0.42	0.439	0.521
AGI_HUM1_OLIGO_A_23_P103765	"692737 ^ FCER1A ^ Fc fragment of IgE, high affinity I, receptor for; alpha polypeptide ^ Hs.897 ^ NM_002001 ^ 2205"	23	4.922	5.066	4.579	4.967	3.263	3.172	2.181		3.804	4.621	5.548	4.721		4.809	6.34	6.057	4.492	5.703	4.88	4.779	4.949	4.601	3.693	4.364	5.671		4.372	5.232	4.895	3.8	4.518	4.471	4.258	3.979	5.361	4.723	6.356	5.973	5.302	6.209	4.393	4.2	4.674	4.612	4.671	4.436	5.521	4.857	4.419	5.274	4.717	6.224	5.984	4.486	5.345	5.2	4.69	4.752	5.006	5.093	5.453	4.846	4.751	4.938	4.694	5.093	6.124	5.748	4.853	6.485	4.297	4.419	5.7	4.581	5.401	4.974	4.294	3.124	4.515	3.187	2.649	5.703	4.634	5.007	4.893	4.965	5.714	4.067	5.419
AGI_HUM1_OLIGO_A_23_P103787	696189 ^ HIPK1 ^ Homeodomain interacting protein kinase 1 ^ Hs.532363 ^ NM_198268 ^ 204851	39	0.189	-0.057	0.497	0.085	-0.56	0.33	0.258	0.927	0.064	0.304	1.052	0.176	0.002	-0.1	-0.513	-0.248	0.384	0.58	0.986	-0.617	0.085	0.584	0.247	-0.081	-0.242	-0.017	-0.159	0.712	0	0.038	0.756	0.498	0.699	0.243	0.373	-0.067	0.248	0.079	0.194	-0.027	0.033	-0.161	-0.242	-0.112	0.049	-0.267	0.205	-0.355	-0.043	-0.403	0.194	-0.466	0.053	-0.34	-0.079	1.173	-0.502	-0.184	0.51	-0.071	-0.12	-0.085	0.404	-0.524	-0.149	-0.682	0.4	-0.23	0.152	0.368	0.308	0.492	-0.009	-0.044	-0.166	-0.259	-0.161	-0.432	-0.441	-0.923	0.396	-0.197	0.221	-0.06	-0.359	0.067	-0.011	-0.207	0.358
AGI_HUM1_OLIGO_A_23_P103795	"685702 ^ VANGL1 ^ Vang-like 1 (van gogh, Drosophila) ^ Hs.515130 ^ NM_138959 ^ 81839"	21	-0.85	-0.888	-0.036	-0.642	-0.951	-0.629	-1.867	-0.997	-0.713	-0.681	-0.246	-0.17	-0.628	-0.789	0.441	-0.36	-0.972	-0.266	-0.925	-0.664	-0.581	-0.992	-0.495	-0.827	-0.681	-1.292	-0.769	-1.517	-0.848	-0.795	-0.882	-0.905	-0.539	-0.967	-1.061	-0.802	-0.606		-0.762	-0.622	-0.415	-0.55	-0.661	-0.747	-0.767	-0.933	-0.833	-0.282	-0.657	-0.613	-0.794	-0.404	-0.861	-0.488	-0.675	-0.429	-0.114	-0.39	0.088	-0.954	-0.643	-0.644	-0.732	-0.588	-0.471	-0.345		-1.114	-0.502	-0.297	-0.474	-0.63	-0.445	-0.645	-0.436	-0.639	-0.544	-0.506	-0.42	-0.143	-1.155	-0.624	-0.936	-0.476	-0.641	-0.612	-1.151	-0.983	-0.821
AGI_HUM1_OLIGO_A_23_P103824	693414 ^  ^  ^  ^ THC2249577 ^ 	16	0.321	0.225	0.139	0.477	0.366	0.675	0.392	0.199	-0.114	0.51	0.23	0.09	0.099	0.421	-0.698	0.375	0.035	0.199	0.308	0.136	0.082	0.043	0.154	0.447	0.138	0.131	-0.002	0.27	0.257	0.108	0.064	0.181	0.01	-0.604	0.23	-0.03	-0.012	0.135	0.272	0.255	0.289	0.364	0.064	-0.056	0.113	-0.06	-0.112	-0.031	0.236	0.209	0.482	0.169	0.323	0.188	0.55	0.311	0.41	0.537	0.406	0.295	0.637	0.428	0.426	0.271	0.092	0.39		-0.06	0.154	0.265	0.11	0.171	0.21	-0.176	0.145	0.079	0.158	0.187	0.363	-0.11	0.238	0.213	0.098	0.345	0.498	0.345	0.324	0.176	0.245
AGI_HUM1_OLIGO_A_23_P103837	849116 ^ UBAP2L ^ Ubiquitin associated protein 2-like ^ Hs.490551 ^ D63478 ^ 9898	62	-0.492	-0.367	0.078	-0.347	-0.43	-0.385	-0.362	-0.412	-0.699	-0.963	-0.468	-0.541	-0.618	-0.913	-1.445	-0.546	-0.863	-0.69	-0.371	-0.677	-0.788	-0.735	-0.361	-0.659	-0.303	-0.557	-0.679	-0.678	-0.676	-0.537	-0.492	-0.47	-0.177	-0.785	-0.645	-0.524	-0.221	-0.259	-0.493	-0.006	-0.55	-0.293	-0.712	-0.309	-0.623	-0.381	-0.738	-0.692	-0.611	-0.749	-0.471	-0.65	-0.694	-0.646	-0.929	-0.562	-0.43	-0.846	-0.164	-0.405	-0.631	-0.636	-0.186	-0.374	-0.743	-0.297		-0.76	-0.647	-0.78	-0.468	-0.495	-0.336	-0.395	-0.365	-0.228	-0.415	-0.449	-0.21	-0.563	-0.57	-0.327	-0.686	-0.357	-0.473	-0.464	-0.869	-0.591	-0.661
AGI_HUM1_OLIGO_A_23_P10385	696334 ^ RAMP ^ RA-regulated nuclear matrix-associated protein ^ Hs.126774 ^ NM_016448 ^ 51514	4	-2.42	-2.67	-2.56	-2.49	-3.42	-3.25	-3.35	-3.69	-3.27	-3.11	-3.25	-3.77	-3.25	-2.85	-3.64	-2.72	-2.96	-2.31	-2.96	-2.63	-2.7	-2.62	-2.39	-2.84	-2.85	-3.08	-2.6	-3.08	-2.8	-3	-2.7	-2.64	-2.42	-2.75	-2.27	-2.89	-2.65	-2.32	-2.92	-2.6	-2.39	-2.58	-2.55	-2.44	-2.84	-2.48	-2.92	-2.37	-2.36	-2.57	-2.62	-2.48	-2.45	-3.03	-2.91	-3.37	-3.18	-3.18	-3.55	-2.64	-2.84	-2.61	-3.07	-2.72	-2.59	-2.54	-2.49	-2.92	-2.83	-2.58	-2.83	-2.85	-2.15	-1.81	-2.36	-2.13	-2.04	-2.26	-2.24	-2.29	-2.07	-2.28	-2.94	-2.54	-2.57	-2.27	-2.59	-2.69	-2.43
AGI_HUM1_OLIGO_A_23_P103864	694157 ^ TTC13 ^ Tetratricopeptide repeat domain 13 ^ Hs.424788 ^ NM_024525 ^ 79573	2	-0.492	-0.715	-0.347	0.261	0.852	0.611	-0.328	-0.312	-0.007	-0.513	-1.003	-1.023	-0.586	-0.007	-2.159	-0.742	-1.533	-0.768	-1.051	-0.204	0.027	-0.729		-0.311	-1.075	-0.523	-0.139	-0.578	-0.202	0.549	-0.642	-0.893	-0.369	-0.65		-0.855			-0.626		-0.357	-0.614	-0.627	-0.763	-0.541	-0.398	-1.045	0.177	-1.074	-0.657	-0.786	-0.594		-0.772	-1.567	-0.743	-0.878	-1.008	-1.361	-0.193	-0.253	-0.036	-0.634	-0.95	-0.9			-0.763	-0.432	-0.425	0.082	-0.173	0.04		-0.123		-0.563	-0.627	-0.051	-0.587	0.183	-0.187	-0.458				-0.687	-0.585	-0.54
AGI_HUM1_OLIGO_A_23_P103877	687927 ^ LOC126755 ^ Hypothetical protein LOC126755 ^ Hs.263561 ^ CR622769 ^ 126755	4	-3.161	-2.433	-2.918	-2.981	-4.976	-4.509	-4.523	-6.611	-3.969	-4.26	0	-3.752	-4.077	-3.261	-3.247	-3.184	-3.996	-0.511	-3.636	-2.042	-2.813	-2.767	-2.021	-2.172	-2.223	-3.221	-2.644	-4.127	-2.878	-3.488	-2.623	-2.445	-2.341	-1.539	-0.706	-3.592	-2.636	-2.502	-2.995	-2.183	-2.659	-2.531	-1.664	-1.739	-2.921	-1.768	-1.061	-1.728	-1.781	-2.086	-2.373	-3.548	-2.254	-2.467	-2.336	-3.425	-2.988	-3.91	-4.039	-2.731	-3.766	-2.778	-3.387	-2.684	-2.551	-2.644		-3.608	-2.864	-3.582	-4.005	-2.845	-2.849	-1.621	-2.177	-2.568	-2.396	-2.208	-2.734	-1.431	-2.15	-1.943	-3.206	-2.475	-2.176	-2.327	-4.247	-2.508	-2.761
AGI_HUM1_OLIGO_A_23_P103885	696886 ^ AKIP ^ Aurora-A kinase interacting protein ^ Hs.472535 ^ NM_017900 ^ 54998	29	-0.372	-0.241	-0.161	0.106	-0.079	0.24	0.576	-0.186	-0.285	-0.253	-0.061	-0.126	-0.089	-0.142	0.196	0.123	-0.252	-0.137	0.023	0.113	-0.005	-0.235	0.155	-0.26	-0.152	-0.159	0.015	0.126	-0.249	-0.436	-0.374	-0.009	-0.215	-0.268	0.003	-0.202	-0.155	-0.14	-0.159	0.19	0.182	0.045	0.443	0.091	-0.01	0.199	0.108	0.099	0.069	-0.014	0.185	-0.33	-0.312	0.099	-0.095	-0.417	-0.015	-0.095	-0.369	-0.05	-0.095	0.067	-0.045	0.089	-0.089	0.23	0.182	0.272	-0.03	-0.186	-0.161	-0.141	0.037	-0.276	0.066	-0.084	0.026	0.055	0.121	0.139	0.095	0.03	0.018	-0.059	-0.034	-0.127	-0.131	-0.119	0.114
AGI_HUM1_OLIGO_A_23_P103905	686441 ^ Ufc1 ^ Ufm1-conjugating enzyme 1 ^ Hs.301412 ^ NM_016406 ^ 51506	8	0.536	0.649	0.487	0.542	0.913	0.08	-0.045	0.484	1.091	0.461	0.518	0.246	0.428	0.499	-0.255	0.286	0.155	0.162	0.117	0.675	0.348	0.422	0.416	0.592	0.443	0.395	0.529	0.081	0.749	0.671	0.688	0.809	0.629	0.471	0.707	0.541	0.702	0.303	0.612	0.694	0.469	0.489	0.884	0.632	0.759	0.397	0.307	0.836	0.369	0.564	0.625	0.459	0.417	0.754	0.406	0.534	0.94	0.6	0.678	0.515	0.669	0.517	0.319	0.851	0.491	0.913	1.198	0.44	0.693	0.402	0.565	0.47	0.755	0.409	0.632	0.612	0.915	0.496	0.616	0.753	0.495	0.456	0.671	0.517	0.665	0.696	0.285	0.408	0.511
AGI_HUM1_OLIGO_A_23_P10391	"696514 ^ COL5A2 ^ Collagen, type V, alpha 2 ^ Hs.445827 ^ NM_000393 ^ 1290"	12	2.034	2.17	1.612	1.569	1.276	1.238	0.596	1.247	0.145	-0.068	-0.203	1.05	0.022	0.152	-0.748	-0.205	-0.64	-0.01	-0.165	-0.133	-0.089	1.586	0.047	-1.441	-1.376	-1.211	-0.935	-1.409	0.531	0.516	0.073	0.21	-0.033	-0.115	-0.113	-0.502	-0.636		-0.047	0.025	0.421	0.531	0.845	-0.01	0.371	0.163	0.179	0.478	-0.179	0.094	-0.112	0.776	0.792	0.372	0.025	0.393	0.519	0.754	0.75	0.893	1.927	1.763	1.49	0.553	1.595	1.13		-0.125	0.022	-0.167	-0.027	0.598	1.357	1.131	1.172	-0.001	1.238	-0.261	0.793	-0.092	0.203	0.355	0.575	0.707	0.71	-0.369	1.37	0.889	0.306
AGI_HUM1_OLIGO_A_23_P103919	"862160 ^ B4GALT3 ^ UDP-Gal:betaGlcNAc beta 1,4- galactosyltransferase, polypeptide 3 ^ Hs.321231 ^ NM_003779 ^ 8703"	0	-0.17	-0.12	-0.488	-0.258	-0.457	-0.227	-0.321	-0.224	0.135	-0.075	0.224	-0.367	-0.419	-0.386	-0.514	-0.128	-0.107	-0.229	-0.106	-0.267	-0.308	-0.364	0.123	0.255	0.033	0.014	-0.279	-0.004	-0.463	-0.401	-0.522	-0.533	-0.372	-0.207	-0.374	-0.058	-0.137	-0.268	-0.155	-0.09	-0.03	-0.446	-0.667	-0.383	-0.321	-0.18	-0.394	-0.293	-0.198	-0.373	-0.006	-0.291	-0.391	0.044	-0.056	-0.157	-0.288	-0.374	-0.337	-0.378	-0.425	-0.261	-0.062	-0.219	-0.173	-0.405	0.017	-0.15	-0.302	-0.057	-0.216	-0.193	-0.019	-0.264	0.08	-0.05	-0.574	-0.286	-0.093	-0.511	0.064	-0.498	-0.306	-0.502	-0.208	-0.046	-0.408	-0.237	0.123
AGI_HUM1_OLIGO_A_23_P103932	690846 ^ FGR ^ Gardner-Rasheed feline sarcoma viral (v-fgr) oncogene homolog ^ Hs.1422 ^ NM_005248 ^ 2268	16	3.828	4.204	3.29	3.888	3.521	3.908	3.998	3.947	2.379	2.754	3.407	3.207	3.303	3.2	3.293	3.459	2.957	3.129	3.415	2.502	3.456	2.922	2.799	2.811	2.594	2.84	2.378	3.134	3.045	1.854	2.365	2.838	1.733	3.08	3.277	2.596	2.617	1.719	3.246	2.058	3.454	3.239	3.181	2.859	3.533	3.079	3.814	3.328	2.323	2.513	3.452	3.904	3.656	3.461	3.95	3.576	3.666	3.871	3.727	3.766	3.763	3.897	3.468	2.726	3.163	3.271	4.315	3.561	3.276	3.651	3.039	2.407	3.422	2.551	3.36	2.556	2.663	2.758	2.993	1.729	2.975	2.531	3.325	2.98	3.076	2.257	3.99	3.515	2.635
AGI_HUM1_OLIGO_A_23_P103942	"694800 ^ DNAJC11 ^ DnaJ (Hsp40) homolog, subfamily C, member 11 ^ Hs.462640 ^ NM_018198 ^ 55735"	1	-0.427	-0.362	-0.352	-0.11	-0.628	-0.305	0.032	-0.393	-0.685	-0.647	-0.426	-0.266	-0.048	-0.454	-0.367	-0.123	-0.305	-0.224	-0.106	-0.552	-0.363	-0.428	-0.374	-0.078	-0.293	-0.122	-0.524	-0.027	-0.596	-1.054	-0.371	-0.174	-0.313	-0.517	-0.521	-0.173	-0.256	-0.238	-0.096	-0.043	-0.184	-0.205	-0.242	-0.226	-0.162	-0.033	-0.077	-0.325	-0.553	-0.684	-0.329	-0.494	-0.496	-0.28	-0.277	-0.539	-0.581	-0.553	-0.648	-0.267	-0.722	-0.624	-0.339	-0.39	-0.288	-0.362	-0.479	-0.24	-0.551	-0.158	-0.769	-0.341	-0.403	-0.589	-0.395	-0.394	-0.304	-0.178	-0.341	-0.612	-0.289	-0.399	-0.33	-0.372	-0.635	-0.241	-0.252	-0.274	-0.411
AGI_HUM1_OLIGO_A_23_P103951	684695 ^  ^  ^  ^ A_23_P103951 ^ 	10	-0.413	-0.553	0.077	0.144	-0.052	-0.202	-0.642	-0.274	0.143	0.071	-0.048	-0.01	0.131	0.156	-0.278	0.025	-0.246	-0.253	-0.616	-0.068	-0.348	-0.619	-0.121	-0.002	-0.031	-0.474	-0.304	-0.921	0.027	-0.032	-0.139	-0.223	-0.014	0.192	0.219	0.151	0.065	-0.132	-0.056	-0.259	-0.361	0.076	-0.636	-0.246	-0.083	-0.919	-0.932	-0.202	-0.231	-0.172	-0.241	0.359	0.15	-0.107	-0.106	-0.06	-0.111	-0.046	0.028	-0.601	0.03	-0.047	-0.392	-0.355	-0.177	-0.53	0.592	-0.316	-0.304	0.125	-0.651	0.002	-0.243	-0.219	-0.418	0.501	-0.356	-0.523	-0.557	-0.208	-0.16	-0.163	-0.416	-0.082	0.143	-0.151	-0.474	0.44	0.885
AGI_HUM1_OLIGO_A_23_P103968	"685301 ^ AKR7A3 ^ Aldo-keto reductase family 7, member A3 (aflatoxin aldehyde reductase) ^ Hs.6980 ^ NM_012067 ^ 22977"	10	-0.15	0.371	-0.214	-0.043	-0.389	-0.475	0.167	0.394	0.045	-0.078	0.46	-0.058	-0.016	-0.27	0.105	0.312	0.38	0.152	0.515	0.242	0.44	0.352	0.38	0.357	0.32	0.037	-0.315	-0.179	-0.123	-0.382	0.051	0.184	0.087	0.474	0.591	0.419	0.392	0.435	0.477	0.492	0.187	0.002	0.271	0.209	0.089	0.178	0.443	-0.022	0.132	-0.088	0.381	0.343	0.27	0.302	0.417	0.542	0.272	0.422	0.491	0.117	-0.106	-0.148	0.231	0.552	0.63	0.585	0.202	0.626	0.34	0.181	-0.021	0.082	0.021	-0.186	0.036	-0.021	0.271	0.261	0.201	-0.207	0.064	-0.043	-0.209	-0.217	0.067	-0.115	0.191	-0.036	0.22
AGI_HUM1_OLIGO_A_23_P103981	"690533 ^ HIST2H2AA ^ Histone 2, H2aa ^ Hs.530461 ^ NM_003516 ^ 8337"	50	-1.469	-1.01	-0.705	-0.382	-1.626	-1.178	-0.744	-1.166	-2.086	-1.513	-1.42	-1.492	-1.411	-1.472	-0.824	-0.941	-1.156	-1.172	-0.602	-0.459	-0.76	-1.396	-0.996	-0.642	-0.886	-0.894	-1.143	-0.486	-1.532	-1.901	-1.646	-1.185	-1.146	-1.079	-0.723	-1.609	-1.434	-0.895	-1.069	-0.653	-0.989	-1.322	-0.9	-1.269	-1.393	-1.219	-1.07	-1.106	-1.016	-1.009	-1.18	-0.696	-1.229	-1.531	-1.181	-1.577	-1.697	-1.411	-1.884	-0.678	-1.408	-1.368	-1.051	-0.65	-0.766	-0.078	-1.679	-0.668	-0.628	-1.173	-1.315	-1.206	-1.234	-1.462	-1.424	-1.397	-1.355	-0.974	-1.621	-1.226	-1.499	-1.449	-1.566	-1.1	-1.351	-1.332	-1.323	-1.585	-0.897
AGI_HUM1_OLIGO_A_23_P103996	"695682 ^ GCLM ^ Glutamate-cysteine ligase, modifier subunit ^ Hs.315562 ^ NM_002061 ^ 2730"	4	-1.367	-0.996	-1.749	-1.355	-0.932	-0.717	-1.197	-1.767	-1.267	-1.634	-2.097	-1.768	-1.405	-1.091	-1.764	-0.82	-0.567	-1.525	-1.535	-0.343	-0.482	-1.51	-1.032	-0.917	-1.08	-1.827	-1.473	-1.626	-1.433	-1.431	-1.36	-1.496	-1.049	-0.832	-0.55	-2.047	-2.049	-1.262	-1.37	-0.735	-1.265	-1.458	-0.354	-0.701	-1.273	-0.723	-1.106	-0.95	-0.678	-0.684	-1.535	-0.997	-1.258	-0.808	-1.433	-1.508	-1.193	-1.495	-1.656	-1.683	-1.686	-1.417	-1.595	-0.651	-0.758	-0.818		-0.563	-0.543	-1.626	-1.281	-1.398	-0.884	-1.015	-1.028	-1.383	-0.831	-0.652	-1.226	-0.534	-1.51	-1.693	-1.146	-1.442	-0.897	-0.991	-0.85	-1.704	-1.522
AGI_HUM1_OLIGO_A_23_P10401	"697383 ^ PPP2R3A ^ Protein phosphatase 2 (formerly 2A), regulatory subunit B'', alpha ^ Hs.518155 ^ NM_002718 ^ 5523"	5	1.254	0.813	1.319	1.847	1.678	1.226	1.839	1.405	1.391	2.082	1.716	1.114	1.688	1.697		1.274	1.201	1.291	1.58	1.177	1.145	1.133	1.713	1.389	1.055		1.509	1.838	1.81	1.779	1.27	1.666	1.52	1.036	1.184	2.035			1.905		2.222	1.873	0.907	0.592	1.291	0.918		1.183	1.077	1.34	1.576	1.762	1.699	1.311		1.369	1.181	2.162	1.647	2.297	2.092	1.668	1.805	1.499	1.284			1.676	1.547	2.365	1.554	1.629	1.558	1.059	1.309		0.964	0.834	1.521	0.514	1.292	0.848	1.078	1.516	0.722	1.154	1.299	1.895	1.763
AGI_HUM1_OLIGO_A_23_P104022	690079 ^ C1orf19 ^ Chromosome 1 open reading frame 19 ^ Hs.440663 ^ NM_052965 ^ 116461	27	-0.857	-1.172	-0.72	-0.506	-0.076	-0.465	-0.612	-1.076	-0.545	-0.842	-1.727	-1.306	-1.182	-0.85	-1.793	-1.183	-1.425	-1.243	-1.099	-0.645	-0.612	-1.234	-1.112	-1.097	-1.489	-1.382	-1.174	-1.159	-0.863	-0.513	-1.212	-1.062	-0.976	-1.339	-1.269	-1.725	-1.687	-1.34	-1.302	-1.38	-1.071	-1.076	-0.678	-0.616	-0.669	-0.946	-1.096	-0.626	-0.692	-0.369	-0.821	-0.812	-0.921	-0.951	-1.394	-1.442	-0.759	-0.995	-1.402	-0.909	-0.364	-0.646	-0.767	-1.048	-0.666	-0.99	-0.718	-0.677	-0.64	-0.984	-0.362	-1.037	-0.69	-0.663	-0.706	-0.987	-0.638	-0.818	-0.905	-0.514	-1.132	-0.985	-0.716	-0.865	-0.632	-0.723	-1.145	-1.138	-1.111
AGI_HUM1_OLIGO_A_23_P104025	850596 ^ C1orf19 ^ Chromosome 1 open reading frame 19 ^ Hs.440663 ^ NM_052965 ^ 116461	25	-0.604	-1.069	-0.41	-0.489	-0.941	-0.498	-0.82	-0.783	-1.36	-1.125	-1.163	-0.703	-1.085	-1.046	0.167	-1.394	-0.937	-0.634	-1.192	-0.484	-0.606	-1.085	-0.829	-1.118	-0.997	-1.166	-0.948	-1.344	-0.901	-1.555	-0.842	-0.73	-0.581	-1.107	-1.195	-1.281	-0.405	-0.974	-0.998	-0.761	-0.73	-0.891	-0.828	-1.034	-0.863	-0.618	-0.779	-0.217	-0.747	-0.442	-0.7	-0.841	-0.934	-1.034	-1.067	-1.292	-1.072	-0.722	-1.084	-0.611	-0.649	-0.731	-0.919	-0.877	-0.916	-0.681		-0.614	-0.717	-0.506	-0.81	-0.683	-0.437	-0.965	-0.578	-0.649	-0.512	-0.739	-0.7	-0.324	-0.855	-0.766	-0.773	-0.67	-0.817	-0.891	-1.231	-0.896	-1.184
AGI_HUM1_OLIGO_A_23_P104046	"683105 ^ BPNT1 ^ 3'(2'), 5'-bisphosphate nucleotidase 1 ^ Hs.406134 ^ NM_006085 ^ 10380"	13	-0.436	-0.252	-0.593	-0.081	-1.383	-1.807	-1.621	-1.325	-1.348	-1.8	-1.846	-2.298	-1.804	-1.477	-2.14	-1.259	-1.237	-1.51	-1.582	-0.496	-0.721	-1.059	-0.427	-0.964	-0.934	-1.524	-1.211	-1.394	-1.37	-1.379	-1.024	-1.077	-1.118	-0.97	-1.062	-0.356	-1.065	-0.665	-0.692	-1.239	-0.836	-1.022	-1.222	-1.249	-1.698	-1.494	-1.617	-1.11	-1.687	-1.49	-1.571	-1.212	-1.675	-1.546	-1.679	-1.286	-1.954	-1.686	-1.443	-1.273	-1.718	-1.467	-1.629	-1.57	-1.295	-1.826		-0.959	-1.078	-1.596	-1.38	-1.242	-1.178	-1.709	-1.413	-1.232	-1.408	-1.616	-1.485	-1.117	-0.88	-1.333	-1.831	-1.53	-1.486	-1.498	-1.278	-1.18	-1.538
AGI_HUM1_OLIGO_A_23_P104054	696516 ^ C1orf9 ^ Chromosome 1 open reading frame 9 ^ Hs.204559 ^ NM_016227 ^ 51430	11	-0.203	-0.186	-0.375	-0.025	-0.424	-0.548	-0.465	-1.056	0.326	0.204	-0.381	-0.175	0.124	-0.051	-0.079	0.395	0.068	-0.018	0.105	0.369	0.225	-0.137	0.032	0.136	0.02	0.246	0.503	0.309	-0.119	0.291	-0.239	0.019	-0.153	0.092	0.362	-0.019	-0.028	-0.144	-0.277	-0.116	0.019	-0.122	0.124	-0.287	-0.313	0.264	0.37	0.091	0.146	0.078	-0.226	0.222	0.189	-0.047	-0.19	-0.574	0.052	0.056	-0.185	-0.524	0.189	-0.159	-0.045	0.296	0.446	0.328	0.04	0.595	0.067	-0.034	0.015	-0.385	-0.081	-0.238	-0.182	-0.079	-0.057	-0.219	-0.19	-0.294	-0.165	-0.255	-0.29	-0.049	-0.449	-0.33	0.067	-0.1	-0.08
AGI_HUM1_OLIGO_A_23_P104065	860085 ^ ICMT ^ Isoprenylcysteine carboxyl methyltransferase ^ Hs.515688 ^ NM_012405 ^ 23463	7	-0.244	0.126	0.491	0.131	0.02	-0.236	-0.403	0.11	-0.067	-0.57	-0.269	-0.214	-0.515	-0.837	-2.009	-0.464	-0.701	-0.74	-0.505	-0.433	-0.545	-0.475	-0.509	-0.266	-0.447	-0.681	-0.842	-1.045	-0.896	-0.383	-0.273	-0.266	-0.302	-0.34	-0.353	-0.582	-0.602	-0.59	-0.294	-0.451	-0.169	-0.111	-0.427	-0.342	-0.27	-0.413	-0.525	-0.518	-0.678	-1.153	-0.608	-0.688	-0.392	-0.399	-0.668	0.148	-0.364	-0.721	-0.1	-0.071	-0.22	-0.255	-0.055	-0.125	-0.158	-0.028	-0.539	-0.466	-0.443	-0.358	0.064	-0.25	-0.057	-0.102	-0.284	-0.39	-0.267	-0.262	-0.142	-0.904	-0.529	-0.103	-0.722	-0.16	-0.234	-0.338	-0.337	-0.241	-0.312
AGI_HUM1_OLIGO_A_23_P104073	845796 ^ S100A3 ^ S100 calcium binding protein A3 ^ Hs.433168 ^ NM_002960 ^ 6274	56	1.917	3.041	1.484	1.558	1.267	0.887	1.745		0.827	1.406	1.471	2.874	2.452	2.131	3.05	3.358	3.171	4.169	3.849	2.477	2.462	1.713		2.055	2.367			0.878	1.431	0.912	2.931	2.757	3.051	1.069	1.287	1.732		3.943	3.131	3.429	1.372	1.244	2.877	1.378	1.771	0.811		3.818	2.547	2.797	2.425	3.467		2.521	2.992	2.785	3.105	3.094	3.26	2.338	3.072	2.944	3.15	3.689	3.162	4.323		2.852	2.236	3.394	2.438	0.853	3.039	1.8	2.801	1.265	2.673	1.54	3.542	0.298	0.713	0.561	0.913	1.933	1.829	1.143	3.611	1.075	1.108
AGI_HUM1_OLIGO_A_23_P104109	"842558 ^ RPS6KC1 ^ Ribosomal protein S6 kinase, 52kDa, polypeptide 1 ^ Hs.30352 ^ NM_012424 ^ 26750"	7	-0.06	0.003	-0.338	-0.19	-0.325	-0.416	-0.577	-0.36	0.226	-0.295	-0.344	-0.649	-0.305	-0.114	-1.714	-0.526	-0.725	-0.038	-0.214	-0.662	-0.337	-0.318	-0.121	-0.328	-0.476	-0.848	-0.299	-0.406	-0.035	-0.036	0.095	-0.182	-0.539	-0.492	-0.218	-0.581			-0.199		-0.387	-0.195	-0.221	-0.261	-0.145	-0.552	-0.644	-0.723	-0.239	-0.557	-0.655	-0.069		-0.035	-0.157	0.069	-0.293	-0.351	-0.068	-0.464	-0.383	-0.149	-0.361	-0.191	-0.153			-0.582	-0.479	-0.274	-0.026	-0.159	-0.388	-0.549	-0.361	-0.685	-0.15	-0.178	-0.282	-0.61	-0.163	0.289	-0.087	-0.208	-0.055	-0.278	-0.412	-0.322	-0.161
AGI_HUM1_OLIGO_A_23_P104116	681239 ^ RBM8A ^ RNA binding motif protein 8A ^ Hs.515755 ^ NM_005105 ^ 9939	0	-0.862	-0.969	-0.847	-0.613	-0.867	-1.121	-1.128	-1.062	-1.161	-1.127	-1.26	-1.019	-1.006	-1.054	-1.145	-0.845	-1.018	-1.06	-1.202	-0.797	-0.995	-0.964	-1.211	-0.858	-1.266	-1.086	-1.008	-1.287	-1.138	-1.253	-1.046	-0.781	-1.062	-0.951	-1.074	-1.31	-1.435	-1.326	-1.146	-1.353	-0.855	-0.838	-0.67	-0.968	-0.932	-1.143	-0.982	-0.972	-1.076	-1.105	-1.03	-0.966	-0.948	-1.052	-1.028	-1.091	-1.095	-1.056	-1.198	-1.014	-0.793	-0.986	-1.162	-1.058	-0.781	-0.735	-1.298	-0.936	-0.933	-0.99	-0.859	-1.021	-0.913	-1.039	-1.127	-1.142	-0.593	-0.989	-0.991	-0.763	-0.976	-1.236	-1.012	-1.049	-0.615	-1.042	-1.017	-0.893	-0.664
AGI_HUM1_OLIGO_A_23_P104146	865465 ^ ZNF262 ^ Zinc finger protein 262 ^ Hs.269211 ^ NM_005095 ^ 9202	6	-0.631	-0.715	-1.453	-0.678	-0.626	-0.703	-0.989	-0.783	-0.744	-0.466	-0.788	-1.222	-1	-0.679	-1.979	-0.831	-1.15	-0.667	-1.348	-0.643	-0.826	-0.927	-0.509	-0.653	-0.666	-1.23	-0.911	-0.909	-0.456	-0.512	-0.974	-0.666	-1.246	-1.028	-0.457	-0.926	-0.605	-0.695	-0.863	-0.7	-0.65	-0.816	-0.816	-0.586	-0.651	-0.825	-0.949	-0.307	-0.396	-0.792	-0.781	0.071	-0.431	-0.837	-0.803	-1.382	-0.574	-0.787	-1.023	-0.785	-0.376	-0.542	-0.648	-0.92	-0.749	-0.747		-1.008	-0.842	-0.897	-0.956	-1.107	-0.841	-0.679	-0.692	-0.545	-0.914	-1.146	-0.092	-0.743	-0.569	-1.061	-0.91	-0.801	-0.794	-0.977	-0.542	-0.496	-0.503
AGI_HUM1_OLIGO_A_23_P104151	695109 ^ LOC51249 ^ Hypothetical protein LOC51249 ^ Hs.436502 ^ NM_016486 ^ 51249	4	-0.83	-0.903	-0.835	-0.842	-1.25	-0.722	-1.006	-1.223	-1.1	-0.949	-0.847	-1.421	-0.792	-0.714	-1.212	-0.483	-0.878	-0.7	-0.554	-0.54	-0.792	-0.816	-0.287	-0.454	-0.771	-0.976	-0.527	-0.781	-0.811	-1.287	-1.015	-0.854	-0.701	-0.584	-0.412	-0.559	-0.982		-0.861	-0.968	-0.568	-0.767	-0.646	-0.701	-0.788	-0.937	-1.477	-0.385	-0.566	-0.773	-0.508	-0.563	-0.547	-0.741	-1.15	-1.352	-0.765	-0.774	-1.199	-0.512	-0.852	-1.062	-0.968	-0.731	-0.68	-1.083		-0.854	-0.757	-0.68	-1.059	-0.694	-0.473	-0.382	-0.576	-0.738	-0.783	-0.756	-0.715	-0.582	-0.644	-0.678	-1.189	-0.433	-0.589	-0.678	-0.908	-0.779	-0.821
AGI_HUM1_OLIGO_A_23_P104188	"689298 ^ ELF3 ^ E74-like factor 3 (ets domain transcription factor, epithelial-specific ) ^ Hs.67928 ^ NM_004433 ^ 1999"	40	-0.905	-0.907	0.367	-0.045	-2.152	-2.865	-2.247	-1.626	-0.729	-1.197	-0.838	-0.485	-0.524	-0.791	-1.495	-0.273	-1.442	-0.531	-0.907	-0.519	-0.089	-0.059	-0.257	0.051	0.019	-0.452	-0.727	-1.48	-0.886	-0.577	-0.911	-0.936	-0.875	-1.021	-0.242	-0.316			-0.581		-1.524	-0.798	-0.863	-0.274	-0.664	-0.131	-0.385	-0.803	-0.315	-0.815	-0.254	-0.26	-0.783	-0.624	-0.765	-0.434	-0.817	-0.96	-0.205	-1.236	-1.576	-1.086	-0.981	-0.2	-0.448			-0.454	-0.379	-0.585	-1.042	-0.965	-0.632	-0.738	-0.977	-0.719	-1.283	-0.456	-1.524	-0.915	-1.364	-0.25	-1.021	-1.167	-0.635	-0.301	-0.748	-0.237	-0.454
AGI_HUM1_OLIGO_A_23_P104193	"685885 ^ ITGB1 ^ Integrin, beta 1 (fibronectin receptor, beta polypeptide, antigen CD29 includes MDF2, MSK12) ^ Hs.429052 ^ NM_133376 ^ 3688"	12	0.412	0.429	0.054	-0.21	0.558	0	0.255	0.628	-0.083	-0.263	-0.326	0.133	-0.37	-0.192	-0.328	-0.501	-0.199	-0.154	-0.428	-0.344	-0.164	0.299	-0.136	-1.17	-0.913	-0.266	-0.067	-0.518	0.285	0.235	0.187	0.181	-0.248	-0.278	0.049	-0.721	-0.259	-0.647	-0.45	0.022	-0.308	-0.204	0.02	-0.022	0.024	-0.151	-0.172	0.079	-0.339	-0.252	-0.508	-0.006	-0.3	-0.076	-0.2	-0.158	-0.119	-0.126	-0.101	-0.319	0.224	0.15	0.049	-0.302	0.09	0.11	0.85	-0.404	-0.169	-0.561	0.004	0.246	-0.35	-0.015	0.021	-0.173	0.355	-0.462	-0.23	-0.291	0.154	0.056	0.122	-0.263	0.115	-0.412	0.056	0.131	0.25
AGI_HUM1_OLIGO_A_23_P104199	"862818 ^ ITGB1 ^ Integrin, beta 1 (fibronectin receptor, beta polypeptide, antigen CD29 includes MDF2, MSK12) ^ Hs.429052 ^ NM_133376 ^ 3688"	8	0.36	0.1	0.07	-0.46	0.39	-0.18	-0.06	0.29	-0.17	-0.55	-0.71	-0.02	-0.74	-0.34	-0.8	-0.86	-0.51	-0.43	-0.64	-0.42	-0.35	0.01	-0.22	-1.3	-1.2	-0.5	-0.14	-0.75	0.01	0.2	0.07	-0.23	-0.35	-0.5	-0.55	-0.89	-0.36	-0.8	-0.68	-0.45	-0.37	-0.4	0.06	-0.34	-0.33	-0.22	-0.2	-0.22	-0.7	-0.26	-0.66	-0.57	-0.73	-0.36	-0.53	-0.31	-0.27	-0.23	0.04	-0.72	-0.29	-0.04	-0.09	-0.55	-0.1	-0.3	0.18	-0.68	-0.35	-0.94	-0.26	0.15	-0.5	-0.33	-0.07	-0.3	0.16	-0.66	-0.26	-0.5	0.02	-0.21	-0.32	-0.5	-0.26	-0.64	-0.41	-0.04	-0.15
AGI_HUM1_OLIGO_A_23_P104201	694268 ^ YME1L1 ^ YME1-like 1 (S. cerevisiae) ^ Hs.499145 ^ NM_139313 ^ 10730	0	-0.736	-0.604	-0.586	-0.664	-0.974	-0.784	-1.585	-0.844	-1.099	-0.772	-1.079	-0.799	-0.745	-0.733	-0.728	-0.773	-0.8	-0.787	-1.095	-0.742	-0.848	-0.84	-0.959	-0.983	-1.075	-0.679	-0.7	-1.2	-0.87	-1.011	-0.818	-0.784	-0.668	-0.766	-0.644	-1.016	-1.012	-0.966	-0.865	-0.952	-0.654	-0.782	-0.558	-0.686	-0.836	-0.956	-0.849	-0.932	-0.921	-0.726	-0.765	-0.711	-0.762	-1.003	-0.967	-0.89	-0.857	-0.693	-0.717	-0.548	-0.643	-0.654	-0.95	-0.503	-0.576	-0.612	-0.504	-0.811	-0.862	-1.036	-1.105	-0.818	-0.766	-0.528	-0.74	-0.756	-0.731	-0.556	-0.791	-0.754	-0.575	-0.995	-0.853	-0.626	-0.877	-1.083	-0.881	-0.52	-0.889
AGI_HUM1_OLIGO_A_23_P104252	694538 ^ ITIH5 ^ Inter-alpha (globulin) inhibitor H5 ^ Hs.498586 ^ NM_030569 ^ 80760	59	3.886	4.422	2.096	4.32	4.184	3.885	4.57	4.813	2.566	3.499	3.855	4.589	4.37	3.998	3.5	4.118	2.861	2.823	3.051	3.659	3.498	3.438	2.832	2.211	1.957	3.627	3.039	3.421	4.311	3.468	4.059	4.452	3.397	3.166	3.68	3.328	2.925	2.662	4.201	3.698	3.645	4.221	3.826	3.652	4.307	3.436	4.007	4.18	3.379	3.357	3.614	4.285	4.345	3.994	4.602	4.3	4.448	4.333	4.395	3.619	4.2	3.895	3.751	4.138	4.705	4.569	4.259	4.053	3.72	4.289	3.641	4.394	3.628	3.007	4.066	3.077	3.91	3.002	3.921	2.891	4.427	3.926	3.545	4.081	4.441	3.851	4.274	3.71	3.414
AGI_HUM1_OLIGO_A_23_P104295	694835 ^ SHFM3 ^ Split hand/foot malformation (ectrodactyly) type 3 ^ Hs.500822 ^ NM_022039 ^ 6468	10	1.169	1.147	1.756	1.438	1.438	0.943	0.718	2.513	1.453	1.426	2.232	1.373	1.463	1.016	1.38	1.674	1.063	0.82	1.27	0.244	1.394	1.536	1.428	1.519	1.362	1.63	0.725	0.765	0.74	1.517	1.756	1.132	1.528	1.542	0.867	1.594	1.347	1.583	2.081		1.351	1.602	0.985	1.063	1.414	1.854	1.711		0.889	0.929	1.51	1.23	1.485	1.386	1.523	2.739	1.287	1.495	2.63	1.918	1.145	1.196	1.66	1.921	1.557			1.24	1.459	1.996	1.455	1.589	1.194	1.137	1.44	1.273	0.767	1.24	1.769	0.514	1.174	1.757	1.067	1.445	1.188	1.711	1.666	1.373	1.079
AGI_HUM1_OLIGO_A_23_P1043	684051 ^ FLJ10901 ^ Hypothetical protein FLJ10901 ^ Hs.518997 ^ NM_018265 ^ 55765	9	1.999	2.039	2.312	2.27	2.177	1.94	1.578	2.29	2.375	2.391	2.944	2.269	2.664	2.51	1.755	2.433	2.504	2.458	2.651	2.381	2.396	2.383	2.669	2.479	2.671	2.548	2.465	2.4	2.19	2.539	2.311	2.184	2.484	2.248	2.52	2.942	3.078	2.734	2.667	2.714	2.782	2.567	1.988	2.275	2.437	2.149	2.065	2.322	2.418	2.368	2.735	2.715	2.595	2.386	2.759	3.043	2.535	2.54	3.179	2.891	2.678	2.524	2.861	2.708	2.597	2.456	2.63	2.449	2.528	3.014	2.924	2.496	2.746	2.469	2.575	2.647	2.072	2.113	2.432	1.479	2.34	2.221	2.239	2.511	2.466	2.659	2.387	2.321	2.812
AGI_HUM1_OLIGO_A_23_P104318	684212 ^ DDIT4 ^ DNA-damage-inducible transcript 4 ^ Hs.523012 ^ NM_019058 ^ 54541	11	-0.831	-1.333	-1.192	-1.725	-1.28	-1.849	-1.567	-1.271	-1.417	-1.928	-1.595	-1.022	-0.819	-0.896	-0.929	-1.178	-1.952	-1.877	-1.821	-0.995	-0.819	-1.256	-0.985	-1.128	-1.25	-1.378	-1.59	-1.574	-2.47	-1.819	-1.422	-1.254	-1.795	0.158	-0.402	-1.865	-2.147	-1.879	-1.61	-2.037	-1.673	-1.724	-0.259	-1.166	-1.152	0.142	-0.001	-0.875	-1.156	-1.109	-1.547	-1.654	-1.457	-1.659	-1.573	-1.386	-1.597	-1.642	-1.426	-1.629	-1.812	-1.75	-1.429	-1.064	-0.974	-1.344	-2.21	-0.847	-0.784	-1.675	-1.526	-1.422	-2.395	-1.746	-1.761	-1.815	-1.801	-1.528	-1.94	-2.143	-1.871	-1.526	-1.582	-0.915	-1.326	-1.269	-1.443	-1.17	-2.228
AGI_HUM1_OLIGO_A_23_P104323	696064 ^ MGMT ^ O-6-methylguanine-DNA methyltransferase ^ Hs.501522 ^ NM_002412 ^ 4255	0	0.63	1.126	0.232	0.496	0.67	0.336	1.124	0.755	0.585	0.593	0.689	0.954	1.137	0.937	0.168	0.85	0.435	0.307	0.325	0.659	0.575	1.26	1.035	1.099	1.317	1.136	0.956	1.15	1.036	0.871	0.946	1.21	0.867	1.173	1.257	0.424	0.539	1.025	0.936	1	0.7	0.754	0.67	0.845	1.136	0.836	0.922	0.852	1.262	0.879	1.198	0.593	0.867	1.334	1.211	0.965	1.257	0.978	0.749	0.874	0.859	0.792	0.632	1.204	0.715	1.282	0.692	0.995	0.548	0.862	0.783	1.007	1.27	1.154	1.329	1.526	1.079	1.122	1.134	0.693	1.062	0.864	0.367	0.803	0.853	0.629	0.929	0.797	0.969
AGI_HUM1_OLIGO_A_23_P104346	"859986 ^ PIP5K2A ^ Phosphatidylinositol-4-phosphate 5-kinase, type II, alpha ^ Hs.499029 ^ NM_005028 ^ 5305"	16	0.206	0.073	0.424	-0.269	-0.81	-0.197	0.054	0.464	-1.237	-0.365	-0.069	-0.389	-0.415	-0.76	-1.274	-0.734	-0.24	-0.13	-0.299	-1.276	-0.566	0.061	-0.276	-0.839	-0.891	-0.752	-0.955	0.076	-0.341	-0.836	-0.18	-0.44	-0.439	-0.44	-0.071	-0.748	-1.148	-0.688	-0.272	-0.084	-0.59	-0.358	-0.131	-0.11	-0.265	-0.359	0.039	-0.364	-0.468	-0.367	-0.22	-0.333	0.044	-0.424	-0.085	0.076	-0.595	-0.388	-0.516	-0.282	-0.192	-0.154	-0.059	-1.138	-0.665	-1.024	0.404	-0.816	-0.944	-0.867	-1.048	-0.41	-0.58	-0.255	-0.346	-0.411	-0.345	-0.465	-1.04	-0.428	-0.226	-0.391	-0.179	-0.644	-0.377	-0.663	-0.243	-0.263	-0.288
AGI_HUM1_OLIGO_A_23_P104351	"694637 ^ FAM45B ^ Family with sequence similarity 45, member B ^ Hs.434337 ^ NM_018472 ^ 55855"	28	0.947	0.923	0.927	1.228	0.765	0.877	1.335	0.926	0.689	1.117	0.844	0.944	0.988	1.106	0.896	0.695	0.852	1.076	1.073	0.853	0.786	0.912	0.914	1.058	0.876	0.89	0.769	1.217	0.849	0.828	0.662	0.935	0.889	0.459	0.761	0.787	1.051	1.079	1.097	1.315	1.221	0.977	0.931	0.997	1.012	0.8	0.992	1.067	0.881	1.286	0.754	1.034	0.883	0.746	0.94	0.65	0.716	0.674	0.836	0.79	1.064	0.945	1.045	0.905	0.857	1.006	1.097	1	0.513	0.851	0.904	0.806	0.985	1.109	0.937	0.903	1.064	1.161	0.704	0.878	0.899	1.159	0.875	1.22	0.897	1.05	0.86	0.737	0.843
AGI_HUM1_OLIGO_A_23_P104362	"695294 ^ ECHS1 ^ Enoyl Coenzyme A hydratase, short chain, 1, mitochondrial ^ Hs.76394 ^ NM_004092 ^ 1892"	24	-0.377	-0.265	-0.404	-0.007	0.439	0.455	0.563	0.452	0.421	0.044	0.136	0.008	0.225	0.074	0.088	0.065	0.012	-0.117	-0.106	0.368	0.25	-0.12	-0.151	0.036	-0.069	0.083	-0.071	0.013	0.085	-0.134	0.101	0.435	-0.192	-0.132	-0.223	-0.175	-0.161	-0.495	-0.067	-0.12	-0.094	-0.052	0.297	0.171	0.195	0.295	0.24	0.147	-0.142	0.048	-0.142	-0.174	-0.282	0.265	0.044	0.032	0.205	0.111	0.036	-0.297	-0.307	-0.218	-0.289	0.061	0.157	-0.001	-0.141	0.422	0.226	-0.283	-0.021	0.292	0.083	-0.016	-0.007	-0.095	-0.14	0.051	0.097	0.692	0.673	-0.245	-0.071	0.07	-0.191	-0.032	0.134	-0.174	-0.459
AGI_HUM1_OLIGO_A_23_P104372	"696735 ^ DNAJC9 ^ DnaJ (Hsp40) homolog, subfamily C, member 9 ^ Hs.523037 ^ NM_015190 ^ 23234"	2	-0.559	-0.957	-0.796	-0.524	-0.634	-0.837	-1.068	-1.057	-0.825	-0.847	-1.157	-0.773	-0.718	-0.547	-1.172	-0.902	-0.88	-0.985	-0.859	-0.615	-0.716	-1.041	-0.733	-0.81	-0.947	-0.617	-0.659	-0.738	-0.589	-0.59	-0.833	-0.624	-0.516	-0.939	-0.972	-0.876	-1.07	-0.571	-0.692	-0.72	-0.516	-0.619	-0.783	-0.583	-0.499	-0.932	-0.872	-0.582	-0.503	-0.379	-0.765	-0.814	-0.556	-0.565	-0.576	-0.915	-0.54	-0.628	-0.993	-0.377	-0.447	-0.538	-0.782	-0.82	-0.952	-0.866	-0.752	-0.85	-0.738	-0.721	-0.521	-0.921	-0.587	-0.234	-0.566	-0.692	-0.505	-0.481	-0.425	-0.624	-0.782	-0.619	-0.478	-0.364	-0.679	-0.344	-0.735	-0.912	-1.04
AGI_HUM1_OLIGO_A_23_P104387	864616 ^ GHITM ^ Growth hormone inducible transmembrane protein ^ Hs.352656 ^ NM_014394 ^ 27069	11	-0.176	-0.052	-0.016	-0.004	-0.346	-0.556	-0.125	-0.31	-0.555	-0.547	-0.892	-0.424	-0.181	-0.142	-0.136	0.016	-0.47	-0.59	-0.61	0.349	0.155	-0.494	-0.27	0.215	-0.148	-0.253	-0.197	-0.261	-0.095	-0.529	-0.304	-0.026	-0.197	-0.04	-0.117	-0.266	-0.207	-0.488	-0.123	-0.144	-0.009	-0.163	-0.137	-0.296	-0.277	-0.39	-0.288	-0.539	-0.01	-0.327	-0.5	0.193	-0.05	-0.159	-0.157	-0.353	0.174	0.052	-0.333	-0.13	0.039	-0.086	0.042	-0.043	0.042	0.282	-0.15	0.127	0.359	-0.301	-0.532	-0.273	-0.469	-0.35	-0.262	-0.419	-0.252	-0.296	-0.511	-0.41	-0.558	-0.889	-0.163	-0.226	-0.085	-0.246	-0.201	-0.131	-0.343
AGI_HUM1_OLIGO_A_23_P104413	691148 ^  ^  ^  ^ NM_033178 ^ 	1	1.33	1.962	1.719	1.023	-0.438	0.873	2.729	3.447	-0.081	1.367	2.66	1.526	1.615	0.721	2.313	1.18	1.861	1.975	3.869	-0.06	1.31	2.029	2.067	1.754	0.904	2.224	0.531	3.06	0.948	-0.281	1.208	1.071	1.12	1.223	1.46	1.233	1.146	2.394	1.462	1.149	1.92	1.992	1.14	1.83	1.161	1.149	1.933	0.133	1.157	1.488	2.289	1.218	1.58	0.621	2.054	3.138	0.748	1.438	2.144	1.506	1.276	1.282	3.374	1.305	2.046	1.241	0.341	1.585	1.061	1.343	1.031	1.731	0.537	0.852	0.812	0.795	1.109	1.75	0.705	1.251	1.518	1.351	0.852	1.243	0.462	0.932	1.39	2.305	1.655
AGI_HUM1_OLIGO_A_23_P10442	690453 ^ OSBPL1A ^ Oxysterol binding protein-like 1A ^ Hs.370725 ^ NM_080597 ^ 114876	51	0.773	1.001	1.088	1.107	1.059	1.389	0.859	1.276	0.57	0.938	0.924	0.982	1.387	1.202	0.879	1.33	0.836	0.865	0.765	1.415	1.277	1.303	1.203	1.055	1.203	1.356	1.237	1.007	1.44	1.065	1.4	1.363	1.064	1.328	1.291	1.23	1.314	1.291	1.566	1.373	1.101	1.399	0.782	0.826	1.162	1.216	1.378	1.259	1.338	1.058	1.101	1.478	1.659	1.221	1.506	1.521	1.073	1.205	1.317	1.338	1.201	1.01	0.978	1.447	1.309	1.395	0.859	1.47	1.327	1.201	0.927	1.395	1.152	0.737	0.787	0.745	1.155	0.938	0.893	0.495	0.996	1.282	1.203	0.986	1.22	1.06	1.181	0.939	0.966
AGI_HUM1_OLIGO_A_23_P104451	692676 ^ DDX50 ^ DEAD (Asp-Glu-Ala-Asp) box polypeptide 50 ^ Hs.522984 ^ NM_024045 ^ 79009	2	-0.305	-0.295	-0.751	-0.384	-0.196	-0.703	-0.83	-0.729	-0.226	-0.352	-0.559	-0.528	-0.506	-0.232	-0.978	-0.536	-0.483	-0.6	-0.624	-0.44	-0.52	-0.602	-0.677	-0.469	-0.635	-0.697	-0.457	-0.636	-0.192	0	-0.546	-0.499	-0.602	-0.547	-0.507	-0.553	-0.9	-0.583	-0.604	-0.774	-0.48	-0.6	-0.374	-0.259	-0.367	-0.834	-0.656	-0.268	-0.482	-0.075	-0.306	-0.335	-0.398	-0.596	-0.576	-0.654	-0.504	-0.323	-0.588	-0.623	-0.246	-0.387	-0.508	-0.525	-0.521	-0.682	-0.46	-0.641	-0.564	-0.632	-0.274	-0.74	-0.425	-0.637	-0.561	-0.534	-0.386	-0.536	-0.593	-0.522	-0.524	-0.84	-0.644	-0.685	-0.606	-0.797	-0.681	-0.511	-0.367
AGI_HUM1_OLIGO_A_23_P104464	687976 ^ ALOX5 ^ Arachidonate 5-lipoxygenase ^ Hs.89499 ^ NM_000698 ^ 240	3	2.979	2.923	1.602	2.328	2.248	2.559	2.419	2.373	1.227	1.685	1.622	1.489	1.75	1.766	1.253	1.811	1.619	2.074	2.391	1.571	1.648	1.86	0.457	1.847	1.792	1.072	0.994	1.562	1.483	1.438	1.152	1.356	1.309	1.451	1.44	1.394	1.538	1.513	1.186	1.432	2.528	2.05	1.678	1.586	2.026	1.932	1.911	1.871	1.753	1.492	1.95	1.951	1.924	1.631	2.007	1.593	2.349	2.461	2.598	1.801	2.295	1.883	2.062	1.475	1.519	1.878	3.25	1.743	1.585	2.281	1.943	1.747	1.68	1.871	1.703	1.037	0.942	1.059	1.31	0.559	1.573	2.166	1.868	2.488	2.195	1.744	2.354	2.565	2.336
AGI_HUM1_OLIGO_A_23_P104471	686857 ^ DUSP13 ^ Dual specificity phosphatase 13 ^ Hs.178170 ^ NM_001007271 ^ 51207	4	-1.304	-0.771	-1.607	-1.45	-2.772	-1.334	-1.582	-2.169	-1.106	-0.701	-0.815	-1.342	-1.023	-1.029	-1.603	-1.267	-2.449	-1.767	-1.626	-0.71	-0.632	-1.875	-1.856	-0.818	-0.777	-2.378	-1.734	-1.38	-1.648	-2.336	-1.351	-1.074	-1.305	-0.955	-0.789	-1.403	-1.485	-1.139	-0.923	-0.239	-1.375	-0.984	-0.959	-0.453	-0.677	-0.705	-1.141	-0.833	-1.021	-1.596	-1.075	-0.856	-1.585	-1.024	-1.146	-1.582	-1.591	-1.868	-2.46	-1.289	-1.49	-1.368	-1.723	-1.363	-0.745	-1.151		-0.685	-0.67	-1.024	-1.411	-1.102	-0.959	-1.134	-1.265	-1.009	-1.1	-0.499	-1.365	-1.002	-1.086	-0.894	-1.459	-1.325	-1.043	-1.065	-2.373	-1.501	-1.262
AGI_HUM1_OLIGO_A_23_P104579	695821 ^ DOC-1R ^ Tumor suppressor deleted in oral cancer-related 1 ^ Hs.523835 ^ NM_005851 ^ 10263	3	-0.581	-0.224	-0.344	-0.718	-0.283	-0.429	0.022	-0.141	-0.734	-0.841	-0.341	-0.799	-1.055	-0.858	-1.455	-0.489	-1.005	-0.269	-0.563	-0.704	-0.506	-0.606	-0.63	-0.645	-0.459	-0.829	-0.809	-0.919	-1.281	-1.284	-0.815	-0.619	-0.862	-0.696	-0.533	-0.908		-0.449	-0.574	-0.319	-0.387	-0.457	-0.507	-0.708	-0.833	-0.466	-0.602	-0.7	-0.614	-0.551	-0.613	-0.462	-0.337	-0.77	-0.895	-0.616	-0.806	-0.814	-0.708	-0.248	-0.795	-0.603	-0.075	-0.581	-0.446	-0.335		-0.683	-0.594	-0.86	-0.938	-0.828	-0.536	-0.602	-0.246	-0.574	-0.643	-0.831	-0.298	-0.499	-0.384	-0.542	-0.872	-0.814	-0.665	-0.829	-0.414	-0.459	-0.3
AGI_HUM1_OLIGO_A_23_P104583	"865486 ^ CORO1B ^ Coronin, actin binding protein, 1B ^ Hs.6191 ^ NM_020441 ^ 57175"	10	0.435	0.852	0.459	-0.167	0.604	0.124	0.242	1	0.217	0.118	1.066	0.234	0.254	0.093	0.106	0.657	0.263	0.264	0.54	-0.337	0.114	0.489	0.816	0.263	0.233	0.481	-0.066	-0.089	0.027	-0.329	0.248	0.442	0.226	0.26	0.39	0.498			0.722		0.304	0.365	0.376	0.075	0.331	0.676	0.438	0.006	0.265	-0.115	0.511	0.547	1.062	0.154	0.47	1.19	0.292	0.242	1.121	0.889	0.123	0.326	0.709	0.557	0.202			0.137	0.236	0.611	-0.02	0.18	0.587	0.065	0.514	0.318	0.122	0.227	0.499	-0.182	0.39	0.417	0.141	0.148	0.046	0.138	0.698	0.671	0.391
AGI_HUM1_OLIGO_A_23_P104607	"852012 ^ PSMC3 ^ Proteasome (prosome, macropain) 26S subunit, ATPase, 3 ^ Hs.250758 ^ NM_002804 ^ 5702"	7	0.36	0.707	0.637	0.372	1.292	0.02	0.413	0.667	1.254	0.156	0.62	0.593	0.254	0.335	-0.263	0.22	0.352	0.193	0.539	0.392	0.601	0.321	0.625	0.519	0.472	0.305	0.18	0.366	0.185	0.989	0.567	0.544	0.522	0.476	0.119	0.525	0.652	0.703	0.701	0.386	0.398	0.488	0.339	0.366	0.543	0.509	0.16	-0.023	0.349	-0.095	0.18	0.033	0.107	0.577	0.078	0.965	0.71	0.143	1.081	0.269	0.501	0.533	0.734	0.951	0.37	0.875	-0.357	0.505	0.557	0.026	0.871	0.442	0.477	0.364	0.57	0.278	0.51	0.538	0.85	0.017	0.583	0.655	0.644	0.335	0.628	0.596	0.131	0.209	0.016
AGI_HUM1_OLIGO_A_23_P104617	684494 ^ GYLTL1B ^ Glycosyltransferase-like 1B ^ Hs.86543 ^ NM_152312 ^ 120071	1	1.036	1.045	1.16	1.007	0.404	0.861	1.343	1.213	1.497	1.803	2.074	1.222	1.543	1.401	1.356	1.544	1.489	1.427	1.846	0.964	1.481	1.246	1.715	1.809	1.58	1.951	1.389	2.184	1.221	0.981	1.041	1.272	1.127	1.097	1.004	1.883	1.679	1.715	1.519	1.298	1.639	1.341	1.429	0.856	1.235	1.499	1.637	1.248	1.005	1.346	1.506	1.615	2.031	1.508	1.777	1.582	1.048	1.248	1.249	1.599	1.284	1.111	1.466	1.192	2.015	1.099		1.654	1.242	1.862	0.997	1.023	1.073	1.226	1.238	1.565	1.214	1.367	1.339	0.745	1.499	1.001	1.134	1.188	0.997	1.388	1.486	1.157	1.529
AGI_HUM1_OLIGO_A_23_P104624	692561 ^  ^  ^  ^ ENST00000278505 ^ 	6	1.106	1.447	1.739	1.791	1.222	1.106	1.221	0.874	1.726	1.738	1.665	1.607	1.836	1.787	1.258	1.762	1.716	1.683	1.851	1.658	1.599	1.468	1.479	1.36	1.297	1.831	1.982	2.078	1.938	2.247	1.394	1.867	1.923	1.407	1.41	1.801	1.478	1.745	1.701	1.562	2.101	1.966	1.58	1.357	1.611	1.533	1.623	1.922	1.508	1.487	1.63	1.413	1.544	1.67	1.663	1.574	1.693	1.85	1.716	1.63	1.563	1.278	1.615	1.931	1.907	1.594	1.465	1.654	1.725	1.922	1.797	1.269	1.61	1.342	1.469	1.447	1.592	1.384	1.685	1.025	1.541	1.374	1.611	1.441	1.556	1.503	1.555	1.78	1.588
AGI_HUM1_OLIGO_A_23_P10463	"693314 ^ NDUFS5 ^ NADH dehydrogenase (ubiquinone) Fe-S protein 5, 15kDa (NADH-coenzyme Q reductase) ^ Hs.472185 ^ NM_004552 ^ 4725"	29	-0.781	-0.775	-0.561	-0.321	-0.664	-0.461	-0.456	-0.557	-0.904	-0.453	-0.571	-0.527	-0.445	-0.495	-0.324	-0.28	-0.473	-0.366	-0.521	0.027	-0.195	-0.638	-0.484	-0.245	-0.492	-0.303	-0.299	-0.132	-0.39	-0.681	-0.619	-0.386	-0.414	-0.386	-0.356	-0.794	-0.844	-0.409	-0.45	-0.417	-0.364	-0.376	-0.049	-0.097	-0.422	-0.36	-0.141	-0.037	-0.274	0.259	-0.313	-0.367	-0.5	-0.576	-0.537	-0.796	-0.707	-0.589	-0.807	-0.329	-0.554	-0.604	-0.724	-0.388	0.016	-0.358	-0.645	-0.047	-0.24	-0.391	-0.644	-0.368	-0.853	-1.047	-0.998	-0.775	0.15	-0.201	-0.186	-0.005	-0.238	-0.778	-0.532	-0.996	-0.928	-0.833	-0.299	-0.6	-0.429
AGI_HUM1_OLIGO_A_23_P104641	692977 ^ C11orf2 ^ Chromosome 11 open reading frame2 ^ Hs.277517 ^ NM_013265 ^ 738	1	0.528	1.261	0.9	1.065	0.364	0.589	0.843	0.91	0.933	0.974	1.383	1.397	1.584	1.015	1.645	1.189	1.435	1.375	1.416	0.616	0.773	1.067	1.456	1.411	1.292	1.669	1.283	1.635	1.095	0.824	0.971	1.516	1.034	0.87	1.264	1.648	1.705	1.49	1.382	1.634	1.411	1.302	1.124	1.535	1.283	1.417	1.384	1.376	1.439	1.175	1.519	1.22	1.369	1.434	1.4	1.266	1.322	1.317	1.455	1.196	0.975	1.09	1.364	1.05	1.199	0.996	1.309	1.075	0.693	1.869	0.867	0.959	1.527	1.195	1.296	1.462	1.328	1.446	1.186	1.093	1.402	1.534	1.25	1.158	1.173	1.361	1.201	1.534	1.536
AGI_HUM1_OLIGO_A_23_P104651	696784 ^ CDCA5 ^ Cell division cycle associated 5 ^ Hs.434886 ^ NM_080668 ^ 113130	4	-2.818	-2.692	-2.976	-2.686	-3.491	-3.248	-3.586	-3.585	-3.545	-3.421	-3.598	-3.827	-3.58	-3.51	-3.7	-3.538	-3.392	-3.042	-3.196	-2.954	-2.94	-3.161	-2.788	-3.09	-3.298	-3.403	-3.328	-3.401	-2.786	-3.349	-3.506	-3.075	-3.101	-2.85	-2.761	-3.487	-3.546	-2.981	-3.413	-3.202	-2.437	-2.721	-3.104	-3.392	-3.401	-3.133	-3.471	-2.822	-3.092	-3.097	-3.08	-2.827	-2.938	-3.372	-3.467	-3.571	-3.358	-3.44	-3.613	-2.834	-2.808	-2.532	-2.923	-3.087	-3.055	-2.647	-2.789	-3.198	-2.951	-3.36	-3.303	-3.43	-2.503	-2.339	-2.632	-2.822	-2.981	-3.101	-2.409	-2.957	-2.518	-3.006	-3.37	-2.851	-3.249	-2.704	-3.171	-2.884	-2.346
AGI_HUM1_OLIGO_A_23_P104676	"848852 ^ SF3A1 ^ Splicing factor 3a, subunit 1, 120kDa ^ Hs.406277 ^ NM_005877 ^ 10291"	0	-0.09	-0.112	-0.511	-0.222	-0.661	-0.225	-0.632	-0.237	-0.564	-0.425	-0.028	-0.348	-0.302	-0.315	-0.184	-0.442	0.051	-0.118	-0.18	-0.509	-0.653	-0.316	-0.322	-0.308	-0.589	-0.552	-0.542	-0.67	-0.573	-0.684	-0.494	-0.368	-0.395	-0.664	-0.603	-0.057	-0.148	-0.251	-0.376	0.016	0.071	-0.175	-0.546	-0.454	-0.336	-0.406	-0.458	-0.456	-0.347	-0.542	-0.035	-0.44	-0.444	-0.573	-0.345	-0.264	-0.265	-0.307	0.121	-0.494	-0.608	-0.541	-0.372	-0.285	-0.457	-0.311	-0.317	-0.73	-0.61	-0.463	-0.815	-0.623	-0.418	-0.6	-0.251	-0.519	-0.555	-0.375	-0.189	-0.502	-0.374	-0.25	-0.479	-0.522	-0.591	-0.565	-0.391	-0.041	-0.386
AGI_HUM1_OLIGO_A_23_P104689	"685740 ^ RELA ^ V-rel reticuloendotheliosis viral oncogene homolog A, nuclear factor of kappa light polypeptide gene enhancer in B-cells 3, p65 (avian) ^ Hs.502875 ^ BC014095 ^ 5970"	10	0.6	0.97	1.07	0.91	0.53	0.19	0.49	1.02	0.64	0.33	1.06	0.98	0.94	0.57	-0.36	0.59	1	0.72	1.17	0.32	0.42	0.66	0.9	0.6	0.63	0.65	0.34	0.49	0.12	0.37	0.48	0.46	0.52	0.58	0.45	0.93	0.87	0.84	0.87	0.77	0.74	0.66	0.18	0.47	0.62	0.56	0.63	0.29	0.57	0.31	0.65	0.42	0.73	0.57	0.68	1.08	0.54	0.62	1.09	0.71	0.49	0.6	0.8	0.56	0.44	0.57		0.46	0.4	0.64	0.77	0.55	0.42	0.35	0.61	0.64	0.33	0.62	0.73	-0.23	0.61	0.87	0.5	0.53	0.61	0.66	0.65	0.6	0.64
AGI_HUM1_OLIGO_A_23_P104692	862157 ^ MGC35521 ^ Pellino 3 alpha ^ Hs.523816 ^ NM_145065 ^ 246330	5	0.551	0.783	0.39	0.939	0.646	1.039	0.765	0.668	0.869	1.258	1.004	1.171	1.489	1.372	0.23	1.135	0.983	1.086	0.98	0.905	0.871	0.66	0.806	1.204	0.967	1.157	0.869	0.987	1.25	0.812	0.67	0.672	0.65	0.679	0.725	1.151	0.924	1.36	1.115	0.694	0.921	0.866	0.948	0.808	1.158	0.873	0.986		0.688	0.928	0.889	0.944	1.025	0.943	1.132	0.814	0.889	1.135	0.865	0.906	1.096	0.85	0.752	0.967	1.072	0.951	0.744	0.993	0.919	1.312	0.333	0.528	0.768	0.706	0.847	0.949	0.813	0.821	0.857	0.556	0.906	1.06	0.607	0.865	0.838	1.035	1.392	0.658	0.59
AGI_HUM1_OLIGO_A_23_P104734	844569 ^ ITM1 ^ Integral membrane protein 1 ^ Hs.504237 ^ NM_152713 ^ 3703	0	-1.27	-1.097	-1.16	-0.899	-0.969	-0.952	-0.907	-1.138	-0.76	-1.142	-0.897	-1.092	-1.148	-1.03	-1.438	-1.188	-1.096	-0.97	-0.925	-1.046	-1.21	-1.164	-0.581	-1.979	-1.496	-1.155	-0.974	-1.114	-0.996	-0.704	-1.222	-1.045	-1.239	-1.536	-1.404	-0.993	-0.755	-1.178	-1.302	-0.862	-0.854	-1.074	-0.816	-0.956	-1.18	-0.97	-1.152	-0.833	-1.411	-1.219	-1.013	-1.69	-1.22	-1.247	-1.466	-1.342	-1.389	-1.474	-1.304	-1.637	-1.377	-1.409	-1.447	-0.784	-0.893	-1.07	-0.421	-1.138	-0.955	-1.266	-1.082	-1.357	-0.799	-0.771	-0.947	-0.916	-0.812	-1.196	-0.842	-0.747	-1.13	-1.288	-1.141	-1.125	-1.01	-1.025	-1.116	-1.191	-1.244
AGI_HUM1_OLIGO_A_23_P104762	"696714 ^ YAP1 ^ Yes-associated protein 1, 65kDa ^ Hs.503692 ^ NM_006106 ^ 10413"	20	0.743	0.371	1.022	0.554	0.336	0.748	0.626	1.258	0.894	1.024	1.438	0.609	0.8	0.68	0.173	1.074	1.208	0.801	1.132	-0.152	0.5	1.059	0.397	0.233	0.298	0.954	0.546	0.843	0.702	0.726	1.17	0.647	0.906	0.906	0.969	0.539	0.625	0.443	0.596	0.577	0.47	0.398	0.614	0.442	0.776	0.678	1.12	0.98	0.417	0.678	0.895	0.616	0.877	0.5	0.679	1.311	0.832	0.788	0.93	0.412	0.839	0.775	0.985	0.48	0.578	0.32	0.757	0.497	0.248	0.27	0.746	1.091	0.411	0.595	0.469	0.347	0.609	0.548	0.419	-0.058	1.21	0.655	0.613	0.626	0.512	0.84	0.808	0.403	1.008
AGI_HUM1_OLIGO_A_23_P104798	684271 ^ IL18 ^ Interleukin 18 (interferon-gamma-inducing factor) ^ Hs.83077 ^ NM_001562 ^ 3606	5	3.99	4.18	4.66	4.71	4.49	3.9	3.83	4	4.78	4.66	4.54	3.53	4.51	4.47	3.27	4.69	4.22	4.19	4.4	4.49	4.53	4.15	3.82	4.59	4.43	4.98	5.09	4.78	4.68	4.53	3.95	4.12	3.82	4.18	3.76	4.77	4.56	4.17	4.8	4.16	4.59	4.54	3.3	2.75	3.84	3.61	4.12	3.78	3.47	3.75	3.66	4.19	4.46	4.28	4.4	4.58	3.96	4.58	4.66	4.33	4.54	4.06	3.95	4.71	4.66	3.62	4.15	4.72	4.54	4.82	4.7	3.79	4.45	3.36	4.03	3.84	3.45	2.74	3.61	1.95	3.81	3.62	4.24	4.2	4.14	3.87	4.32	4.21	4.34
AGI_HUM1_OLIGO_A_23_P104804	687491 ^ ZBTB16 ^ Zinc finger and BTB domain containing 16 ^ Hs.171299 ^ NM_006006 ^ 7704	55	1.208	0.84	2.778	0.877	2.101	1.199	1.927	1.939	1.304	1.742	1.823	1.521	2.161	2.08	3.291	4.191	0.667		1.742	2.006	2.367	2.025	2.402	2.717	3.262	3.929	3.66	4.432	2.243	1.857	3.541	3.124	1.741	3.771	5.115	2.702	2.932	2.525	3.359	3.784	1.075	1.968	3.428	3.4	3.85	4.718	4.516	4.86	2.355	2.739	2.066	2.465	2.831	3.234	3.597	4	2.39	2.478	2.911	3.408	2.89	2.563	3.195	2.97	2.106	3.374	3.954	2.596	2.143	4.011	2.855	2.601	2.446	1.752	3.259	2.959	1.35	1.117	1.277	0.328	1.01	3.764	3.062	2.655	0.93	1.688	4.161	3.04	0.751
AGI_HUM1_OLIGO_A_23_P104876	683288 ^ SPA17 ^ Sperm autoantigenic protein 17 ^ Hs.286233 ^ NM_017425 ^ 53340	4	-0.794	-0.811	-0.513	-0.373	-0.646	-0.616	-0.675	-0.583	-0.758	-0.471	-0.658	-1.255	-0.73	-0.858	-1.949	-0.927	-1.088	-0.895	-0.852	-0.529	-0.709	-0.819	-0.684	-0.837	-0.803	-1.117	-0.915	-1.298	-0.85	-1.149	-0.862	-0.78	-1.006	-0.939	-0.699	-1.319	-1.018	-0.899	-0.895	-0.766	-0.461	-0.476	-0.509	-0.395	-0.465	-0.972	-1.094	-0.44	-0.875	-0.9	-0.642	-0.394	-0.519	-1.09	-1.147	-1.358	-1.058	-0.891	-1.234	-0.204	-0.511	-0.515	-0.517	-0.683	-0.439	-0.638	-0.292	-0.766	-0.76	-0.389	-0.986	-0.682	-0.561	-0.366	-0.69	-0.459	-0.568	-0.67	-0.785	-0.53	-0.57	-0.784	-1.117	-0.58	-0.776	-0.656	-1.066	-0.452	-0.713
AGI_HUM1_OLIGO_A_23_P10488	692227 ^  ^  ^  ^ AK057704 ^ 	5	2.721	2.453	3.151	2.637	2.879	2.808	3.465	3.163	3.165	3.329	3.57	2.577	3.466	3.596	2.954	3.913	3.261	3.578	3.799	3.83	4.074	3.194	2.668	3.522	3.766	3.299	3.417	3.81	3.038	2.757	3.016	3.128	3.182	3.039	3.443	3.517	3.283	3.23	3.65	3.515	3.254	3.381	2.2	1.716	2.527	2.448	3.356	2.652	2.231	2.574	2.955	2.569	3.101	2.83	4.175	3.602	2.273	3.51	3.204	3.212	3.184	2.986	2.921	2.27	3.601	3.451	3.1	3.947	3.729	4.024	3.48	3.064	2.408	1.674	2.157	3.034	2.391	2.245	2.757	1.135	3.819	2.778	2.28	2.731	2.412	2.836	2.694	2.654	3.115
AGI_HUM1_OLIGO_A_23_P104881	"688678 ^ ROBO4 ^ Roundabout homolog 4, magic roundabout (Drosophila) ^ Hs.524121 ^ NM_019055 ^ 54538"	16	1.536	2.205	1.999	1.749	2.204	1.631	2.26	2.932	1.783	2.564	2.387	2.175	2	1.844		2.543	2.172	1.383	2.613	0.42	1.555	1.831	2.289	1.082	0.941		1.843	1.602	1.106	0.863	1.171	1.379	0.929	0.798	0.77	1.859			2.565		1.905	1.925	1.215	1.253	1.811	2.202	2.631	1.512	1.042	1.094	1.909	1.907	2.513	1.781	2.417	2.418	2.12	2.435	2.578	2.512	2.069	1.759	2.498	1.678	2.156	2.071		1.97	1.193	3.421	2.446	1.522	2.476	1.15	1.554	1.26	1.719	1.628	2.186	0.936	2.05	1.751	1.646	1.559	1.113	1.534	2.914	1.869	1.668
AGI_HUM1_OLIGO_A_23_P104892	"696215 ^ EIF4G2 ^ Eukaryotic translation initiation factor 4 gamma, 2 ^ Hs.183684 ^ NM_001418 ^ 1982"	21	0.267	0.079	0.749	0.556	0.071	0.146	-0.697	0.189	0.253	0.201	0.375	0.237	0.275	0.114	0.216	0.049	0.198	0.344	-0.471	0.093	-0.016	0.065	0.515	0.041	-0.042	-0.344	-0.168	-1.159	-0.307	-0.204	-0.093	0.044	0.193	-0.139	0.025	0.178	0.11	0.353	0.16	0.049	0.768	0.53	-0.036	0.288	0.051	-0.101	-0.266	0.243	-0.055	-0.236	0.052	0.523	0.167	0.009	0.089	0.455	0.258	0.212	0.783	0.261	0.395	0.43	0.26	0.51	0.7	0.516	-0.071	0.003	0.077	0.41	-0.006	0.351	0.504	0.392	0.299	-0.062	-0.075	0.294	0.407	0.196	0.299	0.616	0.145	0.425	0.584	0.418	0.379	0.588	0.51
AGI_HUM1_OLIGO_A_23_P104942	689645 ^ TMX2 ^ Thioredoxin-related transmembrane protein 2 ^ Hs.279861 ^ NM_015959 ^ 51075	35	-0.366	-0.955	-0.681	-0.77	-0.181	-0.168	-1.043	-0.755	-0.272	-0.803	-0.457	-0.441	-0.823	-0.752	0.078	-0.56	-0.554	-0.581	-0.641	-0.266	-0.512	-0.794	-0.778	-0.749	-0.865	-0.767	-0.491	-0.87	-0.788	-0.616	-0.666	-0.881	-0.534	-0.668	-0.596	-0.98	-1.248	-0.78	-1.017	-0.774	-0.77	-0.749	-0.189	-0.45	-0.706	-0.355	-0.696	-0.066	-0.685	-0.51	-0.362	-0.713	-0.833	-0.679	-0.944	-0.814	-0.475	-0.716	-0.327	-0.765	-0.571	-0.599	-0.615	-0.698	-0.719	-0.483	-0.538	-0.56	-0.253	-0.797	-0.576	-0.657	-0.483	-0.913	-0.318	-0.619	-0.386	-0.559	-0.291	-0.22	-0.677	-0.838	-0.573	-0.76	-0.753	-0.735	-0.753	-0.801	-0.754
AGI_HUM1_OLIGO_A_23_P10497	"688368 ^ ATP9B ^ ATPase, Class II, type 9B ^ Hs.465475 ^ NM_198531 ^ 374868"	5	0.682	0.816	0.649	1.22	1.609	1.647	1.059	1.144	1.306	1.321	1.518	0.692	1.163	1.3	0.145	1.204	0.746	1.021	1.02	1.139	1.254	0.923	0.588	0.863	0.765	1.026	1.35	1.443	0.95	1.351	0.822	1.086	0.839	1.099	1.005	1.216	0.646	0.91	1.005	1.047	0.94	0.866	0.796	0.67	1.017	1.058	1.089	1.234	0.56	0.26	0.727	1.146	1.295	1.091	0.804	1.132	0.951	0.912	1.126	1.32	1.116	0.897	0.803	1.124	0.819			1.174	1.327	1.366	1.062	1.13	0.999	0.468	0.794	0.964	0.917	0.766	0.83	0.123	1.003	0.566	0.691	0.704	0.649	0.491	1.185	1.178	0.752
AGI_HUM1_OLIGO_A_23_P105002	697601 ^ ROM1 ^ Retinal outer segment membrane protein 1 ^ Hs.281564 ^ NM_000327 ^ 6094	24	0.398	0.729	0.15	0.874	2.244	2.036	2.139	1.612	1.181	1.337	1.155	0.619	0.649	0.766	0.204	0.84	0.784	0.681	1.191	1.025	0.954	0.785	0.671	0.351	0.478	0.574	0.681	1.006	0.644	0.702	0.581	0.842	0.407	0.59	0.717	0.648	0.497	1.031	0.635	0.649	0.775	0.406	0.675	0.71	1.022	1.184	1.116	1.177	0.448	0.744	0.885	0.92	0.726	1.032	0.722	0.454	0.833	0.968	0.487	0.764	1.017	1.007	0.693	0.689	0.502	0.741	0.583	0.828	0.739	0.548	0.524	0.717	0.809	0.47	0.854	0.77	0.619	0.387	0.763	0.512	0.985	0.809	0.686	0.957	0.891	0.844	0.948	0.117	0.641
AGI_HUM1_OLIGO_A_23_P105028	690657 ^ DKFZP564J0863 ^ DKFZP564J0863 protein ^ Hs.502777 ^ NM_015459 ^ 25923	0	-0.37	-0.354	0.339	0.377	-0.143	-0.051	-0.251	-0.261	-0.555	-0.681	-0.601	-0.357	-0.325	-0.308	-1.059	0.04	-0.596	-0.481	-0.276	0.103	0.06	-0.505	-0.597	-0.016	-0.185	-0.513	-0.412	-0.581	-0.302	-0.413	-0.265	-0.054	-0.228	0.17	0.284	-0.542	-0.524	-0.246	-0.163	-0.224	-0.195	0.012	-0.031	-0.058	-0.132	-0.233	-0.227	-0.083	-0.196	-0.144	-0.113	-0.477	-0.353	0.089	-0.278	-0.004	-0.23	-0.273	-0.246	0.065	-0.04	-0.256	-0.284	-0.05	-0.018	0.277	-0.352	-0.052	0.105	-0.107	-0.206	-0.196	-0.177	-0.264	-0.443	-0.365	-0.049	0.024	-0.444	-0.252	-0.531	0.081	-0.218	-0.081	-0.006	0.007	-0.209	-0.25	-0.309
AGI_HUM1_OLIGO_A_23_P105044	682415 ^ MRPL23 ^ Mitochondrial ribosomal protein L23 ^ Hs.3254 ^ NM_021134 ^ 6150	53	0.25	0.287	0.351	0.545	0.86	0.542	1.509	0.249	0.917	0.248	0.384	0.347	0.345	0.648	0.239	0.262	0.267	0.435	1.102	0.674	0.56	0.457	0.636	0.401	0.824	0.471	0.745	1.282	0.606	0.807	0.522	0.447		0.422	0.633	0.307	0.605	0.769	0.356	0.907	0.24	0.547	0.583	0.468	0.792	0.598	0.614	0.814	0.292	0.124	0.35	-0.098	-0.022	0.817	0.367	0.147	0.581	0.285	0	0.586	0.726	0.539	1.056	0.648	0.221	0.621	0.762	0.528		0.546	0.572	0.32	1.048	0.583	0.949	0.934	0.545	0.551	0.814	0.389	0.576	0.398	0.688	0.643	0.659	0.462	0.157	0.019	0.443
AGI_HUM1_OLIGO_A_23_P10506	"685941 ^ PGDS ^ Prostaglandin D2 synthase, hematopoietic ^ Hs.128433 ^ NM_014485 ^ 27306"	5	3.64	4.175		3.775	3.689	3.807	3.928	4.26	3.416	4.405	5.418	4.011	4.547	4.402	3.972	5.057	3.005	3.34	4.631	2.539	3.074	2.764	1.626	4.292	2.722	3.8	4.23	4.728	3.957	4.37	3.808	3.711	2.231	2.452	2.591	3.375	3.059		4.767	4.049	4.186	4.052	2.815	2.088	3.04	2.997	4.529	3.294	2.041	2.656	3.743	3.818	4.233	3.52	4.511	5.036	3.569	4.803	5.33	3.674	4.2	3.462	4.004	3.388	4.829	3.31		3.455	3.446	4.111	3.814	2.988	2.862	1.558	2.666	1.762	1.859	1.536	1.968	0.725	2.14	2.322	3.085	3.332	2.577	1.916	4.383	4.035	3.406
AGI_HUM1_OLIGO_A_23_P105066	860835 ^  ^  ^  ^ NM_001014795 ^ 	46	0.429	0.882	0.369	0.108	1.074	0.556	1.142	0.93	0.854	0.13	0.82	0.546	0.145	0.306	-0.399	0.642	0.341	0.522	0.982	0.278	0.3	0.508	0.865	0.305	0.388	0.226	0.024	0.233	0.38	0.995	0.366	0.484	0.169	0.325	0.453	0.597	0.8	0.753	0.516	0.673	0.492	0.524	0.204	0.151	0.24	0.547	0.224	0.363	0.56	0.058	0.35	0.455	0.747	0.397	-0.001	0.835	0.526	0.289	0.921	0.562	0.352	0.637	1.006	0.928	0.291	0.832		0.095	0.371	0.412	0.601	0.317	0.776	0.126	0.835	0.263	0.348	0.22	0.967	-0.179	0.509	0.929	0.121	0.243	0.04	0.169	0.673	0.745	0.628
AGI_HUM1_OLIGO_A_23_P105138	693806 ^ CAT ^ Catalase ^ Hs.502302 ^ NM_001752 ^ 847	24	0.699	0.563	0.6	0.942	1.813	1.426	1.569	1.867	1.203	1.272	1.293	0.762	1.122	1.142	1.278	1.28	0.978	1.236	1.017	1.321	1.171	1.255	1.082	1.175	1.123	1.636	1.632	1.447	1.755	1.712	1.594	1.557	1.42	0.974	0.967	1.022	1.14	1.036	1.222	0.889	0.921	0.824	1.292	1.019	1.115	1.442	1.356	1.386	0.77	1.27	0.944	0.811	0.703	1.569	1.508	1.198	1.342	1.444	1.2	1.006	0.742	0.694	0.721	1.453	1.27	0.909	1.24	1.17	1.218	1.419	1.445	1.664	1.413	1.076	1.302	1.154	1.617	1.069	1.257	1.504	1.659	1.098	1.315	1.549	1.39	1.212	1.02	0.325	0.764
AGI_HUM1_OLIGO_A_23_P105144	"683850 ^ SCUBE2 ^ Signal peptide, CUB domain, EGF-like 2 ^ Hs.523468 ^ NM_020974 ^ 57758"	1	0.81	1.651		0.777	0.478	0.586	0.536	0.375	0.724	0.334	0.774	0.369	0.504	0.611		0.852	0.393	0.382	0.607	-0.268	-0.297	0.612	0.106	0.965	0.898	0.9	0.788	1.126	0.53	0.325	0.625	1.166	0.293	0.541	0.665	1	1.036	1.206	1.503	1.395	1.263	1.116	0.402	0.051	0.727	0.021	-0.263		0.249	-0.082	0.222	1.243	1.726	0.54	0.767	0.717	1.175	1.358	1.099	0.99	0.854	0.578	0.955	1.287	1.615	1.731		-0.117	0.207	0.8	0.485	0.056	0.676	0.627	0.424		0.297	0.608	0.648	0.093	0.765	0.452	0.423	0.698	0.577	0.356	1.134	0.975	
AGI_HUM1_OLIGO_A_23_P105184	"866302 ^ CENTD2 ^ Centaurin, delta 2 ^ Hs.503165 ^ NM_139181 ^ 116985"	10	1.025	1.601	1.11	1.422	1.336	1.413	1.567	1.507	0.868	0.978	1.448	1.259	1.454	1.076	0.149	0.869	1.057	0.989	1.17	0.699	0.73	0.882	1.27	0.622	0.455	1.142	0.726	1.281	0.773	0.665	0.747	0.834	0.438	0.444	0.759	1.453	1.258	1.437	0.975	1.063	1.394	1.359	0.803	1.006	1.126	1.153	1.145	0.92	1.014	0.937	1.096	0.944	1.237	0.835	0.818	0.627	0.76	0.936	0.897	1.145	0.985	1.017	1.214	0.991	1.083	1.174	1.194	1.023	0.535	1.243	0.894	0.777	1.602	1.258	1.27	1.284	0.983	0.99	1.141	0.637	0.968	1.393	0.798	1.049	0.694	0.692	1.235	1.565	1.7
AGI_HUM1_OLIGO_A_23_P105212	"681705 ^ THRSP ^ Thyroid hormone responsive (SPOT14 homolog, rat) ^ Hs.546310 ^ NM_003251 ^ 7069"	11	5.029	5.659		5.939	5.934	5.368	6.58	6.48	5.439	6.164	6.778	6.426	6.346	6.338	8.581	7.254	2.86	2.773	3.705	6.315	6.904	6.051	7.101	5.487	7.67	6.857	6.473	6.678	6.724	5.535	6.008	5.209	5.512	5.66	7.655	3.548	3.532		6.778	7.214	3.329	4.366	6.982	4.748	5.429	7.146	7.19	7.497	6.776	6.773	6.039	5.698	7.718	6.036	7.026	6.866	5.982	6.311	6.523	5.859	6.61	5.655	5.826	6.723	6.713	7.695	6.802	7.186	6.676	7.632	5.937	6.364	7.283	4.795	7.159	5.433	6.365	5.697	6.578	5.77	7.211	2.251	4.695	5.77	5.141	4.024	7.104	5.049	6.787
AGI_HUM1_OLIGO_A_23_P105251	695330 ^ GLI ^ Glioma-associated oncogene homolog (zinc finger protein) ^ Hs.436288 ^ NM_005269 ^ 2735	56	-0.247	0.284	-1.69	-0.256	-1.115	-0.866	-1.144	-1.459	0.574	0.713	0.788	0.284	-0.576	-0.575		-0.06	-1.413	-0.845	-0.669	-0.283	-0.286	0.085	-0.361	0.301	-0.215	-0.774	-0.806	-0.859	-0.221	-0.359	-0.483	-0.402	-0.248	-0.8		-1.298			-0.246		-1	-0.131	0.401	-0.08	-0.262	-0.242	-0.469	-0.322	-0.491		-0.13	-0.013		0.63	0.413	0.655	0.255	0.214	0.466	0.035	0.649	0.444	0.227	0.113	1.14			-0.154	-0.197	-0.3	0.212	-0.766	-0.014	-0.55	-0.235	-0.378	0.709	-0.076	0.951	-0.338	-0.787	-0.257	-0.342	-0.279	-0.638	-1.05	0.5	0.572	-0.449
AGI_HUM1_OLIGO_A_23_P105264	697286 ^ ETV6 ^ Ets variant gene 6 (TEL oncogene) ^ Hs.504765 ^ NM_001987 ^ 2120	42	0.909	1.266	0.768	1.444	0.837	0.713	0.686	1.057	0.198	0.415	0.462	0.671	1.274	1.192	-0.218	0.514	0.917	0.962	0.752	0.818	1.066	0.926	0.75	1.058	1.426	1.037	0.74	0.966	0.833	0.832	0.617	0.947	0.817	0.552	0.163	1.29	1.569	0.975	1.513	1.312	1.381	0.858	0.578	0.654	1.038	1.058	1.205	0.625	0.859	0.93	0.909	0.701		0.822	0.919	1.009	0.791	0.898	0.953	1.334	1.042	0.821	0.453	1.296	1.135	1.264		1.203	1.012	0.978	1.277	0.956	1.036	1.056	0.779	1.104	0.943	0.74	1.024	0.479	1.191	1.481	1.462	1.107	1.029	1.14	1.112	0.764	0.98
AGI_HUM1_OLIGO_A_23_P105276	682098 ^ ZNF84 ^ Zinc finger protein 84 (HPF2) ^ Hs.445019 ^ NM_003428 ^ 7637	0	-0.763	-0.77	-0.991	-0.635	-0.958	-0.852	0.261	-0.939	-0.114	-0.431	-0.404	-0.932	-0.979	-0.763	-1.986	-0.786	-1.055	-0.747	-0.836	-0.668	-0.95	-0.509	-0.611	-0.281	-0.74	-0.814	-0.687	-0.849	-0.685	-0.577	-0.696	-0.579	-1.072	-0.509	-0.42	-0.472	-0.859	-0.866	-1.163	-0.786	-0.531	-0.526	-0.926	-0.68	-0.946	-0.872	-1.335	-0.553	-0.485	-0.222	-0.817	-0.253	-0.504	-0.962	-0.748	-0.788	-0.857	-0.756	-0.641	-0.988	-0.919	-1.165	-0.763	-0.957	-0.523	-1.03	-0.789	-1.139	-1.024	-0.559	-0.443	-0.757	-0.46	-0.501	-0.721	-0.405	-0.794	-0.573	-0.758	-0.621	-0.947	-0.922		-0.768	-0.59	-0.458	-0.828	-0.428	-0.766
AGI_HUM1_OLIGO_A_23_P105307	"689008 ^ DGKA ^ Diacylglycerol kinase, alpha 80kDa ^ Hs.524488 ^ NM_201444 ^ 1606"	5	1.775	0.822	1.42	1.281	1.921	1.9	1.508	2.235	1.919	1.806	2.766	1.488	1.876	1.643	1.697	1.885	1.416	1.383	2.003	0.96	1.54	1.654	1.571	1.717	1.762	2.064	1.718	1.667	1.814	1.329	1.466	1.3	1.458	1.683	1.311	2.136	2.37	1.541	1.664		1.84	1.374	0.671	0.68	1.101	1.653	1.828	1.104	0.606	0.853	0.883	1.77	2.065	0.888		2.583	1.161	1.813	2.469	1.981	1.72	1.812	1.981	1.499	1.543			1.564	1.361	2.365	1.806	1.656	1.733	0.993	1.774		0.839	0.859	2.197	0.314	2.02	1.586	0.803	1.278	0.84	1.246	1.483	1.324	1.484
AGI_HUM1_OLIGO_A_23_P105313	"686730 ^ EIF2B1 ^ Eukaryotic translation initiation factor 2B, subunit 1 alpha, 26kDa ^ Hs.78592 ^ NM_001414 ^ 1967"	9	0.115	0.37	0.318	0.535	-0.063	0.394	0.155	0.165	-0.01	-0.129	-0.036	0.076	0.204	0.02	0.058	0.189	0.159	0.133	0.142	0.163	-0.096	0.071	0.023	0.203	0.186	0.175	0.104	0.201	0.103	-0.081	0.195	0.342	0.045	0.032	0.1	0.026	0.314	0.088	0.171	0.382	0.229	0.24	0.047	0.028	0.217	0.043	0.081	0.214	0.085	-0.118	0.06	0.156	0.009	0.138	0.353	0.185	0.161	0.244	0.097	0.226	-0.038	-0.056	0.03	0.353	0.283	0.137	-0.053	0.021	0.02	0.313	-0.002	0.176	0.078	0.134	-0.067	0.005	-0.034	0.09	0.053	0.033	0.089	0.356	0.228	0.166	0.28	0.518	0.096	0.053	-0.027
AGI_HUM1_OLIGO_A_23_P105392	"695213 ^ CCT2 ^ Chaperonin containing TCP1, subunit 2 (beta) ^ Hs.189772 ^ NM_006431 ^ 10576"	3	-1.323	-1.597	-1.322	-1.225	-1.045	-1.359	-1.684	-1.566	-1.608	-1.334	-1.845	-1.474	-1.651	-1.147	-1.725	-1.651	-1.8	-1.69	-1.598	-1.402	-1.472	-1.809	-1.466	-1.664	-2.223	-1.698	-1.453	-1.584	-1.61	-1.21	-1.715	-1.57	-1.396	-1.692	-1.752	-1.787	-2.097	-1.691	-1.914	-2.136	-1.583	-1.482	-1.112	-1.268	-1.325	-1.717	-1.761	-1.387	-1.431	-1.094	-1.436	-1.332	-1.523	-1.411	-1.608	-1.615	-1.303	-1.279	-1.389	-1.319	-1.248	-1.208	-1.29	-1.459	-1.598	-1.626	-1.679	-1.648	-1.468	-1.735	-1.299	-1.668	-1.451	-1.531	-1.453	-1.52	-1.273	-1.3	-1.225	-1.256	-1.542	-1.646	-1.536	-1.82	-1.791	-1.783	-1.194	-1.414	-1.598
AGI_HUM1_OLIGO_A_23_P105442	684413 ^ GRASP ^ GRP1 (general receptor for phosphoinositides 1)-associated scaffold protein ^ Hs.407202 ^ NM_181711 ^ 160622	3	1.66	1.878	1.777	1.931	2.529	2.406	2.298	2.221	1.257	1.535	1.572	2.026	1.844	1.638	0.536	1.507	1.066	1.23	1.279	1.57	1.731	1.593	2.171	1.628	1.57	1.46	0.887	1.453	1.566	1.561	1.616	1.591	1.316	1.617	1.671	1.128	1.023	1.327	1.843	1.781	1.732	2.107	1.309	1.374	1.612	1.762	1.888	1.761	1.424	1.487	1.745	1.764	1.473	1.8	1.9	1.864	1.678	1.68	1.663	1.998	2.417	2.329	2.345	0.969	1.842	1.501	1.815	1.57	1.616	1.785	1.686	1.742	1.9	1.632	2.161	1.596	1.664	1.377	1.856	0.884	1.58	2.247	1.779	1.968	1.862	1.854	2.29	1.848	1.446
AGI_HUM1_OLIGO_A_23_P105519	681541 ^ WBP11 ^ WW domain binding protein 11 ^ Hs.524281 ^ NM_016312 ^ 51729	2	-0.98	-0.684	-0.97	-0.64	-0.817	-0.623	-1.206	-1.267	-0.792	-0.94	-1.022	-1.13	-1.006	-1.03	-2.226	-0.98	-1.038	-0.881	-1.181	-0.889	-1.082	-0.947	-0.898	-0.693	-0.986	-1.028	-0.739	-0.762	-0.933	-0.377	-0.751	-0.353	-0.98	-0.865	-0.597	-0.902	-0.913	-0.943	-0.843	-0.867	-0.779	-0.742	-1.157	-1.13	-0.885	-0.886	-1.191	-0.474	-0.968	-1.211	-1.198	-1.24	-0.777	-0.948	-0.87	-1.195	-0.981	-1.207	-1.545	-1.095	-0.978	-1.071	-1.115	-1.078	-0.726	-1.115	-1.102	-1.121	-0.953	-0.632	-0.558	-0.853	-0.805	-0.893	-0.939	-0.623	-0.887	-1.167	-1.183	-1.434	-0.868	-0.828	-0.912	-0.75	-0.799	-0.705	-1.059	-0.873	-0.938
AGI_HUM1_OLIGO_A_23_P105535	683037 ^ TUWD12 ^ UDP-N-acetyl-alpha-D-galactosamine:polypeptide N-acetylgalactosaminyltransferase 4 (GalNAc-T4) ^ Hs.25130 ^ NM_172240 ^ 282809	15	-0.423	-0.887	-0.514	-0.852	-0.71	-0.583	-1.059	-0.971	-0.547	-0.386	-0.937	-1.37	-0.627	-0.34	-1	-0.222	-0.927	-0.796	-0.833	0.132	-0.234	-0.218	-0.805	-0.465	-0.661	-0.393	0.113	-0.506	-0.341	-0.004	-0.282	-0.419	-0.465	-0.166		-0.969			-0.432		-0.653	-0.654	-0.192	-0.426	-0.445	-0.384	-0.551	-0.191	-0.306	-0.36	-0.577	-0.53		-0.515	-0.742	-0.702	-0.556	-0.827	-1.044	-0.428	-0.429	-0.675	-0.522	-0.351	-0.366			-0.188	-0.183	-0.192	-0.5	-0.484	-0.401	-0.246	-0.533		-0.493	-0.613	-0.225	-0.619		-0.663	-0.517	-0.225	-0.188	-0.296	-0.515	-0.483	-0.374
AGI_HUM1_OLIGO_A_23_P105562	681922 ^ VWF ^ Von Willebrand factor ^ Hs.440848 ^ NM_000552 ^ 7450	23	4.89	4.87	4.81	5.1	4.46	4.64	5.04	5.23	4.04	4.74	5.5	4.97	4.93	4.44	5.03	5.38	5.01	5.45	5.15	4.21	4.75	4.8	5.58	3.74	4.07	4.9	4.39	5.03	4.51	3.6	4.39	4.2	3.98	3.56	4.35	4.63	4.78	4.84	5.38	5.5	4.4	4.02	4.35	4.69	4.75	5.36	5.65	5.84	4.17	4.38	4.97	6.08	5.81	4.31	5.13	4.99	4.81	4.84	5.18	5.11	5.69	4.96	4.84	4.96	5.23	5.13	4.4	5.29	4.56	5.74	4.33	4.36	5.41	4.18	5.51	4.62	4.65	4.43	5.1	3.61	5.26	5.69	4.54	4.55	4.39	5.18	5.42	4.13	5.1
AGI_HUM1_OLIGO_A_23_P105571	697613 ^ CHPT1 ^ Choline phosphotransferase 1 ^ Hs.293077 ^ NM_020244 ^ 56994	20	-1.429	-1.613	-1.437	-1.736	-0.707	-0.419	-0.96	-1.59	-0.676	-0.876	-1.591	-1.245	-0.922	-0.561	-2.111	-0.856	-0.368	-0.914	-0.521	-0.109	-0.364	-0.812	-1.037	-0.439	-0.534	-0.481	0.144	-0.059	0.086	0.469	-0.444	-0.38	-0.549	-0.363	-0.025	-1.254	-1.335	-0.958	-0.956	-0.643	-1.698	-1.028	-0.737	-0.884	-0.781	-0.399	-0.579	-0.619	-0.717	-0.773	-1.443	-0.88	-0.99	-0.509	-0.951	-1.107	-0.153	-0.577	-0.896	-1.587	-1.062	-0.9	-1.109	-0.525	-0.33	-0.547	-0.621	-0.418	-0.202	-0.835	-0.535	-0.756	-0.692	-0.74	-0.557	-0.706	-1.013	-0.926	-1.177	-1.448	-0.898	-0.682	-0.57	-0.309	-0.859	-0.58	-1.04	-1.195	-0.739
AGI_HUM1_OLIGO_A_23_P105583	690391 ^ MGC13204 ^ Hypothetical protein MGC13204 ^ Hs.198853 ^ NM_031465 ^ 83695	9	-0.718	-0.398	-0.78	-0.877	-1.372	-1.447	-1.526	-0.744	-0.994	-0.647	-0.596	-1.487	-1.002	-0.79	-0.916	-0.469	-1.25	-0.51	-1.245	-0.833	-1.089	-1.15		-0.241	-0.529	-1.135	-1.013	-1.393	-0.797	-0.849	-0.658	-0.542	-0.598	-0.517		-0.458			-0.532		-0.504	-0.439	-0.889	-1.324	-1.004	-0.72	-1.379	-1.163	-0.923	-0.441	-0.574	-0.923		-0.636	-0.214	-0.082	-0.447	-0.522	-0.405	-0.865	-1.622	-0.987	-1.079	-1.02	-0.269			-1.383	-0.954	-0.47	-1.099	-0.607	-0.808	-0.895	-0.876	-0.483	-0.908	-0.736	-0.672	-0.625	-0.703	-0.466	-1.141	-0.603	-0.833	-0.515	-1.052	-0.696	-0.534
AGI_HUM1_OLIGO_A_23_P10559	843651 ^ AATK ^ Apoptosis-associated tyrosine kinase ^ Hs.514575 ^ AK131529 ^ 9625	0	-0.333	0.61	-0.22	0.222	0.072	-0.197	-0.007	-0.266	0.15	0.265	-0.227	0.08	0.122	0.114		0.367	-0.227	-0.107	0.242	0.365	0.569	-0.217	-0.068	0.28	0.039	-0.058	-0.405	-0.243	-0.752	-0.241	-0.283	0.13	-0.66	0.013	-0.469	0.08			0.11		0.063	0.453	0.041	-0.037	-0.028	0.002	-0.026	-0.429	-0.093	-0.216	-0.133	0.331	0.584	-0.35	0.529	-0.117	-0.015	-0.063	-0.428	-0.045	0.079	-0.068	-0.096	-0.109	0.081			0.619	0.237	0.178	-0.29	-0.269	-0.239	0.001	-0.093	0.128	-0.048	-0.409	-0.218	-0.336	-0.175	0.228	-0.165	-0.115	0.114	-0.551	0.24	0.709	0.163
AGI_HUM1_OLIGO_A_23_P105592	685129 ^ MVK ^ Mevalonate kinase (mevalonic aciduria) ^ Hs.130607 ^ BC016140 ^ 4598	11	0.065	0.764	-0.059	0.15	0.866	0.426	0.078	0.508	0.748	0.829	0.857	1.248	1.391	1.618	1.552	1.641	0.507	0.491	0.934	1.959	2.171	0.793	1.5	1.906	1.527	1.517	1.463	1.645	1.197	1.545	0.955	0.908	1.041	2.294	2.459	0.903	0.781	1.078	1.692	1.354	0.936	0.792	2.031	0.699	0.783	1.837	1.646	0.778	1.707	1.238	1.438	0.524	0.82	1.469	1.614	1.755	0.862	0.943	0.979	0.602	0.564	0.598	0.569	1.749	1.561	1.577	0.338	1.91	2.038	1.002	1.446	1.051	0.672	0.493	0.436	0.393	1.049	1.033	0.784	0.488	0.957	1.121	1.236	0.938	1.124	1.054	1.361	0.377	0.665
AGI_HUM1_OLIGO_A_23_P1056	695542 ^ GPR89 ^ G protein-coupled receptor 89 ^ Hs.319301 ^ NM_016334 ^ 51463	4	-0.155	-0.087	-0.027	-0.09	-0.295	-0.485	-0.659	-0.241	0.024	-0.536	-0.175	-0.797	-0.562	-0.578	-1.268	-0.303	-1.024	-0.789	-0.872	-0.273	-0.346	-0.418	-0.241	-0.153	-0.106	-0.393	-0.467	-0.883	-0.423	-0.42	-0.062	0.075	-0.232	-0.171	-0.02	-0.307		-0.131	-0.268		-0.226	-0.212	-0.073	0.099	-0.103	-0.018	-0.405	-0.278	-0.111	-0.408	-0.352	-0.037	-0.392	-0.283	-0.389	-0.11	-0.143	-0.373	0.118	-0.271	-0.279	-0.371	-0.345	-0.249	-0.004			-0.151	-0.219	-0.117	0.016	-0.237	-0.421	-0.234	-0.331	-0.204	-0.032	-0.125	-0.238	0.019	-0.386	-0.359	-0.196	-0.277	0.12	0.2	-0.429	-0.319	-0.322
AGI_HUM1_OLIGO_A_23_P105619	690539 ^ LOC89894 ^ Hypothetical protein BC000282 ^ Hs.506815 ^ NM_138341 ^ 89894	18	-0.209	-0.137	-0.668	0.219	0.022	-0.162	0.443	0.178	0.529	0.471	0.573	0.489	0.648	0.7	1.16	0.483	0.709	0.708	0.868	0.992	0.588	0.761	0.418	0.862	0.591	0.776	0.808	1.038	0.708	0.429	0.281	0.486	0.563	0.307	0.159	0.938	0.62	0.517	0.168	0.26	0.707	0.992	0.644	0.173	0.088	0.164	0.269	0.341	0.828	0.879	0.392	0.502	0.423	0.571	0.613	0.469	0.738	0.668	0.628	0.266	0.439	0.284	0.486	0.33	0.551			1.027	0.693	0.432	0.182	-0.093	0.812	0.162	0.596	0.411	0.405	0.216	0.653	0.319	0.646	0.567	0.435	0.829	0.682	0.373	0.186	0.427	0.271
AGI_HUM1_OLIGO_A_23_P105625	683195 ^  ^  ^  ^ NM_032314 ^ 	11	-0.368	-0.415	-0.793	-0.56	-1.126	-0.71	-0.87	-0.816	-1.168	-0.852	-0.877	-0.945	-0.868	-0.999	-0.367	-0.503	-0.936	-0.826	-1.18	-0.514	-0.528	-0.731	-0.909	-0.629	-0.775	-0.682	-0.668	-0.953	-0.73	-1.226	-0.647	-0.676	-0.735	-0.511	-0.557	-0.707	-0.59	-1.006	-0.881	-0.84	-0.403	-0.828	-0.66	-0.885	-0.92	-0.737	-0.851	-0.284	-0.723	-0.435	-0.83	-0.693	-0.976	-0.564	-0.551	-0.815	-0.618	-0.508	-0.629	-0.581	-0.675	-0.674	-0.923	-0.546	-0.697	-0.659	-0.582	-0.534	-0.669	-0.901	-1.192	-0.576	-0.8	-0.826	-0.69	-0.801	-1.185	-1.184	-0.835	-0.691	-0.944	-0.987	-1.261	-0.919	-1.153	-0.895	-1.07	-0.911	-0.974
AGI_HUM1_OLIGO_A_23_P105646	861841 ^ ATF1 ^ Activating transcription factor 1 ^ Hs.435267 ^ NM_005171 ^ 466	2	-0.674	-0.88	-1.182	-1.223	-0.639	-0.786	-1.196	-1.368	-0.783	-1.27	-1.258	-1.579	-1.297	-0.631	-1.721	-1.289	-1.205	-1.106	-0.964	-0.569	-0.557	-0.776		-1.181	-1.091	-1.485	-0.785	-1.301	-0.4	-0.71	-0.865	-1.428	-1.266	-1.122	-0.338	-0.773			-1.174		-1.05	-1.306	-0.62	-0.655	-0.72	-0.659	-1.725	-0.78	-0.568	-0.609	-0.992	-0.473		-0.523	-1.073	-1.063	-0.52	-0.548	-0.726	-0.931	-0.663	-0.482	-0.871	-1.194	-1.09			-1.036	-0.577	-0.998	-0.825	-0.934	-0.666	-0.57	-0.564		-0.65	-0.802	-0.911	-0.435	-0.805	-0.46	-0.791	-0.642	-0.853	-0.92	-1.377	-0.909	-1.013
AGI_HUM1_OLIGO_A_23_P105664	697460 ^ HSPC128 ^ HSPC128 protein ^ Hs.90527 ^ NM_014167 ^ 29080	0	-0.552	-1.023	-0.721	-0.72	-0.74	-0.867	-1.227	-0.702	-0.807	-0.596	-0.771	-1.002	-0.838	-0.812	-1.036	-0.46	-0.775	-0.689	-0.779	-0.778	-1.007	-0.847	-0.916	-0.823	-0.941	-0.576	-0.382	-0.759	-0.644	-0.79	-0.528	-0.582	-0.557	-0.486	-0.409	-0.82	-0.999	-0.629	-0.882	-0.947	-0.742	-0.642	-0.997	-0.796	-0.733	-1.055	-0.991	-0.379	-0.657	-0.524	-0.954	-0.471	-0.427	-0.612	-0.415	-0.487	-0.792	-0.733	-0.793	-0.642	-0.545	-0.787	-0.763	-0.841	-0.773	-0.824	-0.843	-0.909	-0.79	-0.735	-0.572	-0.644	-0.538	-0.708	-0.763	-0.618	-0.7	-0.725	-0.936	-0.846	-1.109	-0.796	-0.718	-0.615	-0.412	-0.492	-1.011	-0.77	-0.454
AGI_HUM1_OLIGO_A_23_P105732	869370 ^  ^  ^  ^ A_23_P105732 ^ 	31	-0.572	-0.944	-1.039	-0.826	-1.867	-1.691	-1.617	-1.55	-1.11	-1.24	-1.411	-1.031	-0.747	-0.908	-0.676	-0.837	-0.244	-0.85	-0.452	-0.438	-0.454	-0.608	-0.462	0.233	-0.042	-0.938	-1.007	-0.549	-1.778	-1.237	-1.097	-1.344	-1.275	-0.672	-1.035	-0.648	-0.806	-0.41	-1.025	-1.888	-0.605	-1.175	0.03	-1.574	-1.856	-0.123	-0.082	-1.571	-1.303	-0.908	-1.266	-1.304	-1.415	-1.673	-1.139	-1.267	-1.957	-1.76	-1.812	-1.364	-1.979	-1.875	-1.999	-1.235	-0.496	-1.477	-1.655	-0.386	-0.48	-0.834	-1.012	-1.084	-1.574	-1.086	-1.895	-1.187	-1.073	-1.088	-1.205	-1.32	-1.231	-1.202	-1.017	-1.454	-2.204	-1.812	-0.915	-0.844	-1.232
AGI_HUM1_OLIGO_A_23_P105747	694862 ^ DIP13B ^ DIP13 beta ^ Hs.506603 ^ NM_018171 ^ 55198	5	1.177	1.116	1.184	0.937	1.771	1.323	0.651	1.171	1.87	0.9	1.485	0.733	1.212	1.669	0.822	1.393	0.91	1.287	1.273	1.242	1.251	1.388	1.096	1.48	1.361	1.549	1.634	1.173	1.454	2.316	1.645	1.588	1.484	1.695	1.963	1.242	1.179	1.447	1.633	1.568	1.438	1.621	1.069	0.714	1.304	1.362	1.356	1.078	1.095	0.798	0.522	1.184	1.447	1.462	1.028	1.807	1.647	1.321	2.405	1.498	1.374	1.616	1.424	1.705	1.561	1.94		1.195	1.478	1.78	1.952	1.176	1.208	1.399	0.948	0.796	1.049	0.637	1.272	0.111	1.358	1.062	1.349	1.782	1.637	1.076	1.187	1.596	1.351
AGI_HUM1_OLIGO_A_23_P105753	696545 ^ PWP1 ^ Nuclear phosphoprotein similar to S. cerevisiae PWP1 ^ Hs.506652 ^ CR621244 ^ 11137	0	-0.349	-0.47	-0.131	0.111	0.482	0.127	-0.337	-0.258	0.411	-0.072	-0.226	0.334	0.173	0.696	0.579	-0.051	0.054	0.031	-0.091	0.325	0.115	-0.353	-0.056	-0.358	-0.717	0.104	0.742	0.381	0.455	0.711	-0.194	0.287	0.157	0.05	-0.134	-0.03	-0.314	-0.283	-0.382	-0.446	-0.08	0.21	-0.914	-0.85	-0.726	-0.731	-1.048	-0.065	0.473	0.386	0.304	0.029	0.009	0.162	-0.531	-0.271	0.275	0.2	0.024	-0.035	0.155	0.152	0.023	-0.2	-0.307	-0.791		0.172	0.303	-0.005	0.161	-0.176	-0.008	-0.32	-0.083	0.149	0.186	0.127	0.366	0.083	0.378	0.004	-0.023	0.141	-0.199	-0.21	-0.157	0.073	-0.117
AGI_HUM1_OLIGO_A_23_P105833	"691115 ^ BIVM ^ Basic, immunoglobulin-like variable motif containing ^ Hs.288809 ^ NM_017693 ^ 54841"	0	-0.673	-0.45	-0.879	-0.096	-0.063	-0.031	-0.634	-0.121	0.078	0.024	-0.146	-0.463	-0.27	-0.962	0.498	-0.853	0.146	0.444	-0.323	-0.736	-0.8	-0.287	-0.375	0.161	0.049	-0.461	-0.61	-0.86	-0.774	-0.93	-0.848	-0.672	-0.189	-0.747	-0.595	-0.213	0.207		-0.267	-0.068	0.092	-0.146	-0.374	-0.638	-0.395	0.02	-0.066	0.107	-0.327	-0.257	-0.442	-0.38	-0.455	-0.882	-0.817	-0.811	-1.434	-1.388	-0.712	-0.467	-0.882	-0.574	-0.855	0.067	-0.05	0.279		-0.899	-0.785	-0.862	-0.551	-0.963	-0.008	-0.653	-0.245	-0.286	-0.246	-0.442	-0.085	-0.417	-0.436	-0.626	-0.76	-0.797	-0.92	-1.121	-0.55	-0.362	-0.724
AGI_HUM1_OLIGO_A_23_P105862	695508 ^ 13CDNA73 ^ Hypothetical protein CG003 ^ Hs.507669 ^ NM_023037 ^ 10129	10	3.4	3.421	3.278	4.317	2.946	3.274	2.93	2.894	3.059	3.567	3.35	2.908	3.481	3.598	2.717	3.707	2.433	2.916	3.174	3.431	3.688	3.031	3.023	3.37	2.728	3.47	3.529	3.423	3.676	3.429	2.782	3.456	2.441	3.257	2.914	3.504	3.202	2.625	3.439	3.129	3.546	3.778	2.781	1.986	3.245	2.898	3.733	3.239	2.342	2.77	2.875	3.404	3.481	3.216	3.778	3.229	3.286	4.131	3.651	3.586	3.348	3.134	3.19	3.126	3.218	2.521	3.272	3.765	3.503	4.28	3.02	2.651	3.187	2.735	2.869	3.251	2.83	2.672	3.08	1.462	3.128	2.728	3.21	2.925	2.08	2.24	3.716	3.588	2.652
AGI_HUM1_OLIGO_A_23_P105900	688033 ^  ^  ^  ^ ENST00000237763 ^ 	2	-0.297	-0.143	0.019	0.438	0.514	0.33	-0.248	-0.21	0.162	-0.229	-0.289	-0.284	-0.234	-0.057	-0.801	-0.134	-0.505	-0.274	-0.217	-0.12	-0.411	-0.28	-0.129	0.291	0.093	-0.325	-0.002	-0.35	-0.327	0.448	-0.031	0.215	-0.147	0.126	-0.056	-0.268	-0.029	-0.077	-0.093	-0.3	0.112	0.158	-0.47	-0.172	-0.014	-0.248	-0.489	0.05	-0.086	-0.366	-0.396	-0.158	-0.275	-0.017	-0.638	0.002	-0.055	-0.467	-0.044	0.049	-0.089	-0.113	0.117	-0.001	-0.187	-0.326	-0.37	-0.399	-0.201	-0.217	0.138	-0.173	0.112	0.111	-0.075	-0.109	-0.344	-0.408	-0.031	-0.557	-0.182	-0.205	-0.128	0.134	0.017	-0.053	-0.29	-0.024	-0.126
AGI_HUM1_OLIGO_A_23_P10591	"695251 ^ METRNL ^ Meteorin, glial cell differentiation regulator-like ^ Hs.514615 ^ NM_001004431 ^ 284207"	23	1.697	1.912	2.207	2.149	1.732	1.716	2.034	2.047	1.095	1.772	1.742	1.88	1.949	1.785	2.389	2.269	2.177	2.195	2.55	1.798	1.819	1.873	2.294	2.011	1.851	2.237	1.846	2.255	1.931	1.709	1.962	2.123	1.847	1.55	1.842	2.084	1.999	2.442	2.303	2.304	2.131	2.109	2.014	2.353	2.176	1.81	2.044	2.09	2.02	1.984	2.006	2.065	2.118	2.164	2.493	2.183	2.15	2.148	2.133	2.436	2.421	2.376	2.629	2.032	2.223	2.808	2.017	2.005	1.739	2.237	1.978	1.879	2.313	2.222	2.099	1.993	2.248	2.545	2.22	2.306	2.237	2.672	2.41	2.552	2.313	2.333	1.783	1.917	1.997
AGI_HUM1_OLIGO_A_23_P105957	"695215 ^ ACTN1 ^ Actinin, alpha 1 ^ Hs.509765 ^ NM_001102 ^ 87"	1	0.428	1.009	0.908	0.641	-0.032	-0.044	0.252	0.558	-0.115	-0.257	0.276	0.862	0.351	-0.124	0.934	0.878	0.384	0.183	0.448	0.11	0.467	0.342	0.43	0.204	0.006	-0.228	-0.707	-0.372	-0.868	-0.923	-0.071	0.177	-0.34	0.059	0.333	-0.252	-0.187	0.094	0.155	0.14	0.447	0.049	0.375	0.035	-0.152	0.549	0.692	0.032	-0.151	-0.426	0.049	0.136	0.526	-0.035	0.243	0.626	-0.161	0.074	0.434	0.099	0.117	0.083	0.423	0.573	0.933	0.831	-0.546	0.605	0.35	0.082	-0.229	-0.085	0.161	-0.092	0.041	-0.489	0.446	0.303	0.377	-0.649	-0.209	0.237	-0.438	-0.488	-0.363	-0.458	1.047	0.604	0.417
AGI_HUM1_OLIGO_A_23_P106002	"689680 ^ NFKBIA ^ Nuclear factor of kappa light polypeptide gene enhancer in B-cells inhibitor, alpha ^ Hs.81328 ^ NM_020529 ^ 4792"	40	1.29	1.35	0.401	0.948	0.594	0.504	0.083	0.41	0.939	1.206	1.008	1.511	1.549	1.538	0.99	1.093	1.289	1.131	1.091	1.018	0.799	0.97	1.636	1.122	1.096	1.126	1.014	0.728	1.125	1.011	0.694	0.922	0.832	1.265	1.371	1.061	1.013	0.565	0.939	0.863	1.295	1.113	1.336	1.722	1.619	1.471	1.41	1.753	1.504	1.655	1.807	1.569	0.983	1.26	1.502	1.344	1.333	1.472	1.379	1.234	0.89	0.715	0.734	1.024	0.815	1.186	1.177	0.696	0.878	1.534	0.834	1.123	0.918	0.932	0.785	1.348	1.134	1.378	0.898	1.438	1.111	1.549	1.566	1.691	1.814	1.345	1.362	1.854	1.183
AGI_HUM1_OLIGO_A_23_P106024	686292 ^ JAG2 ^ Jagged 2 ^ Hs.433445 ^ NM_002226 ^ 3714	1	1.545	2.146	2.009	1.656	1.971	1.31	2.109	2.488	2.381	2.308	3.078	2.363	2.364	2.036	1.542	2.632	2.236	2.127	2.786	1.585	2.12	2.014	2.498	2.472	2.184	2.587	1.817	2.144	1.814	2.071	1.897	2.278	1.826	1.694	2.06	3.014	2.675	2.558	2.522	2.234	2.529	2.263	1.51	1.828	2.274	1.867	1.946	1.704	2.143	1.81	2.307	2.492	2.806	2.153	2.273	3.006	2.308	2.157	2.749	2.209	2.106	1.931	2.276	2.439	2.502	2.278		2.491	1.993	2.772	2.248	1.793	2.106	1.834	2.07	2.361	1.77	2.147	2.502	0.994	2.104	2.428	2.065	2.014	1.825	2.641	2.498	2.069	2.096
AGI_HUM1_OLIGO_A_23_P106056	696871 ^ DAD1 ^ Defender against cell death 1 ^ Hs.82890 ^ NM_001344 ^ 1603	12	-0.282	0.397	-0.452	0.276	-0.221	-0.141	0.309	-0.191	-0.492	-0.307	-0.37	-0.051	0.024	-0.094	-0.167	-0.007	-0.139	-0.099	-0.253	0.162	-0.08	-0.249	-0.698	-0.007	-0.192	-0.39	-0.245	-0.039	-0.127	-0.534	-0.149	0.258	-0.474	-0.184	-0.384	-0.275	-0.273	-0.813	-0.076	-0.061	-0.013	-0.188	0.354	-0.219	-0.338	-0.216	0.109	-0.09	-0.297	-0.307	-0.119	0.093	0.067	-0.252	-0.21	-0.389	-0.44	-0.319	-0.597	0.134	0.167	-0.02	-0.038	-0.206	0.23	0.063	-0.123	0.107	-0.058	-0.168	-0.545	-0.247	-0.204	-0.422	-0.306	-0.475	-0.034	-0.218	-0.261	-0.069	-0.244	-0.577	-0.123	-0.453	0.044	-0.464	-0.061	0.096	-0.585
AGI_HUM1_OLIGO_A_23_P106117	693189 ^ SIX6 ^ Sine oculis homeobox homolog 6 (Drosophila) ^ Hs.194756 ^ NM_007374 ^ 4990	4	-2.405	-1.999	-2.295	-1.81	-4.221	-4.831	-2.845	-4.939	-4.262	-3.753	-6.018	-3	-3.551	-2.286		-2.715	-3.554	-2.066	-3.538	-1.872	-1.892	-1.925	-1.473	-2.263	-2.537	-3.076	-2.356	-3.063	-2.712	-3.668	-1.976	-1.999	-1.824	-2.192	-1.521	-2.659			-2.349		-2.589	-1.911	-1.182	-1.127	-1.808	-1.661	-2.595	-1.791	-1.006	-1.822	-2.172			-1.983	-2.587	-3.895	-2.003	-2.883	-5.617	-2.414	-4.293	-2.645	-3.065	-2.396	-2.581			-3.708	-2.628	-3.427	-3.584	-2.063	-1.868	-1.218	-1.766		-1.621	-1.541	-1.936	-0.681	-1.791	-1.212	-1.946	-1.712	-1.68	-1.726	-3.73	-2.602	-2.193
AGI_HUM1_OLIGO_A_23_P106127	848590 ^ KIAA0586 ^ KIAA0586 ^ Hs.232532 ^ NM_014749 ^ 9786	15	-0.455	-0.77	-0.984	-0.434	-0.805	-0.943	-0.369	-0.988	-0.93	-0.248	-0.357	-0.265	-0.366	-0.306	0.22	-0.882	-0.186	-0.563	-0.569	-0.527	-0.625	-0.766	-0.672	-0.954	-0.778	-0.666	-0.649	-0.178	-0.407	-0.465	-0.79	-0.802	-0.837	-0.923	-0.813	-0.795	-0.79	-0.724	-0.804	-0.86	-0.557	-0.716	-0.353	-0.587	-0.671	-0.61	-0.382	-0.464	-0.514	-0.199	-0.524	-0.13	-0.589	-0.736	-1.058	-1.44	-0.631	-0.746	-1.194	-0.675	-0.336	-0.492	-0.457	-1.07	-0.906	-1.062	-0.412	-0.619	-0.909	-0.826	-0.772	-0.984	-0.411	-0.737	-0.296	-0.491	-0.491	-0.767	-0.628	-0.098	-0.262	-1.039	-0.544	-0.77	-1.027	-1.04	-0.716	-0.365	-0.49
AGI_HUM1_OLIGO_A_23_P106131	683945 ^ KTN1 ^ Kinectin 1 (kinesin receptor) ^ Hs.509414 ^ NM_182926 ^ 3895	0	0.651	-0.012	0.558	0.567	0.349	0.384	0.434	0.369	1.171	1.103	0.965	0.647	0.949	1.056	0.579	0.663	0.813	1.013	0.865	0.471	0.475	0.788	0.706	0.524	0.51	0.741	0.998	1.087	0.565	0.44	0.535	0.619	0.486	0.441	0.554	0.865	0.833	0.654	0.506	0.611	0.842	0.692	0.543	0.872	0.632	0.646	0.731	1.158	1.019	1.215	0.737	0.955	0.764	0.591	0.76	0.381	0.588	0.653	0.573	0.696	0.678	0.79	0.702	0.4	0.524	0.296	1.041	0.609	0.276	0.868	0.701	0.51	0.886	1.117	0.625	0.972	0.682	0.893	0.629	0.888	1.164	0.883	0.71	0.69	0.409	0.546	0.907	1.148	1.416
AGI_HUM1_OLIGO_A_23_P106145	694854 ^ ERO1L ^ ERO1-like (S. cerevisiae) ^ Hs.525339 ^ NM_014584 ^ 30001	8	-1.916	-2.47	-1.133	-2.473	-1.824	-2.336	-3.192	-2.331	-2.394	-2.838	-2.97	-2.339	-2.401	-2.321	-3.092	-2.498	-2.817	-2.47	-2.973	-1.786	-1.874	-2.094	-2.606	-2.584	-2.613	-2.571	-2.498	-3.117	-2.681	-2.155	-1.862	-2.137	-2.316	-1.953	-2.061	-3.026	-2.708	-2.795	-2.963	-3.232	-2.684	-2.966	-2.296	-2.451	-2.687	-2.593	-3.025	-2.346	-2.103	-2.204	-2.534	-1.66	-2.584	-2.589	-2.887	-2.434	-2.252	-2.478	-1.989	-2.564	-2.123	-2.103	-2.52	-2.554	-2.166	-1.915	-2.284	-1.993	-1.783	-2.746	-2.387	-2.387	-2.385	-2.182	-2.194	-2.323	-2.67	-2.302	-2.548	-2.387	-2.704	-2.53	-2.693	-2.669	-2.194	-2.381	-2.602	-2.455	-2.294
AGI_HUM1_OLIGO_A_23_P106162	682221 ^ C14orf106 ^ Chromosome 14 open reading frame 106 ^ Hs.437941 ^ NM_018353 ^ 55320	33	-0.503	-0.693	-0.935	-0.659	-0.374	-0.381	1.541	-0.441	-0.426	-0.319	-0.863	-0.835	-0.531	-0.2	-2.388	-1.048	-0.291	-0.175	0.586	-0.534	-0.42	-0.363	-0.374	-0.685	-0.591	-0.706	-0.522	1.425	-0.376	-0.586	-0.504	-0.327	-0.796	-0.462	-0.032	-0.499	-0.627	-0.585	-0.604	-0.598	-0.675	-0.866	-0.898	-0.568	-0.401	-0.825	-0.557	-0.292	-0.338	-0.419	-0.719	-0.94	-0.985	-0.544	-0.495	-0.811	-0.806	-0.918	-1.7	-0.904	-0.473	-0.526	-0.194	-0.884	-1.108	-1.267	-0.121	-0.485	-0.478	-0.898	-0.302	-0.594	-0.655	-0.352	-0.742	-0.339	-0.601	-0.645	-0.849	-0.808	-0.266	-0.56	0.048	-0.476	-0.533	-0.697	-0.632	-1.08	-0.596
AGI_HUM1_OLIGO_A_23_P106194	846205 ^ FOS ^ V-fos FBJ murine osteosarcoma viral oncogene homolog ^ Hs.25647 ^ NM_005252 ^ 2353	0	2.299	1.96	0.338	2.685	0.284	-0.087	-0.644	0.358	0.622	0.258	0.674	2.277	0.491	0.689	-1.497	-0.827	1.438	1.639	1.391	1.446	1.703	-0.152	4.03	2.439	2.251	0.214	0.166	-0.324	-0.399	-0.111	0.537	0.301	-0.028	1.407	1.177	0.75	0.61	-0.906	-0.645	-0.91	1.157	1.627	1.228	1.527	1.64	1.526	1.638	1.807	0.138	-0.178	-0.264	2.533	0.363	1.836	1.722	2.574	2.139	2.102	2.912	1.475	-0.515	-0.13	-0.028	-0.529	2.805	1.94	0.398	1.279	1.791	1.591	1.227	0.394	2.265	0.695	1.812	1.922	0.451	0.571	0.707	-0.101	0.006	0.865	0.61	2.784	1.901	0.808	0	2.34	1.087
AGI_HUM1_OLIGO_A_23_P106204	689729 ^ GSTZ1 ^ Glutathione transferase zeta 1 (maleylacetoacetate isomerase) ^ Hs.26403 ^ NM_145870 ^ 2954	11	-0.159	0.237	0.313	0.723	0.396	-0.096	0.445	0.503	0.12	0.038	0.328	0.344	0.818	0.416	-0.007	0.707	0.076	0.063	0.022	0.839	0.726	0.145	0.487	0.979	0.986	0.57	0.383	0.219	-0.234	-0.212	0.424	0.693	0.085	0.829	0.84	0.671	0.636	0.633	1.014	0.758	0.605	0.409	0.717	0.358	0.329	0.718	0.778	0.184	0.722	0.416	0.481	-0.007	0.232	0.348	0.856	0.762	0.487	0.517	0.529	0.706	0.102	-0.107	0.052	0.827	0.564	0.157		1.131	0.644	0.559	0.255	0.355	0.165	0.301	0.204	0.42	0.923	0.645	0.538	0.105	0.36	0.192	0.223	0.282	0.278	0.252	0.637	0.024	0.361
AGI_HUM1_OLIGO_A_23_P106226	695698 ^ C14orf123 ^ Chromosome 14 open reading frame 123 ^ Hs.279761 ^ NM_014169 ^ 29082	7	0.646	0.396	0.248	0.525	0.747	0.643	0.532	0.493	0.796	0.523	0.763	0.2	0.349	0.264	0.045	0.459	0.485	0.553	0.397	0.272	0.131	0.447	0.493	0.342	0.251	0.273	0.371	0.282	0.27	0.456	0.343	0.256	-0.081	-0.019	0.238	0.51	0.344	0.435	0.3	0.368	0.716	0.604	0.255	0.416	0.525	0.355	0.238	0.514	0.385	0.004	0.53	0.413	0.363	0.415	0.048	0.086	0.463	0.315	0.447	0.313	0.288	0.293	0.289	0.792	0.22	0.37	0.452	0.165	0.312	0.479	0.35	0.352	0.724	0.539	0.665	0.513	-0.017	0.17	0.457	0.316	0.471	0.281	0.27	0.506	0.629	0.584	0.305	0.706	0.715
AGI_HUM1_OLIGO_A_23_P106241	696053 ^ TRIP11 ^ Thyroid hormone receptor interactor 11 ^ Hs.546327 ^ NM_004239 ^ 9321	6	-0.458	-0.573	0.016	0.507	0.295	0.093	0.133	0.084	-0.057	0.684	0.069	0.386	0.384	0.615	-0.111	0.685	0.35	0.476	0.531	0.392	0.422	0.125	0.634	-0.007	-0.073	0.522	0.195	0.273	0.518	0.489	0.387	0.49	0.176	0.427	0.585	0.202	0.172	0.467	0.166	0.075	0.352	0.407	0.309	0.266	0.208	0.262	0.463	0.38	0.319	0.265	0.509	0.553	0.61	0.207	0.227	0.027	0.157	0.416	0.204	0.502	0.392	0.347	0.41	0.333	0.332	0.32	0.066	0.473	0.384	0.214	0.219	-0.103	0.676	0.447	0.474	0.301	0.413	0.355	0.472	0.046	0.109	0.237	0.203	0.258	-0.041	0.034	0.251	0.424	0.487
AGI_HUM1_OLIGO_A_23_P106280	"864305 ^ GABPB2 ^ GA binding protein transcription factor, beta subunit 2, 47kDa ^ Hs.511316 ^ AK000900 ^ 2553"	0	0.292	0.258	0.061	0.24	-0.045	-0.013	0.507	0.172	0.093	0.082	0.081	-0.064	0.112	0.076	-0.31	-0.037	0.272	0.387	0.603	0.005	0.131	0.277	0.064	0.302	0.315	0.182	0.136	0.407	0.707	0.693	0.387	0.394	0.258	0.22	0.066	0.355	0.208	0.686	0.418	0.091	0.272	0.554	-0.079	0.262	0.322	0.138	0.315	-0.048	0.198	0.077	0.02	0.022	-0.233	0.343	0.544	0.468	0.431	0.636	0.483	0.207	0.16	0.209	0.424	0.131	0.232	0.075	-0.059	0.348	0.17	0.33	0.634	0.388	0.066	0.336	-0.002	0.143	0.269	0.507	0.208	-0.017	0.369	0.163	0.243	0.257	0.365	0.353	-0.308	0.084	0.161
AGI_HUM1_OLIGO_A_23_P106299	842715 ^  ^  ^  ^ NM_001018108 ^ 	0	0.007	0.085	0.048	-0.205	0.138	0.283	0.424	0.354	0.313	-0.032	0.637	-0.206	-0.416	-0.213	0.101	-0.534	-0.086	0.354	0.505	-0.059	-0.209	0.371	0.138	-0.353	-0.178	-0.09	0.094	0.164	-0.022	0.157	-0.204	0.059	-0.345	-0.377	-0.043	-0.193	0.049	-0.024	-0.314	0.506	0.423	0.154	0.317	0.1	0.051	0.065	-0.14	0.424	-0.14	-0.25	0.032	-0.011	-0.062	-0.044	-0.165	-0.096	-0.081	-0.317	0.048	-0.083	0.104	0.262	0.514	0.275	0.178	0.416	0.671	-0.229	-0.132	-0.217	-0.241	-0.054	0.412	-0.048	0.195	-0.07	0.113	-0.117	0.273	0.037	0.134	-0.13	0.05	-0.008	-0.014	-0.178	-0.288	0.356	0.383
AGI_HUM1_OLIGO_A_23_P106322	685303 ^ CPEB1 ^ Cytoplasmic polyadenylation element binding protein 1 ^ Hs.546423 ^ NM_030594 ^ 64506	20	-1.541	-1.433	-1.596	-1.131	-1.344	-0.962	-1.532	-1.661	-1.37	-1.686	-1.465	-1.499	-1.354	-1.128	-1.478	-1.396	-1.782	-1.349	-1.46	-0.659	-0.471	-1.304	-1.347	-0.884	-0.72	-0.802	-0.521	-0.55	-0.498	-0.176	-0.547	-0.648	-0.777	-0.794	-0.679	-0.604	-0.784		-0.457		-1.281	-0.859	-1.059	-1.159	-1.423	-0.954	-0.919	-0.656	-0.929	-1.183	-0.829	-1.489	-0.933	-1.181	-1.33	-0.895	-1.503	-1.957	-1.852	-1.223	-1.451	-0.894	0.304	-1.069	-0.798			-0.632	-0.571	-1.585	-1.387	-1.269	-0.89	-1.417	-0.862	-0.843	-0.931	-1.135	-1.374	-1.395	-1.1	-1.042	-1.469	-1.284	-1.193	-1.352	-1.263	-1.321	-0.853
AGI_HUM1_OLIGO_A_23_P106362	687641 ^ AQP9 ^ Aquaporin 9 ^ Hs.104624 ^ NM_020980 ^ 366	9	5.77	5.095	4.884	5.835	5.985	1.964	6.065	0	5.378	7.118	7.641	6.066	6.353	6.379	7.074	8.02	4.457	5.828	6.143	5.596	5.383	5.105	4.824	5.773	5.255	6.896	6.178	6.596	7.049	5.343	5.8	5.447	4.716	5.148	5.458	5.671	5.919	5.218	7.219	6.07	5.656	5.231	3.544	3.318	4.598	4.714	5.647	5.59	3.583	3.9	4.764	5.567	6.156	4.728	6.657	6.691	4.553	5.976	6.778	5.515	5.781	5.255	5.334	5.36	5.922	5.537	0	6.898	5.979	0	5.872	6.251	4.781	2.896	4.055	4.663	3.716	3.559	4.399	2.04	6.225	4.494	4.082	4.684	4.097	4.201	6.113	5.337	5.148
AGI_HUM1_OLIGO_A_23_P106405	681589 ^ NDN ^ Necdin homolog (mouse) ^ Hs.50130 ^ NM_002487 ^ 4692	12	0.072	0.782	-1.089	0.336	1.057	0.998	0.53	0.737	0.812	0.65	0.667	0.414	-0.033	-0.102	-1.315	-0.159	-0.199	-0.633	-0.608	-0.01	0.054	0.122	-0.273	-0.729	-0.48	-0.261	-0.122	-0.541	0.361	0.552	0.54	0.979	-0.187	-0.054	-0.066	-0.579	-0.458	-0.477	-0.352	-0.113	0.235	0.606	-0.018	-0.097	0.091	-0.206	-0.167	-0.072	-0.065	-0.088	-0.196	0.485	0.698	0.202	-0.145	0.191	0.804	0.593	0.621	-0.296	0.557	0.021	0.141	0.556	0.49	0.283		0.157	0.078	-0.303	-0.11	0.414	0.039	-0.068	0.235	-0.546	0.24	-0.241	0.038	-0.393	0.042	-0.206	-0.11	-0.06	0.034	-0.685	0.131	0.593	-0.383
AGI_HUM1_OLIGO_A_23_P106412	"868476 ^ SLCO3A1 ^ Solute carrier organic anion transporter family, member 3A1 ^ Hs.311187 ^ AK130644 ^ 28232"	19	-0.46	-0.742	-1.001	0.296	-0.766	-1.718	-0.852	-1.497	0.037	0.162	-0.21	-1.721	-0.621	-0.447	-1.663	-0.146	-0.643	-0.424	-0.156	-0.565	-0.733	-0.18	-0.83	1.088	0.876	-0.609	-0.347	-0.204	-0.436	-0.481	-0.583	-0.426	-1.527	-0.996	-0.937	0.137	-0.137	0.518	-1.131	-1.172	-0.572	-0.033	-0.063	-0.561	-0.626	-0.207	-0.128	-0.585	-0.094	-0.213	-0.072	0.309	0.047	-1.457	-1.251	-2.016	-0.312	-0.106	-0.602	-0.481	-0.099	-0.214	-0.177	-0.472	-0.235	-0.468	-0.614	-1.041	-0.657	-0.311	-0.877	-1.422	0.33	0.082	-0.603	-0.434	-0.158	-0.29	-0.109	-0.68	-0.616	-0.092	0.193	0.213	-1.018	-0.14	-0.282	0.064	-0.048
AGI_HUM1_OLIGO_A_23_P106433	693040 ^  ^  ^  ^ NM_033544 ^ 	2	-2.664	-2.485	-2.033	-1.467	-1.066	-1.373	-1.727	-1.59	-1.058	-1.153	-1.383	-1.879	-1.661	-1.498	-2.586	-2.041	-1.795	-1.672	-1.662	-1.589	-1.571	-1.558	-1.405	-1.197	-1.662	-1.761	-1.662	-1.829	-1.512	-1.114	-1.5	-1.246	-1.902	-1.565	-1.693	-1.357	-1.621	-1.361	-1.774	-1.925	-1.317	-1.267	-1.708	-1.607	-1.74	-1.8	-2.02	-1.727	-1.071	-1.074	-0.945	-1.111	-1.452	-1.807	-1.733	-1.44	-1.375	-1.376	-1.427	-1.101	-1.093	-1.255	-1.526	-1.545	-1.636	-1.14	-1.618	-1.773	-1.466	-1.894	-1.6	-1.965	-1.461	-1.83	-1.521	-1.676	-1.645	-1.645	-1.304	-1.701	-1.388	-1.345	-1.802	-1.68	-1.353	-1.659	-1.547	-1.249	-1.46
AGI_HUM1_OLIGO_A_23_P106439	853604 ^  ^  ^  ^ NM_033544 ^ 	7	-1.15	-0.777	-0.811	-0.604	-0.745	-0.952	-1.073	-0.768	-0.546	-0.837	-0.489	-1.476	-1.206	-0.952	-1.755	-0.976	-1	-1.174	-0.906	-0.985	-0.796	-0.691	-0.516	-0.51	-0.63	-1.192	-0.908	-1.39	-0.996	-0.641	-0.74	-0.504	-0.688	-0.871	-0.919	-0.56		-0.211	-0.699	-1.097	-0.456	-0.714	-0.922	-0.987	-0.803	-1.079	-1.443	-0.697	-0.338	-0.758	-0.598	-0.266	-0.763	-0.875	-1.07	-0.763	-0.488	-0.791	-0.323	-0.459	-0.883	-0.634	-0.828	-0.776	-0.732	-0.53		-1.207	-0.821	-0.696	-1.163	-0.954	-0.977	-1.013	-0.917	-0.566	-1.11	-0.689	-0.685	-0.928	-0.538	-0.604	-0.799	-0.781	-0.996	-0.682	-0.795	-0.698	-0.594
AGI_HUM1_OLIGO_A_23_P106463	865654 ^ OAZ2 ^ Ornithine decarboxylase antizyme 2 ^ Hs.74563 ^ NM_002537 ^ 4947	31	0.533	0.926	0.854	0.707	0.888	0.201	0.572	0.982	1.061	0.533	0.781	1.046	0.935	0.424	0.281	0.326	0.993	0.834	1.031	0.38	0.454	0.977	0.761	0.678	0.814	0.757	0.389	0.385	0.11	0.769	0.703	0.525	0.737	0.433	-0.447	0.544	0.766	0.395	0.749	-0.174	0.9	0.864	0.553	0.817	0.969	0.961	0.832	0.104	0.577	0.514	0.912	0.396	0.438	0.643	0.717	0.876	0.574	0.443	0.715	0.598	0.796	0.719	0.877	1.063	0.739	0.422	-0.194	0.559	0.453	0.654	0.833	0.697	0.839	0.71	0.802	0.795	0.778	0.794	0.92	0.51	0.827	1.433	0.945	0.781	1.078	0.922	0.713	0.837	0.596
AGI_HUM1_OLIGO_A_23_P10647	681011 ^ C17 ^ Cytokine-like protein C17 ^ Hs.13872 ^ NM_018659 ^ 54360	3	-0.463	-0.155	-0.142	-1.343	-1.795	-0.98	-1.484	-2.281	-1.944	-2.238	-2.113	-1.939	-2.066	-1.68	-2.43	-2.522	-0.444	-0.768	-0.812	-1.395	-1.93	-0.807	-1.087	-1.862	-1.864	-2.422	-1.168	-1.677	-1.635	-2.047	-1.881	-1.582	-1.228	-1.646	-1.719	-1.867			-1.483		-0.686	-0.74	-0.847	-1.051	-1.02	-0.882	-1.171	-0.418	-0.969	-1.366	-1.73	-1.358	-1.002	-1.064	-2.033	-1.944	-0.894	-1.387	-1.606	-0.892	-1.305	-1.178	-1.283	-1.334	-1.47			-2.365	-2.307	-1.306	-0.853	-0.998	-0.764	-0.748	-0.715	-1.044	-0.555	-0.774	-0.407	-0.404	-0.9	-0.949	-1.148	-1.515	-1.119	-1.112	-1.295	-0.694	-1.291
AGI_HUM1_OLIGO_A_23_P106472	697404 ^ DNM1DN8-2 ^ DNM1DN8.2 duplicon ^ Hs.534898 ^ AF357221 ^ 440290	1	1.316	1.945	1.544	1.1	-0.575	0.978	2.63	3.512	-0.055	1.261	2.946	1.522	1.54	0.48	2.037	1.097	1.791	1.698	3.761	-0.499	1.078	1.867	1.887	1.783	0.788	2.057	0.194	2.723	0.74	-0.364	1.15	1.072	1.155	1.148	1.244	1.115	1.09	2.304	1.235	1.127	1.882	1.845	0.951	1.613	1.062	0.861	1.844	-0.121	0.964	0.908	2.022	1.045	1.573	0.397	1.759	3.199	0.594	0.986	2.283	1.466	1.125	1.102	3.342	1.114	1.941	1.002	-0.08	1.277	0.707	1.223	0.912	1.63	0.274	0.721	0.669	0.729	0.823	1.597	0.724	1.06	1.207	1.133	0.76	1	0.162	0.931	0.817	1.97	1.406
AGI_HUM1_OLIGO_A_23_P106481	694953 ^ LOC51234 ^ Hypothetical protein LOC51234 ^ Hs.250905 ^ NM_016454 ^ 51234	0	0.743	0.504	0.504	0.311	0.476	0.385	0.613	0.833	0.371	0.262	0.369	0.16	0.224	0.326	0.581	0.53	0.136	0.402	0.604	0.89	0.625	0.247	0.434	0.516	0.46	0.326	0.493	0.545	0.689	0.703	0.634	0.738	0.65	0.645	1.018	0.307	0.661	0.679	0.389	0.603	0.576	0.562	0.454	0.404	0.653	0.363	0.205	0.316	0.685	0.338	0.224	0.704	0.512	0.809	0.715	0.724	1.231	0.951	1.062	0.82	0.769	0.659	0.998	0.788	0.82	1.031	0.656	0.594	0.867	0.623	0.617	0.665	0.601	0.585	0.816	0.475	0.27	0.536	0.721	0.347	0.215	0.559	0.55	0.588	0.713	0.747	0.138	0.469	0.375
AGI_HUM1_OLIGO_A_23_P106505	694476 ^ LCMT2 ^ Leucine carboxyl methyltransferase 2 ^ Hs.200596 ^ NM_014793 ^ 9836	2	-0.234	-0.189	-0.056	0.151	-0.113	-0.057	-0.317	-0.332	0.258	0.06	0.284	-0.909	-0.394	-0.303	-1.267	-0.281	-0.629	-0.422	-0.498	-0.226	-0.386	-0.413	-0.136	-0.126	-0.553	-0.25	-0.146	-0.433	-0.245	-0.232	-0.299	-0.227	-0.144	-0.337	-0.291	-0.252		-0.418	-0.512		-0.136	-0.173	-0.443	-0.367	-0.021	-0.153	-0.47	-0.139	-0.013	-0.071	-0.409	-0.1	0.025	0.008	-0.151	-0.293	-0.162	-0.123	0.037	-0.405	-0.03	0.154	-0.026	-0.377	-0.115			-0.356	-0.481	-0.057	-0.058	-0.115	0.006	-0.243	0.004	0.117	-0.341	-0.65	-0.092	-0.388	0.055	-0.524	-0.567	-0.577	-0.033	-0.326	-0.276	0.088	-0.079
AGI_HUM1_OLIGO_A_23_P106522	695394 ^ INO80 ^ Homolog of yeast INO80 ^ Hs.292949 ^ NM_017553 ^ 54617	12	0.749	0.529	0.563	0.76	0.562	0.501	0.182	0.463	0.369	0.63	0.523	0.454	0.57	0.74	-0.1	0.38	0.42	0.533	0.523	0.399	0.473	0.375	0.422	0.556	0.429	0.184	0.332	0.414	0.491	0.505	0.511	0.668	0.216	0.421	0.179	0.363	0.641	0.397	0.54	0.398	0.479	0.403	0.428	0.405	0.516	0.136	0.271	0.584	0.595	0.377	0.695	0.647	0.576	0.362	0.366	0.556	0.57	0.573	0.655	0.532	0.515	0.308	0.454	0.409	0.415	0.527	0.233	0.312	0.399	0.353	0.439	0.35	0.178	0.339	0.225	0.402	0.294	0.212	0.455	0.128	0.529	0.651	0.493	0.297	0.569	0.649	0.408	0.679	0.147
AGI_HUM1_OLIGO_A_23_P106532	696918 ^ D4ST1 ^ Dermatan 4 sulfotransferase 1 ^ Hs.442449 ^ NM_130468 ^ 113189	7	-0.068	0.242	-0.374	-0.169	-0.549	-0.156	-0.348	-0.226	-0.894	-0.408	-0.196	0.137	-0.403	-0.297	0.097	-0.373	-0.012	-0.12	-0.058	-0.438	-0.315	-0.018	0.107	-0.47	-0.604	-0.523	-0.565	-0.622	-0.316	-0.775	-0.523	-0.51	-0.644	-0.519	-0.439	0.003	-0.101	-0.01	-0.159	-0.154	-0.063	-0.135	-0.296	-0.16	-0.488	-0.332	-0.292		-0.641	-0.194	-0.028	-0.017	0.034	-0.488	-0.214	-0.482	-0.335	-0.08	-0.333	0.037	-0.305	-0.158	-0.265	-0.433	-0.157	-0.028	-0.112	-0.378	-0.508	-0.136	-1.08	-0.598	-0.33	-0.316	-0.054	-0.309	-0.083	-0.345	-0.132	-0.221	-0.227	-0.152	-0.335	-0.471	-0.62	-0.71	-0.206	0.145	-0.432
AGI_HUM1_OLIGO_A_23_P106544	693725 ^ DC13 ^ DC13 protein ^ Hs.388255 ^ NM_020188 ^ 56942	22	-1.573	-1.756	-1.691	-1.354	-2.008	-1.594	-1.225	-1.948	-1.902	-1.753	-1.898	-1.578	-1.445	-1.423	-2.02	-1.935	-1.778	-1.813	-1.181	-1.342	-1.624	-1.652	-1.561	-1.528	-1.94	-1.799	-1.764	-1.374	-1.976	-2.14	-1.92	-1.863	-1.805	-1.955	-1.967	-1.966	-2.138	-2.084	-1.891	-2.047	-1.679	-1.739	-1.457	-1.852	-1.831	-1.788	-1.763	-1.657	-1.733	-1.442	-1.75	-1.711	-2.041	-1.865	-1.932	-2.165	-1.958	-2.011	-2.422	-1.708	-1.477	-1.486	-1.366	-1.837	-1.592	-1.822	-1.705	-1.515	-1.611	-1.902	-1.911	-1.951	-1.61	-1.834	-1.708	-1.983	-1.631	-1.733	-1.933	-1.702	-1.682	-2.189	-1.842	-1.57	-1.957	-2.021	-1.443	-1.436	-1.606
AGI_HUM1_OLIGO_A_23_P106575	"688070 ^ GOT2 ^ Glutamic-oxaloacetic transaminase 2, mitochondrial (aspartate aminotransferase 2) ^ Hs.460929 ^ NM_002080 ^ 2806"	9	-0.734	-0.65	-0.241	-0.111	-1.305	-1.025	-1.418	-0.872	-1.401	-0.97	-0.712	-0.503	-0.242	-0.653	-0.705	-0.489	-0.694	-0.882	-1.185	-0.826	-0.899	-0.835	-0.668	-0.348	-0.668	-0.605	-0.794	-1.26	-0.905	-1.067	-0.863	-0.702	-0.619	-0.593	-0.649	-0.585	-0.504	-0.763	-0.361	-0.514	-0.32	-0.529	-0.947	-0.592	-0.787	-0.816	-0.723	-0.88	-0.88	-1.231	-0.504	-0.436	-0.471	-0.953	-0.773	-0.776	-0.768	-0.661	-0.62	-0.302	-0.838	-0.916	-1.01	-0.448	-0.2	-0.602	-0.789	-0.62	-0.68	-0.482	-1.225	-0.834	-1.046	-0.763	-0.996	-0.944	-1.1	-0.547	-0.941	-1.382	-0.927	-0.831	-0.806	-0.637	-0.712	-0.603	-0.547	-0.429	-0.625
AGI_HUM1_OLIGO_A_23_P106633	684180 ^ DDX28 ^ DEAD (Asp-Glu-Ala-Asp) box polypeptide 28 ^ Hs.458313 ^ NM_018380 ^ 55794	0	0.17	0.604	0.195	0.527	-0.102	0.157	0.532	0.035	0.077	0.341	0.014	0.158	0.371	0.201	-0.074	0.164	0.185	0.051	0.276	0.102	0.242	-0.248	0.098	0.092	0.053	0.137	-0.162	0.247	-0.088	-0.419	-0.214	0.268	0.021	-0.313	-0.301	0.045	0.02	-0.259	0.347	0.351	0.382	0.383	0.204	0.192	0.184	0.025	0.247	0.028	0.16	0.03	0.15	0.115	0.244	0.123	0.308	-0.045	0.223	0.423	0.067	0.278	0.331	0.149	0.456	0.076	0.179	0.506	0.145	0.395	0.132	-0.027	-0.004	-0.167	0.08	-0.116	0.026	-0.072	0.234	0.553	0.205	0.083	0.016	0.149	0.122	0.3	0.213	0.273	-0.019	0.216	0.196
AGI_HUM1_OLIGO_A_23_P106675	"696718 ^ PLCG2 ^ Phospholipase C, gamma 2 (phosphatidylinositol-specific) ^ Hs.413111 ^ NM_002661 ^ 5336"	3	1.073	1.245	0.214	0.669	0.696	0.456	0.33	0.355	0.436	0.334	0.442	0.54	0.652	0.537	-0.363	0.25	0.253	0.632	0.237	0.499	0.427	0.437	-0.023	0.085	-0.177	0.191	0.17	0.215	0.276	-0.007	-0.097	-0.259	-0.182	0.231	0.09	0.175			0.149	-0.245	0.676	0.535	0.383	-0.071	0.162	0.39	0.205	0.88	0.161	0.438	0.681	0.401	0.132	0.377	0.058	-0.139	0.468	0.423	0.356	0.242	0.25	0.225	0.415	0.192	0.552			0.6	0.544	-0.337	-0.027	-0.065	0.588	0.377	0.886	0.466	0.406	0.127	0.832	0.295	0.517	0.401	0.42	0.403	0.208	0.246	0.504	0.701	0.187
AGI_HUM1_OLIGO_A_23_P106682	683536 ^ EMP2 ^ Epithelial membrane protein 2 ^ Hs.531561 ^ NM_001424 ^ 2013	1	0.972	1.17	0.734	1.264	0.569	1.376	1.321	0.98	1.204	1.703	1.531	1.17	1.606	1.451	1.916	1.556	1.624	1.593	1.886	1.414	1.215	1.375	1.56	1.309	1.237	1.357	1.364	1.536	1.255	1.01	1.095	1.248	1.074	1.085	1.44	1.821	1.88	1.595	1.713	1.761	1.819	1.224	1.386	1.524	1.371	1.253	1.353	1.469	1.406	1.344	1.918	1.571	1.392	1.147	1.487	1.129	1.07	1.383	1.068	1.312	1.405	1.361	1.839	1.51	1.61	1.526	1.396	1.312	1.128	1.763	0.935	1.24	1.46	1.44	1.104	1.398	1.395	1.576	1.376	1.529	1.344	1.483	1.447	1.521	1.449	1.57	1.323	1.251	1.279
AGI_HUM1_OLIGO_A_23_P106694	691117 ^ PCOLN3 ^ Procollagen (type III) N-endopeptidase ^ Hs.461777 ^ NM_002768 ^ 5119	1	0.301	0.655	0.974	0.844	0.843	0.671	0.774	0.879	0.91	0.452	1.097	0.887	0.642	0.408	0.258	0.734	0.793	0.623	0.799	0.073	0.258	0.36	0.845	0.527	0.734	0.759	0.406	0.647	0.298	0.671	0.458	0.6	0.563	0.466	0.229	0.732	0.688	0.746	0.897	0.711	0.642	0.666	0.349	0.748	0.686	0.768	0.723	0.437	0.174	-0.046	0.547	0.583	0.693	0.738	0.65	1.081	0.538	0.644	0.797	1.048	0.714	0.705	0.83	0.781	0.436	0.778	0.208	0.392	0.263	0.634	0.686	0.539	0.723	0.432	0.538	0.715	0.687	1.002	0.916	0.451	0.744	0.844	0.756	0.643	0.8	0.629	0.688	0.413	0.963
AGI_HUM1_OLIGO_A_23_P106708	858047 ^ RPS2 ^ Ribosomal protein S2 ^ Hs.506997 ^ NM_002952 ^ 6187	17	-0.735	-0.282	-1.06	-0.486	-0.635	-0.746	-0.699	-0.635	-0.864	-0.63	-0.685	-0.887	-0.94	-0.386	-0.89	-0.815	-0.944	-0.579	-0.349	-0.387	-0.604	-0.851	-0.437	-0.228	-0.713	-0.945	-0.931	-0.446	-0.671	-0.537	-0.984	-0.282	-0.814	-0.514	-0.597	-1.014	-0.636	-0.599	-0.697	-0.74	-0.524	-0.35	-0.816	-0.281	-0.726	-0.655	-0.965	-0.702	-0.464	-0.693	-0.251	-0.792	-0.664	-0.717	-0.712	-0.521	-0.673	-0.771	-0.86	-0.458	-1.065	-0.784	-0.451	-0.778	-0.427	-0.649	-0.775	-0.886	-0.546	-0.603	-0.725	-0.839	-0.688	-0.622	-0.825	-0.569	-0.728	-0.406	-0.826	-0.706	-0.802	-0.684	-0.701	-0.966	-0.653	-0.729	-0.577	-0.146	-0.081
AGI_HUM1_OLIGO_A_23_P106727	685436 ^ RAB11FIP3 ^ RAB11 family interacting protein 3 (class II) ^ Hs.531642 ^ NM_014700 ^ 9727	1	-0.374	-0.041	-0.06	0.136	-0.475	-0.364	0.361	-0.018	-0.298	-0.016	0.131	0.03	0.096	-0.143	-0.431	-0.003	0.17	0.05	0.464	-0.53	-0.348	0.19	0.009	0.096	-0.4	0.221	-0.209	0.321	-0.057	-0.091	-0.191	0.054	-0.048	-0.249	-0.318	0.329	0.131	0.103	0.015	0.056	0.245	0.255	-0.45	-0.073	-0.2	-0.063	0.166	-0.094	0.063	-0.042	0.215	-0.053	0.01	-0.1	0.18	-0.024	-0.176	-0.008	-0.191	0.339	-0.042	-0.048	0.574	-0.218	0.132	-0.213	-0.105	-0.063	-0.449	0.278	-0.249	-0.171	0.036	-0.135	-0.192	-0.236	-0.171	0.238	0.027	-0.657	-0.348	0.072	-0.017	-0.08	-0.435	-0.09	0.611	0.279	-0.189
AGI_HUM1_OLIGO_A_23_P106737	687968 ^ LUC7L ^ LUC7-like (S. cerevisiae) ^ Hs.16803 ^ NM_201412 ^ 55692	38	-0.742	-0.652	-0.838	-0.63	0.236	-0.491	-0.599	-0.223	0.12	-0.392	0.21	-0.958	-1.124	-1.008	-2.2	-1.163	-1.066	-0.749	-0.805	-1.079	-0.688	-0.801	-0.538	-0.281	-0.327	-0.942	-1.322	-1.085	-0.955	-0.408	-0.871	-0.898	-0.958	-1.008	-0.962	-0.824	-0.582	-0.796	-0.962	-0.792	-0.685	-0.881	-0.497	-0.783	-0.669	-0.592	-0.761	-0.518	-0.974	-0.922	-0.856	-0.675	-0.891	-0.864	-1.26	-0.001	-0.731	-1.029	-0.566	-1.399	-0.76	-0.737	-0.786	-1.175	-0.584	-1.102	-0.328	-0.733	-0.85	-1.465	-0.296	-0.91	-0.668	-0.881	-0.558	-0.632	-0.488	-1.001	-0.272	-0.602	-0.035	-0.75	-0.631	-1.063	-0.81	-0.631	-0.729	-0.735	-0.03
AGI_HUM1_OLIGO_A_23_P106741	"681094 ^ PSMD7 ^ Proteasome (prosome, macropain) 26S subunit, non-ATPase, 7 (Mov34 homolog) ^ Hs.440604 ^ NM_002811 ^ 5713"	11	0.07	0.122	-0.219	0.204	-0.308	-0.373	-0.044	-0.302	-0.421	-0.144	-0.463	-0.044	0.16	0.067	0.439	0.278	0.052	0.001	0.084	0.286	0.113	-0.088	-0.041	0.206	-0.124	0.006	-0.022	-0.107	-0.274	-0.275	-0.035	0.195	-0.043	-0.066	0.161	-0.248	-0.094	-0.047	0.146	0.045	0.301	0.161	0.136	0.058	-0.155	-0.087	0.049	-0.086	-0.204	-0.228	-0.242	0.081	0.15	-0.154	0.12	-0.006	-0.195	0.086	-0.201	0.207	0.03	-0.041	-0.014	0.079	0.223	0.228	-0.065	0.249	0.203	0.178	-0.177	-0.018	-0.121	-0.155	-0.256	-0.101	-0.127	-0.244	-0.053	0.087	0.052	-0.256	-0.131	-0.167	0.119	-0.077	0.142	0.21	-0.061
AGI_HUM1_OLIGO_A_23_P106761	"688093 ^ CORO1A ^ Coronin, actin binding protein, 1A ^ Hs.415067 ^ NM_007074 ^ 11151"	3	1.285	1.748	-0.053	0.013	-0.695	-1.032	-0.228	0.375	-1.013	-1.108	-0.186	0.01	-0.209	-0.592	-0.981	-0.27	0.229	0.224	0.322	-0.774	-0.588	0.264	-0.217	-0.347	-0.459	-0.586	-1.276	-1.071	-0.886	-1.066	-0.703	-0.453	-0.435	-0.341	-0.148	-0.316	-0.051	-0.327	-0.299	0.042	0.298	-0.126	-0.479	-0.098	-0.096	-0.204	-0.054	-0.391	-0.423	-0.513	-0.064	0.013	0.471	-0.217	-0.159	0.331	0.282	0.361	0.821	0.709	-0.106	0.064	0.319	-0.525	-0.262	0.06		-0.573	-0.708	-0.035	0.097	-0.121	0.126	0.255	0.121	-0.566	-0.346	0.298	-0.016	-0.832	-0.174	0.266	0.359	0.025	0.136	-0.604	0.242	0.197	-0.013
AGI_HUM1_OLIGO_A_23_P106773	"869375 ^ SULT1A2 ^ Sulfotransferase family, cytosolic, 1A, phenol-preferring, member 2 ^ Hs.546304 ^ NM_177528 ^ 6799"	37	-1.305	-0.82	-1.455	-0.726	-1.823	-1.376	-1.545	-1.549	-2.374	-2.017	-1.895	-1.263	-1.417	-1.502	-2.226	-1.628	-1.525	-1.372	-1.236	-1.543	-1.594	-1.274	-1.219	-0.714	-1.043	-1.833	-1.973	-1.763	-1.515	-1.723	-1.326	-0.568	-1.424	-1.974	-1.945	-1.32	-1.044	-1.483	-1.56	-1.41	-0.85	-0.714	-1.163	-0.861	-1.075	-1.071	-1.122	-1.37	-1.056	-1.189	-1.223	-1.227	-1.408	-1.518	-1.48	-1.449	-1.401	-1.286	-1.703	-1.48	-1.79	-1.595	-1.51	-1.469	-0.97	-1.538	-1.005	-1.42	-1.537	-1.5	-1.918	-1.42	-1.366	-1.588	-1.522	-1.509	-1.073	-1.392	-1.503	-0.838	-1.192	-1.614	-1.32	-1.391	-1.204	-1.475	-1.33	-0.77	-1.18
AGI_HUM1_OLIGO_A_23_P106798	691587 ^ SIAH1 ^ Seven in absentia homolog 1 (Drosophila) ^ Hs.295923 ^ NM_003031 ^ 6477	8	0.205	0.318	0.74	0.298	0.292	0.095	0.257	0.123	0.3	0.353	-0.441	-0.183	0.193	0.577		0.193	-0.82	-0.158	-0.087	0.61	0.145	0.317		0.042	-0.312	0.351	0.615	0.408	0.792	0.449	0.622	0.597	0.39	0.227	0.247				0.44		0.174	0.043	-0.013	-0.45	0.284	-0.28	-0.074	0.189	0.1	0.172	-0.108	0.423		0.595	0.62	0.291	0.561	0.669	0.549	0.202	0.46	0.492	0.697	0.399	0.539			0.226	0.403	0.287	0.057	0.189	0.147	0.196	0.313		0.059	-0.22	0.317	-0.204	0.076	0.068	0.512	0.438	0.466	0.37	-0.099	0.361	0.143
AGI_HUM1_OLIGO_A_23_P106822	684300 ^ NOB1P ^ Likely ortholog of mouse nin one binding protein ^ Hs.271695 ^ NM_014062 ^ 28987	1	-0.387	-0.496	-0.273	-0.485	-0.501	-0.604	-0.355	-0.297	-0.186	-0.521	0.174	-0.339	-0.282	-0.412	-0.46	-0.385	-0.075	0.052	0.104	-0.837	-0.608	-0.397	-0.344	-0.158	-0.397	-0.296	-0.425	-0.296	-0.559	-0.277	-0.457	-0.367	-0.402	-0.371	-0.312	-0.174	-0.223	-0.057	-0.3	-0.194	-0.263	-0.384	-0.578	-0.391	-0.42	-0.464	-0.486	-0.337	-0.231	-0.232	-0.142	-0.56	-0.441	-0.191	-0.459	-0.149	-0.333	-0.584	-0.04	-0.3	-0.637	-0.489	-0.245	-0.5	-0.687	-0.551	-0.388	-0.595	-0.729	-0.434	0.004	-0.485	-0.225	-0.149	-0.046	-0.36	-0.397	-0.201	-0.173	-0.73	-0.428	-0.494	-0.514	-0.295	-0.474	-0.305	-0.388	-0.408	-0.366
AGI_HUM1_OLIGO_A_23_P106835	689898 ^ BBS2 ^ Bardet-Biedl syndrome 2 ^ Hs.333738 ^ NM_031885 ^ 583	0	0.345	-0.021	-0.459	-0.042	0.292	0.242	0.092	0.041	0.607	0.833	0.656	0.395	0.663	0.752	-0.197	0.304	0.69	0.692	0.689	0.233	0.046	0.662	0.735	0.813	0.599	0.814	0.981	0.745	0.886	0.913	0.412	0.475	0.506	1.33	0.847	0.551	0.342	0.776	0.363	-0.103	0.44	0.404	0.492	0.636	0.637	0.597	0.943	1.217	0.446	0.932	0.155	0.737	0.543	0.612	0.718	0.469	0.708	0.623	0.64	0.076	0.145	0.445	0.179	0.252	0.682	-0.267	0.255	0.175	0.065	0.929	0.844	0.404	0.427	0.478	0.659	0.687	0.399	0.076	0.518	0.541	0.681	0.282	0.284	0.424	0.015	0.384	0.576	0.962	0.573
AGI_HUM1_OLIGO_A_23_P106844	687009 ^ MT2A ^ Metallothionein 2A ^ Hs.418241 ^ NM_005953 ^ 4502	55	-0.882	-1.277	-0.719	-1.004	-2.23	-1.376	-0.921	-1.692	-3.097	-2.253	-2.39	-1.846	-1.586	-1.858	-1.73	-1.836	-2.079	-2.018	-1.592	-2.417	-2.61	-1.643	-1.294	-2.24	-2.526	-1.876	-2.243	-1.335	-2.18	-2.774	-2.22	-1.509	-2.287	-1.5	-1.154	-2.723	-2.866	-2.041	-2.046	-1.858	-1.372	-1.456	-1.61	-0.92	-1.122	-0.443	-0.26	0.306	-1.734	-1.523	-1.628	-1.55	-1.471	-1.983	-1.49	-2.29	-1.914	-1.372	-2.322	-0.8	-0.616	-0.656	-0.116	-2.497	-2.156	-2.208	-1.039	-2.359	-2.676	-1.503	-1.877	-1.533	-1.771	-1.453	-1.594	-1.238	-2.169	-1.91	-1.989	-1.392	-1.579	-1.783	-2.121	-1.612	-1.349	-1.88	-1.072	-1.026	-1.261
AGI_HUM1_OLIGO_A_23_P10685	868587 ^ HSPBP1 ^ Hsp70-interacting protein ^ Hs.53066 ^ NM_012267 ^ 23640	9	-0.043	0.261	0.325	0.201	-0.095	0.36	0.292	0.175	-0.06	0.163	0.166	0.202	0.231	0.02	0.434	0.276	0.39	0.262	0.273	0.169	0.14	0.119	0.45	0.137	0.081	0.402	0.169	0.414	-0.03	-0.103	0.044	0.096	0.342	0.077	-0.011	0.5	0.3	0.379	0.393	0.131	0.226	0.183	0.074	0.296	0.154	0.259	0.29	-0.025	-0.186	-0.055	0.242	0.39	0.166	-0.044	0.413	0.057	-0.116	0.102	-0.168	0.63	-0.062	0.225	0.187	0.055	0.413	0.089	0.015	0.332	0.117	0.368	-0.179	0.148	0.013	-0.019	-0.138	0.381	0.06	0.14	0.105	0.101	0.192	0.322	0.142	0.247	0.02	0.172	0.284	0.225	0.259
AGI_HUM1_OLIGO_A_23_P106859	691497 ^ NOC4 ^ Neighbor of COX4 ^ Hs.173162 ^ NM_006067 ^ 10328	0	-0.749	-0.29	-0.876	-0.416	-0.737	-0.777	-0.365	-0.608	-1.09	-0.627	-0.94	-0.694	-0.611	-0.749	-0.883	-0.764	-0.983	-0.949	-0.852	-0.672	-0.629	-0.877	-0.854	-0.927	-0.931	-0.857	-1.27	-0.68	-0.787	-1.034	-1.064	-0.83	-0.741	-1.102	-1.067	-0.902	-0.885	-0.98	-0.719	-0.557	-0.728	-0.704	-0.608	-0.558	-0.753	-0.948	-0.765	-0.822	-0.563	-0.535	-0.522	-0.691	-0.712	-0.743	-0.68	-0.865	-0.947	-0.732	-1.105	-0.566	-0.377	-0.511	-0.364	-0.716	-0.666	-0.465	-0.633	-0.569	-0.712	-0.698	-0.836	-0.777	-0.914	-0.937	-0.725	-0.76	-0.594	-0.74	-0.786	-0.578	-0.726	-0.878	-0.84	-0.72	-0.535	-0.787	-0.619	-0.566	-0.588
AGI_HUM1_OLIGO_A_23_P106887	684907 ^ FUS ^ Fusion (involved in t(12;16) in malignant liposarcoma) ^ Hs.513522 ^ NM_004960 ^ 2521	7	0.009	-0.072	0.113	-0.562	0.484	-1.139	-0.778	0.042	0.802	-0.599	0.286	-0.337	-0.79	-0.653	-1.09	-0.709	-0.505	-0.364	-0.309	-0.816	-0.515	-0.232	-0.134	-0.24	-0.364	-0.548	-0.583	-0.814	-1.103	0.298	-0.298	-0.569	-0.391	-0.626	-1.322	-0.48	-0.297	-0.304	-0.298	-1.364	-0.455	-0.364	-0.643	-0.344	-0.069	-0.061	-0.67	-1.247	-0.528	-0.941	-0.216	-0.939	-0.586	-0.493	-0.938	0.319	-0.025	-0.688	0.484	-0.72	-0.86	-0.604	-0.496	-0.129	-0.381	-0.309	-1.501	-0.986	-0.635	-0.562	0.258	-0.201	-0.288	0.026	-0.334		-0.235	-0.07	-0.031	-0.907	-0.236	0.095	0.098	-0.437		-0.168	-0.539	-0.17	-0.546
AGI_HUM1_OLIGO_A_23_P106898	685802 ^ MGC13024 ^ Hypothetical protein MGC13024 ^ Hs.460617 ^ NM_152288 ^ 93129	13	0.57	0.252	0.748	-0.094	-0.253	-0.058	0.136	0.82	0.178	0.133	1.172	-0.263	0.253	-0.242	-0.469	0.565	0.565	1.071	0.477	0.79	-0.108	0.619	0.649	0.412	0.036	0.377	0.061	-0.012	-0.239	0.182	0.156	-0.22	0.539	1.215	0.366	1.618		1.316	0.792		0.584	0.144	-0.457	0.071	-0.054	-0.166	0.085	-0.273	0.195	-0.185	0.008	2.124	0.877	0.06	0.794	1.029	-0.033	0.277	0.343	0.714	-0.058	-0.109	0.232	0.197	0.261			0.01	0.046	0.41	-0.048	0.304	-0.182	0.184	0.46	0.129	-0.44	0.017	0.443	-0.233	0.078	-0.143	-0.389	-0.057	0.602	0.324	0.962	0.364	0.722
AGI_HUM1_OLIGO_A_23_P106906	858073 ^ PPL ^ Periplakin ^ Hs.192233 ^ NM_002705 ^ 5493	23	2.724	2.562	3.024	3.231	2.248	2.005	2.544	2.79	2.596	2.72	3.33	2.944	3.238	2.832	3.58	3.356	3.046	3.55	3.391	2.395	2.968	2.704	3.193	3.001	3.199	3.186	2.97	3.114	2.943	2.337	2.846	2.638	2.784	2.409	3.013	3.053	3.518	3.383	3.428	3.655	2.837	2.56	2.525	2.608	2.863	3.087	3.044	2.801	2.774	2.91	3.268	3.644	3.284	2.686	3.164	3.157	2.949	2.802	3.223	2.839	3.064	2.826	2.957	2.911	3.289	3.369	2.804	3.236	2.753	3.707	2.688	2.662	3.271	2.66	3.251	2.811	2.666	3.043	3.145	1.74	3.139	3.431	2.627	3.06	2.606	3.259	3.424	2.419	2.735
AGI_HUM1_OLIGO_A_23_P106922	852780 ^ CHST6 ^ Carbohydrate (N-acetylglucosamine 6-O) sulfotransferase 6 ^ Hs.157439 ^ NM_021615 ^ 4166	25	-0.447	-0.309	-1.363	-1.728	-1.409	-0.901	-1.375	-1.693	-1.892	-0.432	-1.896	-0.335	-0.524	-0.954	0.935	-1.373	-0.698	-0.301	-2.186	-0.776	-1.062	-1.004	-0.933	-2.037	-0.099	-2.319	-1.622	-1.798	-1.558	-1.872	-1.615	-1.617	-1.309	-1.45	-1.839	-1.768			-1.364	-1.025	-1.444	-1.348	-0.495	-0.778	-0.833	-1.102	-1.107	-1.31	-0.735	-0.817	-1.141	-1.36		-1.2	-3.175	-2.841	-1.261	-3.258	-3.385	-1.168	-0.171	-0.64	-0.75	-1.625	-0.809			-1.284	-1.336	-2.087	-2.233	-1.34	-1.228	-1.245	-0.986		-0.58	-0.773	-0.977	0.128	-1.143	-0.498	-1.283	-1.3	-1.083	-1.505	-0.963	-0.664	-1.799
AGI_HUM1_OLIGO_A_23_P106973	688406 ^ MSF ^ MLL septin-like fusion ^ Hs.440932 ^ NM_006640 ^ 10801	12	-0.024	0.076	-0.422	-0.239	-1.112	-0.905	-1.188	-0.806	-1.202	-0.653	-1.154	-0.487	-0.427	-0.444	-0.452	-0.471	-0.655	-0.624	-0.579	-0.683	-0.685	-0.467	-0.369	-0.936	-1.145	-0.957	-0.993	-1.069	-1.282	-0.789	-0.744	-0.539	-0.801	-0.834	-1.271	-0.726	-1.051	-0.862	-0.518	-1.215	0.016	-0.197	-0.491	-0.353	-0.376	-0.528	-0.785	-1.129	-0.665	-0.506	-0.306	-0.459	-0.517	-1.101	-0.592	-0.882	-0.441	-0.602	-0.627	-0.743	-0.606	-0.673	-0.664	-0.709	-0.44	-0.931	-1.337	-0.845	-0.704	-0.411	-0.822	-0.416	-1.082	-0.544	-1.016	-0.697	-0.828	-0.268	-0.751	-0.661	-0.697	-0.349	-0.398	-0.669	-0.407	-1.254	-0.161	0.115	-0.286
AGI_HUM1_OLIGO_A_23_P106998	691004 ^ MRPS23 ^ Mitochondrial ribosomal protein S23 ^ Hs.5836 ^ NM_016070 ^ 51649	8	-1.295	-1.728	-1.453	-1.51	-1.759	-1.796	-1.772	-1.628	-1.521	-1.897	-1.716	-2.092	-2.028	-1.77	-2.271	-1.735	-1.816	-1.769	-1.777	-1.119	-1.558	-1.589	-1.904	-1.858	-1.797	-1.696	-1.363	-1.814	-1.465	-1.642	-1.297	-1.437	-1.149	-1.59	-1.419	-2.207	-2.12	-2.015	-2.07	-1.61	-1.696	-1.531	-1.519	-1.563	-1.872	-1.816	-2.017	-1.497	-1.579	-1.588	-1.979	-1.621	-1.911	-1.662	-1.848	-1.812	-1.073	-1.339	-0.995	-1.801	-1.572	-1.736	-1.799	-1.551	-1.488	-1.551	-1.206	-1.632	-1.363	-1.935	-1.489	-1.528	-1.718	-1.547	-1.393	-1.621	-1.7	-1.563	-1.612	-1.747	-1.821	-1.879	-1.893	-1.442	-1.886	-1.477	-1.935	-1.897	-1.963
AGI_HUM1_OLIGO_A_23_P10701	"688899 ^ APBB2 ^ Amyloid beta (A4) precursor protein-binding, family B, member 2 (Fe65-like) ^ Hs.479602 ^ NM_173075 ^ 323"	16	0.28	0.451	0.165	0.165	0.06	0.26	0.294	0.462	-0.558	0.075	-0.287	0.222	-0.237	-0.187	0.709	-0.249	0	-0.044	0.336	-0.236	-0.313	0.335	-0.012	-0.262	-0.45	0.16	0.191	0.215	0.073	-0.202	0.387	0.384	-0.209	-0.284	-0.017	-0.205	-0.182	0.207	0.293	0.274	-0.173	-0.264	-0.19	-0.181	-0.072	0.146	0.009	0.021	0.17	0.186	0.372	0.047	0.001	0.33	0.282	0.211	0.406	0.562	0.143	0.083	0.539	0.36	0.59	0.134	0.013	-0.421		-0.019	-0.248	-0.165	-0.261	0.18	0.486	0.273	0.372	-0.006	0.162	-0.458	0.046	0.168	0.294	0.474	0.259	0.19	0.12	0.279	0.459	0.171	0.188
AGI_HUM1_OLIGO_A_23_P107036	682443 ^ C17orf35 ^ Chromosome 17 open reading frame 35 ^ Hs.514009 ^ NM_003876 ^ 8834	35	0.345	0.674	0.327	0.424	0.624	0.568	0.675	0.563	0.577	0.37	0.736	0.399	0.458	0.48	0.657	0.549	0.732	0.594	0.806	0.646	0.618	0.529	0.435	0.607	0.664	0.586	0.554	0.64	0.428	0.522	0.683	0.757	0.546	0.387	0.591	0.407	0.624	0.551	0.589	0.84	0.618	0.451	0.901	0.611	0.645	0.758	0.763	0.657	0.795	0.642	0.681	0.478	0.52	0.76	0.825	0.674	0.713	0.508	0.575	0.502	0.479	0.431	0.473	0.681	0.605	0.585	0.819	0.727	0.672	0.568	0.662	0.594	0.531	0.407	0.678	0.514	0.809	0.857	0.736	0.676	0.622	0.423	0.575	0.569	0.745	0.503	0.425	0.423	0.782
AGI_HUM1_OLIGO_A_23_P107048	694648 ^  ^  ^  ^ BC002811 ^ 	9	0.804	0.275	0.825	0.084	-0.884	-0.337	0.128	0.501	-0.394	0.38	0.515	0.335	0.581	0.244	1.005	0.696	1.291	0.986	1.094	0.265	0.378	0.918	1.02	0.535	1.169	0.879	-0.01	0.39	-0.122	-0.694	0.511	-0.201	0.558	0.753	0.682	1.079	1.224	1.324	0.81	0.838	0.442	0.065	0.123	-0.011	-0.303	0.544	0.774	-0.242	0.131	0.397	0.482	0.777	0.505	-0.117	0.719	0.302	-0.315	0.215	-0.152	0.859	-0.033	-0.152	-0.289	0.314	0.06	0.283	0.71	0.644	0.304	0.777	-0.204	0.685	-0.241	0.325	0.057	0.566	0.146	0.083	0.11	-0.134	0.186	0.528	0.073	0.568	-0.027	0.251	0.5	0.296	0.479
AGI_HUM1_OLIGO_A_23_P107073	"688617 ^ RPA1 ^ Replication protein A1, 70kDa ^ Hs.461925 ^ NM_002945 ^ 6117"	0	-0.448	-0.208	-0.309	-0.207	-0.56	-0.354	-0.845	-0.444	-0.825	-0.5	-0.559	-0.39	-0.269	-0.135	0.059	-0.429	-0.555	-0.445	-0.795	-0.27	-0.473	-0.612	-0.382	-0.859	-0.659	-0.544	-0.312	-0.824	-0.402	-0.693	-0.494	-0.21	-0.377	-0.569	-0.422	-0.218	-0.088	-0.473	-0.311	0.17	0.14	-0.146	-0.749	-0.183	-0.283	-0.388	-0.573	-0.189	-0.095	-0.111	-0.239	-0.363	-0.465	-0.351	-0.206	-0.445	-0.122	-0.104	-0.03	-0.457	-0.589	-0.4	-0.714	-0.033	-0.424	-0.077	0.042	-0.543	-0.413	-0.208	-0.63	-0.373	-0.119	-0.274	-0.183	-0.179	-0.202	-0.441	-0.176	-0.238	-0.289	-0.386	-0.191	-0.301	-0.354	-0.162	-0.532	0.153	-0.301
AGI_HUM1_OLIGO_A_23_P107087	867607 ^ FLJ10534 ^ Hypothetical protein FLJ10534 ^ Hs.388170 ^ NM_018128 ^ 55720	8	-0.951	-0.957	-0.463	-0.683	-0.622	-0.667	-1.918	-1.389	-0.914	-1.267	-1.136	-1.519	-1.271	-1.132	-2.539	-1.169	-1.583	-1.32	-1.582	-1.163	-1.047	-1.376	-0.968	-0.93	-1.286	-1.393	-0.976	-1.726	-0.835	-0.569	-0.889	-0.666	-0.925	-1.311	-1.306	-1.366			-0.897		-1.021	-0.905	-0.952	-0.859	-0.679	-0.806	-1.341	-0.363	-0.711	-1.367	-1	-1.251		-0.915	-1.21	-0.849	-0.694	-1.047	-0.768	-1.04	-0.931	-1.193	-1.063	-0.972	-1.006			-1.477	-1.125	-1.039	-1.073	-1.025	-1.254	-0.687	-1.119	-1.125	-1.26	-1.277	-1.066	-0.901	-0.532	-0.927	-1.071	-0.958	-0.558	-0.531	-1.563	-1.198	-1.028
AGI_HUM1_OLIGO_A_23_P107116	863918 ^ ZNF179 ^ Zinc finger protein 179 ^ Hs.189482 ^ NM_007148 ^ 7732	18	-0.225	-0.128		-0.057	-0.304	-0.455	-0.7	-0.612	0.023	0.501	0.31	-0.028	-0.142	0.304			-0.97	-0.509	-0.185	0.039	0.222	0.371		0.343	0.329	0.19	0.243	0.392	0.808	0.772	-0.247	0.495	0.307	0.472	0.606	0.463			0.23		-0.227	-0.097	0.134	0.269	0.507	0.204	0.049	0.207	0.295		-0.15			0.065	-0.044	0.151	0.343	0.174	-0.009	0.474	0.278	0.365	0.072	-0.065	0.401			-0.165	0.045		-0.102	-0.015	-0.172	-0.044	-0.19		0.422	-0.047	0.593	0.095	0.536	0.313	0.115	0.108	0.419	-0.05	0.213	0.855	-0.073
AGI_HUM1_OLIGO_A_23_P107154	682545 ^ USP32 ^ Ubiquitin specific protease 32 ^ Hs.132868 ^ NM_032582 ^ 84669	2	-1.262	-1.175	-1.001	-0.731	-1.02	-1.268	-1.059	-1.19	-0.909	-1.308	-1.21	-1.369	-1.171	-1.08	-1.91	-0.925	-1.021	-0.825	-0.809	-1.183	-1.119	-0.812	-0.609	-0.792	-1.045	-0.897	-0.652	-0.825	-0.925	-0.807	-0.931	-0.737	-0.99	-0.87	-0.845	-1.088	-1.048	-0.608	-0.959	-0.752	-0.698	-0.786	-0.873	-1.007	-1.106	-1.12	-1.347	-0.891	-1.084	-1.211	-1.155	-0.745	-0.706	-1.138	-0.869	-1.015	-0.988	-1.122	-0.966	-1.286	-1.202	-0.892	-0.989	-0.675	-0.757	-0.802	-1.184	-1.205	-1.161	-0.611	-1.027	-1.395	-0.978	-0.975	-1.085	-1.181	-0.76	-1.07	-1.063	-0.948	-0.756	-1.266	-1.015	-1.011	-0.776	-1	-1.322	-0.851	-0.494
AGI_HUM1_OLIGO_A_23_P1072	"860383 ^ ATP1A1 ^ ATPase, Na+/K+ transporting, alpha 1 polypeptide ^ Hs.371889 ^ NM_000701 ^ 476"	40	0.674	0.185	0.725	-0.122	-0.573	-0.849	-1.074	0.167	0.262	0.194	0.772	0.785	1.289	0.76	0.83	0.767	0.961	0.786	0.382	0.317	0.569	0.822	0.886	0.709	0.467	0.913	0.542	0.165	0.342	0.387	0.01	-0.021	1.179	0.416	0.784	0.769	0.765	0.477	0.748	0.534	0.256	0.543	-0.324	0.583	0.862	0.771	0.722	0.361	0.719	0.441	0.6	0.598	0.103	0.162	-0.056	0.559	1.366	0.687	1.634	0.04	0.184	0.236	0.222	0.719	1.36	0.459	0.61	0.756	0.549	0.401	0.153	0.19	-0.191	0.505	0.178	0.517	-0.83	0.148	-0.057	-1	-0.638	0.79	0.798	0.71	0.247	0.918	0.441	0.818	0.983
AGI_HUM1_OLIGO_A_23_P107206	858308 ^ STAT3 ^ Signal transducer and activator of transcription 3 (acute-phase response factor) ^ Hs.463059 ^ NM_213662 ^ 6774	21	0.94	1.03	1.28	1.11	0.68	0.56	0.05	1.22	0.69	0.64	0.77	1.07	1.01	0.52	0.39	0.74	0.75	0.56	0.63	0.1	0.51	0.8	0.66	0.45	0.24	0.32	0.14	-0.21	0.13	0.58	0.49	0.39	0.59	0.49	0.56	0.48			0.61		0.71	0.6	0.4	0.51	0.82	1.1	0.87	0.46	0.11	-0.02	0.91	0.69	0.88	0.59	0.41	1.27	0.76	0.73	1.48	0.55	0.71	0.45	0.79	0.7	0.85	0.923		0.44	0.53	0.85	0.37	0.64	0.47	0.65	0.48	0.45	0.08	0.62	0.47	0.06	0.52	0.67	0.38	0.37	0.4	0.58	1.13	1.13	0.57
AGI_HUM1_OLIGO_A_23_P107211	"869763 ^ RAB5C ^ RAB5C, member RAS oncogene family ^ Hs.514182 ^ NM_201434 ^ 5878"	10	0.637	1.012	1.081	0.613	1.359	1.247	0.904	1.225	0.969	0.68		0.714	0.581	0.49		0.577	0.829	0.602	0.938	0.3	0.732	0.579	1.004	1.07	0.715	1.225	0.679	0.618	0.345	1.272	0.955	1.354	0.816	1.064	1.248	1.205		1.089	1.186	1.61	0.825	1.245	0.443	0.392	0.631	0.676	0.749	0.538	0.334	0.048	0.728			0.274	0.475	0.932	1.311	1.224	1.829	1.187	0.77	0.764	0.937	1.083	0.728			0.768	1.035	1.03	1.125	0.906	0.228	0.447	0.264	0.413	0.73	0.656	0.846	0.116	1.046	0.626	0.702	0.466	0.537	0.359	1.003	1.09	0.891
AGI_HUM1_OLIGO_A_23_P107214	"682057 ^ RAB5C ^ RAB5C, member RAS oncogene family ^ Hs.514182 ^ NM_201434 ^ 5878"	10	0.292	0.893	0.691	0.641	0.504	0.755	0.824	0.865	0.031	0.178	-0.235	0.517	0.501	0.26	-0.472	0.416	0.809	0.501	0.816	0.304	0.538	0.426	0.82	0.585	0.499	0.657	0.278	0.574	0.131	0.303	0.497	0.838	0.608	0.782	0.994	0.563	0.666	0.693	0.929	1.2	0.562	0.94	0.376	0.204	0.511	0.467	0.771	0.555	0.28	0.047	0.497	0.286	0.401	0.22	0.56	0.166	0.985	0.804	0.723	0.988	0.764	0.624	0.548	0.437	0.577	0.754	0.974	0.606	0.705	0.848	0.21	0.586	0.083	0.481	0.149	0.78	0.763	0.446	0.377	0.089	0.659	0.657	0.356	0.323	0.661	0.123	0.653	0.901	0.675
AGI_HUM1_OLIGO_A_23_P107257	863247 ^ SPOP ^ Speckle-type POZ protein ^ Hs.463382 ^ NM_001007226 ^ 8405	26	0.374	0.482	0.171	0.021	0.696	-0.141	-0.479	0.446	0.889	0.177	0.478	0.586	0.185	0.276	0.394	-0.127	0.31	0.197	0.077	0.092	0.212	0.441	0.261	0.124	0.036	0.171	0.258	-0.278	0.571	0.677	0.45	0.126	0.424	0.223	0.244	0.242	0.181	0.109	0.197	0.124	0.08	0.103	0.361	0.294	0.386	0.545	0.173	0.462	-0.094	-0.115	0.349	-0.13	0.322	0.373	0.004	0.609	0.502	0.125	0.87	-0.013	0.381	0.449	0.227	0.066	0.43	-0.212	0.213	0.241	0.281	0.275	0.352	0.355	0.553	0.287	0.756	0.37	0.293	0.262	0.603	0.006	0.506	0.287	0.203	0.039	0.037	0.059	0.286	0.258	0.326
AGI_HUM1_OLIGO_A_23_P107283	695779 ^ HOXB2 ^ Homeo box B2 ^ Hs.514289 ^ NM_002145 ^ 3212	35	-0.292	-0.363	-1.041	-1.161	-0.112	-0.521	-0.801	-0.729	-0.139	0.304	-0.026	-0.309	-0.384	-0.064	-0.159	-1.997	-0.447	-0.75	-0.562	-0.777	-0.731	-0.511	-1.291	-1.261	-1.376	-1.293	-1.343	-1.058	-1.17	-0.589	-1.349	-1.343	-1.207	-1.799	-1.766	-1.882	-2.082	-1.491	-1.615	-1.335	-1.064	-0.865	-0.835	-0.493	-0.428	-1.342	-1.268	-0.185	-0.541	-0.749	0.101	-0.86	-0.628	-0.924	-1.362	-1.382	-0.766	-1.047	1.503	-0.822	0.202	-0.1	0.124	-1.265	-0.66	-1.211	0.541	-0.775	-0.708	0.014	-0.631	0.122	-0.473	-0.275	-0.647	-0.311	-0.492	0.003	-0.338	0.326	0.371	-0.073	-0.97	-1.159	-0.905	-0.198	-1.278	0.181	0.004
AGI_HUM1_OLIGO_A_23_P107295	695827 ^ LOC114659 ^ KIAA0563-related gene ^ Hs.514071 ^ NM_052888 ^ 114659	4	-0.22	-0.14	-0.173	-0.147	-0.405	-0.326	-0.718	-0.797	0.105	-0.207	-0.264	-0.303	0.057	0.234	-0.847	-0.216	-0.221	0.092	0.114	-0.124	-0.011	0.031	0.094	0.1	-0.388	-0.293	-0.094	-0.381	0.07	-0.106	-0.204	-0.242	-0.158	-0.075	-0.256	-0.1	-0.449		-0.139	-0.355	0.056	-0.145	0.065	-0.34	-0.139	-0.081	-0.387		-0.329	-0.028	-0.223	-0.126	-0.547	-0.014	-0.209	-0.464	-0.05	-0.045	-0.092	-0.457	-0.134	0.056	-0.248	-0.155	0.027			-0.271	-0.06	0.021	-0.41	-0.209	0.137	0.049	-0.014	0.119	-0.138	-0.188	-0.116	-0.065	-0.009	0.028	-0.025	0.102	-0.187	-0.012	-0.105	-0.082	-0.113
AGI_HUM1_OLIGO_A_23_P107313	849583 ^ SDF2 ^ Stromal cell-derived factor 2 ^ Hs.514036 ^ NM_006923 ^ 6388	35	0.157	0.263	-0.108	0.257	0.331	-0.312	0.29	0.429	0.519	0.045	0.191	-0.137		-0.152	-0.716	-0.299	0.041	-0.113	0.343	0.269	-0.009	0.002	0.22	-0.226	-0.254		-0.157	0.012	-0.025	0.103	0.032	-0.22	0.268	-0.127	0.099	-0.052	0.099	0.07	0.009	0.133	0.169	0.109	0.3	0.241	0.094	0.11	-0.281	0.137	-0.118	0.068	0.045	-0.15	-0.175	0.153	0.207	0.151	0.327	0.2	0.672	-0.134	0.465	0.05	0.406	0.531	-0.157	0.068		0.182	0.103	-0.144	0.421	0.114	0.274	0.181	0.414	0.147	0.164	0.207	0.612	-0.2	0.1	-0.032	-0.067	0.099	0.27	0.162	-0.178	-0.137	-0.128
AGI_HUM1_OLIGO_A_23_P107322	691905 ^ CORO6 ^ Coronin 6 ^ Hs.143046 ^ NM_032854 ^ 84940	9	1.28	0.901	2.23	1.515	1.305	1.036	2.017	1.871	1.018	1.302	1.778	1.266	1.605	1.36	1.189	1.878	1.696	1.835	2.15	1.663	1.51	1.392	1.931	1.183	1.645	1.629	1.772	1.782	1.242	-0.341	1.432	0.849	1.708	1.374	1.617	2.052	2.182	2.202	1.966	1.946	1.63	0.977	1.333	1.233	1.193	1.9	1.786	1.661	1.403	1.614	1.375	1.747	2.133	1.375	2.09	1.203	1.084	1.334	1.011	2.336	1.528	1.588	1.478	1.529	1.404	1.765	1.855	1.968	1.545	2.102	1.107	1.489	1.945	1.613	1.798	2.083	1.251	1.408	2.079	1.01	1.737	2.082	1.314	1.97	1.761	2.111	2.218	1.052	1.73
AGI_HUM1_OLIGO_A_23_P107351	861915 ^  ^  ^  ^ NM_001033053 ^ 	34	0.699	0.392	0.396	0.895	0.795	1.161	0.745	0.723	0.883	1.251	1.209	0.259	0.307	0.218	-0.156	0.51	0.738	0.751	0.64	0.269	0.311	0.649	0.65	0.874	0.84	0.364	0.375	0.434	0.66	0.497	0.268	0.44	0.59	0.391	0.322	0.941	0.449	0.805	0.393	0.063	0.797	0.615	0.142	0.101	0.35	0.364	0.586	0.332	0.458	0.694	0.217	0.895	0.442	0.792	0.89	0.876	0.568	0.595	0.381	0.846	0.792	0.604	0.527	0.361	0.651	0.275	0.277	0.405	0.385	1.024	0.791	0.529	0.581	0.503	0.51	0.581	0.793	0.577	0.886	0.583	1.055	0.797	0.817	0.593	0.914	0.937	0.493	0.727	0.531
AGI_HUM1_OLIGO_A_23_P107369	687736 ^ KIF1C ^ Kinesin family member 1C ^ Hs.435120 ^ U91329 ^ 10749	1	0.661	0.944	1.095	0.977	1.373	0.933	0.95	1.203	0.995	0.801	1.111	1.17	1.128	1.098	1.321	0.838	1.547	1.381	1.405	0.785	0.885	1.263	1.676	1.159	1.096	1.422	1.313	1.212	1.159	1.244	0.815	0.843	0.914	0.855	1.265	1.394	1.647	1.787	1.199	1.587	1.286	1.117	0.768	1.039	1.189	1.299	1.262	1.042	0.99	0.568	1.219	1.172	1.319	0.911	1.029	1.152	1.123	0.742	1.208	1.361	1.219	1.282	1.106	1.13	1.24	1.098	1.3	1.003	0.882	1.193	0.754	1.01	1.021	0.818	0.896	0.907		0.967	1.329	1.062	1.517	1.3	1.218	1.026	1.07	1.078	1.222	1.16	1.334
AGI_HUM1_OLIGO_A_23_P107373	693336 ^ NMT1 ^ N-myristoyltransferase 1 ^ Hs.532790 ^ NM_021079 ^ 4836	10	-0.5	-0.639	-0.687	-0.572	-0.985	-0.882	-0.993	-0.59	-0.804	-0.845	-0.676	-0.14	-0.512	-0.702	-0.159	-0.607	-0.305	-0.67	-0.827	-0.725	-0.729	-0.697	-0.905	-0.906	-1.074	-0.747	-0.858	-1.012	-0.999	-1.305	-0.761	-0.857	-1.079	-0.773	-0.94	-0.884	-0.999	-0.736	-0.981	-0.866	-0.908	-0.826	-0.021	-0.32	-0.642	-0.535	-0.651	-0.356	-0.676	-0.337	-0.523	-0.683	-0.662	-0.592	-0.679	-0.756	-0.531	-0.664	-0.726	-0.797	-0.553	-0.626	-0.68	-1	-0.506	-0.667	-0.866	-0.601	-0.623	-0.767	-0.974	-0.731	-0.234	-0.35	-0.636	-0.545	-0.213	-0.45	-0.499	-0.186	-0.583	-0.388	-0.539	-0.827	-0.592	-0.684	-0.804	-0.946	-0.657
AGI_HUM1_OLIGO_A_23_P107394	684534 ^ HES7 ^ Hairy and enhancer of split 7 (Drosophila) ^ Hs.434828 ^ NM_032580 ^ 84667	1	1.264	2.022	1.68	1.386	-0.201	0.983	2.724	3.816	0.266	2.309	3.239	1.585	1.46	0.581	1.861	1.038	1.701	1.732	3.92	-0.571	1.224	1.91	2.115	1.999	0.892	1.967	0.218	2.945	0.855	-0.061	1.142	1.359	1.161	1.115	1.337	1.084	1.416	2.424	1.254	1.379	1.929	2.033	0.949	1.543	1.193	1.03	1.876	0.119	1.26	1.125	1.866	1.144	1.561	0.731	1.789	3.451	0.916	1.104	2.747	1.684	1.217	1.272	3.525	1.327	1.968	0.975	0.262	1.35	0.709	1.214	1.124	1.666	0.41	0.866	0.876	1.021	0.967	1.634	0.791	1.046	1.334	1.268	1.091	1.153	0.251	1.223	1.105	2.059	1.628
AGI_HUM1_OLIGO_A_23_P107401	688031 ^ TIMP2 ^ Tissue inhibitor of metalloproteinase 2 ^ Hs.104839 ^ NM_003255 ^ 7077	12	0.003	0.475	-0.241	0.128	0.097	0.605	0.383	0.385	-0.381	0.073	0.176	0.13	-0.248	-0.305	0.077	-0.111	-0.016	0.106	0.148	-0.198	-0.331	0.277	0.006	-0.308	-0.464	-0.065	-0.012	0.043	0.404	0.112	0.126	0.138	-0.128	-0.146	0.106	-0.001	0.162	0.468	0.412	0.651	0.262	0.435	-0.012	0.125	0.154	-0.087	-0.121	0.09	-0.082	-0.244	0.177	0.104	0.112	0.297	0.621	0.216	0.25	0.383	0.156	-0.064	0.162	0.27	0.177	0.398	0.158	0.366	0.16	-0.305	-0.287	-0.059	-0.335	0.058	0.367	0.178	0.146	-0.058	0.197	0.008	-0.022	0.29	0.187	0.439	0.07	0.266	0.434	-0.293	0.033	0.382	0.208
AGI_HUM1_OLIGO_A_23_P107412	"688435 ^ P4HB ^ Procollagen-proline, 2-oxoglutarate 4-dioxygenase (proline 4-hydroxylase), beta polypeptide (protein disulfide isomerase; thyroid hormone binding protein p55) ^ Hs.464336 ^ NM_000918 ^ 5034"	7	0.474	0.727	1.119	0.455	0.691	-0.061	-0.115	1.07	0.583	0.061	0.963	0.752	0.482	0.356	0.278	0.542	0.457	0.457	0.439	0.017	0.438	0.396	0.689	0.118	0.125	0.441	0.147	-0.059	0.145	0.476	0.233	0.108	0.606	0.407	0.566	0.444	0.329	0.472	0.559	0.356	0.46	0.384	0.42	0.506	0.294	0.571	0.297	0.029	0.277	0.22	0.512	0.443	0.391	0.165	0.257	1.257	0.555	0.525	1.458	0.447	0.397	0.561	0.849	0.745	0.198	0.756	0.195	0.418	0.425	0.296	0.777	0.46	0.615	0.449	0.474	0.283	0.21	0.696	0.456	-0.28	0.413	0.6	0.199	0.223	0.358	0.318	0.308	0.385	0.38
AGI_HUM1_OLIGO_A_23_P107421	"686069 ^ TK1 ^ Thymidine kinase 1, soluble ^ Hs.515122 ^ NM_003258 ^ 7083"	59	-1.968	-2.105	-1.773	-1.962	-2.826	-2.812	-2.643	-2.509	-3.383	-2.966	-2.874	-2.941	-2.796	-2.949	-2.446	-2.389	-2.647	-2.582	-2.372	-2.166	-2.117	-2.264	-1.917	-2.224	-2.739	-2.513	-3.104	-2.592	-2.636	-2.851	-2.607	-2.134	-2.566	-2.012	-1.932	-2.695	-2.638	-2.133	-2.381	-2.225	-1.498	-1.818	-2.399	-2.57	-2.756	-2.791	-2.702	-2.927	-2.477	-2.728	-2.562	-1.994	-2.125	-2.58	-2.263	-2.402	-2.54	-2.543	-2.594	-1.878	-1.981	-2.058	-1.928	-2.113	-2.088	-1.485	-2.691	-2.269	-2.15	-2.189	-2.666	-2.74	-1.488	-1.274	-2.041	-2.237	-1.794	-2.256	-1.787	-2.24	-2.464	-3.22	-2.627	-2.393	-2.192	-2.36	-2.161	-1.994	-1.603
AGI_HUM1_OLIGO_A_23_P107432	695987 ^ FLJ35934 ^ FLJ35934 protein ^ Hs.375092 ^ NM_207453 ^ 400579	51	-1.793	-1.572	-2.274	-2.054	-3.282	-3.456	-1.643	-2.687	-2.496	-2.265	-2.115	-2.634	-2.938	-2.403	-1.877	-1.581	-2.525	-1.638	-1.861	-1.396	-1.656	-1.38	-0.932	-1.965	-1.317	-2.746	-1.853	-2.685	-1.414	-2.438	-1.664	-1.582	-2.044	-1.598	-1.222	-1.894			-2.076		-1.474	-1.214	-1.605	-1.619	-2.172	-1.807	-2.841	-1.42	-1.443	-2.014	-2.045	-1.36		-1.878	-1.908	-2.84	-2.307	-3.258	-2.922	-2.653	-2.55	-1.903	-2.885	-1.959	-1.144			-3.103	-2.284	-1.798	-3.038	-2.324	-1.695	-1.157	-1.155	-1.249	-1.377	-1.253	-1.344	-0.837	-1.691	-1.3	-2.018	-1.602	-1.019	-1.365	-1.935	-1.631	-1.604
AGI_HUM1_OLIGO_A_23_P107465	"697818 ^ KRTHA1 ^ Keratin, hair, acidic, 1 ^ Hs.41696 ^ NM_002277 ^ 3881"	56	4.274	5.283	3.426	4.552	3.701	3.914	4.456	4.405	4.017	4.979	5.019	4.716	4.803	4.447	7.024	5.372	5.11	5.991	5.303	3.558	4.444	4.222	3.622	3.971	4.174	4.143	3.802	4.79	3.633	3.428	4.926	4.863	4.439	3.324	4.084	4.145	4.303	5.848	4.969	4.899	4.433	4.161	4.637	4.183	4.51	3.805	4.606	5.607	5.36	4.992	4.89	5.661	5.141	4.633	5.439	5.331	4.829	4.865	5.101	4.435	4.975	4.578	4.991	4.919	5.941	6.006	3.947	4.711	4.32	6.114	4.117	3.325	4.787	4.095	5.031	4.398	4.132	4.597	4.977	3.183	4.501	4.666	4.049	4.516	4.242	4.415	5.301	4.053	4.113
AGI_HUM1_OLIGO_A_23_P107507	853742 ^ CBX1 ^ Chromobox homolog 1 (HP1 beta homolog Drosophila ) ^ Hs.77254 ^ NM_006807 ^ 10951	32	-0.656	-0.547	-1.362	-0.925	-0.442	-0.767	-0.073	-0.682	0.27	-0.324	-0.108	-0.886	-0.734	-0.558	-2.249	-1.45	-0.415	-0.657	-0.364	-1.1	-0.681	-0.558	-0.659	-0.839	-0.819	-0.536	-0.742	0.081	-0.786	-0.04	-1.063	-0.94	-1.143	-0.837	-1.158	-0.729	-0.495	-1.184	-1.09	-0.7	-0.731	-0.877	-0.21	-0.332	-0.767	-0.959	-0.499	-0.927	-0.877	-0.057	-0.683	-0.797	-0.96	-0.799	-1.308	-0.811	-0.972	-1.384	-0.942	-1.128	-0.744	-0.774	-0.967	-0.748	-0.739	-0.583	-0.274	-0.352	-1.263	-1.771	0.036	-1.039	-1.431	-1.259	-0.877	-0.931	-0.107	-0.491	-0.876	-0.515	-0.402	-1.415	-0.874	-1.03	-1.022	-1.375	-1.189	-0.954	-0.667
AGI_HUM1_OLIGO_A_23_P107552	684713 ^ KIAA1012 ^ KIAA1012 ^ Hs.202001 ^ NM_014939 ^ 22878	20	0.194	-0.183	0.337	0.24	0.445	0.674	0.18	0.014	0.477	0.503	0.009	-0.116	0.286	0.576	-0.339	0.563	0.494	0.67	0.575	0.717	0.812	0.532	0.638	0.471	0.311	0.668	1.296	1.003	0.912	0.865	0.682	0.556	0.797	0.8	0.641	-0.051			0.272		0.532	0.211	0.346	-0.075	0.236	0.436	0.469	0.743	0.666	0.534	-0.102	0.482	0.482	0.453	0.371	0.262	0.516	0.741	0.264	0.354	0.704	0.714	0.409	0.758	0.693	0.727		0.753	0.7	0.602	0.67	0.311	0.566	0.304	0.595	0.411	-0.051	-0.07	0.207	-0.302	0.398	0.017	0.441	0.685	0.4	0.451	0.019	0.255	0.286
AGI_HUM1_OLIGO_A_23_P107587	"852662 ^ NPC1 ^ Niemann-Pick disease, type C1 ^ Hs.464779 ^ NM_000271 ^ 4864"	11	-0.305	-0.12	-0.205	-0.204	-0.654	-0.725	-1.015	-0.73	-0.568	-0.899	-0.95	-0.811	-0.424	-0.648	-0.621	0.16	-1.117	-0.965	-0.236	0.054	0.054	-0.503	-0.11	-0.188	-0.576	-0.286	-0.266	-0.64	-0.548	-0.146	-0.61	-0.605	-0.167	0.077	-0.205	-0.26			-0.246		-0.358	-0.554	-0.177	-0.296	-0.519	-0.253	-0.432	-0.568	-0.204	-0.342	-0.148	-0.339		-0.336	-0.66	-0.681	-0.122	-0.183	-0.328	-0.256	-0.261	-0.277	-0.215	-0.152	-0.254			-0.001	0.102	-0.165	-0.404	-0.564	-0.465	-0.177	-0.258	-0.378	-0.259	-0.29	-0.399	-0.292	-0.936	-0.66	-0.608	-0.45	-0.625	-0.365	0.021	-0.308	-0.403
AGI_HUM1_OLIGO_A_23_P107644	695576 ^ SNRPD1 ^ Small nuclear ribonucleoprotein D1 polypeptide 16kDa ^ Hs.464734 ^ NM_006938 ^ 6632	3	-1.192	-1.135	-1.111	-0.883	-1.02	-1.435	-1.065	-1.278	-1.048	-1.334	-1.23	-1.237	-1.199	-1.104	-1.462	-1.412	-1.209	-1.177	-1.119	-1.154	-1.312	-1.413	-1.138	-1.256	-1.481	-1.234	-1.272	-1.143	-1.463	-1.052	-1.433	-1.126	-1.3	-1.586	-1.623	-1.38	-1.482	-1.217	-1.143	-1.114	-0.903	-1.099	-1.243	-0.986	-1.019	-1.244	-1.275	-1.351	-1.211	-1.264	-1.171	-1.354	-1.409	-1.131	-1.342	-1.617	-1.378	-1.306	-1.561	-0.998	-1.223	-1.184	-1.137	-1.303	-1.34	-1.323	-0.971	-1.184	-1.441	-1.32	-1.24	-1.219	-1.149	-1.131	-1.232	-1.163	-1.273	-1.163	-1.309	-1.124	-1.181	-1.054	-1.126	-1.213	-1.402	-1.236	-1.273	-0.887	-1.162
AGI_HUM1_OLIGO_A_23_P107653	696232 ^  ^  ^  ^ NM_001014763 ^ 	24	-0.77	-0.45	-0.65	-0.34	0.08	-0.07	0.04	0.08	-0.09	-0.44	-0.26	-0.65	-0.4	-0.45	-0.69	-0.75	-0.62	-0.61	-0.51	-0.49	-0.49	-0.4	-0.69	-0.39	-0.74	-0.43	-0.56	-0.45	-0.43	-0.4	-0.38	-0.25	-0.46	-0.63	-0.65	-0.66	-0.68	-0.64	-0.62	-0.55	-0.42	-0.4	-0.37	-0.25	-0.3	-0.36	-0.37	-0.37	-0.58	-0.51	-0.37	-0.78	-0.75	-0.49	-0.74	-0.58	-0.55	-0.68	-0.77	-0.53	-0.56	-0.52	-0.48	-0.35	-0.33	-0.59	-0.67	-0.39	-0.49	-0.69	-0.19	-0.14	-0.27	-0.57	-0.41	-0.67	-0.52	-0.44	-0.48	-0.21	-0.12	-0.65	-0.46	-0.52	-0.66	-0.47	-0.71	-0.5	-0.53
AGI_HUM1_OLIGO_A_23_P107661	"692966 ^ PPP2R1A ^ Protein phosphatase 2 (formerly 2A), regulatory subunit A (PR 65), alpha isoform ^ Hs.467192 ^ NM_014225 ^ 5518"	10	0.718	0.806	1.037	0.289	0.822	0.56	0.302	0.957	0.867	0.416	1.136	0.84	0.624	0.66	0.554	0.605	1.024	0.661	1.173	0.544	0.347	0.809	1.131	0.76	0.557	0.811	0.504	0.358	0.123	0.829	0.735	0.61	0.773	0.759	0.56	0.878	0.939	0.974	0.905	0.671	0.649	0.797	0.472	0.408	0.4	0.766	0.612	0.123	0.437	0.605	0.649	0.294	0.624	0.376	0.617	1.28	0.49	0.351	1.001	0.642	0.373	0.401	0.879	0.754	0.654	0.752	0.211	0.437	0.613	0.849	0.514	0.783	0.555	0.608	0.619	0.754	0.415	0.482	0.761	0.139	0.522	0.7	0.389	0.535	0.472	0.646	0.629	0.84	0.84
AGI_HUM1_OLIGO_A_23_P107684	688492 ^ ZNF324 ^ Zinc finger protein 324 ^ Hs.515660 ^ NM_014347 ^ 25799	9	0.383	0.604	0.641	0.659	0.451	0.275	0.617	0.656	0.72	0.928	1.406	0.735	1.029	0.663	-0.074	1.141	0.804	0.712	0.838	0.3	0.676	0.42	0.973	0.916	1.127	1.173	0.523	0.853	0.658	0.453	0.638	0.809	0.567	0.466	0.724	1.092	0.901	0.961	1.111	1.048	0.694	0.861	0.498	0.945	0.694	0.781	0.936	0.759	0.595	0.763	1.12	0.914	0.694	0.734	0.923	1.248	0.561	0.562	0.684	0.678	0.734	0.629	0.672	0.699	0.672	0.739		0.89	0.569	1.08	1.023	0.71	0.822	0.667	0.692	1.102	0.743	0.938	1.004	0.213	1.185	0.912	0.775	0.767	0.666	0.867	0.907	0.72	1.035
AGI_HUM1_OLIGO_A_23_P107701	"682502 ^ ERCC1 ^ Excision repair cross-complementing rodent repair deficiency, complementation group 1 (includes overlapping antisense sequence) ^ Hs.435981 ^ NM_001983 ^ 2067"	11	-0.003	0.301	0.443	0.4	-0.093	0.152	0.279	0.309	0.066	-0.222	0.315	0.624	0.384	0.209	0.417	0.626	0.114	0.037	0.106	0.688	0.761	0.353	0.543	0.583	0.429	0.508	0.483	0.562	-0.039	-0.363	0.162	0.162	-0.036	0.327	0.52	0.066	0.113	0.024	0.271	0.508	0.125	0.089	0.921	0.272	0.269	0.815	0.766	0.455	0.226	0.383	0.481	0.084	0.306	0.421	0.305	0.186	0.13	-0.065	0.106	0.321	0.104	0.314	0.209	0.249	0.416	0.299	0.151	0.831	0.649	0.1	-0.152	0.239	0.46	0.146	0.209	0.112	0.673	0.336	0.199	-0.183	-0.085	-0.003	-0.043	-0.031	-0.049	-0.042	0.552	0.175	0.246
AGI_HUM1_OLIGO_A_23_P107714	851267 ^ MARK4 ^ MAP/microtubule affinity-regulating kinase 4 ^ Hs.34314 ^ NM_031417 ^ 57787	36	0.557	0.638	1.186	0.576	0.628	0.66	0.626	0.93	0.391	0.596	1.186	1.034	1.21	0.848	1.224	1.485	0.869	0.947	1.094	2.589	0.707	0.712	0.932	0.85	0.653	1.33	1.063	1.311	0.749	0.987	0.907	0.804	1.009	0.918	1.035	0.924	1.107	1.086	1.407	1.48	0.695	0.688	0.584	0.265	0.871	0.981	0.746	1.072	0.368	0.575	1.102	0.658	1.094	1.146	1.059	1.2	1.268	1.066	1.291	1.543	0.869	0.757	1.136	0.758	1.105	1.232		0.833	0.758	1.316	0.617	0.995	1.095	0.91	0.98	1.121	1.163	0.735	1.021	0.367	1.093	1.201	1.074	0.939	0.717	0.942	0.956	0.712	1.011
AGI_HUM1_OLIGO_A_23_P107735	683978 ^ CD79A ^ CD79A antigen (immunoglobulin-associated alpha) ^ Hs.79630 ^ NM_001783 ^ 973	1	1.838	2.958	1.681	0.929	0.51	1.536	1.799	2.346	-0.111	0.849	1.682	1.155	1.27	0.516	2.296	1.496	1.584	1.789	2.01	0.406	1.057	1.789	1.761	1.345	1.725	1.805	0.547	1.641	0.687	-0.248	1.383	0.944	1.474	1.277	1.508	1.861	2.123	2.152	1.808	2.134	1.232	1.105	0.601	1.134	0.967	1.305	1.687	0.284	0.938	0.708	1.692	1.465	1.685	0.827	1.875	1.751	0.729	1.058	0.919	2.108	0.865	0.913	1.395	1.261	1.161	1.425	0.957	1.279	0.781	1.78	0.523	1.525	0.492	0.93	0.92	1.166	0.678	1.236	0.776	0.719	0.964	1.135	0.871	0.981	0.887	1.051	1.405	1.169	1.47
AGI_HUM1_OLIGO_A_23_P107744	"682421 ^ EDG8 ^ Endothelial differentiation, sphingolipid G-protein-coupled receptor, 8 ^ Hs.501561 ^ NM_030760 ^ 53637"	5	3.483	2.785	2.638	2.615	2.112	2.072	2.235	2.571	2.758	3.427	3.787	3.333	3.715	3.192	2.904	3.784	2.747	2.899	3.429	2.795	3.078	2.702	2.339	3.123	3.016	2.951	2.892	3.245	2.467	2.488	2.81	2.73	2.815	2.094	1.978	3.516	3.249	2.991	3.192		3	2.705	1.916	1.652	2.557	1.683	2.412	2.358	2.484	2.459	2.561	2.716	2.464	2.437	2.85	3.76	3.084	3.948	4.019	3.011	3.766	2.939	3.206	2.837	2.808	2.53		3.768	3.176	3.531	3.145	3.037	2.7	2.068	2.971	2.222	2.077	1.881	2.913	1.19	2.658	1.486	1.952	2.488	2.497	2.899	3.308	2.689	2.805
AGI_HUM1_OLIGO_A_23_P107763	863587 ^ ZNF266 ^ Zinc finger protein 266 ^ Hs.465838 ^ NM_006631 ^ 10781	1	0.007	0.091	-0.303	0.129	-0.505	-0.102	-0.116	-0.194	0.023	0.111	0.247	-0.261	-0.005	-0.312	-1.118	-0.017	-0.081	0.058	-0.018	-0.152	-0.06	0.127	-0.198	0.558	0.257	0.033	-0.131	0.083	-0.496	-0.578	0.147	0.193	-0.152	-0.238	-0.293	-0.427	-0.55	0.247	-0.383	0.028	0.232	0.114	-0.773	-0.589	-0.342	-0.038	0.088	-0.037	0.033	-0.582	-0.172	0.071	-0.366	0.114	0.258	0.072	0.097	0.257	0.266	0.052	0.062	0.071	1.535	-0.135	0.308	-0.467		0.205	-0.117	-0.043	-0.331	-0.387	0.157	-0.125	0.027	0.257	-0.081	-0.034	0.275	-0.302	0.214	-0.311	-0.057	0.085	-0.036	0.108	-0.265	0.1	0.044
AGI_HUM1_OLIGO_A_23_P107795	688859 ^ FLJ10241 ^ Hypothetical protein FLJ10241 ^ Hs.351099 ^ NM_018035 ^ 55101	0	0.13	0.287	-0.078	0.225	0.238	0.152	0.157	-0.021	-0.117	0.031	-0.168	-0.055	0.19	0.115	0.292	0.244	0.052	0.047	0.159	0.224	0.215	-0.048	-0.011	0.551	0.366	0.171	0.15	0.508	0.011	-0.074	0.126	0.438	0.082	0.16	-0.179	0.176	0.267	0.032	0.235	0.035	0.238	0.234	0.017	0.067	0.104	0.02	0.082	-0.242	0.246	-0.129	0.075	0.236	0.245	0.156	0.257	0.245	0.178	0.125	-0.095	0.063	0.38	0.168	0.322	0.016	-0.035	0.304	-0.111	0.17	0.147	0.031	0.252	0.106	0.086	0.041	0.028	0.043	0.018	0.158	0.204	0.011	0.112	0.09	0.128	0.04	0.332	0.066	0.081	0.212	-0.134
AGI_HUM1_OLIGO_A_23_P107801	697547 ^ FLJ21742 ^ Hypothetical protein FLJ21742 ^ Hs.306809 ^ NM_032207 ^ 84167	9	0.243	0.416	0.349	0.246	-0.635	0.189	0.267	0.34	-0.033	0.591	0.422	-0.083	0.389	0.118	-0.057	0.605	0.285	0.44	0.182	0.231	0.238	0.455	0.967	0.562	0.469	0.563	0.25	0.445	0.489	-0.38	0.464	0.052	0.515	0.705	0.718	0.882	0.971	1.042	0.626	0.733	0.172	0.287	-0.408	-0.162	0.245	0.248	0.26	0.278	-0.004	-0.32	0.148	1.015	0.614	-0.203	0.553	-0.012	-0.054	0.261	-0.432	0.783	0.366	0.176	-0.074	-0.12	0.069	-0.069		0.328	0.299	0.483	-0.373	0.306	0.024	0.163	0.377	0.665	-0.324	-0.335	0.2	-0.309	0.492	0.409	-0.141	-0.011	0.118	0.162	0.712	0.247	0.56
AGI_HUM1_OLIGO_A_23_P10785	843459 ^ VTI1A ^ Vesicle transport through interaction with t-SNAREs homolog 1A (yeast) ^ Hs.194554 ^ NM_145206 ^ 143187	14	-0.45	-0.377	0.113	0.268	0.427	0.36	0.424	0.068	-0.428	-0.554	-0.237	-0.775	-0.208	-0.179	-0.379	0.115	-1.264	-0.514	-0.366	0.28	-0.072	0.314	-0.505	-0.115	-0.324	0.016	0.17	0.061	0.148	0.083	-0.032	0.288	-0.01	0.014	0.145				-0.158		-0.016	-0.035	0.047	0.046	0.176	-0.143	-0.196	0.262	-0.119	0.069	-0.078			0.238	-0.284	-0.287	0.197	0.053	-0.038	-0.065	0.285	-0.036	0.111	0.065	-0.211			-0.063	0.078		0.447	0.1	0.218	-0.122	0.137		0.155	-0.061	0.234	-0.046	-0.058	-0.101	0.05	0.274	0.223	0.352	-0.386	-0.127	0.3
AGI_HUM1_OLIGO_A_23_P107894	694121 ^ MGC3262 ^ Hypothetical protein MGC3262 ^ Hs.323213 ^ NM_024029 ^ 78992	9	0.061	0.286	0.264	-0.256	0.049	0.079	0.024	0.324	-0.366	-0.159	0.211	-0.13	0.128	-0.124	-0.351	0.403	-0.087	0.404	0.408	0.074	-0.033	0.259	0.444	0.479	0.592	0.146	-0.047	0.021	-0.061	-0.173	0.004	-0.018	0.16	0.128	0.248	0.599	0.536	0.364	0.293	0.422	0.094	0.136	0.069	-0.372	-0.045	0.355	0.175	0.087	0.056	-0.133	-0.057	0.103	0.095	-0.026	0.127	0.126	-0.03	0.082	0.163	0.588	0.06	0.065	0.353	0.164	0.334	0.365	0.328	0.259	0.036	0.067	-0.228	0.283	0.145	0.076	0.063	0.413	-0.229	-0.055	0.03	-0.439	0.117	0.077	-0.063	0.177	-0.048	0.408	0.16	0.346	0.265
AGI_HUM1_OLIGO_A_23_P107903	687899 ^  ^  ^  ^ ENST00000380456 ^ 	25	-1.892	-1.712	-2.087	-1.746	-1.779	-1.445	-1.565	-2.168	-2.204	-2.197	-2.486	-1.605	-1.949	-1.85	-0.329	-1.81	-0.653	-2.156	-1.949	-1.651	-1.941	-2.098	-0.87	-1.504	-1.239	-2.392	-2.081	-2.102	-1.99	-1.98	-1.989	-1.87	-1.385	-2.165	-1.953	-1.827			-2.197		-1.623	-1.474	-1.392	-1.39	-1.192	-1.07	-1.828	-1.099	-1.296	-1.432	-0.861	-1.681		-1.375	-2.511	-2.623	-1.889	-2.434	-2.288	-2.218	-2.566	-1.703	-2.027	-2.188	-1.651			-2.159	-1.865	-2.008	-2.132	-1.542	-1.667	-1.565	-1.317	-1.307	-1.201	-1.401	-1.417	-0.744	-1.435	-0.965	-1.646	-1.574	-1.847	-1.519	-2.275	-1.841	-1.482
AGI_HUM1_OLIGO_A_23_P107911	681181 ^ KLK10 ^ Kallikrein 10 ^ Hs.275464 ^ NM_002776 ^ 5655	23	4.082	4.336	4.019	4.539	3.822	3.686	4.083	4.175	3.798	4.065	4.611	3.998	4.492	4.055	5.464	5.037	4.096	4.6	4.405	4.288	4.522	4.052	4.737	4.324	5.145	4.706	4.329	4.802	4.366	3.844	3.95	4.12	3.754	4.065	4.944	4.354	5.031	4.987	4.862	5.267	4.297	3.605	3.876	3.6	3.882	3.996	4.155	4.055	4.148	3.936	4.449	5.042	5.173	4.124	4.69	4.652	4.277	4.014	4.399	4.191	5.302	4.45	4.506	4.627	5.117	5.448	4.347	4.759	4.372	4.809	3.991	3.696	5.29	4.54	4.883	4.451	3.884	3.968	4.177	2.754	3.691	4.194	3.902	4.016	4.346	4.601	4.575	3.724	4.42
AGI_HUM1_OLIGO_A_23_P107942	694460 ^ ZNF473 ^ Zinc finger protein 473 ^ Hs.440553 ^ NM_015428 ^ 25888	0	-0.443	0.182		0.179	-0.434	-0.365	-0.317	-0.2	-0.432	-0.27	-0.195	-0.537	-0.407	-0.62	-0.833	0.052	-0.846	-0.313	-0.51	-0.336	-0.52	-0.51		-0.185	-0.382	-0.503	-0.435	-0.559	-0.774	-1.107	-0.512	-0.009	-0.386	-0.199	-0.143	-0.042			-0.057		0.356	0.128	-0.319	-0.122	-0.364	-0.558	-0.583	-0.576	0.017	-0.373	0.023			-0.436	-0.184	-0.38	-0.273	-0.319	-0.798	-0.098	-0.234	-0.19	-0.061	0.202	0.015			-0.309	-0.501	-0.057	-0.46	-0.477	-0.377	-0.137	-0.076	-0.186	-0.427	-0.582	-0.282	-0.218	-0.119	-0.593	-0.501	-0.394	-0.334	-0.142	0.016	0.124	-0.056
AGI_HUM1_OLIGO_A_23_P107959	696200 ^ NOSIP ^ Nitric oxide synthase interacting protein ^ Hs.7236 ^ NM_015953 ^ 51070	1	0.019	0.384	-0.006	0.536	-0.087	-0.269	0.418	0.254	-0.112	-0.169	0.32	0.358	0.379	-0.065	0.135	0.17	0.293	0.224	0.413	-0.106	-0.207	-0.036	0.262	0.093	0.154	0.147	-0.008	0.348	-0.042	-0.429	-0.078	0.145	-0.046	-0.186	0.126	0.306	0.136	0.395	0.335	0.484	0.445	0.206	0.237	0.194	0.015	-0.079	0.094	0.102	-0.227	0.061	0.194	0.075	0.084	0.185	0.252	0.084	0.112	0.338	0.228	0.461	0.244	0.155	0.558	0.205	-0.037	0.019	0.047	0.179	-0.222	0.105	-0.015	-0.051	0.167	-0.135	0.084	-0.069	0.269	0.285	0.225	-0.195	0.027	-0.035	0.117	-0.062	0.153	-0.128	0.31	-0.042	0.19
AGI_HUM1_OLIGO_A_23_P107963	683306 ^ FUT1 ^ Fucosyltransferase 1 (galactoside 2-alpha-L-fucosyltransferase) ^ Hs.69747 ^ NM_000148 ^ 2523	5	0.768	1.188	1.455	1.976	1.931	2.186	2.113	2.024	1.282	1.501	1.777	0.345	0.536	0.568	1.219	1.796	0.964	1.031	1.313	1.303	1.127	0.942	1.709	1.727	1.407	1.98	1.661	2.121	1.921	1.09	1.333	1.668	1.329	0.921	1.247	1.872	1.92	1.815	1.895	1.718	1.757	1.707	0.638	0.602	1.072	0.712	0.796	1.147	0.643	0.69	2.256	1.354	1.621	1.215	1.85	1.429	1.341	1.858	1.539	2.21	2.205	1.909	1.846	1.691	1.225	1.609		1.423	1.131	1.516	1.551	1.008	0.992	0.782	1.371	1.037	0.944	0.773	1.199	0.371	1.241	0.564	1.106	1.189	1.176	1.304	1.586	0.986	1.328
AGI_HUM1_OLIGO_A_23_P107981	"694522 ^ SULT2B1 ^ Sulfotransferase family, cytosolic, 2B, member 1 ^ Hs.369331 ^ NM_004605 ^ 6820"	36	2.783	3.555	3.274	3.244	3.114	2.929	3.793	3.597	2.943	3.136	4.14	3.063	3.826	3.043	3.752	4.279	3.455	3.542	4.142	3.449	3.443	3.617	4.225	3.428	3.543	4.185	3.291	4.091	3.398	2.691	3.461	3.542	3.192	3.273	4.227	4.065	4.3	4.24	4.154	4.155	3.444	3.215	3.263	2.978	3.185	3.69	4.016	3.55	3.215	3.231	3.808	3.903	4.638	3.306	3.869	4.309	3.297	3.33	3.748	3.949	4.089	3.573	3.548	3.877	3.615	4.113	3.436	4.168	3.45	4.396	3.228	3.298	3.874	2.903	3.357	3.31	3.237	2.992	3.2	2.371	3.872	3.416	2.984	3.387	3.041	3.544	3.362	2.537	3.954
AGI_HUM1_OLIGO_A_23_P107994	688523 ^ FLJ20512 ^ Hypothetical protein FLJ20512 ^ Hs.105606 ^ NM_017854 ^ 54958	0	-0.079	0.252	0.263	0.527	-0.287	0.268	1.005	0.438	-0.422	-0.352	0.169	0.085	0.222	-0.042	0.058	0.018	0.132	0.283	0.135	0.144	0.089	0.136	0.175	-0.212	0.129	0.124	-0.075	0.635	0.234	-0.548	0.11	0.004	0.14	0.15	0.167	-0.034	0.327	0.137	0.368	0.552	0.148	-0.007	0.12	0.138	0.232	0.01	0.257	0.309	-0.036	0.197	0.258	-0.04	0.181	0.375	0.178	-0.029	0.062	-0.163	-0.444	0.616	0.252	0.23	0.414	0.242	0.003	0.16	0.121	0.324	-0.003	0.072	-0.057	0.236	0.442	0.261	0.204	0.35	0.231	-0.033	0.098	-0.012	0.113	0.014	0.298	0.41	0.349	0.237	0.119	-0.21	0.432
AGI_HUM1_OLIGO_A_23_P108028	859752 ^ ZNF146 ^ Zinc finger protein 146 ^ Hs.301819 ^ NM_007145 ^ 7705	8	-0.134	-0.605	-0.062	-0.636	0.576	-0.121	-1.29	-0.597	0.662	-0.258	-0.729	-0.618	-0.483	0.025	-2.093	-0.947	-0.412	-0.497	-0.738	-0.085	-0.258	-0.347	-0.252	-0.255	-0.896	-0.444	0.44	-0.821	-0.023	0.985	-0.153	-0.302	-0.106	-0.576	-1.131	-0.498	-0.578		-0.574	-0.829	-0.354	-0.335	-0.394	-0.425	-0.338	-0.46	-0.67	-0.351	-0.036	-0.338	-0.392	-0.633	-0.673	-0.194	-0.985	-0.503	-0.118	-0.565	-0.069	-0.937	-0.36	-0.068	-0.553	-0.367	-0.5			-0.76	-0.155	-0.395	0.486	-0.232	0.111	-0.317	-0.187	-0.533	-0.338	-0.562	-0.41	-0.207	-0.124	-0.315	-0.271	-0.128	-0.327	-0.363	-0.338	-0.143	-0.484
AGI_HUM1_OLIGO_A_23_P108054	851042 ^ MGC30208 ^ Hypothetical protein MGC30208 ^ Hs.135215 ^ NM_173804 ^ 255043	4	-0.535		-0.32	-0.471	-0.676	-0.219	-0.447	-0.693	-1.141	-0.686	-0.545	-0.747	-0.437	-0.556		-0.537	-1.729	-0.509	-0.669	-0.667	-0.492	-0.461	-0.244	-0.435	-0.15	-0.601	-0.743	-0.451	-0.428	-0.688	-0.691	-0.591	-0.395	-0.395	-0.3	-0.383			-0.406		-0.407	-0.447	-0.5	-0.247	-0.719	-0.268	-0.961	-0.547	-0.497	-0.301	-0.691	-0.396		-0.398	-0.525	-0.544	-0.694	-0.822	-1.329	0.17	-0.362	-0.23	-0.502	-1.069	-0.375			-0.676	-0.413	-0.055	-0.366	-0.202	-0.031	-0.28	-0.108		-0.354	-0.366	-0.218	-0.304	0.285	-0.28	-0.431	-0.117	-0.341	0.08	-0.224	-0.283	-0.133
AGI_HUM1_OLIGO_A_23_P108062	"869031 ^ LGALS7 ^ Lectin, galactoside-binding, soluble, 7 (galectin 7) ^ Hs.99923 ^ NM_002307 ^ 3963"	23	4.989	5.46	5.21	5.654	4.61	4.801	5.138	5.672	3.884	5.172	6.122	5.645	5.762	5.042	7.57	5.698	5.628	6.248	5.863	4.91	5.23	5.135	6.437	5.006	6.13	5.66	5.119	5.037	5.028	3.935	4.937	4.993	4.861	4.499	5.953	5.121	5.838	6.185	5.645	6.151	4.773	4.942	5.409	5.765	5.038	5.228	5.979	5.736	5.415	5.158	5.699	7.181	6.57	4.515	5.549	5.857	4.897	5.028	5.632	5.152	6.534	5.488	5.157	5.168	5.927	6.17	5.834	5.982	4.981	6.245	4.29	5.098	5.546	4.434	5.491	4.952	5.173	5.633	4.869	5.454	5.98	6.191	4.732	4.516	4.772	5.079	5.208	4.852	5.866
AGI_HUM1_OLIGO_A_23_P108103	849625 ^ KIAA1881 ^ KIAA1881 ^ Hs.187449 ^ AK000707 ^ 114782	31	0.694	0.24	0.658	0.467	-0.121	-0.407	0.483	-0.006	0.623	-0.04	-0.057	0.157	0.553	0.589	-0.304	0.184	1.422	0.77	1.621	0.57	0.558	0.616	0.81	1.139	1.242	0.278	0.345	0.797	-0.331	0.065	0.192	0.119	0.173	0.495	-0.384	0.842	1.074	1.298	0.529	-0.087	0.496	0.235	-0.004	-0.273	-0.35	0.233	0.224	-0.591	0.126	0.089	0.089	-0.17	-0.542	-0.408	0.07	0.012	-0.677	-0.58	-0.6	0.212	-0.35	-0.463	-0.438	-0.274	0.184	-0.416	-0.261	0.496	0.614	0.368	0.324	0.085	-0.311	0.133	-0.514	0.56	0.242	0.006	0.012	-0.068	0.146	0.432	0.3	-0.034	0.031	-0.355	0.561	0.09	0.273
AGI_HUM1_OLIGO_A_23_P108135	"689932 ^ AP3D1 ^ Adaptor-related protein complex 3, delta 1 subunit ^ Hs.512815 ^ NM_003938 ^ 8943"	22	-0.585	-0.001	-0.808	-0.154	-0.578	-0.56	0.549	-0.821	-0.579	-0.378	-0.748	-0.431	-0.364	-0.075	-0.846	-0.92	-0.545	-0.559	0.15	-0.438	-0.265	-0.444	-0.559	-0.59	-0.923	-0.383	-0.288	0.976	-0.393	-0.242	-0.713	-0.058	-0.602	-1.007	-0.722	-0.351	-0.389	-0.971	-0.314	-0.386	-0.527	-0.514	-0.225	-0.038	-0.336	-0.477	-0.149	-0.329	-0.477	-0.474	-0.325	-0.952	-0.692	-0.708	-0.37	-0.723	-0.77	-0.512	-0.84	-0.676	-0.596	-0.494	-0.251	-0.663	-0.28	-0.47	-0.088	-0.354	-0.61	-0.756	-0.389	-0.767	-1.192	-1.091	-1.022	-1.008	-0.339	-0.458	-0.766	-0.56	-0.236	-0.255	-0.265	-0.375	-0.374	-0.902	-0.342	-0.072	-0.171
AGI_HUM1_OLIGO_A_23_P108143	697858 ^ GAMT ^ Guanidinoacetate N-methyltransferase ^ Hs.81131 ^ NM_000156 ^ 2593	9	-0.45	0.044	-0.041	-0.373	-1.001	-0.34	-0.067	-0.493	-0.286	-0.107	0.306	0.007	0.019	-0.226	-0.326	-0.574	-0.113	-0.147	-0.153	-0.536	-0.506	0.094	0.074	-0.022	0.295	-0.024	-0.304	0.181	-0.479	-1.047	-0.269	0.041	-0.551	-0.293	0.194	0.269	0.51	0.055	0.098	0.391	0.284	0.153	-0.102	0.161	0.076	0.047	0.132	0.046	-0.092	-0.309	0.099	-0.027	0.037	-0.208	-0.164	-0.259	-0.451	-0.412	-0.633	-0.122	-0.584	-0.586	-0.377	0.007	-0.057	0.054	-0.218	-0.359	-0.556	0.138	-0.536	-0.178	0.03	-0.189	-0.361	-0.093	-0.433	-0.196	-0.346	-0.538	-0.296	0.148	-0.421	-0.292	-0.231	-0.147	-0.086	0.08	0.256
AGI_HUM1_OLIGO_A_23_P10815	683133 ^ PUM1 ^ PRO0611 protein ^ Hs.281707 ^ NM_014676 ^ 9698	40	-0.097	-0.048	-0.134	-0.108	-0.718	-0.342	-0.965	-0.565	-0.189	-0.149	-0.329	-0.229	0.123	0.07	-0.039	0.033	-0.087	-0.032	-0.626	-0.374	-0.365	-0.01	-0.024	-0.176	-0.349	-0.013	0.172	-0.504	-0.106	-0.201	0.098	-0.047	0.089	-0.007	-0.153	0.028	-0.003	0.068	-0.137	-0.301	-0.155	-0.139	-0.411	-0.088	-0.103	-0.2	-0.299	-0.277	-0.157	-0.037	-0.275	0.088	0.226	-0.478	-0.172	-0.171	-0.197	-0.051	-0.039	-0.21	-0.237	-0.165	-0.51	-0.255	-0.085	-0.182	-0.611	-0.351	-0.426	-0.208	-0.341	-0.151	-0.254	-0.185	-0.342	-0.279	-0.182	-0.286	-0.288	-0.434	-0.274	-0.237	-0.237	0.126	-0.25	-0.025	-0.273	-0.129	-0.003
AGI_HUM1_OLIGO_A_23_P108244	690214 ^ COX6B1 ^ Cytochrome c oxidase subunit Vib polypeptide 1 (ubiquitous) ^ Hs.431668 ^ NM_001863 ^ 1340	45	-0.389	0.291	-0.453	0.252	-0.137	0.328	1.268	-0.164	-0.589	-0.174	-0.161	-0.12	0.101	-0.109	0.476	0.263	0.293	0.163	0.833	0.431	0.073	-0.272	0.108	0.617	0.492	0.275	0.164	1.158	0.039	-0.268	-0.294	0.293	-0.335	0.177	0.223	0.067	0.233	-0.087	0.391	0.311	0.159	-0.019	0.502	0.278	0.216	0.187	0.422	0.324	0.12	-0.044	0.087	0.143	-0.004	0.197	0.177	-0.546	-0.153	-0.176	-1.004	0.082	-0.084	-0.186	0.35	0.126	0.251	0.25	-0.055	0.396	0.008	0.355	-0.383	0.054	0.062	-0.205	-0.107	0.041	0.213	0.21	-0.011	0.3	0	-0.243	0.086	-0.001	0.224	-0.129	0.122	-0.029	-0.093
AGI_HUM1_OLIGO_A_23_P108280	"687390 ^ CYP4F12 ^ Cytochrome P450, family 4, subfamily F, polypeptide 12 ^ Hs.131459 ^ NM_023944 ^ 66002"	5	1.91		2.145	2.334	2.893	1.771	1.86	3.573	2.858	2.84	3.148	2.234		2.365		2.602	2.405	2.689	2.88	2.063	2.769	2.352	2.325	2.515	2.166	3.817		3.171	2.759	2.808	2.628	2.825	2.372	2.245	1.751	2.923	3.048	2.756	3.168		2.37	2.311	1.057	1.277	1.722	2.025	2.432		0.935	1.207	1.285	1.877	2.119	2.23	2.659	4.153	1.915	2.774	3.974	2.905	2.573	2.318	2.621	2.379	1.76			2.837	2.673	3.203	2.995	2.245	1.913	1.338	1.939	2.049	1.19	1.104	2.511	0.779	1.722	2.021	1.819	1.54	1.21	1.905	2.366	2.124	2.306
AGI_HUM1_OLIGO_A_23_P108294	682796 ^ PPAP2C ^ Phosphatidic acid phosphatase type 2C ^ Hs.465506 ^ NM_177543 ^ 8612	1	0.947	0.715	1.393	1.198	1.019	0.46	1.451	1.519	1.646	1.403	1.794	1.132	1.8	1.339	0.482	1.227	1.407	1.304	1.427	0.637	1.15	1.836	1.484	1.589	1.515	1.808	1.201	1.843	1.167	1.126	1.389	1.343	1.106	0.816	1.089	1.601	1.495	1.744	1.676	1.34	1.728	1.451	1.026	1.591	1.624	1.09	1.137	1.031	1.44	1.522	1.819	1.616	0.983	1.335	1.385	1.627	1.54	1.537	1.829	2.093	1.664	1.692	2.346	1.254	1.348	1.279	1.277	1.431	1.032	2.055	1.713	1.255	1.516	1.772	1.498	1.78	0.906	1.254	1.071	0.865	1.459	1.569	1.412	1.437	1.311	1.795	1.2	1.767	2.113
AGI_HUM1_OLIGO_A_23_P1083	"690559 ^ GJA4 ^ Gap junction protein, alpha 4, 37kDa (connexin 37) ^ Hs.296310 ^ NM_002060 ^ 2701"	16	3.372	3.307	2.972	3.942	3.948	4.353	4.308	4.87	2.452	4.151	5.171	3.554	3.7	2.832		2.933	2.747	2.29	3.299	2.932	3.785	3.102	2.457					3.05	2.127	2.352	1.045		1.661	1.591	0.961						2.742	1.776	1.512	0.943	1.847	2.041	3.357	1.798	1.202	1.511	2.24	2.537		2.341		4.615	2.258	4.219	5.103	4.038	4.689	3.711	3.834	2.376	2.613			4.185	3.795		2.759	2.395	3.23	1.363	3.267	2.04	1.908	1.483	3.313	0.997	3.071	1.839	2.019	1.973	2.12	1.985	3.893	2.51	2.606
AGI_HUM1_OLIGO_A_23_P108303	"682916 ^ NDUFA7 ^ NADH dehydrogenase (ubiquinone) 1 alpha subcomplex, 7, 14.5kDa ^ Hs.515112 ^ NM_005001 ^ 4701"	29	-0.503	-0.372	-0.587	0.093	-0.118	0.2	0.453	-0.149	-0.524	-0.245	-0.452	-0.55	-0.162	-0.108	-0.229	-0.208	-0.415	-0.271	-0.164	0.065	-0.063	-0.546	-0.393	0.062	-0.123	-0.239	-0.228	0.318	-0.464	-0.201	-0.527	-0.184	-0.621	-0.436	-0.077	-0.443	-0.162	-0.642	-0.208	0.065	-0.091	-0.051	0.109	-0.13	-0.201	-0.145	-0.157	-0.159	-0.239	-0.332	-0.264	-0.185	-0.294	-0.276	-0.327	-0.484	-0.581	-0.363	-0.854	0	-0.242	-0.285	-0.177	-0.304	-0.333	-0.162	0.069	-0.007	-0.225	-0.364	-0.392	-0.371	-0.207	-0.421	-0.586	-0.308	-0.338	-0.4	-0.553	-0.414	-0.157	-0.591	-0.484	-0.551	-0.225	-0.477	-0.278	-0.139	-0.398
AGI_HUM1_OLIGO_A_23_P108326	"697258 ^ NR2F6 ^ Nuclear receptor subfamily 2, group F, member 6 ^ Hs.466148 ^ NM_005234 ^ 2063"	1	-0.086	0.423	0.39	0.497	0.208	0.046	-0.041	1.197	0.458	0.405	1.292	0.243	0.624	-0.013	0.225	1.066	0.541	0.391	0.399	0.194	0.832	0.351	0.928	0.529	0.603	1.153	0.144	0.267	0.37	0.386	0.598	0.681	0.71	0.649	0.711	0.647	0.417	0.744	0.687	0.645	0.759	0.597	0.58	0.455	0.445	0.653	0.762	-0.062	0.364	0.391	0.858	0.756	0.808	0.495	0.717	1.337	0.344	0.647	1.086	0.931	0.445	0.506	0.588	0.556	0.94	0.659		0.95	0.752	0.597	0.579	0.569	0.349	0.06	0.204	0.377	0.572	0.605	0.516	-0.077	0.65	0.356	0.094	0.384	0.071	0.438	0.693	0.462	0.947
AGI_HUM1_OLIGO_A_23_P108331	"693394 ^ SGTA ^ Small glutamine-rich tetratricopeptide repeat (TPR)-containing, alpha ^ Hs.203910 ^ NM_003021 ^ 6449"	9	-0.572	0.141	-0.361	-0.194	-0.7	-0.104	-0.378	-0.386	-0.592	-0.786	-0.371	-0.44	-0.526	-0.647	-0.43	-0.448	-0.51	-0.463	-0.577	-0.383	-0.313	-0.295	-0.202	-0.342	-0.392	-0.555	-0.565	-0.546	-0.429	-0.476	-0.447	-0.317	-0.442	-0.423	-0.148	-0.29	-0.414	-0.243	-0.316	-0.129	-0.221	-0.202	-0.679	-0.664	-0.555	-0.444	-0.507	-0.465	-0.605	-0.76	-0.514	-0.626	-0.508	-0.514	-0.373	-0.48	-0.653	-0.692	-0.567	-0.356	-0.573	-0.374	-0.476	-0.239	-0.353	-0.124	-0.297	-0.37	-0.444	-0.586	-0.7	-0.519	-0.452	-0.664	-0.451	-0.604	-0.782	-0.676	-0.431	-0.771	-0.458	-0.443	-0.6	-0.798	-0.687	-0.574	-0.481	-0.363	-0.333
AGI_HUM1_OLIGO_A_23_P108376	688432 ^ THADA ^ Thyroid adenoma associated ^ Hs.369592 ^ NM_022065 ^ 63892	7	0.23	0.179	-0.071	-0.017	-0.295	-0.594	-0.363	0.034	0.513	0.201	0.886	-0.169	0.17	0.053	-0.522	0.45	0.377	0.084	-0.079	-0.483	-0.077	-0.266	0.168	-0.161	-0.159	-0.189	0.01	-0.44	-0.139	-0.027	0.272	0.112	0.045	-0.022	-0.002	0.303	0.166		0.236	0.133	0.065	-0.062	0.129	0.123	0.09	0.152	-0.262	-0.024	-0.174	0.006	0.307	0.124	0.263	0	-0.157	0.212	0.166	0.133	0.868	-0.002	-0.389	-0.115	-0.123	0.009	-0.255	-0.047		-0.257	-0.228	0.463	0.29	-0.079	-0.125	0.053	0.168	0.225	0.051	0.404	0.309	-0.089	-0.133	0.575	0.011	0.147	-0.318	0.173	-0.038	0.149	0.076
AGI_HUM1_OLIGO_A_23_P10839	681822 ^  ^  ^  ^ NM_001008491 ^ 	10	-0.36	-0.086	-0.484	-0.644	-0.968	-0.953	-0.659	-0.141	-0.938	-0.769	-0.437	-0.917	-1.01	-1.164	-0.959	-0.643	-0.664	-0.415	-0.62	-0.555	-0.472	-0.505	-0.538	-0.666	-0.779	-0.61	-0.743	-0.805	-1.11	-1.241	-0.459	-0.372	-0.673	-0.559	-0.303	-0.766	-0.405	-0.632	-0.605	-0.626	-0.51	-0.423	-0.544	-0.403	-0.707	-0.649	-0.685	-1.032	-0.786	-1	-0.55	-0.331	-0.371	-0.905	-0.42	-0.608	-0.402	-0.224	-0.192	-0.506	-0.608	-0.596	-0.365	-0.459	-0.234	-0.146	-0.582	-0.367	-0.517	-0.464	-0.825	-0.612	-0.868	-0.561	-0.8	-0.364	-0.715	-0.701	-0.734	-0.598	-0.878	-0.441	-0.643	-0.66	-0.296	-0.366	-0.46	-0.37	-0.675
AGI_HUM1_OLIGO_A_23_P108394	690853 ^  ^  ^  ^ THC2352042 ^ 	14	-1.311	-1.608	-1.934	-1.086	-0.683	-0.705	-1.466	-1.528	-0.51	-0.732	-1.359	-1.25	-0.675	-0.154	-1.993	-0.98	-1.476	-1.35	-1.412	-0.671	-0.532	-1.051	-1.062	-0.865	-1.281	-1.006	-0.438	-0.772	-0.964	-0.404	-1.884	-1.602	-1.166	-1.211	-1.274	-1.16	-1.487	-1.473	-1.275	-1.369	-1.262	-1.101	-1.092	-1.399	-1.11	-1.148	-1.066	-1.052	-0.459	-0.603	-0.59	-0.882	-0.69	-1.828	-2.17	-1.776	-1.811	-1.76	-1.664	-1.928	-1.171	-1.161	-1.741	-1.063	-0.784	-1.432	-1.122	-0.884	-0.913	-1.634	-1.507	-1.434	-1.175	-1.824	-1.108	-1.609	-1.192	-1.56	-1.335	-1.67	-0.918	-1.42	-1.309	-1.43	-1.441	-1.472	-1.174	-1.482	-1.142
AGI_HUM1_OLIGO_A_23_P108404	691195 ^ CENTG2 ^ Trinucleotide repeat containing 17 ^ Hs.435039 ^ NM_014914 ^ 116987	5	-0.685	-0.56	-0.144	-0.535	-0.666	-0.456	-0.718	-0.359	-0.31	-0.779	-0.331	-0.231	-0.244	-0.224	-1.729	-0.698	-0.53	-0.334	-0.009	-0.544	-0.464	-0.187	-0.131	-0.575	-0.49	-0.349	-0.28	-0.236	0.18	0.212	0.201	0.186	-0.046	-0.132	-0.023	-0.344	-0.379	0.014	-0.084	-0.102	-0.467	-0.107	-0.566	-0.516	-0.361	-0.41	-0.634	-0.419	-0.547	-0.478	-0.389	-0.443	-0.174	-0.212	-0.306	0.226	-0.402	-0.464	0.052	-0.631	-0.396	-0.276	-0.116	-0.291	-0.11	-0.127		-0.715	-0.512	-0.187	-0.228	-0.077	-0.72	-0.491	-0.588	-0.66	-0.476	-0.412	-0.549	-0.947	-0.402	-0.132	-0.451	-0.295	-0.247	-0.405	-0.228	-0.353	-0.456
AGI_HUM1_OLIGO_A_23_P108415	681989 ^ DARS ^ Aspartyl-tRNA synthetase ^ Hs.503787 ^ NM_001349 ^ 1615	8	-0.268	-0.476	-0.182	-0.196	0.459	0.305	-0.944	-0.115	0.144	-0.341	-0.251	-0.191	-0.112	-0.131	-0.985	-0.722	-0.44	-0.466	-0.808	-0.558	-0.664	-0.285	-0.605	-0.452	-0.629	-0.519	-0.33	-0.949	-0.476	0.203	-0.516	-0.618	0.257	-0.366	-0.584	-0.464	-0.557	-0.859	-0.448	-0.698	-0.399	-0.571	-0.752	-0.534	-0.467	-0.679	-0.754	-0.509	-0.521	-0.562	-0.493	-0.411	-0.56	-0.685	-0.861	-0.213	-0.434	-0.636	0.079	-0.591	-0.37	-0.488	-0.783	-0.413	-0.585	-0.471	-0.683	-0.884	-0.692	-0.837	-0.23	-0.46	-0.543	-0.581	-0.534	-0.606	-0.464	-0.216	-0.208	-0.284	-0.097	-0.214	-0.337	-0.442	-0.242	-0.378	-0.579	-0.453	-0.622
AGI_HUM1_OLIGO_A_23_P108437	687936 ^ C2orf31 ^ Chromosome 2 open reading frame 31 ^ Hs.17631 ^ AK024850 ^ 81561	4	-1.849	-1.319	-1.635	-1.656	-2.067	-1.678	-2.002	-2.566	-2.474	-2.795	-2.636	-1.874	-1.834	-1.778	-1.898	-0.988	-2.022	-2.425	-2.164	-0.867	-1.017	-2.043	-1.874	-1.612	-1.302	-1.744	-1.377	-2.092	-2.077	-2.226	-1.664	-1.63	-1.591	-1.61	-1.567	-1.505	-2.158	-2.09	-2.04	-1.642	-2.076	-1.317	-0.821	-1.011	-1.615	-1	-1.402	-1.03	-1.311	-1.425	-1.856	-1.538	-1.282	-1.36	-1.685	-2.224	-1.533	-2.101	-2.314	-2.029	-1.825	-1.787	-1.85	-1.322	-1.161	-1.594	-2.065	-0.933	-1.021	-1.507	-1.837	-1.446	-1.526	-1.291	-1.581	-1.68	-1.307	-0.925	-1.695	-0.792	-2.074	-1.709	-1.964	-1.606	-1.386	-1.256	-1.535	-1.874	-1.659
AGI_HUM1_OLIGO_A_23_P108501	688696 ^ EPHA4 ^ EPH receptor A4 ^ Hs.371218 ^ NM_004438 ^ 2043	1	1.879	1.78	1.898	2.123	1.024	1.292	2.315	1.785	1.933	2.374	2.464	1.706	2.205	2.104	1.778	1.819	2.32	2.442	2.97	1.778	2.143	1.825	2.165	1.538	1.635	2.044	1.803	2.841	1.929	1.335	1.428	1.732	1.581	1.502	2.002	2.177	2.139	2.228	1.842	2.17	2.084	1.353	1.879	1.484	1.426	1.509	2.148	1.638	1.478	1.933	1.934	1.439	1.974	1.487	2.081	1.84	1.541	2.027	2.073	1.861	1.862	1.889	1.859	1.554	1.97	1.702	1.771	2.226	1.772	1.763	1.558	1.195	1.486	1.61	1.575	1.365	2.148	1.604	1.882	1.193	2.151	1.101	1.197	1.742	1.143	1.289	1.836	1.306	1.761
AGI_HUM1_OLIGO_A_23_P108514	681692 ^ STK16 ^ Serine/threonine kinase 16 ^ Hs.153003 ^ NM_003691 ^ 8576	13	1.303	0.887	1.415	0.706	0.594	0.282	0.754	0.594	0.854	0.263	1.418	0.834	1.139	0.963	0.899	1.278	1.389	1.676	1.5	1.439	1.051	0.75	1.167	0.986	0.967		0.953	0.468	0.253	0.283	0.624	0.289	0.649	1.525	0.349	1.654	1.414	1.419	1.51		0.679	0.598	0.793	0.294	0.42	0.963	0.987	1.083	0.43	0.651	0.352	2.331		0.54	1.351	1.303	1.268	1.167	1.214	1.152	0.362	0.349	0.135	1.029	0.373			1.384	1.151		0.24	0.578	0.245	0.691	1.313	1.24	0.593	0.449	1.226	0.43	0.646	1.004	0.404	1.177	1.39	0.616	1.544	0.448	0.891
AGI_HUM1_OLIGO_A_23_P108522	693373 ^ C2orf17 ^ Chromosome 2 open reading frame 17 ^ Hs.516707 ^ BC064950 ^ 79137	21	0.61	1.072	0.485	0.647	0.672	0.371	0.377	0.814	0.268	0.676	0.59	0.718	0.811	0.865	0.958	0.784	0.486	0.572	0.413	0.685	0.795	0.356	0.544	0.827	0.677	0.575	0.374	0.442	0.654	0.265	0.323	0.591	0.728	0.436	0.404	0.683	0.445	0.593	0.965	0.858	1.088	1.14	0.619	0.753	0.804	0.663	0.666	0.467	0.772	0.686	0.835	0.817	0.828	0.768	0.933	0.804	0.981	1.057	1.252	0.828	0.762	0.745	0.658	1.001	0.807	0.652	0.704	0.796	0.685	0.616	0.411	0.437	0.577	0.684	0.676	0.62	0.59	0.895	0.932	0.661	0.647	0.879	0.784	0.719	0.753	0.767	1.017	0.852	0.47
AGI_HUM1_OLIGO_A_23_P108554	689555 ^ DDX1 ^ DEAD (Asp-Glu-Ala-Asp) box polypeptide 1 ^ Hs.440599 ^ NM_004939 ^ 1653	0	-0.235	-0.309	-0.005	-0.004	-0.673	-0.266	-0.824	-0.291	-0.64	-0.385	-0.313	-0.169	-0.022	-0.256	-0.113	-0.2	-0.108	-0.176	-0.419	-0.195	-0.427	-0.228	-1.009	-0.284	-0.678	0.03	0.1	-0.483	-0.127	-0.603	0.074	0.164	0.042	-0.212	-0.115	-0.341	-0.364	-0.539	-0.083	-0.174	-0.139	-0.17	-0.34	-0.186	-0.298	-0.297	-0.321	-0.195	-0.244	-0.379	-0.388	-0.077	-0.335	-0.298	0.146	-0.055	-0.035	0.087	-0.027	-0.282	-0.297	-0.454	-0.566	-0.167	0.012	-0.083	-0.323	-0.324	-0.324	-0.143	-0.505	-0.085	-0.301	-0.398	-0.543	-0.43	-0.335	-0.11	-0.216	-0.053	-0.225	-0.178	-0.174	-0.087	-0.145	-0.226	-0.28	-0.376	-0.5
AGI_HUM1_OLIGO_A_23_P108574	686017 ^ PRKD3 ^ Protein kinase D3 ^ Hs.173536 ^ NM_005813 ^ 23683	2	-1.516	-1.679	-1.757	-1.531	-1.272	-1.608	-2.169	-2.335	-1.815	-1.782	-2.56	-1.953	-1.592	-1.399	-3.185	-1.837	-2.56	-1.712	-2.236	-1.953	-2.062	-1.462	-2.007	-1.661	-2.106	-1.825	-1.627	-2.056	-1.397	-0.762	-1.635	-1.499	-1.729	-1.937	-2.023	-1.825	-2.479	-1.637	-1.714	-1.452	-2.015	-1.455	-1.37	-1.212	-1.616	-1.106	-2.026	-0.924	-1.503	-1.501	-1.49	-1.179	-1.631	-1.463	-2.121	-2.229	-1.529	-1.863	-1.612	-2.012	-1.674	-1.55	-1.834	-1.651	-1.797	-1.77		-2.419	-1.94	-2.002	-1.452	-1.699	-1.21	-1.244	-1.005	-1.128	-1.41	-1.394	-1.275	-0.837	-1.2	-1.301	-1.411	-1.181	-1.105	-1.273	-1.593	-1.668	-1.187
AGI_HUM1_OLIGO_A_23_P10858	869583 ^ KIAA0692 ^ KIAA0692 protein ^ Hs.524874 ^ AK024061 ^ 23141	8	-0.005	-0.15	0.469	0.096	0.547	0	-0.298	-0.047	0.295	-0.041	0.329	-0.17	-0.239	0.23	-0.959	0.287	-0.307	-0.003	0.067	0.123	-0.04	-0.271	0.076	0.047	-0.268	0.254	0.365	-0.244	0.49	0.719	0.152	0.038	0.07	-0.015	-0.1	-0.04			-0.115		-0.05	0.038	-0.042	-0.413	-0.145	-0.196	-0.429	-0.128	-0.249	-0.168	-0.068	0.093		0.158	-0.117	0.195	0.333	0.111	0.271	0.392	0.101	0.226	-0.1	-0.016	0.102			-0.149	0.131	0.259	0.096	0.099	0.07	-0.323	0.048	-0.105	-0.025	-0.261	0.083	-0.183	-0.172	-0.179	-0.09	0.359	-0.004	0.096	-0.132	0.031	-0.501
AGI_HUM1_OLIGO_A_23_P108604	691564 ^ MAP4K4 ^ Mitogen-activated protein kinase kinase kinase kinase 4 ^ Hs.431550 ^ NM_145686 ^ 9448	3	-0.402	0.061	-0.269	-0.554	-0.036	-0.504	-0.512	-0.713	-0.447	-0.822	-0.575	-0.63	-1.057	-0.901	-0.396	-1.224	-0.801	-0.892	-0.67	-0.86	-1.005	-0.533	-0.285	-0.94	-0.891	-1.129	-0.918	-1.197	-1.532	-0.556	-0.83	-0.763	-0.896	-1.174	-1.332	-1.287	-1.394	-1.072	-0.678	-0.923	-0.411	-0.146	-0.721	-1.001	-0.683	-0.687	-0.858	-0.914	-1.009	-1.117	-1.025	-0.977	-0.905	-1.128	-1.021	-1.309	-0.7	-0.879	-0.703	-0.908	-0.501	-0.47	-0.273	-0.904	-0.535	-0.786	-0.867	-1.077	-1.023	-0.808	-0.763	-0.651	-0.677	-0.635	-0.788	-0.829	-0.363	-0.788	-0.659	-0.687	-0.939	-0.591	-0.66	-0.553	-0.696	-1.139	-0.77	-0.381	-1.08
AGI_HUM1_OLIGO_A_23_P108641	696627 ^ FLJ14668 ^ Hypothetical protein FLJ14668 ^ Hs.516077 ^ NM_032822 ^ 84908	8	-1.301	-1.106	-0.875	-0.525	-0.801	-1.114	-1.363	-1.253	-1.334	-1.088	-1.271	-1.306	-1.195	-1.16	-1.347	-1.007	-1.296	-1.388	-1.283	-0.878	-0.991	-1.237	-1.385	-0.754	-0.933	-1.357	-1.449	-1.308	-0.97	-0.947	-1.293	-0.975	-1.003	-1.068	-1.037	-1.236	-1.326	-1.103	-1.153	-1.1	-0.944	-0.713	-1.231	-1.246	-1.309	-1.284	-1.291	-1.094	-0.92	-1.015	-1.226	-0.835	-1.012	-1.127	-1.055	-1.071	-0.924	-0.846	-1.008	-0.98	-0.846	-1.04	-1.037	-1	-0.853	-0.844	-1.072	-1.133	-0.91	-1.068	-0.999	-1.149	-1.236	-1.374	-1.161	-1.191	-1.295	-1.399	-1.213	-1.399	-1.264	-1.076	-1.082	-0.757	-0.964	-1.2	-1.197	-1.138	-1.186
AGI_HUM1_OLIGO_A_23_P108657	688979 ^ WDSAM1 ^ WD repeat and SAM domain containing 1 ^ Hs.20848 ^ NM_152528 ^ 151525	0	-0.67	-0.661	-1.033	-0.652	-0.427	-0.319	-0.741	-0.752	0.279	-0.042	-0.313	-0.479	0.253	0.019		-0.27	-1.327	-0.519	-1.026	0.087	-0.136	0.021		-0.095	-0.037	-0.254	0.06	-0.477	0.638	0.354	0.203	0.01		-0.078	0.139	0.179			-0.271		-0.756	-0.596	0.045	-0.08	-0.093	-0.156	-0.361	-0.043	-0.094	-0.035	-0.199	0.586		0.204	0.026	0.066	0.248	0.589	0.452	-0.359	-0.058	-0.019	-0.36	-0.487	-0.288			-0.189	-0.049	-0.677	-0.344	-0.587	0.186	0.049	0.185	0.011	-0.243	-0.301	-0.524	-0.336		-0.207	-0.07	-0.025	0.062	-0.232	-0.254	-0.415	
AGI_HUM1_OLIGO_A_23_P108662	695475 ^ GCS1 ^ Glucosidase I ^ Hs.516119 ^ NM_006302 ^ 7841	13	0.536	0.533	0.552	0.553	-0.048	0.435	0.499	0.315	-0.287	0.135	-0.064	0.319	0.275	0.092	0.799	0.655	0.45	0.46	0.569	0.493	0.447	0.497	0.639	0.736	0.342	0.425	-0.024	0.452	0.094	-0.209	0.083	0.145	0.295	0.37	0.534	0.787	0.367	0.593	0.542	0.197	0.708	0.479	-0.117	-0.093	0.609	0.711	0.43	-0.196	0.099	-0.25	0.173	0.662	0.73	0.602	0.445	0.145	0.523	0.138	-0.305	0.641	0.347	0.387	0.556	0.094	0.587	0.181	-0.129	0.586	0.515	0.73	-0.071	0.503	0.021	0.501	-0.034	0.521	-0.226	-0.276	0.085	-0.12	0.461	0.48	0.648	0.59	0.481	0.591	0.77	0.559	0.647
AGI_HUM1_OLIGO_A_23_P108673	857072 ^ FLJ13391 ^ Hypothetical protein FLJ13391 ^ Hs.302346 ^ NM_032181 ^ 84141	29	-1.474	-1.34	-1.275	-1.117	-1.474	-1.37	1.336	-1.563	-1.429	-1.688	-1.483	-1.906	-0.964	-0.736	-0.035	-1.052	-1.93	-0.741	-1.555	-0.923	-0.727	-1.449	-0.987	-0.54	-0.633	-1.076	-0.878	-0.942	-1.343	-1.569	-1.696	-1.539	-0.716	-1.904	-1.369	-0.575			-0.867		-1.409	-1.49	-1.391	-1.214	-1.433	-0.989	-0.364	-0.944	-0.611	-0.794	-1.091	-1.036	-1.895	-1.26	-1.871	-1.992	-1.426	-1.52	-2.095	-1.318	-1.051	-0.958	-0.896	-0.622	-0.339			-0.835	-0.651	-1.427	-1.754	-1.753	-0.922	-1.324	-1.366	-1.596	-1.119	-0.749	-0.877	-0.394	-1.565	-0.891	-1.612	-1.518	-1.087	-1.374	-1.493	-1.477	-1.137
AGI_HUM1_OLIGO_A_23_P10870	691494 ^ TMEM15 ^ Transmembrane protein 15 ^ Hs.531563 ^ NM_014908 ^ 22845	16	0.13	0.602	0.162	0.587	0.061	0.244	0.144	0.355	0.274	0.403	0.404	0.398	0.46	0.312	-0.587	0.515	-0.008	0.197	0.059	0.065	0.189	0.129	0.249	-0.023	-0.118	0.287	-0.044	0.205	0.265	0.079	0.136	0.144	0.14	-0.161	-0.182	0.23	-0.045	0.327	0.341	0.044	0.136	0.146	0.202	0.162	0.296	0.14	0.176	0.052	0.052	0.292	0.466	0.293	0.438	0.267	0.46	0.303	0.459	0.445	0.251	0.594	0.679	0.648	0.631	0.279	0.331	0.462		0.343	0.189	0.379	0.353	0.33	0.457	0.187	0.263	0.101	0.428	0.466	0.429	-0.013	0.605	0.336	0.188	0.373	0.15	0.218	0.523	-0.026	0.267
AGI_HUM1_OLIGO_A_23_P108708	680938 ^ LOC51255 ^ Hypothetical protein LOC51255 ^ Hs.11156 ^ NM_016494 ^ 51255	45	-0.399	-0.018	-0.345	-0.02	-0.718	-0.477	0.267	-0.195	-0.797	-0.445	-0.595	-0.387	-0.169	-0.487	-0.346	-0.452	-0.168	-0.33	0.016	-0.046	-0.364	-0.38	-0.589	-0.357	-0.158	-0.157	-0.207	0.257	-0.28	-1.02	-0.465	-0.253	-0.576	-0.331	-0.407	-0.232	-0.28	-0.559	-0.329	-0.206	-0.101	-0.187	0	-0.315	-0.33	-0.425	-0.234	-0.417	-0.309	-0.031	-0.306	-0.464	-0.416	-0.132	-0.118	-0.501	-0.365	-0.301	-0.838	-0.324	-0.246		-0.111	-0.273	-0.18	-0.082	-0.312	-0.137	-0.276	-0.398	-0.744	-0.465	-0.092	-0.457	-0.342	-0.481	-0.148	-0.313	-0.409	0.027	-0.474	-0.261	-0.185	-0.167	0.022	-0.452	-0.321	-0.334	-0.338
AGI_HUM1_OLIGO_A_23_P108751	684153 ^ FHL2 ^ Four and a half LIM domains 2 ^ Hs.443687 ^ NM_201555 ^ 2274	0	0.287	0.436	1.22	1.08	-0.181	-0.276	-0.127	0.051	-0.689	-0.214	-0.444	0.701	0.453	0.392	0.075	0.243	0.141	0.144	0.544	0.153	0.043	0.194	0.32	-0.304	-0.451	-0.161	-0.358	-0.105	-0.15	-0.207	-0.327	-0.012	0.143	-0.106	0.007	-0.203	-0.424	-0.12	-0.073	-0.231	0.47	0.374	0.084	0.102	-0.109	-0.331	-0.193	-0.236	0.081	0.074	0.086	0.28	0.381	0.09	0.27	0.087	0.176	0.323	0.247	0.484	0.547	0.488	0.681	0.305	0.334	0.406	-0.023	-0.066	0.152	0.312	-0.216	-0.073	0.336	0.38	0.093	-0.015	0.09	0.053	0.469	0.069	-0.212	0.452	0.127	-0.034	0.43	0.043	0.057	0.552	0.214
AGI_HUM1_OLIGO_A_23_P108761	683027 ^  ^  ^  ^ ENST00000289382 ^ 	2	-0.978	-1.048	-0.682	-0.657	-0.786	-0.684	-0.942	-1.075	-0.778	-1.001	-1.021	-1.278	-1.142	-0.938	-2.039	-0.885	-0.387	-0.86	-1.092	-0.698	-0.796	-1.038	-0.782	-1.002	-0.929	-1.2	-0.908	-1.273	-0.904	-0.625	-1.044	-1.142	-0.712	-1.235	-1.022	-0.894	-1.306	-1.025	-0.884	-0.933	-0.793	-0.908	-0.872	-0.952	-1.085	-0.759	-0.993	-1.141	-0.889	-0.914	-0.949	-1.021	-1.043	-1.034	-1.236	-1.244	-0.897	-1.18	-1.069	-0.849	-0.957	-0.779	-0.838	-1.009	-1.239	-0.924		-1.108	-1.161	-0.814	-0.873	-0.946	-0.734	-0.901	-1.021	-0.75	-0.693	-0.852	-0.845	-0.804	-0.663	-0.968	-0.969	-0.691	-0.947	-0.865	-0.97	-1.017	-0.765
AGI_HUM1_OLIGO_A_23_P108785	689383 ^ ACTR3 ^ ARP3 actin-related protein 3 homolog (yeast) ^ Hs.433512 ^ NM_005721 ^ 10096	0	0.515	-0.064	0.567	0.141	0.307	0.228	-0.454	0.088	0.499	0.439	0.383	0.141	0.13	0.221	0.231	-0.033	0.24	0.459	-0.085	-0.18	-0.243	0.218	0.175	-0.02	-0.225	0.046	0.33	-0.447	-0.023	0.291	-0.043	-0.104	-0.049	-0.037	0.194	0.167	0.081	0.2	-0.108	-0.192	0.432	-0.037	0.175	0.105	0.203	-0.013	-0.075	0.321	0.056	-0.086	0.141	0.539	0.392	-0.315	-0.289	-0.295	-0.093	-0.131	0.139	0.057	0.157	0.213	-0.08	0.213	-0.046	0.135	0.571	-0.32	-0.286	0.031	-0.085	-0.169	0.441	0.164	0.216	-0.106	0.078	0.097	0.146	0.108	0.319	0.027	-0.088	0.162	-0.05	-0.113	0.178	0.438	0.533
AGI_HUM1_OLIGO_A_23_P108823	696110 ^ OSBPL6 ^ Oxysterol binding protein-like 6 ^ Hs.318775 ^ NM_032523 ^ 114880	13	1.386	0.618	1.518	1.715	1.38	1.479	1.404	1.519	2.067	2.374	2.29	1.19	1.921	1.716	1.214	1.979	2.166	1.982	1.963	1.055	1.079	1.282	1.81	1.394	1.078	1.648	1.546	1.304	1.374	1.054	1.46	1.505	1.17	0.831	0.908	1.818	1.685	1.42	1.644	1.206	1.933	1.622	1.422	1.547	1.644	1.237	1.534	1.64	1.097	1.592	1.866	1.843	1.773	1.243	1.492	1.218	1.276	1.591	1.198	1.801	1.407	1.398	1.547	1.003	1	0.561	1.26	1.375	1.058	2.98	1.846	1.871	1.664	1.521	1.485	1.653	1.487	1.441	1.57	0.993	1.707	1.824	1.332	1.698	1.117	1.601	1.516	1.67	1.588
AGI_HUM1_OLIGO_A_23_P108835	694195 ^ YPEL5 ^ Yippee-like 5 (Drosophila) ^ Hs.515890 ^ NM_016061 ^ 51646	8	1.437	1.296	1.244	1.059	1.258	1.538	0.811	1.2	1.394	1.464	1.297	1.274	1.504	1.461	1.188	1.682	1.187	1.282	0.95	1.246	1.091	1.311	0.745	1.351	0.918	1.555	1.698	1.139	1.654	1.629	1.494	1.796	1.658	1.737	1.891	1.136	0.821	0.969	1.087	1.127	1.124	1.565	1.054	1.397	1.353	1.005	1.273	1.705	1.256	1.263	1.14	1.955	1.649	1.471	1.518	1.529	1.602	1.669	1.656	1.476	1.689	1.472	1.102	1.287	1.592	1.424	1.286	1.322	1.254	1.397	1.344	1.382	1.275	0.981	1.237	1.172	1.144	1.458	0.961	0.636	1.187	1.462	1.318	1.485	1.53	1.475	1.278	1.356	1.026
AGI_HUM1_OLIGO_A_23_P108842	696845 ^ DUSP2 ^ Dual specificity phosphatase 2 ^ Hs.1183 ^ NM_004418 ^ 1844	1	0.269	1.156	0.059	1.158	0.405	0.564	1.428	0.899	0.137	0.228	0.744	0.432	0.717	0.259	0.319	1.066	0.622	0.543	1.209	0.487	0.563	0.207	2.564	1.769	1.508	1.185	0.706	1.376	0.699	0.531	0.592	1.136	0.882	0.499	0.501	1.134	1.188	1.293	1.243	1.196	1.281	0.782	0.774	0.61	0.744	0.557	0.731	0.574	0.761	0.534	0.782	0.502	0.494	1.104	1.301	1.304	1.001	1.004	1.18	1.489	0.963	1.012	1.533	1.454	1.447	1.484	1.145	0.858	0.577	1.253	1.277	0.485	0.936	0.318	0.694	0.643	1.073	0.676	1.233	0.08	0.68	0.645	0.86	1.19	1.016	0.624	1.355	0.624	0.71
AGI_HUM1_OLIGO_A_23_P108871	685111 ^ ZC3HDC8 ^ Zinc finger CCCH type domain containing 8 ^ Hs.418416 ^ NM_032494 ^ 84524	0	-0.546	-0.829	-0.704	-0.532	-0.203	-0.605	-0.742	-0.549	-0.26	-0.347	-0.766	-1.01	-0.458	-0.554	-1.231	-0.367	-0.775	-0.811	-0.878	-0.495	-0.637	-0.544	-0.372	-0.595	-0.732	-0.584	-0.624	-0.7	-0.465	-0.575	-0.592	-0.604	-0.48	-0.57	-0.576	-0.433	-0.597	-0.432	-0.646	-0.688	-0.467	-0.336	-0.627	-0.578	-0.632	-0.747	-0.666	-0.547	-0.597	-0.513	-0.391	-0.614	-0.552	-1.123	-1.043	-1.027	-0.98	-0.886	-1.07	-0.557	-0.397	-0.585	-0.604	-0.473	-0.784	-0.443	-0.92	-0.75	-0.735	-0.333	-0.141	-0.361	-0.603	-0.466	-0.656	-0.492	-0.7	-0.824	-0.713	-0.337	-0.503	-0.905	-0.656	-0.637	-0.57	-0.52	-0.612	-0.628	0.014
AGI_HUM1_OLIGO_A_23_P108948	682368 ^ FLJ10116 ^ Whn-dependent transcript 2 ^ Hs.79741 ^ NM_018000 ^ 55686	18	0.119	0.017	0.302	0.414	-0.593	0.054	0.448	0.202	-0.471	0.268	-0.151	-0.031	0.367	0.069	-0.202	0.432	0.686	0.902	0.716	0.386	0.122	0.809	0.545	0.287	0.279	1.28	1.295	1.561	1.571	0.711	0.661	0.683	0.808	0.87	0.944	0.762	0.857	1.078	0.575	0.158	0.701	0.84	0.167	0.078	0.257	0.214	0.515	0.224	0.219	0.681	0.893	0.878	0.714	1.054	1.171	0.599	0.67	0.566	-0.019	0.541	0.639	0.377	0.448	0.698	0.556	0.232	0.3	0.216	-0.001	0.367	0.93	0.255	0.518	0.488	0.6	0.669	0.177	0.373	-0.136	-0.288	0.155	0.094	0.915	0.942	1.037	0.678	0.323	0.229	0.759
AGI_HUM1_OLIGO_A_23_P108994	862019 ^ RPN2 ^ Ribophorin II ^ Hs.370895 ^ NM_002951 ^ 6185	7	-0.655	-0.362	-1.068	-1.046	-1.108	-1.16	-0.971	-0.724	-0.834	-1.101	-1.043	-0.764	-0.851	-0.938	-1.143	-0.98	-0.93	-1.201	-1.017	-1.115	-1.007	-1.194	-0.94	-1.215	-1.569	-1.286	-1.408	-1.304	-1.261	-1.145	-1.04	-1.045	-0.743	-1.294	-1.167	-1.092	-1.225	-0.86	-0.92	-0.84	-0.747	-0.738	-1.255	-1.175	-1.123	-1.114	-1.177	-1.546	-1.183	-1.342	-1.102	-0.98	-0.852	-1.087	-0.967	-0.702	-0.295	-0.288	-0.079	-0.942	-0.664	-0.783	-0.543	-0.635	-0.798	-0.783	-1.307	-1.042	-0.856	-1.204	-1.108	-1.024	-1.336	-1.184	-0.771	-1.366	-1.305	-0.851	-1.028	-1.377	-0.905	-1.108	-1.286	-1.452	-1.563	-1.216	-1.173	-0.649	-0.96
AGI_HUM1_OLIGO_A_23_P109017	"868570 ^ SFRS6 ^ Splicing factor, arginine/serine-rich 6 ^ Hs.6891 ^ NM_006275 ^ 6431"	0	-1.035	-1.078	0.217	-0.496	-1.488	-1.134	-0.449	-0.44	-1.024	-0.642	-0.348	-1.415	-1.84	-1.7	-2.111	-1.573	-0.838	-0.618	-0.697	-1.179	-1.127	-0.731	-1.722	-0.191	-0.053	-0.429	-0.495	-1.33	-1.234	-1.755	-0.486	-0.921	-1.203	-0.416	-0.403	-0.179			-0.406		-0.788	-1.125	0.227	-0.283	-0.43	-0.132	-0.39	-0.522	-0.748	-0.04	-0.155	-0.378	-0.575	-0.806	-0.739	-0.2	-0.986	-0.901	-0.697	-0.944	-1.518	-1.233	-1.439	-0.601	-0.602			-1.816	-1.279	-1.612	-1.898	-1.308	-1.335	-0.632	-1.305	-0.769	-0.406	-0.393	-0.182	-0.351	-0.237	-0.196		0.029	-0.083	0	-0.215	-0.167	-0.321
AGI_HUM1_OLIGO_A_23_P10902	697704 ^ FRZB ^ Frizzled-related protein ^ Hs.128453 ^ NM_001463 ^ 2487	5	4.583	4.856	3.979	5.117	3.902	3.864	4.078	4.288	5.175	6.423	6.512	4.934	6.308	5.866	5.164	6.195	4.422	4.343	4.979	4.933	5.528	4.479	4.244	3.788	5.068	7.409	6.259	6.652	5.729	5.527	5.275	5.33	5.086	4.055	3.943	5.176	4.237	4.219	6.384	5.153	5.162	5.958	3.391	3.086	4.328	4.199	5.496	4.555	4.067	4.502	4.557	4.699	5.194	4.911	5.993	7.044	4.701	6.578	6.494	5.099	5.339	4.398	4.486	5.733	6.261	4.568	5.171	6.151	5.431	5.927	6.076	4.542	4.255	2.404	4.77	4.479	3.47	3.65	4.172	1.378	3.637	3.569	4.131	3.407	2.924	3.451	5.143	5.006	4.07
AGI_HUM1_OLIGO_A_23_P109026	"869179 ^ KCNK15 ^ Potassium channel, subfamily K, member 15 ^ Hs.528664 ^ NM_022358 ^ 60598"	9	0.364	0.094	0.285	-0.131	-1.017	-0.43	-0.185	0.049	-0.879	-0.642	-0.105	-0.253	-0.196	-0.399	0.333	0.238	0.336	0.332	0.44	0.121	0.003	0.332	0.267	-0.128	0.513	0	-0.173	-0.012	-0.386	-1.06	0.158	-0.271	0.142	0.128	0.238	0.642	1.028	0.52	0.182	0.909	0.005	-0.238	-0.171	-0.307	-0.259	0.288	0.165	-0.383	-0.305	-0.533	-0.209	0.338	0.329	-0.256	0.163	-0.353	-0.305	-0.398	-0.634	0.361	-0.33	-0.179	-0.333	-0.163	0.068	0.405	0.335	-0.051	-0.071	0.317	-0.853	0.055	-0.379	0.092	-0.071	0.473	-0.135	-0.481	-0.104	-0.626	-0.032	0.587	-0.292	0.244	0.184	0.038	0.287	-0.191	0.308
AGI_HUM1_OLIGO_A_23_P109034	"682437 ^ SDC4 ^ Syndecan 4 (amphiglycan, ryudocan) ^ Hs.252189 ^ NM_002999 ^ 6385"	40	1.32	1.143	1.452	0.928	1.119	0.554	0.049	0.981	1.727	1.421	1.89	1.45	2.049	1.604	1.76	1.899	1.704	1.555	1.523	0.86	1.122	1.596	1.96	2.047	1.919	1.961	1.326	0.828	1.386	1.809	1.77	1.887	1.866	1.803	2.429	2.039	2.053	1.881	1.733	1.737	1.721	1.635	0.821	1.639	1.851	1.663	1.274	1.754	1.79	1.062	1.481	1.612	1.835	1.306	1.549	2.324	1.446	1.346	2.396	1.79	1.145	0.948	1.471	1.951	1.73	1.515	1.823	1.05	1.351	2.222	1.66	1.807	1.226	1.643	1.643	2.073	0.748	1.566	1.549	0.687	1.065	1.969	1.442	1.489	1.318	2.111	1.444	2.033	2.167
AGI_HUM1_OLIGO_A_23_P109072	686262 ^ SALL4 ^ Sal-like 4 (Drosophila) ^ Hs.517113 ^ NM_020436 ^ 57167	17	-2.447	-2.146	-2.336	-2.168	-3.344	-2.664	-2.848	-2.614	-3.989	-3.771	-3.362	-3.523	-3.148	-3.141	-3.656	-2.968	-3.21	-2.607	-2.356	-2.912	-3.129	-2.53	-2.621	-2.432	-2.698	-3.121	-3.24	-2.936	-3.855	-3.894	-2.904	-2.338	-2.397	-2.885	-2.853	-3.18	-2.8	-2.374	-2.917	-2.912	-2.388	-2.201	-2.331	-1.995	-2.995	-2.664	-3.477	-2.727	-2.389	-2.51	-2.569	-2.593	-3.276	-3.196	-3.428	-3.66	-3.059	-3.612	-4.387	-2.703	-3.657	-2.879	-3.073	-3.207	-2.253	-2.976	-2.761	-3.433	-3.382	-3.327	-3.893	-2.654	-2.925	-2.07	-2.722	-2.059	-2.519	-2.083	-2.847	-1.548	-2.23	-2.191	-3.015	-2.588	-2.849	-2.239	-3.364	-2.178	-2.726
AGI_HUM1_OLIGO_A_23_P109122	690030 ^ KIAA1442 ^ KIAA1442 protein ^ Hs.471955 ^ BC054347 ^ 57593	9	1.417	1.585	1.919	1.216	0.137	1.049	2.028	2.537	0.566	1.078	2.172	1.477	1.626	1.015	2.305	1.481	1.767	1.845	1.727	0.731	1.345	1.949	2.045	1.549	1.663	2.082	0.708	1.441	0.97	-0.053	1.202	0.685	1.555	1.292		2.048	2.198	2.696	1.657	2.267	1.517	1.416	0.978	1.153	1.098	1.295	2.206	0.589		1.27	1.532	1.821	1.892	0.885	1.963	1.859	0.736	1.298	1.339	2.098	1.287	1.329	1.517		1.544	1.546	1.342	1.782	1.205	1.941	0.742	1.525	0.672	1.184	0.941	1.258	0.975	1.165	1.198	0.623	1.414	1.592	0.805	1.178	1.058	1.488	1.673	1.314	2.05
AGI_HUM1_OLIGO_A_23_P109133	"690430 ^ AVP ^ Arginine vasopressin (neurophysin II, antidiuretic hormone, diabetes insipidus, neurohypophyseal) ^ Hs.89648 ^ NM_000490 ^ 551"	5	1.07	1.917	1.403	1.113	0.126		3.086	3.771	0.389		2.447	1.653	1.616	0.991		1.823	1.358	1.832	3.33	-0.605	1.196	1.73	2.211	1.794	1.717	2.645	0.685	3.045	1.228	0.103	1.361	1.421	1.669	1.531	2.182	1.598	1.75	2.555	2.026	1.994	2.043	1.647	0.972	1.169	0.889	1.107	2.042	0.797	0.886	1.251	1.742	1.858	2.488	0.851		2.87	0.653			2.25	1.615	1.115	2.056	0.785	1.55	0.823	0.333	2.021	0.685	1.559	1.031	1.738	0.047	0.971	0.876	1.706	1.118	1.31	0.592	0.618	1.418	1.428	0.772	1.392	1.223	1.289	1.835	1.329	2.362
AGI_HUM1_OLIGO_A_23_P109143	"692320 ^ PRNP ^ Prion protein (p27-30) (Creutzfeld-Jakob disease, Gerstmann-Strausler-Scheinker syndrome, fatal familial insomnia) ^ Hs.472010 ^ NM_000311 ^ 5621"	2	0.55	0.62	0.53	0.41	0.89	0.75	0.26	0.08	1.03	0.66	0.32	0.34	0.43	0.59	-0.01	0.64	0.25	0.46	0.37	0.53	0.42	0.61	0.34	0.2	0.06	0.47	0.81	0.62	0.63	1.22	0.43	0.53	0.53	0.46	0.47	0.36	0.28	0.59	0.53	0.47	0.5	0.58	0.21	0.38	0.52	0.21	0.06	0.62	0.79	0.35	0.44	0.88	0.96	0.61	0.27	0.52	0.45	0.33	0.36	0.66	0.7	0.61	0.6	0.62	0.68	0.8	0.27	0.32	0.48	0.68	0.84	0.52	0.82	0.43	0.43	0.37	0.2	0.48	0.46	0.07	0.39	0.6	0.55	0.58	0.55	0.52	0.56	0.59	0.62
AGI_HUM1_OLIGO_A_23_P109171	"681068 ^ BFSP1 ^ Beaded filament structural protein 1, filensin ^ Hs.129702 ^ NM_001195 ^ 631"	0	-0.399	-0.206	0.543	0.504	-0.185	0.061	-0.317	-0.083	-0.994	-0.635	-0.817	0.446	-0.549	-0.397	0.25	0.125	-0.114	-0.082	-0.303	-0.275	-0.115	-0.501	-0.06	-0.627	-0.463	-0.655	-0.288	-0.654	-0.463	-1.265	-0.924	-0.572	-0.233	-0.231	0.184	-0.767	-1.105		0.119		0.224	0.187	-0.163	-0.412	-0.482	-0.078	-0.141	0.253	-0.415	-0.09	0.089	-0.101		-0.398	-0.179	-0.325	-0.172	0.035	-0.343	0.701	0.182	0.345	0.138	0.085	0.181	-0.183		-0.198	-0.201	0.124	-0.591	-0.617	-0.01	-0.271	-0.081	-0.128	-0.304	-0.023	0.216	-0.129	-0.528	0.275	-0.149	0.33	-0.106	-0.267	-0.622	-0.356	-0.913
AGI_HUM1_OLIGO_A_23_P109201	685459 ^ C20orf3 ^ Chromosome 20 open reading frame 3 ^ Hs.472330 ^ NM_020531 ^ 57136	11	-0.284	0.421	-1.396	-0.409	0.126	0.26	0.282	0.767	-0.602	-0.05	-0.016	0.383	0.531	0.385	1.795	1.795	-0.83	-0.928	-1.171	1.603	1.511	-0.183	-0.1	0.539	0.524	0.556	0.343	0.216	-0.484	-0.751	0.006	0.37	-0.688	1.229	1.388	-0.921	-1.166	-1.128	-0.162	-0.117	-0.79	-0.755	1.514	-0.607	-0.825	1.088	1.258	0.107	0.459	0.484	-0.456	0.17	0.583	0.277	0.641	0.508	-0.207	-0.206	-0.162	-0.422	-0.607	-0.694	-0.758	0.65	1.377	0.842	-0.051	1.607	1.483	-0.126	-0.951	0.081	-0.826	-0.896	-0.499	-0.7	0.48	0.243	-0.151	-0.241	-0.495	-0.817	-0.854	-0.939	-0.706	-1.013	0.748	-0.445	-0.113
AGI_HUM1_OLIGO_A_23_P109235	"694570 ^ RALY ^ RNA binding protein (autoantigenic, hnRNP-associated with lethal yellow) ^ Hs.136947 ^ NM_016732 ^ 22913"	10	0.077	0.703	0.433	0.417	0.553	-0.295	0.181	0.548	0.619	-0.048	0.637	0.316	0.289	0.136	-0.819	0.544	0.286	0.335	0.282	-0.2	0.168	0.185	0.832	0.448	0.32	0.335	-0.155	-0.098	-0.309	0.382	0.233	0.709	0.263	0.216	0.306	0.544	0.475	0.711	0.658	0.546	0.342	0.494	0.207	0.376	0.54	0.586	0.141	-0.226	0.368	0.093	0.577	0.003	0.418	0.429	0.138	0.879	0.512	0.108	1.043	0.581	0.159	0.364	0.589	0.607	0.29	0.683	-0.014	0.131	0.286	0.474	0.593	0.169	0.49	0.265	0.325	0.514	0.465	0.5	0.41	-0.178	0.362	0.605	0.375	0.205	0.083	0.356	0.134	0.411	0.936
AGI_HUM1_OLIGO_A_23_P109254	"697650 ^ RNPC2 ^ RNA-binding region (RNP1, RRM) containing 2 ^ Hs.282901 ^ NM_184244 ^ 9584"	8	-0.684	-1.002	-0.741	-0.568	-0.451	-0.705	-1.233	-0.679	-0.323	-0.731	-0.842	-0.795	-0.955	-0.859	-1.319	-1.127	-1.057	-0.844	-1.383	-0.659	-0.918	-0.687	-0.764	-0.46	-0.7	-1.021	-0.605	-1.431	-1.232	-0.802	-0.971	-1.108	-0.797	-0.95	-1.435	-1.056	-0.975	-0.884	-1.037	-1.4	-0.686	-1.003	-0.989	-1.205	-1.257	-1.001	-1	-1.27	-0.814	-0.795	-0.996	-0.734	-1.223	-1.298	-1.169	-0.814	-1.241	-1.191	-0.743	-0.798	-1.029	-0.777	-1.169	-0.915	-0.668	-1.56	-1.15	-0.873	-0.956	-0.958	-0.95	-0.928	-0.934	-0.845	-0.775	-0.869	-1.087	-1.096	-0.735	-1.064	-0.862	-0.906	-0.841	-0.937	-1.054	-1.115	-0.774	-0.57	-0.867
AGI_HUM1_OLIGO_A_23_P109269	"684567 ^ LAMA5 ^ Laminin, alpha 5 ^ Hs.473256 ^ NM_005560 ^ 3911"	1	-0.081	0.363	0.574	0.771	-0.089	-0.553	0.384	0.484	0.717	0.52	1.423	0.36	0.615	0.205	-0.181	0.883	0.899	0.853	1.264	-0.2	0.383	0.632	1.319	0.895	0.875	0.954	0.359	0.727	0.089	0.304	0.215	0.867	0.276	0.059	0.436	1.322	1.235	1.074	0.859	0.783	1.165	0.98	0.23	0.252	0.432	0.883	0.827	0.134	0.629	0.52	0.396	1.04	0.997	0.336	0.489	0.9	0.401	0.39	0.963	1.244	-0.034	0.203	0.791	0.625	1.048	0.739		0.429	0.258	0.942	0.592	0.199	0.66	0.601	0.696	1.072	0.432		0.713	-0.254	0.653	1.17	0.414	0.345	0.068	0.692	0.817	1.232	0.982
AGI_HUM1_OLIGO_A_23_P109322	697477 ^ PCP4 ^ Purkinje cell protein 4 ^ Hs.80296 ^ NM_006198 ^ 5121	18	0.159	-0.547	0.022	-0.998	-2.829	-2.341	-1.781	-2.288	0.32	0.693	0.81	-0.386	0.26	0.155	2.079	1.794	-0.371	0.045	0.127	-0.057	-0.077	1.056	-0.204	-0.451	-0.319	-0.387	-0.213	0.132	-0.047	-0.698	-0.057	-0.234	0.021	0.758	0.616	0.359	0.392	-0.41	-1.123	-0.854	0.815	0.886	0.729	0.681	0.807	0.029	0.231	0.525	1.188	1.351	0.609	0.227	1.669	0.177	0.52	0.075	0.581	0.866	0.348	0.215	0.085	0.134	0.253	-0.099	-0.348	0.48	-0.05	-0.055	-0.069	0.713	0.17	0.846	0.418	0.616	0.876	0.624	0.281	0.747	1.241	0.327	0.631	1.988	0.358	-0.496	-0.859	0.466	1.033	1.333	0.948
AGI_HUM1_OLIGO_A_23_P109333	681458 ^ C21orf33 ^ Chromosome 21 open reading frame 33 ^ Hs.413482 ^ NM_004649 ^ 8209	11	-0.261	0.094	-0.678	-0.347	0.006	0.298	-0.306	-0.061	-0.216	0.06	-0.09	-0.131	0.006	-0.009	0.358	0.517	-0.124	-0.144	-0.216	0.51	0.543	-0.078	0.01	0.292	0.114	0.117	0.165	-0.177	-0.047	-0.118	-0.225	-0.258	-0.531	0.304	0.506	-0.269	-0.336	-0.085	-0.292	-0.263	-0.19	-0.179	0.649	-0.343	-0.283	0.43	0.521	0.118	-0.143	-0.129	-0.164	-0.183	-0.186	-0.136	-0.261	0.052	-0.31	-0.237	-0.22	-0.324	-0.423	-0.301	-0.504	-0.078	0.023	-0.173	-0.306	0.66	0.432	-0.018	-0.491	-0.169	-0.356	-0.433	-0.275	-0.717	-0.143	-0.322	-0.175	-0.239	-0.002	-0.355	-0.5	-0.284	-0.558	-0.477	0.169	-0.077	-0.365
AGI_HUM1_OLIGO_A_23_P109345	695819 ^ PTTG1IP ^ Pituitary tumor-transforming 1 interacting protein ^ Hs.474010 ^ NM_004339 ^ 754	12	-0.602	0.179	-1.047	-0.724	-0.838	-0.475	-0.883	-0.639	-1.068	-1.279	-0.853	-1.22	-1.343	-1.398	-0.689	-1.072	-1.116	-1.064	-1.365	-1.038	-1.162	-0.676	-1.061	-0.919	-1.505	-1.208	-1.171	-1.128	-1.158	-1.003	-1.068	-0.66	-1.072	-0.931	-0.832	-1.296	-1.118	-1.352	-1.418	-1.298	-0.812	-0.969	-1.318	-1.227	-1.199	-0.902	-0.946	-0.739	-1.018	-1.445	-1.271	-0.842	-0.714	-1.233	-1.171	-1.075	-1.018	-1.183	-0.917	-0.949	-0.897	-0.853	-0.624	-0.903	-0.532	-0.802	-1.057	-1.152	-1.009	-1.095	-1.188	-0.963	-0.712	-1.048	-0.856	-1.275	-1.419	-1.236	-0.99	-1.457	-1.375	-1.183	-0.968	-0.894	-0.721	-1.056	-0.856	-0.788	-1.137
AGI_HUM1_OLIGO_A_23_P109420	686304 ^ LOC96610 ^ Hypothetical protein similar to KIAA0187 gene product ^ Hs.449601 ^ NM_080926 ^ 96610	7	-0.178	-0.058	0.096	0.084	0.31	-0.129	-0.364	-0.149	0.049	-0.595	-0.688	-0.603	-0.688	-0.778	-1.522	-0.408	-0.664	-0.344	-0.729	-0.158	-0.361	-0.33	-0.39	-0.175	-0.12	-0.485	-0.433	-0.659	-0.713	-0.24	0.098	-0.069	-0.029	0.294	0.155	-0.345	-0.449	-0.167	-0.096	-0.072	-0.486	-0.295	-0.148	-0.521	-0.283	-0.201	-0.51	-0.023	-0.648	-0.647	-0.697	-0.127	0.001	-0.345	-0.463	-0.04	-0.279	-0.444	-0.319	-0.156	0.16	0.207	0.115	-0.046	-0.098	-0.217	-0.599	-0.428	-0.188	-0.782	0.016	-0.205	-0.238	-0.416	-0.18	-0.471	-0.139	-0.291	-0.249	-0.488	-0.198	-0.354	-0.32	-0.273	-0.118	-0.165	-0.391	-0.322	-0.062
AGI_HUM1_OLIGO_A_23_P109427	685053 ^ GSTT2 ^ Glutathione S-transferase theta 2 ^ Hs.1581 ^ NM_000854 ^ 2953	0	0.75	0.303	0.241	0.7	1.137	1.607	1.802	1.383	0.644	1.164	1.13	0.117	0.308	0.427	-1.766	-1.743	-1.046	-0.825	-0.56	-0.607	-0.454	1.737	1.807	1.617	1.811	1.943	1.976	2.193	3.034	2.939	1.641	1.439	1.85	-0.56	-0.491	1.98	1.958	1.369	1.149	1.139	-0.122	-0.369	1.622	1.229	1.381	1.772	1.802	1.691	1.681	2.119	1.521	-0.352		2.501	3.091	2.677	2.281	2.518	2.233	-0.779	-0.736	-0.805	-0.757	2.621	2.352	2.696	0.934	-0.773	-0.523	-0.355	-0.351	-0.564	0.85	0.672	0.725	1.042	2.1	1.823	2.145	1.988	2.403	-0.416	-0.243	-0.224	-0.239	-0.236	1.486	1.407	1.481
AGI_HUM1_OLIGO_A_23_P109436	692410 ^ ADORA2A ^ Adenosine A2a receptor ^ Hs.197029 ^ NM_000675 ^ 135	48	0.002	0.259	-0.311	-1.107	-1.172	-1.125	-1.557	-0.63	-1.683	-1.371	-0.738	-1.171		-1.12	-1.153	-0.779	-1.078	-0.545	-1.108	-0.224	-0.996	-0.723	-0.538	-0.976	-0.242			-1.429	-1.121	-1.43	-0.817	-1.072	-0.16	-0.264	-0.646	-0.507		-0.758	-0.892		-0.795	-0.973	-1.253	-1.219	-0.962	-0.701	-0.882	-0.852	-0.648	-1.101	-0.786	-0.196		-1.02	-0.966	-0.363	-0.872	-1.032	-0.341	-0.502	-0.731	-0.554	-1.094	-1.185	-1.271			-0.978	-0.933	-0.86	-1.486	-0.435	-0.694	-0.956	-0.462	-0.804	-1.035		-0.775	-1.131		-0.741	-1.052	-0.313	-0.269	-0.409	-0.547	-0.876	-0.82
AGI_HUM1_OLIGO_A_23_P109442	852820 ^ HPS4 ^ Hermansky-Pudlak syndrome 4 ^ Hs.474436 ^ NM_022081 ^ 89781	2	0.521	0.121	0.2	0.66	1.428	0.834	0.656	0.588	0.884	0.78	0.247	0.203	0.35	0.743	-0.729	0.423	0.445	0.439	0.594	0.468	0.443	0.264	0.405	0.988	0.513	0.288	0.214	0.418	0.508	1.124	0.311	0.37	0.46	0.47	-0.022	0.57	0.236	0.725	0.566	0.13	0.553	0.781	0.095	0.316	0.527	0.008	0.131	0.233	0.409	0.227	0.436	0.593	0.57	0.472	0.471	0.819	0.47	0.357	0.444	0.809	0.66	0.518	0.45	0.411	0.193	0.253	-0.243	0.225	0.506	0.48	1.135	0.475	0.446	0.373	0.46	0.45	0.474	0.176	0.474	0.203	0.614	0.036	0.511	0.182	0.877	0.541	0.307	0.526	0.262
AGI_HUM1_OLIGO_A_23_P109446	848329 ^ HPS4 ^ Hermansky-Pudlak syndrome 4 ^ Hs.474436 ^ NM_022081 ^ 89781	7	0.535	0.271	0.63	0.619	0.709	0.277	0.407	0.749	0.789	0.571	0.929	0.303	0.444	0.175	-0.752	0.34	0.526	0.582	0.765	0.31	0.341	0.482	0.638	0.988	0.94	0.451	0.298	0.15	0.451	0.452	0.661	0.48	0.57	0.4	0.303	0.677	0.586	0.631	0.853	0.41	0.758	0.644	-0.033	0.144	0.48	0.301	0.299	0.029	0.341	-0.149	0.341	0.418	0.356	0.743	0.456	1.015	0.571	0.306	0.633	0.844	0.389	0.317	0.455	0.68	0.381	0.13	-0.026	0.263	0.264	0.779	1.122	0.747	0.564	0.385	0.604	0.461	-0.104	0.278	0.628	-0.202	0.537	0.449	0.454	0.502	0.681	0.8	0.438	0.588	0.12
AGI_HUM1_OLIGO_A_23_P109452	849871 ^ CHEK2 ^ CHK2 checkpoint homolog (S. pombe) ^ Hs.291363 ^ NM_001005735 ^ 11200	4	-1.275	-1.426	-1.74	-1.208	-1.619	-1.604	-1.54	-1.646	-1.655	-1.493	-1.391	-1.946	-1.577	-1.551	-2.396	-1.429	-1.498	-1.176	-1.075	-1.468	-1.496	-1.428	-1.032	-1.177	-1.655	-1.718	-1.648	-1.854	-1.578	-1.921	-1.794	-1.87	-1.863	-1.633		-1.451	-1.597	-1.334	-1.829	-1.702	-1.352	-1.491	-1.163	-1.264	-1.554	-1.202	-1.65	-1.031	-1.353	-1.263	-1.352	-0.976	-1.216	-1.819	-1.046	-2.098	-1.506	-1.533	-1.765	-1.435	-1.297	-1.323	-1.295	-1.608	-1.548		-0.87	-1.68	-1.597	-1.696	-1.754	-1.76	-1.157	-1.525	-1.28	-1.316	-0.931	-1.252	-1.049	-1.071	-1.171	-1.026	-1.701	-1.063	-1.484	-1.196	-1.64	-1.563	-1.516
AGI_HUM1_OLIGO_A_23_P109470	867276 ^ C22orf19 ^ Chromosome 22 open reading frame 19 ^ Hs.75361 ^ NM_001002878 ^ 8563	7	-0.227	0.144	0.076	-0.222	-0.235	-0.302	-0.578	0.344	0.166	-0.506	0.019	-0.29	-0.371	-0.304	-1.004	-0.282	-0.647	-0.711	0.155	-0.702	-0.272	-0.49		-0.445	-0.418	-0.262	-0.777	-0.886	-0.499	0.221	-0.094	-0.356	-0.427	-0.3		-0.139			-0.023		-0.243	-0.18	-0.553	-0.133	-0.126	0.154	-0.568	-0.065	-0.175	-0.773	0.095	-0.119		-0.158	-0.164	0.824	-0.231	-0.307	0.637	-0.08	-0.45	-0.44	0.058	0.065	-0.292			-0.339	-0.312	-0.192	0.026	0.001	0.05	-0.096	-0.001		-0.292	-0.292	0.307	-0.483	0.068	0.523	-0.303	-0.254	-0.519	0.002	-0.417	-0.267	
AGI_HUM1_OLIGO_A_23_P109547	692688 ^ FLJ20232 ^ Hypothetical protein FLJ20232 ^ Hs.148677 ^ NM_019008 ^ 54471	7	-0.022	0.039	-0.036	0.089	0.042	0.307	-0.098	0.038	0.197	-0.126	-0.019	-0.45	-0.166	-0.295	-0.884	-0.165	-0.352	-0.176	-0.345	-0.313	-0.248	-0.403	-0.045	-0.257	-0.238	-0.072	-0.125	-0.318	-0.274	0.138	-0.215	-0.046	0.162	-0.465	-0.25	-0.039			-0.21	0.27	0.241	0.175	-0.365	-0.468	-0.275	-0.027	-0.38	0.246	-0.057	-0.513	-0.191	-0.069	-0.421	-0.256	-0.42	-0.29	0.013	-0.118	0.024	-0.119	0.072	-0.047	-0.022	0.036	-0.288	-0.106		-0.182	-0.183	-0.162	0.081	-0.085	-0.1	-0.286	0.125	0.043	-0.386	-0.13	-0.066	-0.34	-0.375	-0.186	-0.258	-0.263	-0.152	0.012	0.09	0.142	-0.096
AGI_HUM1_OLIGO_A_23_P109593	686898 ^ C22orf4 ^ Chromosome 22 open reading frame 4 ^ Hs.435044 ^ NM_014346 ^ 25771	10	0.746	1.195	1.001	0.999	0.77	0.534	0.651	1.447	0.906	0.688	1.425	0.89	0.771	0.516	0.254	0.913	0.982	0.783	1.02	0.191	0.693	0.83	0.685	0.804	0.954	1.097	0.346	0.734	0.326	0.805	0.739	0.916	0.817	0.861	0.469	0.986	0.75	0.747	1.096	1.122	0.97	0.993	0.815	0.88	0.662	0.772	0.923	0.34	0.668	0.84	0.863	0.7	0.653	0.838	0.827	1.517	0.782	0.964	1.595	0.924	0.629	0.707	1.183	1.07	1.066	0.907		0.669	0.436	1.1	1.022	0.768	0.818	0.724	0.784	0.731	0.875	1.101	0.722	0.21	0.975	0.846	0.672	0.507	0.839	0.63	0.543	0.89	0.656
AGI_HUM1_OLIGO_A_23_P109606	691268 ^ SBF1 ^ SET binding factor 1 ^ Hs.280202 ^ NM_002972 ^ 6305	10	0.524	0.805	1.205	0.462	1.019	0.602	0.113	1.35	0.92	0.238	1.573	0.282	0.103	0.173	-0.101	0.765	0.711	0.83	0.821	0.193	0.485	0.846	1.049	0.86	0.681	0.945	0.678	0.264	0.282	1.023	0.755	0.861	0.908	0.712	0.835	1.035	1.099	1.133	0.947	0.894	0.872	0.907	0.363	0.367	0.423	0.964	0.523	0.346	0.449	0.378	0.577	0.711	0.658	0.363	0.642	1.69	0.419	0.411	1.806	1.182	0.527	0.875	0.903	0.981	0.785	0.883		0.253	0.35	1.069	1.056	0.611	0.887	0.525	0.679	0.858	0.722	0.616	1.038	0.115	0.954	0.617	0.38	0.898	0.677	0.651	0.782	0.574	1.001
AGI_HUM1_OLIGO_A_23_P109636	696908 ^ LRIG1 ^ Leucine-rich repeats and immunoglobulin-like domains 1 ^ Hs.518055 ^ NM_015541 ^ 26018	0	1.179	0.815	0.041	0.508	0.085	0.015	0.306	0.653	0.875	1.172	1.277	0.654	1.184	0.849	1.396	1.172	0.792	0.968	0.889	0.787	0.723	1.059	0.837	0.76	0.887	0.867	0.883	0.433	0.717	-0.003	0.794	0.762	0.374	0.25	0.34	0.726	0.673	0.392	0.623	0.684	0.53	0.437	1.005	0.644	0.624	0.553	0.847	0.952	0.799	1.123	0.794	1.281	0.616	0.765	1.018	0.581	0.741	0.981	1.015	0.064	0.223	0.343	0.372	0.701	1.12	0.453	0.88	0.89	0.724	1.002	0.506	0.788	0.689	0.629	0.819	0.734	0.413	0.438	0.522	0.673	0.643	0.351	0.422	0.371	0.339	0.399	0.684	1.204	0.986
AGI_HUM1_OLIGO_A_23_P109643	689009 ^ ABTB1 ^ Ankyrin repeat and BTB (POZ) domain containing 1 ^ Hs.107812 ^ NM_172027 ^ 80325	44	0.902	1.379	1.419	0.962	1.371	1.243	2.078	1.988	1.177	1.36	1.683	1.195	1.254	1.079	1.174	1.588	1.588	1.533	2.039	0.449	0.838	1.388	1.179	1.601	1.202	1.578	1.115	1.688	0.871	0.952	0.898	0.978	0.656	0.687	0.781	1.492	1.51	1.402	1.188	1.076	1.237	1.425	0.879	0.676	1.2	1.547	1.549	1.782	0.88	0.987	1.117	1.317	1.852	1.214	1.176	1.379	1.334	1.066	1.371	1.932	1.231	1.22	1.957	0.746	1.376	1.188	1.579	1.095	0.73	1.657	1.247	0.769	1.301	1.062	1.425	1.292	1.058	0.966	1.49	0.621	1.447	1.382	1.22	1.136	0.647	1.006	1.541	1.131	1.322
AGI_HUM1_OLIGO_A_23_P109655	697059 ^ TMEM22 ^ Transmembrane protein 22 ^ Hs.477692 ^ NM_025246 ^ 80723	3	-0.928	-1.199	-1.036	-0.76	-0.217	-0.193	-0.234	-0.366	-1.214	-0.859	-1.524	-1.653	-1.844	-1.593	-1.432	-1.534	-1.487	-1.046	-1.499	-1.443	-1.836	-0.995	-1.399	-1.775	-2.213	-1.622	-1.328	-1.548	-1.053	-1.4	-0.896	-0.942	-1.351	-1.161	-0.99	-1.304	-1.787		-1.159		-1.366	-1.174	-1.109	-0.74	-1.35	-1.042	-1.572	-0.858	-0.697	-0.483	-0.824	-1.087	-1.302	-1.388	-1.941	-1.941	-1.027	-1.461	-1.616	-1.449	-0.742	-0.727	-0.811	-1.455	-0.932			-2.018	-1.717	-1.137	-1.137	-0.8	-0.826	-0.793	-0.893	-0.954	-1.029	-1.283	-0.754	-0.97	-0.918	-0.587	-1.138	-0.998	-0.823	-0.961	-0.953	-0.612	-1.06
AGI_HUM1_OLIGO_A_23_P109677	853414 ^  ^  ^  ^ ENST00000240820 ^ 	35	-0.796	-0.954	-0.601	-0.983	-0.333	-0.798	-0.873	-0.476	-0.369	-1.016	-0.588	-0.724	-0.928	-0.578	-0.941	-1.044	-0.766	-0.647	-1.165	-0.331	-0.69	-0.551	-0.79	-1.278	-0.642	-0.547	-0.533	-1.159	-0.41	-0.657	-0.7	-0.884	-0.397	-0.851	-0.776	-0.915	-0.5	-0.825	-1.209	-0.248	-0.888	-0.856	-0.062	-0.392	-0.357	-0.525	-0.8	-0.214	-0.355	0.113	-0.108	-1.091	-1.354	-0.258	-0.987	-0.787	-0.111	-0.754	-0.296	-0.78	-0.414	-0.398	-0.725	-0.494	-0.665	-0.267	0.14	-0.804	-0.497	-1.069	-0.537	-0.834	-0.159	-0.354	-0.041	-0.447	0.046	-0.346	0.033	-0.061	-0.626	-0.609	-0.247	-0.512	-0.753	-0.32	-1.467	-0.99	-0.843
AGI_HUM1_OLIGO_A_23_P109682	694452 ^ AZI2 ^ 5-azacytidine induced 2 ^ Hs.444724 ^ NM_022461 ^ 64343	20	0.289	0.279	0.303	0.622	1.346	1.169	0.711	0.317	0.794	0.682	0.124	-0.099	0.057	0.39	-0.184	0.749	0.245	0.23	0.237	0.719	0.709	0.45	0.192	0.89	0.722	0.283	0.527	0.5	0.546	1.061	0.216	0.81	0.242	0.977	1.154	0.561	0.186	0.238	0.14	0.164	0.417	0.443	0.77	0.464	0.715	0.487	0.576	0.838	0.585	0.462	0.158	0.849	0.927	0.481	0.136	0.104	0.298	0.239	-0.124	0.39	0.786	0.481	0.39	0.389	0.595	0.138	0.7	0.674	0.696	0.498	0.597	0.297	0.469	0.503	0.274	0.685	0.406	0.213	0	0.211	0.445	0.25	0.349	0.364	0.405	0.185	0.614	0.475	0.492
AGI_HUM1_OLIGO_A_23_P109733	688583 ^ LOC152185 ^ Hypothetical protein AY099107 ^ Hs.477144 ^ NM_144718 ^ 152185	19	-0.973	-1.227	-1.177	-1.142	-1.212	-1.247	-1.685	-1.621	-0.997	-0.684	-0.82	-1.574	-0.662	-0.823	-1.44	-0.436	-1.225	-0.885	-1.452	-0.801	-0.789	-0.876	-0.87	-0.764	-0.854	-0.802	-0.446	-1.285	-0.819	-0.877	-0.688	-1.005	-1.071	-0.798	-0.999	-0.755	-0.783		-1.179	-1.097	-0.931	-0.885	-1.11	-0.904	-0.89	-1.006	-1.337	-0.46	-0.458	-0.724	-0.939	-0.717		-0.896	-0.742	-1.167	-1.156	-1.049	-1.503	-1.054	-1.216	-1.097	-1.564	-0.828	-0.449	-1.078		-1.25	-0.897	-0.701	-1.076	-1.212	-0.604	-0.607	-0.784	-0.52	-1.193	-1.207	-0.783	-0.819	-1.323	-0.932	-1.137	-0.673	-0.685	-0.818	-1.045	-0.795	-1.029
AGI_HUM1_OLIGO_A_23_P109768	691075 ^ RNF7 ^ Ring finger protein 7 ^ Hs.134623 ^ NM_014245 ^ 9616	26	0.169	-0.215	-0.042	0.007	0.083	-0.276	-0.173	-0.127	0.204	0.194	0.092	-0.104	0.108	0.048	0.027	0.098	0.184	0.215	-0.112	0.148	-0.139	0.249	0.075	0.125	0.164	0.071	0.318	-0.167	0.194	0.132	0.249	0.268	0.192	0.018	-0.103	0.08	0.169	0.281	0.173	0.187	0.382	0.393	-0.008	0.175	0.201	-0.245	-0.18	0.024	0.235	0.337	0.172	0.234	0.184	0.372	0.321	0.197	0.217	0.283	0.371	0.227	0.196	0.12	-0.052	0.266	0.191	0.451	0.201	0.001	0.081	0.15	0.296	0.187	0.188	0.205	0.23	0.194	0.32	0.352	-0.05	0.15	0.053	0.011	0.361	0.156	0.591	0.253	-0.125	0.213	0.146
AGI_HUM1_OLIGO_A_23_P109774	697302 ^ ZBTB11 ^ Zinc finger and BTB domain containing 11 ^ Hs.301956 ^ NM_014415 ^ 27107	6	0.04	-0.274	-0.482	-0.183	-0.432	-0.197	-1.073	-0.409	-0.285	-0.016	0.14	-0.75	-0.436	-0.2	-1.394	-0.018	-0.779	-0.388	-0.623	-0.286	-0.429	0.01	0.158	0.323	-0.159	-0.285	-0.001	-0.313	-0.156	-0.365	-0.093	0.008	-0.133	0.028	0.007	0.035	-0.254	0.082	-0.181	-0.301	-0.115	-0.224	-0.479	-0.149	-0.233	-0.1	-0.549	-0.241	-0.158	-0.267	-0.32	0.255	0.06	-0.456	-0.423	-0.316	-0.249	-0.374	-0.234	0.069	-0.203	-0.03	-0.338	-0.308	0.039	-0.643	-0.479	-0.402	-0.185	0.1	-0.246	-0.194	-0.205	-0.163	-0.242	0.018	-0.38	-0.225	-0.431	-0.321	-0.202	-0.109	-0.179	-0.254	-0.268	0.032	-0.188	-0.081	0.186
AGI_HUM1_OLIGO_A_23_P10980	868511 ^ LPHN3 ^ Latrophilin 3 ^ Hs.411097 ^ NM_015236 ^ 23284	11	3.651	4.13		3.149					3.837	4.141	4.104	3.569		3.784	4.012	5.649	2.252	2.026	2.598	4.743	5.763	3.497	2.419	4.174	3.698			3.457	2.825	2.681	3.808	4.146	2.729	4.475	4.131	2.269		2.676	4.428	3.556	3.675	2.61	3.405	1.301	2.302	3.262	4.822	2.241	2.135	2.853	2.79	2.87	4.541	3.029	3.746	4.845	2.415	3.585	4.368	3.253	3.671	3.207	3.06	4.361	3.864	3.794		4.725	5.052	4.375	3.627	3.069	2.344	1.814	2.444	2.274	3.013	1.492	2.968	0.261		0.88	2.125	1.85	1.295		4.286	3.016	2.051
AGI_HUM1_OLIGO_A_23_P109821	"843118 ^ TADA3L ^ Transcriptional adaptor 3 (NGG1 homolog, yeast)-like ^ Hs.386390 ^ NM_006354 ^ 10474"	16	0.249	0.371	0.295	0.333	0.686	0.468	0.182	0.37	0.274	0.302	0.317	0.341	0.176	0.218	0.152	0.278	0.396	0.56	0.539	-0.06	0.127	0.303	0.323	0.369	-0.131	0.093	-0.211	0.07	0.06	0.505	0.033	0.022	0.081	-0.043	0.144	0.365	0.232	0.394	0.321	0.026	0.507	0.252	0.103	0.266	0.208	0.285	0.227	0.152	-0.067	-0.029	0.302	0.414	0.42	-0.133	0.257	0.283	0.083	0.117	0.142	0.167	0.188	0.237	0.309	0.164	0.306	0.247	0.17	0.049	0.162	0.518	0.269	0.06	0.36	0.243	0.236	0.127	0.211	0.17	0.213	-0.041	0.195	0.302	0.084	0.34	0.26	0.182	0.126	0.484	0.346
AGI_HUM1_OLIGO_A_23_P109864	688286 ^ GHSR ^ Growth hormone secretagogue receptor ^ Hs.248115 ^ NM_004122 ^ 2693	13	0.5		0.752		0.136	0.122	0.602		0.324	0.509	0.754	0.322	0.896	0.43	0.74	0.958	0.753	0.94	1.588	0.664	0.616	0.77	0.758	0.828	1.095		0.763	0.823	0.189	0.226	0.3		0.275	0.469	0.456	1.581	1.521	1.061	1.057		0.835	0.633	0.208	0.054	0.158	0.498	0.618	0.25	0.468	0.208	0.097			0.425	1.125			0.609			0.307	0.297	0.094	0.488				0.543	0.607		0.019	0.302	0.172	0.321	0.32	0.655	-0.155	0.118	0.506	-0.142	0.45	0.827	0.491	0.616	0.591	0.469	1.243		0.656
AGI_HUM1_OLIGO_A_23_P10987	695035 ^  ^  ^  ^ A_23_P10987 ^ 	20	0.332	0.644	0.117	0.585	0.774	0.933	0.386	0.151	0.605	0.681	0.174	0.266	0.593	0.788	-0.14	1.045	0.323	0.748	0.546	1.117	1.036	0.28	0.437	0.623	0.443	0.847	1.09	1.098	1.062	1.147	0.509	0.63	0.832	1.078	1.018	0.691	0.51	0.874	0.57	0.787	0.604	0.558	0.783	0.405	0.714	0.604	0.655	0.748	0.541	0.644	0.575	0.39	0.757	1.058	0.984	0.793	0.901	1.057	0.65	0.621	0.954	0.618	0.8	1.021	0.585	0.747		0.843	1.053	0.446	0.98	0.63	0.386	0.261	0.755	0.295	0.766	0.54	0.716	0.299	0.696	0.815	0.795	0.925	0.591	0.762	0.396	0.177	0.144
AGI_HUM1_OLIGO_A_23_P109877	696421 ^ PRO2730 ^ Hypothetical protein PRO2730 ^ Hs.194110 ^ NM_025222 ^ 80335	7	0.939	1.219	0.791	0.775	0.902	0.412	0.564	0.903	1.423	0.591	0.769	0.843	0.88	0.833	-0.812	0.322	0.67	0.777	0.777	0.215	0.527	0.356	0.883	0.391	0.405	0.534	0.813	0.518	0.59	0.889	0.566	0.695	0.719	0.449	0.277	0.611	0.618	0.481	0.84	0.668	0.574	0.633	0.582	0.775	0.902	0.66	0.577	0.455	0.242	0.249	0.311	0.763	0.346	0.654	0.323	1.15	0.488	0.421	1.143	0.618	0.756	0.59	0.714	0.48	0.518	0.429		0.482	0.62	0.506	0.806	0.58	0.533	0.686	0.671	0.68	0.875	0.565	0.694	0.038	0.823	0.759	0.636	0.536	0.792	0.6	0.705	0.779	0.707
AGI_HUM1_OLIGO_A_23_P109881	695369 ^ ITIH4 ^ Inter-alpha (globulin) inhibitor H4 (plasma Kallikrein-sensitive glycoprotein) ^ Hs.518000 ^ NM_002218 ^ 3700	34	0.606		0.296	0.329	1.184	1.57	1.385	1.38	0.486	0.8	0.844	0.194	0.245	0.215		0.598	0.138	0.668	0.687	0.905	0.878	0.362	0.507	1.408	1.485		0.267	0.645	0.827	0.601	0.55	0.189	0.807	0.601	0.741	0.868	0.841	1.371	0.735	0.888	1.438	0.933	0.17	0.07	0.403	0.808	1.076	0.415	0.373	0.01	-0.333	0.621	0.672	0.685	1.043	0.728	0.241	0.354	0.161	1.036	0.405	0.171	0.338	0.638	1.001	1.046		1.106	0.931	0.964	0.865	0.484	0.72	0.515	0.402	0.656	0.496	0.589	1.058	0.119	1.15	0.937	1.322	0.96	1.053	1.321	1.328	0.786	0.903
AGI_HUM1_OLIGO_A_23_P109895	"866402 ^ SLC26A6 ^ Solute carrier family 26, member 6 ^ Hs.436194 ^ NM_022911 ^ 65010"	9	-1.284	-0.828	-0.675	-0.995	-1.614	-1.589	-1.192	-0.867	-1.644	-1.566	-0.97	-1.396	-1.163	-1.198	-2.019	-1.082	-1.309	-1.134	-1.584	-0.778	-0.847	-1.136	-1.01	-0.404	-0.795	-1.46	-1.276	-1.505	-1.44	-1.932	-1.129	-1.061	-1.043	-0.771	-1.165	-0.937	-0.904	-0.891	-0.887	-0.92	-0.82	-0.857	-1.123	-1.525	-1.551	-1.046	-1.003	-1.716	-1.109	-1.395	-1.244	-0.795	-1.139	-1.357	-1.209	-1.24	-1.486	-1.352	-1.498	-0.965	-1.306	-1.295	-1.32	-1.276	-0.894	-1.029	-1.004	-0.824	-0.92	-1.465	-1.699	-1.223	-1.291	-1.182	-1.492	-1.116	-1.363	-1.275	-1.223	-1.368	-0.933	-1.294	-1.411	-1.549	-1.281	-1.127	-0.996	-1.006	-1.354
AGI_HUM1_OLIGO_A_23_P109907	850787 ^ ILDR1 ^ Immunoglobulin-like domain containing receptor 1 ^ Hs.98484 ^ NM_175924 ^ 286676	31	0.115	-0.457	-0.234	-0.405	-0.646	-1.28	-0.666	-0.741	0.009	-0.726	-0.533	-0.671	-0.433	-0.232	-0.551	-0.692	0.626	0.002	0.71	-0.218	-0.213	0.019	0.129	0.668	0.791	-0.834	-0.706	-0.376	-1.337	-0.601	-0.561	-0.842	-0.763	-0.47	-1.436	0.08	0.238	0.223	-0.527	-1.458	-0.342	-0.771	-0.609	-0.932	-1.364	-0.287	-0.397	-1.423	-0.616	-0.96	-0.77	-0.751	-1.186	-1.469	-1.017	-0.646	-1.549	-1.392	-0.923	-0.927	-1.615	-1.257	-0.964	-0.797	-0.261	-0.937	-1.065	-0.468	-0.214	-0.528	-0.097	-0.586	-1.006	-0.833	-1.193	-0.814	-0.818	-0.455	-0.737	-0.936	-0.605	-0.411	-0.162	-0.965	-1.016	-1.333	-0.367	-0.344	-0.711
AGI_HUM1_OLIGO_A_23_P109928	682470 ^ p44S10 ^ Proteasome regulatory particle subunit p44S10 ^ Hs.152536 ^ NM_014814 ^ 9861	26	-1.288	-1.151	-0.884	-1.02	-1.354	-1.236	-1.866	-1.123	-1.508	-1.416	-1.344	-1.278	-1.279	-1.325	-1.23	-1.363	-1.261	-1.293	-2.039	-0.864	-1.086	-1.298	-1.349	-1.1	-1.538	-1.293	-1.048	-1.862	-1.143	-1.413	-0.946	-0.933	-1.01	-1.215	-1.143	-1.36	-1.453	-1.291	-1.238	-1.162	-1.081	-0.997	-1.23	-1.327	-1.302	-1.301	-1.36	-1.226	-1.224	-1.003	-1.469	-1.212	-1.456	-1.203	-1.216	-1.159	-1.147	-1.135	-0.977	-1.445	-1.361	-1.23	-1.426	-1.137	-1.052	-1.098	-1.166	-1.103	-0.995	-1.145	-1.101	-1.002	-1.21	-1.197	-1.207	-1.313	-1.335	-1.132	-1.363	-1.114	-1.157	-1.026	-1.223	-0.887	-0.974	-0.875	-1.247	-1.145	-1.306
AGI_HUM1_OLIGO_A_23_P109950	"846310 ^ ACVR2B ^ Activin A receptor, type IIB ^ Hs.517775 ^ NM_001106 ^ 93"	4	-1.717		-1.866	-1.643	-1.555	-0.857	-1.95	-2.222	-1.516	-2.081	-2.108	-1.976	-1.891	-1.805	-1.668	-1.434	-1.608	-1.371	-1.622	-1.302	-1.399	-1.313		-1.651	-1.483	-2.166	-1.545	-1.712	-1.927	-1.91	-1.633	-1.462	-1.204	-1.42					-1.735		-1.442	-1.578	-1.373	-1.227	-1.81	-1.206	-1.723	-1.184	-0.769	-1.557	-1.088			-2.039	-2.178	-1.976	-1.759	-1.986			-1.948	-1.482	-1.464	-1.672	-1.367			-1.926	-1.486		-2.152	-1.412	-1.626	-1.289	-0.985	-1.354	-1.32	-1.203	-1.36	-1.143		-1.484	-1.935	-1.422	-1.779	-1.547	-1.775	-1.291	
AGI_HUM1_OLIGO_A_23_P110005	681321 ^ NICN1 ^ Nicolin 1 ^ Hs.191460 ^ NM_032316 ^ 84276	3	-0.081	0.111	-0.54	-0.111	-0.645	-0.056	-0.008	-0.419	-0.765	-0.347	-0.465	-0.406	-0.213	-0.629	-1.142	-0.212	-0.423	-0.443	-0.091	-0.288	-0.41	-0.24	-0.046	-0.168	-0.208	-0.121	-0.597	-0.008	-0.488	-0.884	-0.441	-0.61	-0.725	-0.408	-0.331	-0.226	-0.488	-0.583	-0.363	-0.301	-0.133	-0.303	0.012	-0.27	-0.045	-0.1	-0.136	0.061	-0.583	-0.672	0.107	-0.323	-0.29	-0.145	-0.228	-0.715	-0.266	-0.128	-0.782	-0.33	-0.229	-0.314	-0.093	-0.308	-0.507	-0.617		-0.009	-0.369	-0.336	-0.802	-0.267	-0.102	-0.269	-0.173	-0.2	-0.309	-0.296	-0.261	-0.471	-0.425	-0.291	-0.475	0	0.173	-0.12	0.097	-0.618	-0.17
AGI_HUM1_OLIGO_A_23_P110031	682290 ^ ZNF589 ^ Zinc finger protein 589 ^ Hs.19585 ^ NM_016089 ^ 51385	11	-0.215	0.267	0.132	0.452	-0.249	-0.352	-0.126	-0.035	-0.069	-0.46	0.045	-0.559	0.012	-0.335	-0.476	0.532	-0.52	-0.388	-0.214	0.314	0.656	-0.308	-0.32	0.925	0.735	-0.212	-0.15	-0.147	-0.275	-0.267	-0.19	0.207	-0.155	0.353	0.606	-0.204			0.132		0.429	0.133	0.049	-0.323	-0.287	0.224	0.062	-0.359	0.053	-0.154	-0.062	0.041		-0.149	-0.362	-0.026	-0.145	-0.287	-0.175	-0.134	-0.412	-0.256	-0.152	0.769	0.407			0.755	0.565	0.236	0.093	-0.27	0.08	-0.039	0.13	-0.469	-0.067	0.08	0.05	-0.289	-0.106	-0.289	-0.51	-0.321	-0.437	-0.105	-0.138	-0.249	-0.315
AGI_HUM1_OLIGO_A_23_P11005	"681173 ^ ADAMTS7 ^ A disintegrin-like and metalloprotease (reprolysin type) with thrombospondin type 1 motif, 7 ^ Hs.16441 ^ NM_014272 ^ 11173"	1	1.488	2.323	1.901	1.324	-0.093	1.518	2.831	3.377	0.316	1.773	3.429	1.758	1.967	0.86	2.63	1.413	2.332	2.289	3.033	0.061	1.45	2.174	2.15	2.122	1.543	2.477	0.778	3.07	1.289	0.155	1.497	1.668	1.567	1.577	1.991	1.601	1.949	2.279	1.714	2.144	1.894	2.164	0.866	1.532	1.438	1.396	2.212	0.761	1.331	1.128	2.23	1.778	2	1.199	2.165	3.004	1.349	1.57	1.945	2.161	1.667	1.519	2.721	1.547	1.958	1.725	1.416	1.842	1.068	1.642	1.196	1.996	0.823	1.059	1.108	1.117	1.447	1.527	0.857	1.144	1.618	1.342	1.382	0.995	0.857	1.195	1.506	2.142	1.826
AGI_HUM1_OLIGO_A_23_P110052	691235 ^ FOXL2 ^ Forkhead box L2 ^ Hs.289292 ^ NM_023067 ^ 668	4	-2.42		-1.95	-1.841	-3.731	-2.309	-2.414	-4.236	-3.413	-2.984	-3.11	-2.823	-2.493	-0.873			-2.974	-1.772	-0.909	-1.521	-2.343	-2.429	-2.126	-1.927	-2.282		-2.282	-3.187	-2.161	-3.756	-2.756		-1.621	-2.273	-2.771				-2.34		-2.246	-2.254	-1.66	-1.254	-2.516	-1.474	-4.188	-1.759	-1.037	-1.532	-1.752	-1.499		-2.109	0	0	-2.255	-4.896	-4.879	-1.727	-2.591	-1.826	-2.574	-2.081	-2.412			-2.24	-2.263		-3.972	-1.761	-1.638	-1.601	-0.929		-1.068	-1.15	-1.688	-0.842	-1.528	-0.821	-2.105	-1.699	-1.67	-1.47		-0.678	-1.059
AGI_HUM1_OLIGO_A_23_P110062	"688987 ^ EIF2B5 ^ Eukaryotic translation initiation factor 2B, subunit 5 epsilon, 82kDa ^ Hs.283551 ^ NM_003907 ^ 8893"	7	0.193	0.441	0.452	0.438	0.191	-0.061	-0.015	0.531	0.299	-0.048	0.705	0.193	0.347	0.166	-0.501	0.498	0.181	0.067	0.283	0.186	0.164	-0.202	0.371	0.226	0.574	0.128	-0.068	-0.022	0.049	0.243	0.29	0.312	0.407	0.218	0.272	0.342	0.578	0.544	0.449	0.689	0.41	0.265	-0.032	0.095	0.361	0.237	0.086	0.119	0.166	0.037	0.36	0.237	0.049	0.437	0.254	0.819	0.64	0.276	0.927	0.322	0.175	0.312	0.461	0.6	0.011	0.649		0.16	0.231	0.179	0.321	0.288	0.498	0.204	0.495	0.211	0.142	0.446	0.717	-0.159	0.468	0.101	0.037	0.015	0.309	0.395	0.113	0.069	0.396
AGI_HUM1_OLIGO_A_23_P110076	"693406 ^ MGC64882 ^ WD domain, G-beta repeat-containing protein ^ Hs.385865 ^ NM_182627 ^ 348793"	7	-0.157	-0.078	0.106	0.325	0.057	-0.276	0.142	-0.046	0.09	-0.047	0.174	-0.146	0.117	0.031	-0.877	-0.008	0.245	-0.135	-0.007	0.296	0.111	-0.006	0.407	0.067	-0.124	0.162	0.293	0.161	0.36	0.2	-0.005	0.123	0.305	0.131	-0.016	0.4	0.244	0.339	0.207	0.153	0.353	0.329	0.282	-0.112	-0.038	0.117	-0.175	0.303	-0.035	0.242	0.102	0.401	-0.097	0.303	0.443	0.018	0.548	0.795	0.698	0.084	0.506	0.067	0.329	0.281	0.315	0.312		0.513	0.33	0.295	0.131	-0.075	0.275	-0.024	0.13	-0.206	0.229	0.318	0.339	0.048	0.009	0.342	0.177	0.274	0.056	0.361	-0.012	0.038	-0.101
AGI_HUM1_OLIGO_A_23_P110116	694759 ^ SH3BP2 ^ SH3-domain binding protein 2 ^ Hs.167679 ^ NM_003023 ^ 6452	5	1.564	1.552	1.572	1.74	1.678	1.495	2.101	2.721	1.812	2.082	2.598	1.719	1.761	1.257		2.038	1.471	1.525	1.796	0.91	1.173	1.407	1.771	1.621	1.722		1.267	1.554	1.467	1.197	1.297		1.238	1.481	1.751	1.646			1.957		1.586	1.67	1.1	1.001	1.415	1.157	1.527	1.065	0.951	0.651	1.482	1.658	2.258	1.549	1.676	2.488	1.295	1.774	2.408	2.511	2.214	1.828	2.242	1.363	1.538			1.741	1.311	2.481	2.522	1.166	1.75	1.337	1.742	1.265	1.238	0.944	1.737	0.495	1.429	1.15	1.433	1.337	1.598	1.536	2.136	1.85	1.514
AGI_HUM1_OLIGO_A_23_P110122	686672 ^ CCNG2 ^ Cyclin G2 ^ Hs.13291 ^ NM_004354 ^ 901	6	0.429	0.672	-0.207	-0.089	0.649	0.749	0.109	0.149	0.849	0.821	0.334	0.323	0.641	0.986	0.51	1.166	0.658	0.712	0.665	1.315	1.186	0.871	0.389	0.859	0.798	0.866	1.325	1.008	1.189	1.133	0.582	0.663	0.328	1.404	1.388	0.886	0.952	0.724	0.35	0.532	0.77	0.886	1.021	0.81	1.033	0.791	0.741	1.079	1.323	1.49	0.852	1.13	1.134	1.006	0.775	0.556	0.775	0.758	0.563	0.267	0.201	0.278	0.08	1.077	1.039	0.946	0.721	0.978	1.135	0.765	0.435	0.507	0.752	0.544	0.486	1.025	0.409	0.15	0.007	-0.202	0.172	0.406	0.848	0.577	0.657	0.305	0.744	0.952	0.423
AGI_HUM1_OLIGO_A_23_P110167	687044 ^ MGST2 ^ Microsomal glutathione S-transferase 2 ^ Hs.81874 ^ NM_002413 ^ 4258	28	1.048	1.016	0.274	1.037	0.916	1.229	1.234	0.762	0.744	1.274	0.985	0.785	1.177	1.032	1.074	1.249	1.487	1.248	1.493	1.05	0.952	1.168	0.716	1.189	0.785	0.877	0.719	1.147	0.665	0.421	0.633	0.944	0.653	1.103	1.213	1.143	1.008	1.026	0.621	0.74	1.176	1.062	1.118	1.218	1.23	1.234	1.216	1.343	1.17	1.355	0.963	1.201	1.344	0.957	1.107	0.637	0.965	1.062	0.588	1.474	1.341	1.161	1.262	0.657	1.318	0.888	1.226	1.378	0.933	0.752	0.586	0.495	1.298	1.091	1.169	1.22	0.987	1.124	1.016	1.145	1.247	0.85	0.83	1.228	0.79	1.011	0.499	0.845	1.305
AGI_HUM1_OLIGO_A_23_P11017	695864 ^  ^  ^  ^ AK021866 ^ 	4	-2.135	-2.128	-2.484	-2.694	-2.254	-3.003	-2.177	-2.95	-1.466	-1.816	-2.122	-3.007	-2.678	-2.36	-2.162	-1.953	-2.807	-2.166	-2.297	-2.13	-2.019	-1.727	-1.347	-1.72	-1.066	-5.668		-1.898	-1.824	-1.374	-1.894	-2.202	-1.866	-1.948	-1.764	-2.217			-2.47		-2.388	-2.072	-1.059	-0.764	-1.905	-1.353	-2.44	-1.297	-1.016	-1.198	-1.499	-1.817	-1.958	-1.754	0	-2.771	-1.67	-3.783		-2.562	-3.402	-1.745	-2.193	-2.305	-2.309			-2.303	-2.201	-3.269	-2.177	-1.726	-1.534	-1.149	-1.398	-1.064	-1.221	-0.854	-1.588	-0.658		-1.371	-1.363	-1.571	-1.207	-1.286	-3.112	-2.543	
AGI_HUM1_OLIGO_A_23_P110184	691020 ^ SC4MOL ^ Sterol-C4-methyl oxidase-like ^ Hs.105269 ^ NM_006745 ^ 6307	11	-0.662	1.062	-0.581	-0.554	-1.323	-1.478	-2.167	-1.116	0.453	-0.041	-0.356	1.044	1.056	0.871	1.713	2.723	-1.014	-1.044	-1.158	2.912	2.795	0.403	0.881	1.907	1.612	1.046	1.091	0.288	-0.16	0.296	0.991	1.062	0.545	1.981	1.37	-0.05			0.956		-0.2	-0.152	2.424	-0.337	-0.279	1.143	1.645	-0.227	1.112	1.155	0.226	0.323	0.764	1.291	1.348	1.911	0.207	0.129	1.025	-0.175	-0.782	-0.883	-0.778	1.053	1.666			2.739	2.964	0.793	-0.143	0.848	-0.631	-0.675	-0.606	-0.677	1.37	0.485	0.245	-0.317	-0.535	-0.358	0.021	-0.149	-0.233	-0.196	1.183	-0.194	-0.39
AGI_HUM1_OLIGO_A_23_P1102	"692913 ^ ACTA1 ^ Actin, alpha 1, skeletal muscle ^ Hs.1288 ^ NM_001100 ^ 58"	0	2.009	1.581	1.692	0.679	-1.791	-0.722	-0.676	-0.996	1.273	1.862	2.22	1.203	1.088	0.821	3.124	2.962	0.076	0.282	0.634	0.124	0.041	1.627	1.39	0.657	0.523	-1.151	-0.908	-0.759	0.475	0.115	0.863	1.166	-0.739	1.533	1.678	1.487	1.538	0.352	0.315		2.959	2.044	2.265	1.715	2.011	1.031	1.341	1.332	1.654	1.729	1.701	1.931	3.64	1.275	1.548	1.257	1.945	2.037	2.094	2.266	2.191	2.046	2.235	1.824	1.038	3.229		0.133	-0.039	2.03	1.469	1.942	2.131	2.161	2.773	1.77	1.799	1.793	3.039	1.543	2.118	4.093	1.451	0.055	0.123	1.873	3.276	3.475	2.874
AGI_HUM1_OLIGO_A_23_P110212	690248 ^ ACSL1 ^ Acyl-CoA synthetase long-chain family member 1 ^ Hs.406678 ^ NM_001995 ^ 2180	11	2.475	2.772	2.005	2.428	3.479	3.481	3.499	3.745	3.084	3.329	3.569	3.283	3.46	3.435	4.82	4.23	2.718	2.731	2.834	4.288	4.417	3.111	3.447	4.009	4.053	3.997	3.906	3.786	3.543	3.084	3.629	3.303	2.766	3.969	4.606	2.512	2.594	2.071	3.416	3.074	2.402	2.413	4.783	2.879	2.966	4.424	4.625	4.109	3.464	3.634	2.575	2.074	2.904	3.54	4.155	3.992	3.019	3.329	3.311	2.352	2.635	2.586	2.686	3.55	4.362	3.116	3.072	4.589	4.497	3.356	3.189	3.638	3.181	2.658	3.053	2.48	3.249	2.602	3.018	3.222	3.675	2.196	2.586	3.053	2.81	2.544	3.555	2.288	2.614
AGI_HUM1_OLIGO_A_23_P110243	688941 ^ KIAA1627 ^ KIAA1627 protein ^ Hs.480603 ^ NM_020961 ^ 57721	2	0.165	0.371	0.117	0.303	0.591	0.209	0.563	0.186	0.963	0.581	0.381	-0.191	0.302	0.497	-1.205	0.29	0.226	0.12	0.699	0.346	0.356	0.271	0.35	0.594	0.558	0.254	0.502	0.543	0.64	0.942	0.348	0.578	0.504	0.217	-0.168	0.43	0.421	0.074	0.568		0.367	0.222	0.43	0.185	0.542	-0.064	0.332	0.025	0.525	0.363	0.387	0.054	0.259	0.636	0.179	0.431	0.105	0.12	0.011	0.086	0.322	0.293	0.058	0.234	0.055			0.254	0.458	0.288	0.838	0.259	0.382	0.458	0.522	0.277	0.063	-0.171	0.112	-0.107	0.357	0.287	0.712	0.298	0.627	0.376	0.34	0.365	0.137
AGI_HUM1_OLIGO_A_23_P11025	693001 ^ ZNF185 ^ Zinc finger protein 185 (LIM domain) ^ Hs.16622 ^ NM_007150 ^ 7739	1	1.893	1.651	2.32	2.231	1.891	1.501	1.968	2.024	1.836	1.987	2.349	1.518	2.107	1.899	1.133	2.024	1.83	1.883	2.225	1.601	1.608	1.583	1.634	1.487	1.651	1.923	1.569	2.424	2.043	1.648	1.831	2.2	1.988	1.754	2.056	2.193	1.964	2.154	2.158	2.221	2.341	1.912	0.861	0.91	1.529	1.32	1.344	1.935	1.133	1.4	1.775	1.85	1.522	1.344	1.826	1.844	1.906	2.39	2.411	2.298	2.083	1.863	2.238	2.331	2.007	1.956	2.329	1.804	1.658	1.883	2.111	1.631	2.084	1.449	1.929	2.081	1.303	1.472	2.099	0.377	1.589	1.665	1.356	1.999	1.472	1.949	1.366	1.571	1.787
AGI_HUM1_OLIGO_A_23_P110253	692519 ^ KIT ^ V-kit Hardy-Zuckerman 4 feline sarcoma viral oncogene homolog ^ Hs.479754 ^ NM_000222 ^ 3815	32	2.93	2.68	1.91	2.17	1.92	1.71	1.55	1.69	2.75	3.03	2.96	2.26	2.67	2.41	2.26	3.16	1.9	1.72	1.97	2.49	2.48	2.34	1.61	2.71	2.41	3.18	3.05	2.72	3.28	3.15	3.31	3.64	3.04	2.16	2.37	3.09	2.85	2.71	3.79	3.66	2.59	3.18	2.07	1.82	2.55	2.54	2.83	2.83	1.58	1.86	2.15	2.86	3.13	2.69	3.05	3.08	2.69	3.17	3.18	2.44	2.7	2.37	2.31	2.59	2.76	1.92	2.53	2.95	2.7	3.1	3.29	2.58	2.5	1.8	2.9	2.81	1.83	1.98	1.66	0.82	1.77	1.8	2.4	2.38	2.21	1.57	2.63	2.81	2.36
AGI_HUM1_OLIGO_A_23_P110304	693012 ^  ^  ^  ^ ENST00000264903 ^ 	39	1.454	0.716	1.552	0.58	1.538	1.16	1.896	1.585	1.581	2.066	1.612	0.674	1.188	1.594			1.66	1.731	1.892	0.983	1.655	1.511	1.133	0.684	0.719	1.271	1.265	2.237	1.398	1.803	1.54	1.304	1.387	1.457	1.457	1.18	1.089		1.287		0.805	0.804	0.716	0.322	1.005	0.541	1.462		0.884	1.021	0.951			0.779	1.495	1.805	0.65	1.02			1.238	1.35	0.933	0.399	0.646			1.399	1.735		1.875	1.097	0.385	0.85	0.014	0.505	0.75	0.016	0.313	-0.071	1.558	0.565	1.439	1.137	0.638	0.909	1.101	0.483	1.224
AGI_HUM1_OLIGO_A_23_P110319	681645 ^ FLJ21511 ^ Hypothetical protein FLJ21511 ^ Hs.479703 ^ NM_025087 ^ 80157	5	4.759	4.459	5.293	5.395	4.94	2.871	6.093	6.886	4.687	5.531	5.937	5.54	6.306	4.902	5.562	6.672	4.516	5.597	6.123	4.924	5.028	4.632	4.904	4.705	4.83	5.985	5.771	6.333	5.396	4.41	4.9	4.943	4.352	4.605	5.116	5.419	5.604	5.045	6.132	6.209	4.922	5.074	4.093	3.229	4.842	4.558	5.943	5.475	3.914	4.108	4.923	5.589	6.021	5.09	6.36	6.536	5.037	5.463	6.14	6.162	6.182	5.692	5.792	5.252	5.489	5.553	0	5.971	5.415	6.737	5.057	4.913	5.205	3.845	4.96	4.109	4.136	3.777	5.021	2.133	5.1	4.156	4.526	5.244	4.589	4.698	5.919	4.306	4.395
AGI_HUM1_OLIGO_A_23_P110345	846149 ^ CHIC2 ^ Cysteine-rich hydrophobic domain 2 ^ Hs.335393 ^ NM_012110 ^ 26511	5	0.998	1.078	1.166	1.236	1.261	1.383	1.717	1.226	1.131	1.421	1.63	0.862	1.35	1.429	0.368	1.5	1.642	1.521	1.1	1.244	1.291	1.439	1.491	1.315	1.277	1.677	1.677	0.928	1.778	1.631	1.555	1.319	1.439	1.48	1.333	1.703	1.551	1.472	1.555		1.567	1.486	1.278	1.025	1.691	1.222	1.587	1.253	1.189	1.58	1.406	1.26	1.871	1.717	1.871	2.088	1.369	1.686	2.021	1.56	1.617	1.507	1.185	1.542	1.412	1.315	1.681	1.317	1.373	1.643	1.149	1.431	1.391	0.538	1.099	1.084	1.292	0.806	1.067	0.582	1.518	0.874		1.014	1.658	1.065	1.613	1.503	1.519
AGI_HUM1_OLIGO_A_23_P110362	685239 ^ MAP2K1IP1 ^ Mitogen-activated protein kinase kinase 1 interacting protein 1 ^ Hs.433332 ^ NM_021970 ^ 8649	2	0.189	-0.236	-0.151	-0.533	0.783	0.15	0.165	-0.185	0.946	0.194	-0.211	0.252	0.029	0.636	-0.086	0.232	-0.076	-0.132	0.258	0.506	0.46	0.074	-0.3	-0.378	-0.484	0.064	0.617	0.53	0.689	1.079	0.158	-0.006	0.47	0.288	-0.031	-0.01	-0.605	0.045	-0.284	-0.383	0.103	0.094	0.523	0.118	0.339	-0.03	-0.339	0.101	0.277	0.648	0.446	0.467	0.11	0.442	-0.362	0.057	0.603	0.373	0.553	-0.352	0.475	0.388	0.321	0.072	0.254	-0.076		0.065	0.655	-0.258	0.402	0.082	0.377	0.257	0.662	0.208	0.049	0.073	0.067	-0.361	0.146	0.044	0.47	0.163	0.351	0.143	-0.239	0.047	0.022
AGI_HUM1_OLIGO_A_23_P110403	693569 ^ PDLIM3 ^ PDZ and LIM domain 3 ^ Hs.85862 ^ NM_014476 ^ 27295	0	1.915	1.729	0.762	0.314	1.181	1.033	0.959	0.777	2.773	2.613	2.554	2.007	1.636	2.216	1.605	3.056	1.194	1.62	1.718	1.516	1.514	1.719	1.268	1.349	1.213	1.088	1.409	1.492	2.372	2.556	1.492	1.468	1.484	1.22	1.095	1.368	1.092		1.043		1.761	1.673	1.731	0.983	1.732	1.006	1.253	1.964	1.605	2.007	1.935	1.45	2.555	1.871	1.763	1.787	1.968	2.057	1.89	1.523	1.812	1.57	1.646	1.588	1.815	1.43	1.824	1.4	1.597	1.62	1.739	1.874	1.587	1.143	1.595	1.303	1.126	0.812	2.153	0.895	1.385	1.76	1.177	0.326	0.577	1.137	1.925	2.771	2.418
AGI_HUM1_OLIGO_A_23_P110433	693833 ^ KIAA0073 ^ KIAA0073 protein ^ Hs.121432 ^ NM_015342 ^ 23398	34	-0.325	-0.39	-1.115	-0.223	-0.437	-0.578	-0.387	-0.786	-0.247	-0.368	-0.629	-0.961	-0.652	-0.537	-1.11	-0.589	-0.688	-0.399	-0.46	-0.586	-0.709	-0.512	-0.537	0.317	-0.191	-0.574	-0.226	-0.184	-0.533	-0.542	-0.981	-0.402	-0.812	-0.55	-0.62	-0.302	-0.459	-0.555	-0.766	-0.853	-0.182	-0.348	-0.525	-0.894	-0.632	-0.564	-0.533	-0.089	-0.498	-0.507	-0.63	-0.408	-0.498	-0.57	-0.518	-0.708	-0.731	-0.875	-1.198	-0.526	-0.545	-0.437	-0.634	-0.734	-0.201	-0.788	-0.479	-0.718	-0.543	-0.434	-0.336	-0.623	-0.203	-0.33	-0.553	-0.342	-0.412	-0.824	-0.445	-0.649	-0.553	-0.547	-0.423	-0.316	-0.493	-0.605	-0.721	-0.205	-0.256
AGI_HUM1_OLIGO_A_23_P110445	"686225 ^ APBB3 ^ Amyloid beta (A4) precursor protein-binding, family B, member 3 ^ Hs.529449 ^ NM_006051 ^ 10307"	34	0.206	0.47	0.117	0.131	0.228	0.54	0.615	0.557	-0.093		0.876	-0.294	0.017	-0.419	-0.514	-0.124	0.007	0.213	0.278	-0.368	-0.158	0.146	0.376	0.569	0.496	-0.329	-0.185	0.064	0.23	-0.713	-0.26	-0.087	-0.077	-0.17	-0.117	0.601	0.04	0.382	-0.133	-0.042	0.66	0.516	-0.373	-0.388	-0.17	0.408	0.335	0.045	-0.179	-0.534	-0.675	0.354	-0.392	0.09	0.277	0.205	-0.366	-0.213	-0.235	0.157	-0.353	-0.254	-0.297	-0.114	0.06	-0.031		-0.083	-0.07	0.537	-0.337	-0.269	0.306	0.04	0.215	0.135	-0.217	-0.146	0.572	-0.139	0.528	-0.106	-0.03	0.288	-0.15	0.275	0.046	0.185	-0.006
AGI_HUM1_OLIGO_A_23_P110473	686052 ^ BIRC1 ^ Baculoviral IAP repeat-containing 1 ^ Hs.519374 ^ NM_004536 ^ 4671	3	0.978	0.585	-0.429	0.698	0.795	0.613	0.663	0.213	-0.415	-0.883	-0.966	-1.985	-2.146	-1.718	-1.564	-0.582	-0.536	-0.246	-0.166	0.344	-0.093	-0.029	-0.416	0.459	0.08	-1.244	-1.016	-0.655	-1.217	-0.672	-0.416	-0.406	-2.058	-0.31	-0.507	-1.139	-1.199		-0.43	-0.607	0.073	-0.082	-0.692	-0.639	-0.412	-0.342	-0.581	0.033	0.011	-0.373	-0.682	-0.112	-0.179	-0.52	-0.525	-0.694	-0.349	-0.26	-0.772	0.017	-0.18	-0.38	-0.403	-1.258	-0.933			-0.111	-0.07	-0.429	0.022	-0.387	0.141	-0.355	-0.529	-0.824	0.113	-0.356	-0.041	-0.491	-0.314	-0.379	-0.213	-0.263	-0.3	-0.638	-0.474	-0.232	-1.012
AGI_HUM1_OLIGO_A_23_P110492	695861 ^ MARCH-VI ^ Membrane-associated RING-CH protein VI ^ Hs.432862 ^ NM_005885 ^ 10299	24	-0.643	-0.408	-0.624	-0.197	-0.558	-0.627	-0.949	-0.593	-0.36	-0.244	-0.347	-0.587	-0.307	-0.244	-0.962	-0.506	-0.609	-0.555	-0.925	-0.639	-0.484	-0.144	-0.504	-0.124	-0.22	-0.232	-0.393	-0.535	-0.145	0.162	-0.141	0.155	-0.181	-0.238	-0.224	-0.239	0.005	-0.334	-0.495	-0.095	-0.272	-0.218	-0.8	-0.331	-0.272	-0.332	-0.275	-0.182	-0.035	-0.406	0.098	-0.155	-0.044	-0.336	-0.47	-0.05	-0.398	-0.483	0.044	-0.402	-0.437	-0.426	-0.572	-0.277	0.078	-0.544	-0.662	-0.544	-0.512	-0.042	-0.447	-0.342	-0.261	-0.66	-0.586	-0.333	-0.492	-0.403	-0.378	-0.629	-0.281	-0.33	-0.031	-0.669	-0.973	-0.442	-0.444	-0.057	-0.304
AGI_HUM1_OLIGO_A_23_P110504	688900 ^ CRR9 ^ Cisplatin resistance related protein CRR9p ^ Hs.444673 ^ NM_030782 ^ 81037	21	-0.287	0.003	-0.086	-0.392	-0.399	-1.023	-0.778	-0.009	-0.145	-0.488	0.056	-0.294	-0.309	-0.848	-0.367	-0.376	-0.243	-0.566	-0.58	-0.774	-0.545	-0.402	-0.294	-0.334	-0.357	-0.428	-0.814	-1.134	-0.824	-0.669	-0.314	-0.285	-0.422	-0.379	-0.379	-0.183	-0.068	-0.521	-0.215	-0.41	-0.248	-0.286	-0.519	-0.507	-0.369	-0.451	-0.397	-0.633	-0.709	-1.059	-0.394	-0.562	-0.281	-0.596	-0.345	0.11	-0.322	-0.384	0.092	-0.33	-0.523	-0.623	-0.19	-0.129	-0.436	-0.415	-0.699	-0.514	-0.47	-0.113	-0.266	-0.033	-0.694	-0.715	-0.352	-0.424	-0.765	-0.291	-0.31	-0.657	-0.457	-0.524	-0.52	-0.389	-0.379	-0.173	-0.256	-0.1	-0.619
AGI_HUM1_OLIGO_A_23_P110531	681946 ^ FST ^ Follistatin ^ Hs.9914 ^ NM_013409 ^ 10468	9	-2.142	-0.616	-2.652	-1.621	-3.216	-3.048	-2.88	-3.052	-3.213	-3.188	-3.113	-3.193	-2.952	-3.273	-3.029	-2.766	-2.86	-2.85	-2.993	-2.791	-2.896	-2.583	-3.029	-2.451	-2.783	-2.922	-2.968	-3.002	-2.913	-3.008	-2.995	-2.415	-2.79	-2.83	-2.873	-2.707	-2.567	-2.375	-2.652	-2.528	-2.543	-2.344	-2.801	-2.983	-3.275	-2.963	-3.128	-3.542	-2.636	-2.635	-2.791	-3.553	-2.786	-2.875	-3.189	-3.169	-2.981	-3.108	-3.142	-2.728	-3.191	-3.178	-3.159	-2.851	-2.454	-2.721	-3.284	-2.743	-3.005	-3.386	-3.695	-3.341	-2.724	-2.65	-3.004	-3.035	-2.75	-2.751	-2.741	-3.23	-3.698	-3.012	-2.789	-2.937	-3.193	-3.272	-2.748	-2.454	-1.953
AGI_HUM1_OLIGO_A_23_P110571	693780 ^  ^  ^  ^ ENST00000261569 ^ 	1	1.186	1.273	1.922	1.909	1.298	0.951	1.637	1.538	1.947	1.678	2.26	1.781	1.82	1.437	1.575	1.818	1.922	1.929	2.167	1.325	1.432	1.463	1.805	1.624	1.503	1.896	1.566	1.824	1.194	1.054	1.178	1.289	1.232	1.2	1.779	1.985	1.988	1.932	1.718	2.072	1.73	1.526	1.259	1.604	1.541	1.726	1.827	1.606	1.407	1.467	1.877	1.825	1.823	1.207	1.402	1.448	1.503	1.718	1.85	1.824	1.633	1.584	1.656	1.87	1.884	1.755	1.38	1.793	1.3	2.191	1.616	1.26	1.719	1.573	1.516	1.739	1.559	1.716	1.871	1.15	1.937	1.899	1.502	1.723	0.877	1.636	2.135	1.746	2.066
AGI_HUM1_OLIGO_A_23_P110585	688029 ^ MGC21644 ^ Hypothetical protein MGC21644 ^ Hs.314261 ^ NM_138492 ^ 153768	25	-1.043	-1.01	-0.885	-1.523	-1.673	-1.491	-1.33	-1.427	-1.605	-1.167	-0.856	0.02	-1.005	-1.241	0.368	-1.042	-0.087	-0.52	-1.18	-0.996	-1.382	-0.859	-0.539	-1.437	-0.841	-0.4	-1.107	-1.249	-0.851	-1.56	-0.9	-0.956	-0.6	-0.527	-0.457	-0.914		-0.552	-1.236	-0.244	-1.166	-1.11	-0.293	-0.157	-0.559	-0.558	-1.39	0.381	-0.575	-0.527	0.091	-0.825	-0.529	-0.467	-1.113	-1.231	-0.493	-0.793	-1.409	-1.343	-0.968	-1.013	-1.369	-1.185	-1.41	-0.157		-1.488	-1.51	-1.047	-1.768	-0.558	-0.527	-0.371	-0.58	-0.553	-0.417	-0.197	-0.497	-0.045	-1.003	-0.01	-0.462	-0.303	-0.504	-0.238	-0.885	-1.215	-0.875
AGI_HUM1_OLIGO_A_23_P110598	696376 ^ WDR36 ^ WD repeat domain 36 ^ Hs.533237 ^ NM_139281 ^ 134430	4	-1.066	-1.082	-0.831	-1.053	-1.771	-1.234	-0.934	-1.227	-1.646	-1.234	-1.256	-1.62	-0.982	-1.41	-1.725	-1.373	-1.045	-0.85	-1.741	-1.677	-1.277	-1.104	-0.927	-1.672	-1.513	-0.891	-0.943	-0.762	-0.998	-1.853	-1.229	-1.372	-1.352	-1.322	-0.61	-1.412	-1.493	-0.971	-1.191	-1.095	-1.3	-1.443	-0.692	-0.889	-0.868	-0.983	-0.932	-0.553	-0.89	-1.246	-0.794	-1.033	-1.033	-0.939	-1.186	-1.438	-1.358	-1.529	-1.993	-1.201	-1.167	-1.219	-1.482	-1.644	-1.101	-0.949		-1.418	-1.547	-1.405	-2.027	-1.272	-1.181	-0.889	-1.043	-0.953	-0.705	-1.15	-1.344	-0.753	-0.801	-0.906	-1.023	-1.004	-0.721	-0.841	-1.503	-1.609	-1.019
AGI_HUM1_OLIGO_A_23_P110611	685385 ^ FLJ20125 ^ Hypothetical protein FLJ20125 ^ Hs.24088 ^ NM_017676 ^ 54826	6	-0.398	-0.573	-0.879	-0.524	-0.518	-0.437	-0.839	-0.718	-0.275	-0.193	-0.525	-1.015		-0.386	-1.437	-0.406	-1.059	-0.671	-0.757	-0.15	-0.306	-0.465	-0.871	-0.472	-0.461			-0.011	-0.097	-0.426	-0.658	-0.449	-0.558	-0.257	-0.398	-0.413		-0.449	-0.653	-0.64	-0.686	-0.666	-0.474	-0.765	-0.489	-0.494	-0.605	-0.139	-0.098	-0.181	-0.595	0.067	-0.054	-0.59	-0.802	-1.003	-0.346	-0.42	-1.019	-0.249	-0.099	-0.42	-0.494	-0.667	-0.475	-0.791		-0.331	-0.382	-0.48	-0.477	-0.577	-0.117	-0.485	-0.135	-0.217	-0.643		-0.735	-0.655		-0.746	-0.782	-0.409	-0.424	-0.755	-0.354	-0.834	-0.207
AGI_HUM1_OLIGO_A_23_P110624	"692813 ^ CTNND2 ^ Catenin (cadherin-associated protein), delta 2 (neural plakophilin-related arm-repeat protein) ^ Hs.314543 ^ NM_001332 ^ 1501"	0	-2.119	-1.902	-2.497	-2.507	-3.669	-3.174	-3.4	-3.275	-1.677	-1.177	-1.483	-1.941	-2.293	-2.181	-1.231	-0.244	-2.54	-1.592	-2.324	-1.358	-1.874	-1.374	-1.452	-0.876	-0.808	-2.815	-2.675	-3.269	-2.107	-2.818	-1.677	-1.865	-1.039	-1.003	-0.948	-2.081	-2.118	-0.695	-1.198	-0.997	-0.717	-2.358	-0.968	-1.782	-1.991	-1.041	-1.405	-1.382	-1.208	-1.126	-1.512	-1.378	-0.719	-1.446	-1.583	-1.365	-1.855	-1.983	-1.733	-1.83	-1.478	-1.118	-1.761	-0.112	0.139	-0.712	-2.382	-2.189	-2.038	-0.691	-1.09	-1.212	-1.001	-1.488	-1.29	-1.903	-1.796	-1.508	-1.267	-1.703	-2.155	-1.763	-2.257	-1.432	-1.606	-1.566	-1.601	-2.317	-1.384
AGI_HUM1_OLIGO_A_23_P110655	698014 ^  ^  ^  ^ AF116688 ^ 	31	0.324	-0.029	-0.044	0.235	-1.151	-1.204	-0.371	-0.749	-0.275	-0.371	-0.504	-0.659	-0.098	-0.202	-0.598	-0.35	0.735	0.086	0.758	-0.143	-0.141	0.227	0.301	1.151	1.295	-0.392	-0.513	-0.011	-1.06	-0.784	-0.204	-0.203	-0.464	-0.281	-1.084	0.48	0.732	0.445	-0.058	-0.911	0.316	-0.264	-0.417	-0.667	-0.984	-0.307	-0.104	-1.11	-0.564	-0.512	-0.407	-0.354	-0.71	-1.122	-0.511	-0.923	-1.19	-1.075	-1.205	-0.279	-1.113	-1.055	-1.005	-0.656	-0.083	-0.955	-0.49	-0.081	-0.223	-0.232	-0.325	-0.545	-0.979	-0.334	-1.035	-0.224	-0.406	-0.352	-0.686	-0.699	-0.514	-0.322	-0.131	-0.625	-0.989	-0.81	-0.058	-0.131	-0.272
AGI_HUM1_OLIGO_A_23_P110661	694635 ^ KIAA0052 ^ KIAA0052 ^ Hs.274531 ^ NM_015360 ^ 23517	8	-0.387	-0.587	-0.796	-0.657	-0.541	-0.624	-1.242	-0.716	-0.272	-0.399	-0.656	-0.757	-0.568	-0.571	-0.998	-0.441	-0.667	-0.66	-0.924	-0.639	-0.871	-0.568	-0.757	-0.829	-0.976	-0.562	-0.386	-0.932	-0.44	-0.363	-0.557	-0.419	-0.81	-0.619	-0.448	-0.453	-0.535	-0.464	-0.784	-0.704	-0.643	-0.569	-0.851	-0.734	-0.632	-0.864	-0.906	-0.507	-0.617	-0.742	-0.718	-0.397	-0.512	-0.741	-0.926	-0.613	-0.593	-0.558	-0.496	-0.778	-0.547	-0.581	-0.723	-0.593	-0.648	-0.667	-0.39	-0.944	-0.718	-0.532	-0.694	-0.648	-0.511	-0.867	-0.531	-0.482	-0.82	-0.873	-0.653	-0.783	-0.768	-0.691	-0.858	-0.475	-0.608	-0.764	-0.664	-0.57	-0.322
AGI_HUM1_OLIGO_A_23_P110686	866823 ^ STC2 ^ Stanniocalcin 2 ^ Hs.233160 ^ NM_003714 ^ 8614	17	-1.467	-0.997	-1.563	-1.467	-2.738	-2.655	-2.358	-2.184	-3.395	-3.242	-2.878	-2.613	-2.514	-3.159	-2.562	-2.71	-2.025	-2.204	-2.502	-2.655	-3.035	-1.975		-1.737	-2.617	-2.883	-3.059	-3.148	-3.283	-3.938	-2.367	-1.553	-2.14	-1.597	-2.13	-2.425	-2.16	-2.373	-2.33	-2.061	-1.454	-1.427	-1.874	-2.003	-2.491	-1.564	-1.689	-2.633	-1.982	-2.015	-2.658	-2.292	-2.549	-2.526	-2.457	-2.887	-2.332	-2.65	-2.664	-1.959	-2.622	-2.355	-2.26	-2.047	-1.754	-2.138	-2.792	-2.762	-3.122	-2.207	-2.866	-2.511	-2.155	-1.483	-2.289	-2.076	-2.272	-2.079	-2.887	-1.119	-2.56	-2.097	-2.006	-1.981	-2.207	-2.233	-2.034	-1.566	-2.428
AGI_HUM1_OLIGO_A_23_P110704	771722 ^ SLU7 ^ Step II splicing factor SLU7 ^ Hs.435342 ^ NM_006425 ^ 10569	9	0.017	0.161	0.174	0.434	-0.355	0.078	-0.691	-0.053	-0.501	0.062	0.108	-0.286	-0.038	-0.447	0.12	0.318	-0.054	-0.122	-0.383	-0.181	-0.29	-0.21	0.049	0.048	-0.063	0.209	0.03	-0.376	0.137	-0.257	0.253	0.237	0.162	0.013	0.26	0.422	0.17	0.303	0.228	0.379	0.532	0.28	-0.24	-0.17	-0.081	-0.161	-0.202	0.184	-0.016	-0.132	0.173	0.486	0.26	0.108	0.644	0.422	-0.01	0.391	0.136	0.338	-0.013	-0.479	-0.071	0.134	0.25	-0.029	0.309	-0.145	-0.112	0.165	-0.442	-0.034	-0.082	0.035	-0.005	0.063	-0.16	-0.142	0.052	-0.192	-0.22	-0.275	-0.429	-0.327	-0.216	0.047	0.354	0.071	0.074
AGI_HUM1_OLIGO_A_23_P11071	694117 ^ PORCN ^ Porcupine homolog (Drosophila) ^ Hs.386453 ^ NM_203473 ^ 64840	17	-0.348	-0.189	0.215	0.002	-0.276	-0.068	-0.251	0.06	-1.011	-0.537	-0.364	-0.196	-0.081	-0.227	-0.171	-0.335	-0.125	-0.042	-0.139	-0.169	-0.249	-0.083	0.129	-0.525	-0.09	-0.267	-0.577	-0.211	-0.096	-0.503	-0.253	-0.255	0.008	-0.101	-0.239	0.007	0.019	0.288	-0.05	0.101	-0.262	-0.198	-0.34	-0.168	-0.064	0.021	-0.178	-0.411	-0.225	0.093	0.046	-0.213	-0.376	-0.366	-0.035	-0.28	-0.424	-0.417	-0.68	0.291	-0.2	-0.055	-0.235	-0.169	-0.462	-0.111	-0.401	-0.21	-0.304	-0.207	-0.434	-0.094	-0.122	-0.27	-0.153	0.104	-0.021	0.073	-0.027	-0.215	-0.013	-0.016	-0.077	-0.035	0.136	-0.252	0.06	-0.543	0.369
AGI_HUM1_OLIGO_A_23_P110712	695324 ^ DUSP1 ^ Dual specificity phosphatase 1 ^ Hs.171695 ^ NM_004417 ^ 1843	3	2.403	1.919	1.754	3.796	1.669	2.021	1.648	1.523	1.14	1.388	1.031	2.6	1.42	1.64	0.927	0.572	2.132	2.488	2.373	2.214	2.103	0.368	3.919	2.474	2.414	1.655	1.962	1.814	1.07	0.795	1.491	1.814	1.162	1.83	2.152	0.719	0.921	0.729	0.65	0.984	2.137	2.587	2.168	2.598	2.765	2.555	2.427	3.377	1.525	1.514	1.658	3.045	1.764	2.951	2.983	2.538	2.501	2.67	2.475	2.628	1.559	1.674	1.775	0.524	2.551	2.564	2.404	2.084	2.092	2.638	1.514	1.044	3.145	1.759	2.548	2.814	2.257	2.328	1.752	1.247	1.395	2.227	2.177	3.258	2.61	1.32	1.32	3.091	1.923
AGI_HUM1_OLIGO_A_23_P110725	"683530 ^ PRKAA1 ^ Protein kinase, AMP-activated, alpha 1 catalytic subunit ^ Hs.43322 ^ NM_206907 ^ 5562"	4	-0.992	-0.932	-0.552	-0.329	-1.012	-0.783	-0.926	-0.816	-1.968	-1.337	-2.199	-1.204	-0.826	-0.899	-1.187	-1.302	-1.85	-1.058	-1.334	-0.424	-0.7	-1.223	-1.005	-0.98	-0.678	-1.151	-0.784	-1.176	-0.893	-1.242	-0.733	-0.893	-0.808	-0.931	-1.005	-1.191			-1.043		-0.894	-0.921	-1.027	-1.005	-1.212	-0.835	-1.303	-0.563	-0.569	-0.552	-0.972	-1.123	-1.084	-0.806	-1.15	-1.31	-0.795	-0.868	-1.08	-1.195	-0.835	-0.822	-0.848	-0.841	-1.128			-0.706	-0.484	-0.981	-1.365	-0.566	-0.555	-0.44	-0.735	-0.889	-0.581	-0.824	-0.825	-0.757	-0.858	-0.982	-0.877	-0.683	-0.663	-0.776	-0.935	-1.198	-0.526
AGI_HUM1_OLIGO_A_23_P110791	"689324 ^ CSF1R ^ Colony stimulating factor 1 receptor, formerly McDonough feline sarcoma viral (v-fms) oncogene homolog ^ Hs.483829 ^ NM_005211 ^ 1436"	23	4.49	4.793	3.811	4.933	4.115	3.723	4.671	4.726	3.567	4.168	4.933	4.579	4.913	4.282	5.681	5.223	4.78	5.327	4.828	4.076	4.571	4.507	4.96	4.418	5.171	4.76	4.15	4.538	4.603	3.418	4.265	4.4	3.73	3.636	5.147	4.709	5.165	4.985	5.075	5.417	4.212	3.888	4.524	4.757	4.637	4.79	5.011	5.465	4.641	4.482	4.961	6.437	5.853	4.098	4.792	4.696	4.649	4.323	4.73	4.736	6.536	4.639	4.49	4.626	5.044	5.677	5.306	5.007	4.493	5.823	3.825	4.199	5.41	4.061	5.38	4.502	4.618	4.828	4.532	4.015	4.703	5.529	4.32	4.626	4.843	4.855	5.01	4.108	4.99
AGI_HUM1_OLIGO_A_23_P110802	684687 ^ CENPH ^ Centromere protein H ^ Hs.200395 ^ NM_022909 ^ 64946	2	-1.935	-2.001	-1.821	-1.184	-1.313	-1.873	-2.612	-2.519	-1.657	-2.191	-2.718	-2.15	-2.086	-1.617	-3.434	-2.031	-2.286	-2.101	-2.299	-1.728	-1.915	-2.426	-1.854	-1.69	-1.999	-2.251	-1.901	-2.274	-1.958	-1.213	-1.807	-1.796	-1.969	-1.629	-1.592	-2.337	-2.327	-1.61	-1.931	-2.065	-1.723	-1.438	-2.19	-1.861	-1.837	-1.741	-2.47	-1.634	-1.969	-2.085	-2.155	-1.637	-1.828	-1.589	-2	-1.894	-1.954	-2.065	-1.857	-1.704	-1.802	-1.885	-2.325	-2.209	-2.171	-1.937	-2.202	-2.077	-1.83	-2.007	-1.713	-2.057	-1.336	-1.303	-1.52	-1.421	-1.861	-1.791	-1.815	-1.928	-1.683	-2.194	-2.131	-1.995	-1.604	-1.276	-2.139	-2.011	-1.705
AGI_HUM1_OLIGO_A_23_P110811	692308 ^ COX7C ^ Cytochrome c oxidase subunit VIIc ^ Hs.430075 ^ NM_001867 ^ 1350	29	-0.97	-0.657	-1.127	-0.701	-0.89	-0.265	0.036	-0.843	-0.636	-0.552	-0.691	-0.837	-0.473	-0.392	-0.44	-0.462	-0.785	-0.659	-0.361	-0.059	-0.213	-0.68	-0.72	-0.504	-0.456	-0.492	-0.246	0.107	-0.414	-0.655	-0.786	-0.513	-0.842	-0.599	-0.466	-0.959	-0.897	-0.923	-0.801	-0.624	-0.858	-0.733	-0.22	-0.564	-0.593	-0.43	-0.311	-0.203	-0.307	-0.715	-0.552	-0.731	-0.668	-0.628	-0.639	-1.111	-0.903	-0.764	-1.328	-0.866	-0.74	-0.769	-0.489	-0.7	-0.143	-0.624	-0.391	-0.277	-0.295	-0.758	-1.04	-0.735	-0.51	-0.82	-0.696	-0.74	-0.706	-0.553	-0.896	-0.632	-0.615	-0.901	-0.701	-0.505	-0.547	-1.096	-0.681	-0.718	-0.523
AGI_HUM1_OLIGO_A_23_P110837	682616 ^ IRX4 ^ Iroquois homeobox protein 4 ^ Hs.196927 ^ NM_016358 ^ 50805	5	3.274	2.921	3.121	3.304	3.218	3.214	3.526	3.582	3.22	3.596	3.683	3.224	3.73	3.379	3.27	3.265	3.28	3.319	3.389	3.155	3.382	3.13	3.367	3.907	3.864	3.378	3	3.572	3.416	3.108	3.139	3.397	3.443	2.865	2.978	3.373	3.591	3.387	3.397	3.109	3.525	3.036	2.83	2.666	2.703	2.758	2.922	2.537	3.281	3.143	3.332	3.744	3.493	3.055	3.428	3.448	3.028	2.947	3.028	3.488	3.715	3.29	3.429	3.475	4.055	3.856	2.904	3.462	3.271	3.684	3.3	3.217	3.5	3.325	3.323	3.652	3.081	3.214	3.5	2.308	3.073	2.449	3.044	2.907	3.396	3.589	3.294	3.122	3.402
AGI_HUM1_OLIGO_A_23_P110846	"845606 ^ CNOT8 ^ CCR4-NOT transcription complex, subunit 8 ^ Hs.26703 ^ NM_004779 ^ 9337"	8	-0.111	-0.161	-0.113	-0.208	-0.315	-0.542	-0.908	-0.391	-0.208	-0.258	-0.513	-0.606	-0.327	-0.384	-1.232	-0.429	-0.498	-0.268	-0.43	-0.31	-0.557	-0.1	-0.652	0.029	-0.531	-0.34	-0.12	-0.618	-0.066	0.108	0	0.57	-0.022	0.038	0.281	-0.479	-0.252	-0.534	-0.215	-0.281	0.008	0.005	-0.619	-0.348	-0.28	-0.485	-0.481	-0.18	-0.117	-0.363	-0.745	0.177	-0.062	-0.183	-0.179	0.007	0.115	0.175	0.332	-0.203	-0.242	-0.264	-0.189	-0.274	0.201	-0.34	-0.063	-0.438	-0.278	-0.34	-0.106	-0.215	-0.236	-0.296	0.043	-0.108	-0.638	-0.571	-0.505	-1.166	-0.844	-0.419	-0.368	-0.23	-0.439	-0.274	-0.823	0.038	-0.445
AGI_HUM1_OLIGO_A_23_P110851	689396 ^ TERT ^ Telomerase reverse transcriptase ^ Hs.492203 ^ NM_198253 ^ 7015	4	-1.63	-1.4	-1.49	-1.75	-1.9	-2.12	-1.9	-2.29	-1.91	-2.46	-2.36	-2.78	-2.05	-1.92	-2.27	-1.97	-1.97	-1.19	-1.77	-1.07	-1.72	-1.45	-0.99	-1.37	-1.38	-1.91	-1.41	-2.22	-1.64	-2.08	-1.36	-1.6	-0.97	-1.09	-1.27	-1.56	-1.37	-0.93	-1.9	-1.2	-1.41	-1.45	-0.97	-0.96	-1.62	-1.42	-2.4	-1.31	-0.91	-1.2	-1.45	-1.19	-1.47	-1.58	-2	-2.72	-1.62	-2.57	-3.11	-1.82	-2.36	-1.69	-1.83	-1.88	-1.39	-1.56	-1.293	-2.19	-1.82	-1.89	-2.45	-1.28	-1.5	-1.04	-1.53	-1	-1.06	-0.93	-1.39	-0.56	-1.09	-1	-1.68	-1.23	-1.12	-1.01	-2.1	-1.52	-1.35
AGI_HUM1_OLIGO_A_23_P110882	690738 ^ TSPYL4 ^ TSPY-like 4 ^ Hs.284141 ^ NM_021648 ^ 23270	2	0.322	0.15	-0.058	0.196	0.196	0.412	-0.021	-0.143	0.334	0.402	-0.389	-0.057	0.199	0.558	-0.717	0.302	0.154	0.404	0.244	0.457	0.395	0.174	0.035	0.033	-0.133	0.278	0.397	0.687	0.787	0.872	0.53	0.368	0.624	0.258	0.136	0.297	0.078	0.29	0.529	-0.01	0.098	0.34	0.055	0.236	0.265	0.077	0.21	-0.042	0.291	0.375	0.168	0.266	0.579	0.367	0.471	0.254	0.161	0.235	-0.042	0.421	0.335	0.303	0.169	0.161	0.315	-0.077	-0.088	0.267	0.555	0.16	0.469	0.115	0.365	0.217	0.152	0.285	0.295	0.336	0.419	0.083	0.592	0.645	0.431	0.395	0.218	0.278	0.27	-0.009	0.111
AGI_HUM1_OLIGO_A_23_P110941	685115 ^ GSTA4 ^ Glutathione S-transferase A4 ^ Hs.485557 ^ NM_001512 ^ 2941	5	2.906	2.295	2.046	2.11	2.555	2.972	2.41	2.744	2.839	3.082	3.009	2.453	2.453	2.502	2.109	2.66	2.609	2.343	2.494	2.509	2.468	2.664	1.807	2.612	2.491	2.837	2.902	2.418	2.23	2.596	2.654	2.531	2.527	2.514	2.724	2.956	2.846	2.615	2.721	2.64	2.815	2.384	2.473	2.407	2.677	2.312	2.639	2.365	2.378	2.395	2.477	3.034	2.33	2.875	3.019	3.039	3.03	3.029	3.309	2.521	2.789	2.479	2.541	2.84	2.758	2.643	2.456	2.58	2.587	2.84	2.65	2.302	2.594	2.802	2.655	2.471	2.568	2.344	2.681	1.671	2.21	2.405	2.599	2.34	2.415	2.708	2.233	2.247	2.545
AGI_HUM1_OLIGO_A_23_P110957	685517 ^ FOXF2 ^ Forkhead box F2 ^ Hs.484423 ^ NM_001452 ^ 2295	4	-3.064	-2.492	-2.81	-2.563	-3.223	-2.192	-2.698	-3.383	-3.485	-2.892	-3.47	-3.377	-3.504	-3.394	-3.78	-3.451	-2.606	-3.355	-3.193	-2.978	-3.795	-2.957	-2.259	-3.141	-2.904	-3.766	-3.477	-3.627	-3.192	-3.611	-3.101	-2.655	-2.882	-3.145	-2.938	-2.948	-2.924	-2.462	-3.223	-2.594	-2.767	-2.543	-2.068	-1.744	-1.948	-2.851	-3.739	-2.634	-2.139	-2.102	-2.68	-2.41	-2.715	-2.62	-4.419	-4.156	-2.745	-3.908	-4.653	-3.418	-3.453	-3.102	-3.239	-2.819	-2.821	-2.836	-3.121	-3.591	-3.654	-3.251	-3.271	-2.695	-2.637	-1.938	-2.77	-2.495	-2.23	-1.881	-2.728	-1.173	-2.946	-2.135	-2.556	-2.362	-2.03	-2.198	-3.087	-2.574	-2.667
AGI_HUM1_OLIGO_A_23_P110961	695341 ^ BRP44L ^ Brain protein 44-like ^ Hs.172755 ^ NM_016098 ^ 51660	11	0.276	0.527	-0.012	0.523	0.296	0.505	1.173	0.608	-0.038	0.425	-0.025	0.666	0.908	0.891	1.674	1.406	0.347	0.379	0.526	1.304	1.321	0.41	0.54	0.797	0.81	0.967	0.735	1.127	0.973	0.516	0.818	0.997	0.63	1	1.068	0.423	0.025	0.533	0.87		0.404	0.503	1.783	0.608	0.478	1.322	1.574	0.765	0.739	0.906	0.506	0.441	0.804	0.657	1.091	0.481	0.309	0.561	-0.186	0.454	0.335	0.329	0.446	0.506	1.202	0.401	0.351	1.451	1.265	0.702	0.224	0.653	0.435	0.523	0.478	0.541	0.764	0.724	0.157	0.561	0.564	0.361	0.568	0.584	0.58	0.474	0.618	0.364	0.494
AGI_HUM1_OLIGO_A_23_P111000	"687446 ^ PSMB9 ^ Proteasome (prosome, macropain) subunit, beta type, 9 (large multifunctional protease 2) ^ Hs.381081 ^ NM_002800 ^ 5698"	47	0.882	0.433	0.195	0.326	0.493	0.043	0.216	0.328	0.318	0.512	0.216	0.079	-0.045	-0.122	-1.074	-0.769	0.613	0.544	0.68	-0.036	-0.229	0.296	0.288	-0.383	-0.438	-0.769	-0.615	-0.954	-0.441	-0.458	0.089	-0.125	-0.364	-0.547	-0.604	-0.49	-0.457	-0.06	-0.263	-0.085	0.21	-0.147	0.115	0.253	0.379	0.238	0.118	-0.079	0.043	0.303	0.42	0.303	-0.04	-0.206	-0.162	-0.232	0.277	0.218	0.399	0.187	-0.066	-0.153	-0.072	-0.55	-0.47	-0.326	0.198	-0.251	-0.153	-0.308	-0.108	-0.088	0.374	0.768	0.626	0.397	0.487	1.074	0.698	0.795	0.95	0.085	0.216	0.165	0.421	-0.115	-0.093	0.713	0.019
AGI_HUM1_OLIGO_A_23_P111005	685596 ^ C6orf109 ^ Chromosome 6 open reading frame 109 ^ Hs.440950 ^ NM_015388 ^ 25844	58	-0.172	-0.554	-0.505	-0.906	0.394	0.35	-0.033	-0.531	-0.06	-0.908	-0.183	-0.757	-1.016	-0.526	-0.603	-0.569	-0.782	-0.313	-0.057	-0.147	-0.437	-0.187	-0.414	-0.702	-0.632	-0.87	-0.479	-0.1	-0.354	0.416	-0.366	-0.638	-0.412	-0.163	-0.379	-0.677	-0.34	-0.473	-0.815	-0.54	-0.737	-0.404	-0.719	-1.032	-0.687	-0.232	-0.833	-0.115	-0.531	-0.791	-0.618	-0.649	-0.679	-0.84	-0.76	-0.667	-0.513	-0.966	-0.657	-0.795	-0.607	-0.308	-0.001	-0.36	-0.704	-0.403	-0.755	-0.83	-0.209	-0.828	-0.084	-0.311	-0.052	-0.31	0.05	-0.488	-0.631	-0.92	0.165	-0.933	-0.422	-0.442	-0.605	-0.36	-0.511	-0.564	-0.996	-0.821	-0.462
AGI_HUM1_OLIGO_A_23_P111037	"689610 ^ HIST1H3A ^ Histone 1, H3a ^ Hs.546315 ^ NM_003529 ^ 8350"	64	0.043	-0.347	-0.158	-0.033	-0.54	-0.284	0	-0.485	-0.443	-0.033	-0.374	-0.37	-0.411	-0.406	-0.257	-0.765	-0.29	-0.197	-0.045	-0.24	-0.484	-0.217	-0.261	-0.181	-0.5	-0.264	-0.338	0.091	-0.163	-0.406	-0.431	-0.254	-0.349	-0.625	-0.537	-0.359	-0.37	-0.424	-0.455	-0.21	0.081	-0.068	-0.146	-0.333	-0.375	-0.596	-0.443	-0.022	-0.168	0.041	-0.081	-0.36	-0.512	-0.408	-0.163	-0.726	-0.336	-0.212	-0.347	-0.364	0.015	-0.225	-0.224	-0.211	-0.026	-0.28	-0.057	-0.338	-0.43	-0.467	0.004	-0.426	-0.252	-0.197	-0.176	-0.318	-0.127	-0.314	-0.187	-0.189	-0.431	-0.441	-0.159	-0.175	-0.24	-0.457	-0.569	-0.301	-0.381
AGI_HUM1_OLIGO_A_23_P111041	858743 ^  ^  ^  ^ NM_003525 ^ 	37	-1.58	-1.106	-1.29	-1.317	-2.251	-2.156	-1.539	-1.616	-2.141	-1.739	-1.512	-1.794	-1.657	-2.15	-1.466	-1.281	-1.39	-1.346	-1.266	-1.221	-1.308	-1.451	-1.525	-0.968	-1.404	-1.251	-1.548	-1.045	-1.92	-2.546	-1.408	-1.252	-1.479	-1.487	-1.474	-1.676	-1.341	-1.534	-1.467	-1.171	-1.37	-1.433	-1.133	-1.533	-1.752	-1.484	-1.447	-1.53	-1.361	-1.463	-1.379	-1.232	-1.529	-1.457	-1.412	-1.617	-1.701	-1.827	-2.092	-1.115	-1.736	-1.67	-1.403	-1.371	-1.195	-1.056	-2.006	-1.236	-1.445	-1.466	-2.022	-1.67	-1.637	-1.724	-1.662	-1.734	-1.366	-1.518	-1.702	-1.492	-1.737	-1.879	-1.941	-1.786	-1.622	-1.616	-1.971	-1.697	-1.817
AGI_HUM1_OLIGO_A_23_P111054	691485 ^  ^  ^  ^ NM_021062 ^ 	0	-1.515	-1.194	-1.163	-1.268	-1.968	-1.535	-1.494	-1.497	-1.919	-1.496	-1.318	-0.66	-1.217	-1.244	0.061	-1.216	-0.406	-0.939	-0.898	-1.063	-0.966	-1.272	-1.172	-0.885	-1.129	-0.893	-1.02	-0.628	-1.509	-1.723	-1.373	-1.293	-0.989	-1.462	-1.224	-1.116	-1.14	-1.03	-1.248	-1.199	-1.174	-0.999	-0.779	-0.951	-1.297	-0.85	-0.989	-0.76	-1.06	-0.664	-0.763	-0.911	-0.954	-1.115	-1.131	-1.515	-1.18	-1.374	-1.639	-0.689	-1.372	-1.229	-1.2	-1.356	-0.96	-1.428	-1.502	-0.932	-1.105	-1.01	-1.699	-1.46	-1.323	-1.245	-1.146	-0.805	-0.909	-0.899	-1.035	-0.489	-0.924	-0.991	-1.349	-1.434	-1.303	-1.163	-1.268	-1.242	-0.914
AGI_HUM1_OLIGO_A_23_P111092	"691514 ^ OR2H1 ^ Olfactory receptor, family 2, subfamily H, member 1 ^ Hs.434715 ^ NM_030883 ^ 26716"	13	0.708	0.662	1.005	0.49	-0.173	0.283	0.408	0.67	0.309	0.241	0.454	0.42	0.516	0.5	0.652	0.425	1.103	0.813	1.288	0.483	0.447	0.924	0.589	0.662	0.848	0.659	0.309	0.779	0.145	-0.151	0.56	0.303	0.719	0.771	0.478	1.303	1.39	1.031	0.711	1.026	0.801	0.708	0.177	0.241	0.164	0.596	0.505	0.009	0.246	0.35	0.624	0.331	0.282	0.131	0.681	0.395	0.112	0.102	0.028	0.783	-0.04	0.184	0.054	0.221	0.49	0.423	0.466	0.572	0.571	0.498	0.295	0.606	-0.065	0.348	0.177	0.722	0.348	0.349	0.461	0.355	0.514	0.536	0.259	0.488	0.144	0.305	0.467	0.449	0.807
AGI_HUM1_OLIGO_A_23_P111112	683719 ^ VARS2L ^ Valyl-tRNA synthetase 2-like ^ Hs.102910 ^ NM_020442 ^ 57176	3	-0.851	-0.889	-1.279	-0.497	-0.771	-0.796	-1.06	-1.045	-1.026	-0.926	-0.935	-1.222	-1.091	-0.907	-1.598	-1.291	-1.197	-1.221	-0.751	-1.37	-1.197	-1.067	-1.559	-0.547	-1.175	-1.752	-1.64	-1.288	-1.254	-0.63	-1.344	-0.938	-1.088	-1.165	-1.166	-1.194	-1.105	-1.075	-1.276	-1.236	-1.078	-0.964	-1.19	-1.25	-1.242	-1.082	-1.289	-1.125	-0.971	-1.568	-1.176	-1.541	-1.443	-1.196	-1.407	-1.183	-1.145	-1.289	-1.166	-1.679	-1.541	-1.7	-1.535	-1.195	-1.136	-0.989	-1.475	-1.4	-1.174	-1.494	-1.28	-1.456	-0.928	-1.023	-1.221	-1.212	-1.095	-1.222	-1.06	-1.374	-1.133	-0.954	-0.99	-0.998	-0.734	-1.016	-1.015	-0.82	-0.935
AGI_HUM1_OLIGO_A_23_P111126	858190 ^ HCP5 ^ HLA complex P5 ^ Hs.520017 ^ L06175 ^ 10866	5	2.802	2.523	2.273	2.723	2.68	2.927	3.34	2.993	2.806	3.469	3.568	2.33	3.462	3.056	2.013	2.678	3.496	3.455	3.713	2.336	2.62	2.924	1.835	2.657	2.764	2.508	2.289	2.989	2.878	2.253	2.204	2.232	2.339	2.157	2.246	2.672	2.729	2.86	2.986	2.838	3.082	2.539	2.045	2.233	3.005	2.462	2.48	2.906	2.852	2.886	3.561	2.984	2.959	2.553	2.747	2.817	2.808	3.077	3.119	3.072	2.678	2.278	2.609	2.87	2.58	2.385	2.628	2.808	2.55	3.138	2.487	2.508	2.7	2.099	2.739	3.091	2.211	2.905	3.051	1.782	3.342	2.581	2.524	2.596	2.299	2.903	2.93	2.831	2.908
AGI_HUM1_OLIGO_A_23_P111132	690200 ^ HSPA1A ^ Heat shock 70kDa protein 1A ^ Hs.520028 ^ NM_005345 ^ 3303	0	0.654	0.771	0.907	1.378	1.082	0.607	0.192	0.859	1.255	1.214	1.289	0.991	1.11	1.093	0.407	0.415	1.08	1.175	0.981	0.63	0.663	0.695	0.636	0.817	0.217	0.676	0.796	0.388	0.657	1.084	0.791	0.925	0.821	0.042	0.02	1.268	1.151	0.249	0.762	0.406	1.452	1.124	0.085	0.332	0.346	0.194	0.485	0.554	0.665	0.374	1.615	0.976	0.759	0.575	0.436	1.079	0.861	0.78	1.283	1.039	0.839	0.759	0.829	0.84	1.042	0.771	0.763	0.632	0.704	0.835	1.03	0.705	0.832	0.377	0.714	0.214	0.178	0.664	0.914	0.575	0.936	0.972	0.987	0.702	0.612	0.928	1.246	1.19	0.422
AGI_HUM1_OLIGO_A_23_P111141	686192 ^ BAT3 ^ HLA-B associated transcript 3 ^ Hs.440900 ^ NM_004639 ^ 7917	1	-0.364	0.226	0.137	0.21	-0.519	-0.18	0.249	0.052	-0.289	-0.437	0.203	0.109	0.129	-0.359	0.148	-0.041	0.157	-0.027	0.259	-0.414	-0.192	-0.112	0.342	-0.016	0.059	0.181	-0.219	0.168	-0.231	-0.37	-0.116	0.133	-0.028	-0.218	0.132	0.15	0.415	0.24	0.199	0.584	0.202	0.084	-0.26	-0.076	-0.192	0.021	-0.005	-0.377	-0.234	-0.433	0.035	-0.157	0.029	-0.325	-0.108	-0.045	-0.189	0.078	0.028	0.11	-0.338	-0.31	0.215	0.193	0.113	0.131	-0.202	-0.015	-0.422	0.109	-0.237	-0.179	-0.062	-0.306	-0.182	-0.118	-0.085	0.113	0.311	-0.333	0.05	-0.003	-0.231	-0.154	-0.264	-0.033	-0.092	0.142	0.057
AGI_HUM1_OLIGO_A_23_P111171	"693214 ^ B3GALT4 ^ UDP-Gal:betaGlcNAc beta 1,3-galactosyltransferase, polypeptide 4 ^ Hs.534375 ^ NM_003782 ^ 8705"	23	3.089	3.04	2.972	3.054	3.115	2.838	3.308	3.099	3.268	3.155	3.456	2.446	3.273	3.306	2.46	3.372	2.726	2.976	3.429	2.912	2.931	3.058	3.109	2.943	3.069	3.352	3.267	3.576	3.367	3.067	2.787	2.843	2.998	2.669	3.051	3.163	2.931	3.401	3.327	3.325	3.129	3.127	2.874	2.712	3.293	3.062	3.174	3.367	3.099	2.872	3.035	3.428	3.573	3.036	3.39	3.023	2.996	3.391	3.082	3.744	3.503	3.319	3.375	3.116	3.169	3.269	3.571	3.162	2.892	3.808	3.099	3.089	3.418	3.034	3.32	3.327	3.156	3.283	3.426	1.885	3.599	3.461	3.132	3.501	3.296	3.406	2.904	2.822	3.302
AGI_HUM1_OLIGO_A_23_P111194	694064 ^ SPDEF ^ SAM pointed domain containing ets transcription factor ^ Hs.485158 ^ NM_012391 ^ 25803	40	-1.01	-1.099	-0.243	-1.505	-2.208	-2.803	-1.216	-1.558	-0.956	-1.233	-0.797	-0.856	0.599	0.352	-1.18	-0.117	-0.764	-0.439	-0.513	-0.177	0.03	0.133	0.549	1.279	1.106	0.636	0.114	0.179	-0.289	-0.397	-0.443	-0.421	0.411	-0.221	-0.376	0.407	0.254		0.622		-0.446	-0.288	-0.368	-0.038	-0.295	0.257	0.284	-0.502	-0.017	-0.16	-0.143	-0.211	-0.6	-0.284	-0.349	-0.023	-0.247	-0.363	0.127	-0.328	-1.207	-0.777	-0.628	0.279	0.026			0.243	0.07	-0.205	-0.067	-0.383	-1.056	-0.645	-0.793	-0.596	-1.057	-0.288	-1.175	-0.376	-0.968	0.049	-0.13	-0.244	-0.289	-0.104	-0.529	-0.502	0.218
AGI_HUM1_OLIGO_A_23_P111206	688532 ^ FKBP5 ^ FK506 binding protein 5 ^ Hs.407190 ^ NM_004117 ^ 2289	55	0.756	0.782	1.002	0.051	0.077	0.374	0.708	0.185	0.373	0.936	-0.128	1.37	1.763	1.565	1.073	1.571	-0.385	0.051	-0.209	0.608	1.015	0.564	1.587	1.494	1.516	2.086	1.554	2.415	0.498	0.442	1.398	1.625	0.41	3.129	3.936	0.729	0.648		1.31	1.563	0.241	0.426	1.688	1.928	2.505	3.542	3.859	2.891	0.753	0.611	1.27	0.883	0.962	1.435	1.792	1.096	0.908	0.823	-0.103	2.256	2.173	1.782	1.677	1.477	1.395	1.261	2.069	1.23	0.73	1.446	1.246	0.538	-0.017	1.178	1.274	1.463	-0.111	0.466	-0.117	-0.23	0.309	1.653	1.639	1.863	0.971	0.987	2.133	2.717	0.419
AGI_HUM1_OLIGO_A_23_P111228	"696610 ^ COQ3 ^ Coenzyme Q3 homolog, methyltransferase (yeast) ^ Hs.299208 ^ NM_017421 ^ 51805"	2	-0.996	-0.853	-0.961	-0.849	-0.445	-1.015	-1.283	-1.714	-0.329	-0.978	-1.387	-1.504	-0.887	-0.673	-1.499	-0.506	-1.462	-1.17	-1.179	-0.194	-0.466	-0.955	-0.726	-0.772	-0.76	-0.612	-0.392	-0.698	-0.451	-0.224	-0.622	-0.552	-0.488	-0.476		-0.972			-0.737		-0.982	-0.691	-0.486	-0.632	-0.443	-0.756	-1.077	-0.701	-0.337	-0.771	-0.906	-0.655		-0.655	-1.303	-0.675	-0.139	-0.749	-0.622	-0.996	-0.482	-0.718	-1.131	-0.708	-0.507			-0.577	-0.385	-0.991	-0.443	-0.417	-0.461	-0.787	-0.657	-0.601	-0.613	-0.895	-0.519	-0.833	-0.739	-0.65	-0.728	-0.495		-0.646	-1.313	-1.314	-0.979
AGI_HUM1_OLIGO_A_23_P111240	684550 ^ PHACTR2 ^ Phosphatase and actin regulator 2 ^ Hs.102471 ^ NM_014721 ^ 9749	12	0.729	0.767	0.648	0.594	0.316	0.919	0.582	0.676	0.125	-0.013	-0.493	-0.185	-0.408	0.009	-0.544	-0.06	-0.599	0.131	0.171	0.299	0.327	0.363		-0.737		-0.535	-0.114	-0.041	0.339	0.453	0.198	0.302	-0.148	-0.014	0.469				0.304		0.106	0.381	0.052	0.071	0.504	-0.036	-0.17	0.332	0.029	0.086	0.007			0.556	0.458	0.431	0.343	0.152	0.042	0.285	0.614	0.367	0.647	0.395	-0.005			0.081	0.394		0.285	0.373	0.351	0.363	0.233		0.083	-0.453	0.116	-0.348	0.109	0.541	0.58	0.558	0.382	0.214	0.729	0.376	0.035
AGI_HUM1_OLIGO_A_23_P111260	"691451 ^ NT5E ^ 5'-nucleotidase, ecto (CD73) ^ Hs.153952 ^ NM_002526 ^ 4907"	4	-1.5	-1.231	-1.978	-1.448	-2.636	-1.799	-2.12	-2.168	-2.497	-3.075	-3.702	-2.085	-1.995	-1.652	-1.945	-1.66	-1.755	-1.219	-1.909	-1.561	-1.483	-1.46	-1.818	-1.74	-2.078	-2.947	-2.051	-2.585	-1.241	-1.924	-1.649	-1.372	-1.771	-1.651		-2.087			-1.539		-1.798	-1.441	-1.544	-1.26	-1.804	-1.266	-2.193	-1.41	-1.006	-1.504	-1.356	-2.043		-2.087	-2.924	-2.328	-1.886	-2.044	-2.635	-1.865	-1.917	-1.348	-2.098	-2.278	-1.984			-2.28	-1.939	-1.787	-2.965	-1.395	-1.366	-0.96	-1.807		-1.727	-1.163	-1.618	-0.783		-1.389	-1.803	-1.773	-1.21	-1.217	-1.964	-1.609	-0.83
AGI_HUM1_OLIGO_A_23_P111267	681089 ^ SH3BGRL2 ^ SH3 domain binding glutamic acid-rich protein like 2 ^ Hs.302772 ^ NM_031469 ^ 83699	5	0.243	0.982		0.56	0.623	0.997	0.698	0.725	0.616	1.101	1.164	0.905	1.796	1.686	1.337	2.474	0.741	0.93	1.28	1.829	1.61	1.038	0.852	1.572	0.996	2.154	1.917	2.177	1.5	1.34	0.934	1.56	1.101	1.285	1.492	1.18			1.562		1.405	1.488	1.215	0.487	1.093	1.32	1.765	1.107	0.845	1.074	1.246	1.12		1.412	1.726	1.81	0.921	1.424	1.362		0.683	0.53	0.714	1.508	1.759			2.094	1.885	1.625	1.156	0.773	0.294	0.195		0.692	0.62	0.562	0.405	-0.007	0.582	0.823	0.999	0.959	0.944	0.652	1.358	0.844	0.737
AGI_HUM1_OLIGO_A_23_P111273	"681832 ^ TBC1D7 ^ TBC1 domain family, member 7 ^ Hs.484678 ^ NM_016495 ^ 51256"	0	-1.856	-1.825	-1.642	-1.712	-1.615	-1.728	-1.929	-1.805	-1.705	-2.003	-1.87	-1.923	-1.925	-1.955	-1.826	-1.829	-1.794	-1.596	-1.615	-1.408	-1.44	-1.61	-1.691	-1.663	-1.647	-1.965	-1.841	-2.032	-2.008	-1.78	-1.857	-1.907	-1.384	-1.497	-1.684	-1.906	-1.721	-1.502	-1.724	-1.602	-1.633	-1.755	-1.603	-1.751	-1.699	-1.595	-1.843	-1.682	-1.79	-1.796	-1.813	-1.957	-1.881	-1.691	-1.892	-1.797	-1.611	-1.881	-2.035	-1.42	-1.873	-1.806	-1.738	-1.375	-1.503	-1.579	-1.908	-1.532	-1.501	-1.824	-1.676	-1.771	-1.51	-1.759	-1.451	-1.635	-1.635	-1.587	-1.783	-1.651	-1.83	-1.841	-1.815	-1.57	-1.787	-1.599	-2.099	-1.757	-1.779
AGI_HUM1_OLIGO_A_23_P111288	687846 ^ TMEM14C ^ Transmembrane protein 14C ^ Hs.519557 ^ NM_016462 ^ 51522	14	-0.902	-0.632	-1.324	-0.768	-0.452	-0.539	-0.323	-0.94	-0.558	-0.669	-1.128	-0.926	-0.833	-0.686	-1.096	-0.828	-0.844	-0.781	-0.698	-0.538	-0.843	-0.818	-0.834	-0.966	-0.962	-0.616	-0.227	-0.359	-0.462	-0.358	-0.8	-0.411	-0.911	-0.816	-0.692	-0.948	-0.797	-1.007	-1.082	-0.926	-0.926	-0.727	-0.679	-0.589	-0.668	-0.899	-0.905	-0.535	-0.507	-0.78	-0.79	-0.681	-0.74	-0.751	-0.936	-1.16	-0.437	-0.593	-0.912	-0.639	-0.646	-0.783	-0.64	-0.905	-0.617	-0.753	-0.928	-0.86	-0.839	-0.713	-0.676	-0.653	-0.851	-0.794	-0.65	-0.755	-0.527	-0.822	-0.893	-0.581	-0.706	-0.762	-0.675	-1.077	-0.516	-0.966	-0.751	-0.723	-0.853
AGI_HUM1_OLIGO_A_23_P111297	693614 ^ RPP40 ^ Ribonuclease P 40kDa subunit ^ Hs.511756 ^ NM_006638 ^ 10799	3	-0.875	-0.6	-0.633	-0.373	-0.64	-0.812	-0.647	-0.966	-0.876	-0.887	-1.073	-1.046	-0.906	-0.84	-1.831	-1.018	-1.008	-1.072	-0.845	-0.62	-0.845	-1.198	-0.943	-0.609	-1.116	-1.03	-0.738	-1.093	-0.948	-1.18	-1.058	-0.659	-0.771	-0.858	-0.742	-1.029	-0.751	-1.066	-1.142	-0.859	-0.795	-0.958	-0.525	-0.766	-0.574	-0.878	-0.977	-0.638	-0.98	-0.785	-0.746	-0.783	-1.087	-0.722	-0.755	-1.132	-0.957	-0.813	-1.148	-0.358	-0.61	-0.829	-0.864	-0.713	-0.516	-0.61	-0.383	-0.718	-0.807	-0.837	-0.864	-1.1	-0.731	-0.928	-0.838	-0.835	-0.845	-1.053	-0.944	-1.041	-0.84	-0.898	-1.279	-0.898	-1.081	-0.877	-0.539	-0.639	-0.765
AGI_HUM1_OLIGO_A_23_P111303	689385 ^ RBM16 ^ RNA binding motif protein 16 ^ Hs.227602 ^ NM_014892 ^ 22828	2	-0.542	-0.251	-0.502	-0.168	0.304	0.277	-0.661	-0.798	0.242	-0.201	-0.465	-0.545	-0.379	0.291	-1.584	-0.594	-0.508	-0.423	-0.495	-0.103	-0.148	-0.629	-0.579	-0.632	-0.593	-0.674	-0.043	-0.327	-0.222	0.431	-0.476	-0.253	-0.552	-0.571	-0.769	-0.284	-0.587	-0.399	-0.334	-0.505	-0.565	-0.341	-0.483	-0.373	-0.234	-0.683	-0.681	-0.207	-0.303	-0.599	-0.199	-0.473	-0.521	-0.3	-1.018	-0.503	-0.652	-0.629	-0.724	-0.679	-0.491	-0.486	-0.908	-0.555	-0.452	-0.69	-0.218	-0.46	-0.13	-0.291	-0.111	-0.55	-0.172	-0.555	-0.565	-0.65	-0.474	-0.473	-0.92	-0.841	-0.273	-0.373	-0.222	-0.191	-0.295	-0.287	-0.773	-0.529	-0.531
AGI_HUM1_OLIGO_A_23_P111306	856770 ^ RBM16 ^ RNA binding motif protein 16 ^ Hs.227602 ^ NM_014892 ^ 22828	8	-0.372	0.039	-0.234	-0.086	-0.067	-0.449	-1.28	-0.518	-0.106	-0.207	-0.064	-0.838	-0.329	-0.039	-1.785	-0.471	-0.675	-0.239	-0.566	-0.298	-0.343	-0.378	-0.223	-0.265	-0.263	-0.641	-0.179	-0.599	-0.261	0.055	0.031	0.305	-0.424	-0.482	-0.183	-0.459		-0.211	-0.037		-0.226	-0.129	-0.33	-0.059	-0.067	-0.362	-0.5	-0.26	-0.131	-0.055	-0.208	-0.463	-0.212	-0.05	-0.456	-0.067	-0.211	-0.619	-0.309	-0.494	-0.443	-0.498	-0.732	-0.262	-0.238			-0.465	-0.149	-0.004	-0.01	-0.279	-0.156	-0.407	-0.513	-0.566	-0.331	-0.284	-0.422	-0.331	-0.385	-0.02	-0.015	-0.049	-0.286	-0.2	-0.27	-0.1	-0.346
AGI_HUM1_OLIGO_A_23_P111321	"684137 ^ ARG1 ^ Arginase, liver ^ Hs.440934 ^ NM_000045 ^ 383"	5	5.419	6.177	6.468	6.847	6.675	5.299	7	6.578	5.146	5.434	5.44	5.26	6.104	6.483	4.434	6.27	5.745	5.987	6.575	6.589	6.605	6.385	7.245	6.453	6.298	7.461	7.312	7.405	7.165	6.173	6.571	6.6	6.889	6.174	6.759	7.03	6.794	7.379	7.937	7.582	6.815	6.624	5.781	5.282	6.152	6.378	6.659	5.727	4.284	4.725	5.025	6.795	6.659	7.04	7.544	7.292	6.244	6.788	6.651	7.555	6.539	6.734	6.512	6.815	6.766	6.452	7.191	7.112	6.642	7.626	6.585	6.179	7.13	5.761	6.171	5.968	7.014	6.536	6.412	4.661	7.272	6.837	6.998	6.969	7.135	6.655	6.725	5.742	6.079
AGI_HUM1_OLIGO_A_23_P111343	696819 ^ BCLAF1 ^ BCL2-associated transcription factor 1 ^ Hs.486542 ^ NM_014739 ^ 9774	35	0.087	-0.101	-0.131	-0.468	-0.113	-0.539	-0.187	-0.171	0.059	0.114	0.399	-0.248	-0.2	0.084	-0.333	-0.329	0.127	0.421	-0.164	-0.528	-0.237	0.061	-0.025	-0.5	-0.366	-0.035	0.044	0.354	0.051	0.004	0.241	-0.294	0.122	-0.155		-0.35	0.029	-0.476	-0.054	-0.016	-0.67	-0.691	0.129	0.109	0.021	-0.346	-0.07	0.129	-0.287	0.319	-0.386	0.001	-0.296	-0.143	-0.405	-0.157	-0.463	-0.472	-0.418	-0.73	-0.179	-0.035	-0.416	-0.291	-0.341	-0.278	0.433	-0.191	-0.384	-0.927	0.291	-0.126	-0.583		-0.253	-0.121	0.137	0.092	-0.296	-0.149	0.417	0.05	0.392	-0.029	-0.226	-0.017	-0.583	-0.364	0.2
AGI_HUM1_OLIGO_A_23_P111373	"685121 ^ MRS2L ^ MRS2-like, magnesium homeostasis factor (S. cerevisiae) ^ Hs.533291 ^ NM_020662 ^ 57380"	15	-1.268	-1.399	-1.08	-1.006	-0.555	-0.604	-1.213	-1.287	-0.989	-1.065	-1.196	-1.446	-1.187	-1.06	-2.129	-0.808	-1.127	-1.237	-1.246	-0.593	-0.941	-1.031	-1.006	-0.666	-0.862	-0.893	-0.45	-0.885	-0.802	-0.536	-0.894	-0.903	-0.802	-0.754	-0.494	-1.187	-1.538	-1.072	-0.872	-0.774	-1.044	-0.965	-0.572	-0.962	-0.795	-0.752	-1.108	-0.397	-0.741	-0.749	-0.853	-0.762	-0.926	-0.817	-1.221	-1.249	-1.341	-1.386	-1.545	-0.901	-1.011	-1.055	-1.49	-1.067	-1.047	-0.759	-0.954	-0.992	-0.837	-0.978	-0.616	-0.865	-0.612	-0.823	-0.849	-0.626	-0.853	-0.947	-1.284	-0.899	-0.742	-1.225	-0.831	-0.901	-0.523	-0.853	-0.988	-1.39	-1.03
AGI_HUM1_OLIGO_A_23_P111381	688340 ^ APG5L ^ APG5 autophagy 5-like (S. cerevisiae) ^ Hs.486063 ^ NM_004849 ^ 9474	2	-0.406	-0.443	-0.957	-0.341	-0.471	-0.295	-0.92	-1.005	-0.701	-0.406	-1.107	-1.112	-0.848	-0.705	-2.399	-0.584	-1.119	-0.748	-0.988	-0.618	-0.692	-0.851	-0.719	-0.794	-1.097	-1.142	-0.972	-0.823	-0.728	-0.596	-1.075	-0.367	-1.305	-0.803	-0.867	-1.057	-1.12	-0.99	-1.066	-1.196	-0.561	-0.588	-0.606	-0.859	-0.557	-0.746	-1.086	-0.553	-0.569	-0.848	-0.886	-0.21	-0.552	-0.709	-0.847	-1.127	-0.295	-0.331	-0.774	-0.317	-0.389	-0.468	-0.774	-0.901	-0.483	-0.646	-0.566	-0.709	-0.497	-0.936	-0.952	-1.045	-0.58	-0.872	-0.748	-0.454	-0.836	-0.932	-0.858	-0.947	-0.869	-0.436	-0.807	-0.596	-0.729	-0.964	-0.837	-0.393	-0.321
AGI_HUM1_OLIGO_A_23_P111452	"687661 ^ CENTG3 ^ Centaurin, gamma 3 ^ Hs.195048 ^ NM_031946 ^ 116988"	5	0.133	0.455	-0.066	0.611	0.589	0.396	0.055	0.181	0.383	0.557	0.416	0.374	0.38	0.571	-0.308	0.29	0.347	0.215	0.46	0.313	0.308	0.078	0.373	0.503	0.363	0.424	0.378	0.515	0.404	0.603	0.192	0.403	0.105	0.114	0.075	0.453	0.168	0.213	0.398	0.336	0.628	0.438	-0.062	0.241	0.294	-0.047	0.03	0.116	0.474	0.412	0.364	0.593	0.602	0.431	0.427	0.689	0.352	0.411	0.349	0.496	0.539	0.502	0.419	0.263	0.398	0.3	0.106	0.197	0.325	0.449	0.676	0.016	0.318	0.143	0.242	0.277	0.426	0.41	0.237	0.105	0.468	0.232	0.297	0.312	0.262	0.241	0.352	0.347	0.18
AGI_HUM1_OLIGO_A_23_P111481	774659 ^ ARS2 ^ Arsenate resistance protein ARS2 ^ Hs.111801 ^ NM_182800 ^ 51593	10	-0.456	-0.276	-0.499	0.155	-0.474	-0.297	-0.517	-0.155	-0.555	-0.059	-0.143	-0.078	-0.197	-0.369	-0.19	-0.247	-0.337	-0.494	-0.626	-0.512	-0.411	-0.588	-0.034	-0.186	-0.095	-0.563	-0.86	-0.92	-0.398	-0.524	-0.576	-0.213	-0.626	-0.864	-0.708	-0.171	-0.179	-0.363	-0.374	-0.065	-0.055	-0.226	-0.644	-0.462	-0.565	-0.541	-0.331	-0.643	-0.387	-0.493	0.025	0.041	-0.169	-0.373	-0.267	-0.189	-0.346	-0.08	-0.295	-0.064	-0.433	-0.453	-0.493	-0.293	-0.252	-0.018	-0.075	-0.474	-0.372	-0.212	-0.688	-0.616	-0.58	-0.606	-0.464	-0.567	-0.552	-0.377	-0.326	-0.496	-0.42	-0.364	-0.236	-0.177	-0.404	-0.301	-0.177	0.128	-0.632
AGI_HUM1_OLIGO_A_23_P111487	869679 ^ ARS2 ^ Arsenate resistance protein ARS2 ^ Hs.111801 ^ NM_182800 ^ 51593	7	-0.393	0.903	-0.094	-0.182	-0.186	-0.216	-0.547	-0.254	-0.113	-0.289	0.4	-0.612	-0.414	-0.23	-0.738	-0.223	-0.844	-0.413	-0.061	-0.43	-0.512	-0.557		0.052	-0.004	-0.38	-0.414	-0.7	-0.535	-0.341	-0.458	-0.315	-0.021	-0.652	-0.427	0.013			-0.295		-0.11	-0.144	-0.445	-0.364	-0.49	-0.131	-0.226	-0.296	-0.187	-0.253	-0.001	-0.483		-0.39	-0.933	-0.238	-0.186	-0.463		-0.088	-0.472	-0.036	-0.367	-0.194	-0.333			-0.277	-0.275	-0.09	-0.465	-0.369	-0.086	-0.297	0.102	-0.35	-0.191	-0.131	0.13	-0.232	0.023	-0.018	-0.286	0.029	-0.213	-0.087	-0.208	-0.077	-0.36
AGI_HUM1_OLIGO_A_23_P111506	690443 ^  ^  ^  ^ ENST00000342773 ^ 	1	1.172	2.073	1.593	1.218	-0.631	0.798	2.475	3.584	-0.073	1.261	3.085	1.372	1.473	0.468	2.002	0.677	1.588	1.651	3.692	-0.76	1.077	1.715	1.849	1.703	0.622	1.954	0.178	2.8	0.722	-0.22	0.982	1.4	1.019	0.926	1.032	1.098	1.089	1.974	1.022	1.219	1.904	1.83	0.789	1.527	0.759	0.516	1.575	-0.126	1.042	1.11	1.87	0.926	1.255	0.349	1.828	3.199	0.645	1.233	2.702	1.488	1.078	1.203	3.405	1.068	1.817	1.108	0.264	1.294	0.655	1.134	0.775	1.495	0.284	0.391	0.647	0.616	0.952	1.512	0.695	1.097	1.346	0.988	0.645	0.763	-0.134	0.683	0.87	1.88	1.344
AGI_HUM1_OLIGO_A_23_P111525	848654 ^ DKFZP434B0335 ^ DKFZP434B0335 protein ^ Hs.511979 ^ BX648200 ^ 25851	9	0.126	0.347	0.672	-1.694	-2.376	-1.201	-0.928	-0.201	-2.847	-1.466	-1.062	-0.662	-0.246	-0.567	0.549	0.155	-0.049	0.34	-0.92	-0.563	-0.181	0.76	0.307	0.16	0.544	0.225	-0.471	-0.801	-0.476	-2.089	0.404	-1.308	0.76	0.137	0.308	1.174	0.584	0.874	0.438	1.137	-0.917	-0.697	-0.942	-0.237	-0.962	0.185	0.504	-1.11	-0.313	-0.425	-0.347	0.415	0.244	-1.106	0.17	-0.634	-1.039	-0.632	-1.786	0.885	-1.131	-0.596	-0.919	-0.178	-0.677	-0.386	0.08	-0.153	-0.429	0.301	-1.751	0.045	-0.868	0.148	-0.319	-0.153	-0.996	-0.379	-0.778	-0.332	-0.218	0.318	-1.103	-0.145	-0.218	0.306	0.429	-0.882	0.224
AGI_HUM1_OLIGO_A_23_P111531	852937 ^ GLI3 ^ GLI-Kruppel family member GLI3 (Greig cephalopolysyndactyly syndrome) ^ Hs.199338 ^ NM_000168 ^ 2737	0	1.201	1.059	1.455	1.58	0.561	0.663	0.594	0.534	0.929	1.368	0.743	0.973	0.828	0.891	0.459	0.922	1.083	1.01	1.454	0.506	0.633	0.943	0.429	0.233	0.355	0.415	0.479	0.861	0.866	0.771	0.78	0.762	0.544	0.32	0.383	0.698	0.353	0.647	0.94	0.873	1.107	0.839	0.923	0.74	0.914	0.574	0.942	0.582	0.703	0.979	0.883	0.931	1.285	0.414	0.73	0.574	0.473	0.988	0.754	1.685	1.225	1.168	1.327	0.849	0.941	0.913	0.282	0.682	0.505	0.971	0.763	0.471	0.903	1.251	0.781	0.674	1.017	0.696	1.073	0.389	0.636	1.284	0.963	1.092	0.474	0.74	1.2	1.244	0.763
AGI_HUM1_OLIGO_A_23_P111571	694966 ^ HOXA3 ^ Homeo box A3 ^ Hs.533357 ^ NM_153631 ^ 3200	1	1.047	2.205	1.568	1.22	-0.443	0.995	2.345	3.27	-0.152	1.197	2.623	1.487	1.427	0.416	2.001	1.003	1.623	1.646	3.372	-0.316	0.932	1.745	1.778	2.024	0.794	1.916	0.103	2.409	0.637	-0.366	0.995	1.643	0.942	0.977	1.202	1.18	1.284	1.738	1.139	1.307	1.881	1.899	0.697	1.315	0.796	0.552	1.643	-0.163	0.952	0.834	1.731	1.062	1.404	0.269	1.738	2.962	0.489	1.052	2.34	1.65	1.148	1.07	2.936	1.23	1.989	1.239	0.322	1.34	0.656	1.134	0.697	1.55	0.255	0.353	0.53	0.414	0.978	1.369	0.495	0.818	1.138	1.149	0.539	0.393	0.151	0.253	1.002	1.956	1.366
AGI_HUM1_OLIGO_A_23_P111583	"696375 ^ CD36 ^ CD36 antigen (collagen type I receptor, thrombospondin receptor) ^ Hs.120949 ^ NM_001001547 ^ 948"	5	5.308	4.486	4.965	6.019	6.146	6.185	6.818	6.785	5.304	5.69	6.053	4.22	4.667	4.694	5.129	5.626	2.164	2.729	3.438	5.201	5.419	5.484	2.651	3.676	3.089	5.735	5.943	5.239	5.474	4.793	5.964	5.908	4.129	4.355	4.283	3.597	2.978	2.715	3.437	3.103	4.364	4.45	4.246	4.074	4.981	5.105	5.848	6.151	3.776	4.221	3.525	5.017	5.491	4.626	6.319	5.696	5.219	6.561	6.554	5.681	6.333	6.085	5.863	4.99	5.185	4.692	4.732	5.992	5.79	5.79	5.979	6.528	5.879	3.542	5.858	4.596	3.286	2.401	5.157	3.467	6.518	3.006	3.527	5.638	4.692	4.29	6.016	3.923	4.814
AGI_HUM1_OLIGO_A_23_P111621	867379 ^ GTF2IRD1 ^ GTF2I repeat domain containing 1 ^ Hs.156302 ^ NM_005685 ^ 9569	18	-0.067	-0.146	0.09	0.381	0.067	0.265	-0.125	0.014	0.148	0.618	0.36	0.179	0.574	0.541	0.119	0.729	0.609	0.485	0.469	0.305	0.317	0.279	0.418	0.464	0.418	0.544	0.172	0.344	0.663	0.522	0.122	0.301	0.11	0.354	0.268	0.843	0.313	0.55	0.803	0.478	0.805	0.388	0.006	0.36	0.247	0.013	0.207	0.007	0.462	0.455	0.394	0.749	0.926	0.385	0.438	0.487	0.604	0.714	0.537	0.768	0.321	0.336	0.255	0.604	0.498	0.679	0.133	0.2	0.283	0.482	0.337	0.111	0.28	0.253	-0.213	0.256	0.382	0.626	0.275	0.301	0.532	0.075	0.279	0.268	0.392	0.302	0.279	0.539	0.211
AGI_HUM1_OLIGO_A_23_P111635	696212 ^ MK-STYX ^ Map kinase phosphatase-like protein MK-STYX ^ Hs.11615 ^ NM_016086 ^ 51657	13	-0.236	-0.543	0.039	-0.247	0.154	-0.351	-0.535	-0.19	0.546	-0.183	-0.221	-0.623	-0.301	-0.218	-1.582	-0.464	0.369	-0.277	0.106	0.339	-0.048	-0.5	0.014	-0.368	-0.454	-0.293	-0.065	-0.566	-0.72	-0.05	-0.501	-0.588	-0.413	-0.321	-0.568	0.638	0.403		-0.353	-0.39	-0.199	-0.345	-0.27	-0.658	-0.517	-0.376	-0.847	-0.481	-0.728	-0.347	-0.378	0.245	-0.082	-0.234	-0.627	-0.013	-0.367	-0.619	-0.46	0.025	-0.234	-0.323	-0.488	-0.228	-0.662	-0.345		0.007	0.031	-0.451	-0.209	-0.441	-0.516	-0.712	0.094	-0.374	-0.27	-0.162	0.064	-0.452	-0.351	-0.345	-0.786	-0.191	-0.548	-0.288	0.093	-0.073	-0.109
AGI_HUM1_OLIGO_A_23_P111701	"690466 ^ GNG11 ^ Guanine nucleotide binding protein (G protein), gamma 11 ^ Hs.83381 ^ NM_004126 ^ 2791"	3	0.649	1.029	0.603	0.832	1.273	1.153	0.567	0.961	0.25	0.591	0.619	1.134	0.656	0.871	-0.1	0.45	0.8	1.058	0.63	0.31	0.492	1.042	0.602	-0.275	-0.249	0.062	-0.037	-0.02	0.968	1.01	0.311	0.534	0.279	0.044	-0.317	-0.187	-0.448	0.069	0.453	-0.022	0.597	0.972	0.835	1.176	0.998	0.848	1.032	0.404	0.808	0.842	0.958	0.951	1.248	0.712	0.521	1.014	0.761	0.878	1.066	1.199	1.468	1.501	1.082	0.662	0.317	0.539	0.648	0.441	0.257	0.349	0.942	1.207	1.102	0.906	1.182	0.72	1.293	1.092	0.951	1.384	1.509	1.315	0.795	1.112	1.111	0.526	0.935	0.925	0.421
AGI_HUM1_OLIGO_A_23_P111737	691688 ^ RAMP3 ^ Receptor (calcitonin) activity modifying protein 3 ^ Hs.25691 ^ NM_005856 ^ 10268	1	1.643	2.195	1.826	2.033	1.391	1.058	2.121	1.945	1.479	1.26	2.12	1.718	2.253	1.749		1.61	1.036	1.3	2.026	0.757	0.986	1.747	2.083		1.04		0.725	1.161	1.344	1.061	1.261		1.11	0.787	0.942	1.547			2.515		1.26	1.226	1.558	1.545	2.095	1.948	2.338	1.693	1.264	0.829	1.844	1.962		1.532	2.013	2.532	1.763	1.657		1.504	1.864	1.87	2.141	1.597	1.249			1.526	1.019	1.871	2.09	1.451	1.361	1.486	2.259	1.705	1.764	1.349	2.164	1.168	1.749	1.825	2.076	1.842	2.044	2.007	2.114	2.164	1.466
AGI_HUM1_OLIGO_A_23_P111745	689500 ^ DKFZp761I2123 ^ Hypothetical protein DKFZp761I2123 ^ Hs.77978 ^ NM_031449 ^ 83637	13	0.795	1.054	0.528	1.117	0.602	0.84	0.647	0.438	0.507	0.479	0.563	0.684	0.736	0.685	-0.061	0.662	0.776	0.687	0.575	0.684	0.672	0.827	1.038	1.294	0.897	0.597	0.416	0.484	0.318	0.269	0.611	0.859	0.466	0.532	0.586	1.108	1.009	0.889	0.901	0.272	0.747	0.831	0.088	0.515	1.09	0.993	0.893	0.461	0.448	-0.075	0.512	0.587	0.598	0.734	0.524	0.346	0.782	0.332	0.196	0.855	0.534	0.582	0.439	0.635	0.866	0.558	0.43	0.848	0.764	0.888	0.41	0.558	0.792	0.728	0.562	0.908	0.543	0.609	1.112	0.337	1.212	1.223	1.093	0.942	0.871	1.127	1.009	0.781	0.843
AGI_HUM1_OLIGO_A_23_P111753	682246 ^ MRPL32 ^ Mitochondrial ribosomal protein L32 ^ Hs.50252 ^ NM_031903 ^ 64983	52	-0.884	-1.402	-1.27	-1.144	-0.946	-1.214	-0.768	-1.048	-0.755	-0.845	-0.937	-1.19	-1.059	-1.056	-0.976	-0.892	-1.107	-1.139	-0.808	-0.449	-0.67	-0.89	-1.648	-0.86	-1.199	-0.884	-0.718	-0.593	-0.79	-0.839	-0.945	-0.835	-0.85	-0.881	-0.786	-1.494	-1.437	-1.437	-1.489	-1.393	-1.25	-1.112	-0.713	-1.114	-1.265	-1.264	-1.043	-0.884	-0.893	-0.813	-1.003	-0.937	-1.157	-1.135	-1.218	-1.389	-0.935	-0.905	-1.192	-0.983	-0.46	-0.729	-0.531	-0.995	-0.448	-0.978	-0.436	-0.71	-0.628	-1.447	-0.806	-1.137	-1.173	-1.201	-0.752	-1.077	-1.255	-1.23	-1.359	-1.335	-1.37	-1.671	-1.449	-1.309	-0.877	-1.305	-1.396	-0.975	-1.022
AGI_HUM1_OLIGO_A_23_P111766	695703 ^  ^  ^  ^ A_23_P111766 ^ 	0	-0.244	-0.249	1.424	1.223	0.814	1.38	1.605	1.171	-0.244	0.007	0.21	0.115	0.079	0.338	0.011	0.943	0.573	0.91	0.954	0.589	0.399	0.43	0.493	0.154	0.773	0.451	0.661	1.298	0.352	-0.352	0.278	0.216	0.601	0.751	0.946	0.864	0.793	1.52	0.931	1.02	0.752	0.6	0.555	1.174	1.191	0.537	0.449	1.074	0.716	0.918	0.791	0.796	0.902	0.795	0.421	0.187	0.796	0.603	0.161	1.69	1.276	1.518	1.22	0.75	0.192	0.637	0.383	0.566	0.362	0.992	0.513	0.308	1.486	1.105	1.141	1.168	0.737	0.706	0.555	0.687	1.053	0.931	1.058	1.649	1.265	1.231	0.589	-0.64	0.724
AGI_HUM1_OLIGO_A_23_P111797	692423 ^ DKFZp434F142 ^ Hypothetical protein DKFZp434F142 ^ Hs.307081 ^ AL136837 ^ 84214	13	-0.847	-1.145	-0.282	-0.286	-0.661	-0.452	-0.513	-0.658	-1.14	-1.126	-0.926	-1.212	-1.393	-1.546	0.134	-1.623	-1.042	-0.478	-0.983	-0.811	-0.68	-0.687	-0.911	-0.521	-0.288	-1.193	-1.254	-0.789	-1.256	-1.423	-0.961	-0.997	-0.489	-0.872	-1.095	-0.338	0.156	-0.67	-0.951	-0.606	-0.647	-0.616	-1.17	-1.238	-1.138	-0.526	-0.471	-0.975	-0.619	-1.048	-0.903	-1.267	-1.552	-1.252	-1.009	-1.482	-1.464	-1.567	-1.463	-0.941	-1.136	-1.124	-0.958	-1.346	-0.919	-0.931	-0.619	-0.58	-0.712	-0.69	-0.682	-0.857	-0.675	-0.995	-0.907	-0.863	-1.176	-1.101	-0.87	-0.699	-1.136	-0.781	-0.786	-0.925	-1.328	-0.969	-0.967	-0.559	-0.606
AGI_HUM1_OLIGO_A_23_P111804	689892 ^ ZC3HDC1 ^ Zinc finger CCCH type domain containing 1 ^ Hs.12646 ^ NM_022750 ^ 64761	47	0.862	0.724	0.249	0.228	0.203	0.018	-0.62	0.014	0.593	0.453	0.548	0.213	-0.022	-0.379	-0.37	0.194	0.487	0.182	0.695	-0.582	-0.05	0.508		0.032	-0.281	-0.909	-0.784	-1.013	-0.454	-0.012	-0.3	-0.429	-0.264	-0.501		0.081			0.016		0.19	0.15	-0.193	0.149	0.41	0.134	-0.081	0.278	0.314	0.128	0.588	0.813	0.551	-0.263	-0.505	0.109	0.637	0.423	0.862	0.897	0.268	0.128	0.557	-0.072	0.176	0.652		0.038	-0.084	0.309	-0.167	0.059	0.63	0.599	0.39	0.352	-0.376	0.831	0.29	-0.03	0.65	0.196	-0.096	0.039	0.147	0.261	0.269	0.513	-0.043
AGI_HUM1_OLIGO_A_23_P111811	"685218 ^ ING3 ^ Inhibitor of growth family, member 3 ^ Hs.489811 ^ NM_019071 ^ 54556"	6	-0.39	-0.184	-0.904	0.038	-0.621	-0.644	-0.938	-0.311	-0.354	0.027	-0.29	-0.641	-0.552	-0.433	-1.173	-0.424	-0.495	-0.482	-0.684	-0.565	-0.53	-0.654	-0.279	-0.313	-0.178	-0.492		-0.607	0.139	-0.614	-0.612	-0.308	-0.427	-0.727	-0.194	-0.292	-0.412	-0.261	-0.232	-0.115	-0.252	-0.265	-0.391	-0.298	-0.322	-0.648	-0.285	-0.255	-0.464	-0.298	0.124	-0.241	-0.239	-0.164	-0.227	0.064	-0.52	-0.257	-0.093	-0.65	-0.38	-0.421	-0.593	-0.519	-0.414	-0.591	0.173	-0.573	-0.59	-0.246	-0.656	-0.577	-0.458	-0.424	-0.717	-0.394	-0.232	-0.577	-0.529	-0.609	-0.269	-0.407	-0.307	-0.524	-0.427	-0.571	-0.042	-0.345	-0.02
AGI_HUM1_OLIGO_A_23_P111835	"688466 ^ DLD ^ Dihydrolipoamide dehydrogenase (E3 component of pyruvate dehydrogenase complex, 2-oxo-glutarate complex, branched chain keto acid dehydrogenase complex) ^ Hs.131711 ^ NM_000108 ^ 1738"	20	-0.489	-0.451	-0.583	-0.351	0.229	-0.361	-0.386	-0.512	0.168	-0.324	-0.739	-0.5	-0.326	0.028	-0.268	0.386	-0.58	-0.673	-0.62	0.42	0.332	-0.333	-0.457	-0.208	-0.351	-0.213	0.048	-0.093	0.057	0.219	-0.058	0.076	-0.379	0.283	0.024	-0.646	-0.739	-0.61	-0.398	-0.694	-0.7	-0.343	0.394	-0.068	-0.059	0.142	0.064	0.028	-0.174	0.01	-0.356	-0.387	-0.256	-0.023	-0.32	-0.28	-0.145	-0.248	-0.569	-0.764	-0.481	-0.462	-0.644	-0.488	-0.087	-0.316	-0.613	0.168	0.529	-0.446	-0.014	-0.102	-0.224	-0.48	-0.491	-0.441	-0.323	-0.163	-0.371	-0.153	-0.063	-0.534	-0.3	-0.296	-0.424	-0.342	-0.374	-0.486	-0.116
AGI_HUM1_OLIGO_A_23_P111843	"694220 ^ ZNHIT1 ^ Zinc finger, HIT domain containing 1 ^ Hs.211079 ^ NM_006349 ^ 10467"	0	-0.421	0.107	-0.204	0.207	0.003	0.463	0.219	0.172	-0.074	-0.103	0.166	-0.103	-0.164	-0.189	0.018	-0.174	-0.102	-0.171	-0.151	0.028	-0.047	-0.075	-0.036	0.102	-0.054	-0.022	-0.135	0.007	-0.07	-0.185	-0.095	0.18	-0.08	-0.134	0.005	-0.097	0.101	0.006	0.18	0.448	0.197	0.073	0.043	0.04	-0.013	0.023	0.125	0.068	-0.113	-0.267	-0.046	-0.158	0.055	0.025	0.166	0.001	-0.161	0.05	-0.225	0.262	-0.031	0.024	0.086	0.168	0.072	0.037	0.301	-0.011	-0.047	-0.111	-0.325	-0.08	0.196	-0.048	-0.067	-0.078	0.098	0.083	0.039	0.067	0.125	-0.019	-0.105	-0.09	0.072	-0.244	0.103	0.1	0.026
AGI_HUM1_OLIGO_A_23_P111860	693717 ^ FLJ10324 ^ Hypothetical protein FLJ10324 ^ Hs.283694 ^ NM_018059 ^ 55698	2	-0.725	-0.596	-1.366	-0.451	0.004	-0.393	-0.692	-0.718	-0.889	-0.515	-0.726	-0.71	-0.662	-0.487	-1.64	-0.335	-1.118	-0.864	-0.56	-0.442	-0.479	-0.68	-0.901	-1.014	-1.409	0.046	0.121	0.4	0.354	0.609	-0.328	-0.084	-0.726	-1.034	-0.887	-0.572	-0.735	0.062	-0.661	-0.655	-0.967	-0.428	-0.965	-1.208	-0.555	-1.136	-1.295	-0.914	-0.852	-1.061	-0.702	0.104	0.225	-0.555	-0.643	-0.512	-0.62	-0.619	-0.602	-0.835	-0.105	-0.226	-0.28	-0.504	-0.545	-0.709		-0.702	-0.623	-0.333	0.11	-0.157	-0.531	-0.711	-0.42	-1.094	-0.57	-1.254	-0.614	-0.992	-0.533	-0.567	-0.694	-0.594	0.013	-1.111	-0.358	0.111	-0.076
AGI_HUM1_OLIGO_A_23_P111888	694155 ^ CTHRC1 ^ Collagen triple helix repeat containing 1 ^ Hs.405614 ^ NM_138455 ^ 115908	12	2.948	2.963	2.357	2.004	2.374	2.214	2.232	2.115	1.263	1.073	0.641	2.504	0.907	1.298	0.408	-0.083	1.464	1.499	1.707	1.172	0.891	2.571	1.037	-0.85	-0.893	0.183	0.355	0.214	1.921	1.823	1.739	1.522	1.499	1.274	1.17	0.728	0.583	0.428	1.467	1.287	1.401	1.942	1.954	1.301	1.351	1.261	1.294	0.958	1.024	1.312	0.541	1.807	1.805	1.57	1.426	1.193	1.956	1.919	1.83	1.945	2.935	2.969	2.869	2.178	2.704	2.282	1.557	0.833	1.042	0.055	0.788	0.915	2.078	2.405	2.045	0.743	1.551	0.146	1.472	-0.259	-0.438	1.779	1.868	1.903	1.621	0.115	1.96	1.896	0.071
AGI_HUM1_OLIGO_A_23_P11192	"682401 ^ UBE2E3 ^ Ubiquitin-conjugating enzyme E2E 3 (UBC4/5 homolog, yeast) ^ Hs.470804 ^ NM_006357 ^ 10477"	0	-0.162	-0.579	-0.103	0.008	0.381	0.153	-0.232	-0.009	0.187	0.319	-0.189	-0.282	-0.151	0.142	-0.658	-0.364	-0.067	-0.136	-0.096	0.026	0.062	0.023	-0.54	-0.018	-0.372	-0.203	-0.144	-0.106	0.269	0.411	0.081	0.273	0.077	-0.136	-0.28	-0.344	-0.538	-0.221	-0.157	-0.378	0.049	0.342	-0.351	0.189	0.174	-0.274	-0.329	0.146	0.432	0.515	0.195	0.224	0.061	-0.117	-0.116	-0.106	0.275	0.172	0.095	0.234	0.262	0.203	0.048	-0.007	0.312	-0.013	-0.12	-0.071	0.073	-0.171	0.163	0.072	0.073	0.164	0.158	0.152	-0.236	-0.03	-0.23	-0.004	0.184	0.067	0.273	0.494	0.199	0.435	-0.209	-0.092	-0.401
AGI_HUM1_OLIGO_A_23_P111961	693153 ^ RBM13 ^ RNA binding motif protein 13 ^ Hs.77135 ^ NM_032509 ^ 84549	0	-0.603	-1.029	-0.772	-0.646	-0.866	-0.67	-0.951	-1.131	-0.933	-0.827	-1.061	-0.847	-0.965	-0.949	-1.305	-0.621	-0.964	-0.927	-0.91	-0.805	-0.898	-1.146	-0.823	-0.894	-1.052	-0.96	-0.813	-0.878	-0.522	-0.725	-0.835	-1.011	-0.834	-0.85	-0.631	-1.08	-1.106	-0.766	-1.155	-1.205	-0.813	-0.827	-0.771	-0.818	-0.786	-1.042	-1.18	-0.344	-1.016	-0.7	-0.686	-0.689	-0.998	-0.802	-0.534	-0.805	-0.583	-0.78	-0.807	-1.064	-0.749	-0.631	-0.636	-1.014	-0.879	-1.031	-0.742	-1.009	-0.901	-1.078	-0.95	-0.883	-0.619	-0.917	-0.75	-0.683	-0.688	-0.859	-0.861	-0.762	-0.934	-0.717	-1.004	-0.794	-0.844	-0.84	-0.933	-0.87	-0.646
AGI_HUM1_OLIGO_A_23_P111981	684218 ^ LYNX1 ^ Ly6/neurotoxin 1 ^ Hs.158665 ^ NM_177457 ^ 66004	5	1.121		1.705	2.297		2.941	2.188	2.138	2.244	2.842	3.095	1.927	2.699	2.159	1.73	2.449	1.857	1.884	2.758	1.442	2.046	1.884	2.872	2.994	2.755	2.564	2.047	2.812	2.694	2.792	2.309	2.751	1.223	1.142	1.12	2.949	2.567	2.342	3.124	2.274	2.163	2.564	2.076	1.778	2.031	2.276	2.392	2.007	2.025	1.727	2.156	1.9	1.699	2.031	2.397	2.364	2.003	2.375	2.211	2.681	2.778	2.03	2.583	2.195	2.513	2.109		2.591	2.202	3.015	2.431	1.295	2.237	2	2.017	2.055	2.608	2.316	2.135	1.863	2.307	1.413	2.191	1.663	1.993	1.742	2.568	2.102	2.197
AGI_HUM1_OLIGO_A_23_P111995	691834 ^ LOXL2 ^ Lysyl oxidase-like 2 ^ Hs.116479 ^ NM_002318 ^ 4017	12	-1.03	-1.77	-1.74	-1.88	-1.87	-1.58	-1.85	-1.62	-3.03	-2.66	-2.72	-2.32	-2.78	-2.8	-2.5	-2.52	-2.9	-2.51	-2.6	-2.76	-2.92	-2.29	-2.57	-3.12	-3.7	-3.63	-3.61	-3.82	-3.09	-3.57	-2.73	-2.4	-2.82	-3.16	-3.04	-3.6	-3.31	-3.03	-3.57	-2.9	-2.26	-2.24	-2.4	-2.13	-2.42	-2.58	-2.72	-2.13	-2.57	-2.74	-2.35	-2.05	-2.07	-2.87	-2.58	-2.79	-1.7	-1.52	-1.53	-2.3	-1.42	-1.45	-1.15	-2.46	-2.06	-1.57	-2.33	-3.16	-2.92	-2.88	-3.14	-1.81	-2.17	-2.17	-1.93	-2.26	-2.26	-2.37	-1.83	-2.06	-2	-2.18	-2.95	-2.4	-2.29	-2.43	-2.33	-1.3	-2.32
AGI_HUM1_OLIGO_A_23_P112026	"683802 ^ INDO ^ Indoleamine-pyrrole 2,3 dioxygenase ^ Hs.840 ^ NM_002164 ^ 3620"	3	0.725	-0.064	-0.84	-0.434	-1.117	-1.059	-0.573	-1.314	-1.161	-1.737	-1.76	-1.833	-1.454	-1.39	-2.681	-1.298	-1.358	-1.32	-1.158	-0.784	-1.33	-0.734	-1.162	-1.406	-0.972	-1.79	-1.277	-1.472	-1.865	-1.683	-2.132	-1.756	-1.771	-1.071	-0.612	-1.347			-0.865		-0.813	-1.417	-1.104	-0.628	-0.625	-1.232	-1.757	-0.198	-0.636	-1.296	-1.065	-0.509		-1.572	-2.077	-2.572	-1.053	-1.097	-1.945	-0.281	-1.207	-1.056	-0.836	-2.386	-1.822			-1.649	-1.698	-1.276	-2.06	-1.236	-0.517	-0.832	-0.663	-0.913	-0.565	-0.728	-0.465	-0.186	-0.35	-1.181	-1.497	-1.302	-0.839	-1.305	-0.532	0.534	-0.734
AGI_HUM1_OLIGO_A_23_P112061	690783 ^ FLJ32731 ^ Hypothetical protein FLJ32731 ^ Hs.191320 ^ BC012452 ^ 138050	0	1.744	1.893	1.479	2.091	1.539	1.765	1.724	1.761	1.018	1.39	1.196	1.762	1.513	1.478	1.379	1.525	1.051	1.18	1.3	1.46	1.352	1.403	1.597	1.437	1.31	1.222	0.563	1.236	1.569	1.556	1.324	1.533	1.483	1.304	1.418	1.431	1.582	1.703	1.453	1.513	1.8	1.955	1.545	1.416	1.355	1.278	1.614	1.342	1.955	1.739	1.712	2.019	1.793	1.09	1.623	1.487	1.638	1.951	2.041	2.111	1.826	1.574	2.06	1.614	1.819	1.722	1.186	1.469	1.54	1.601	1.208	1.353	1.434	1.396	1.521	1.178	1.638	1.449	1.792	1.179	0.912	1.467	1.426	1.456	1.426	1.481	1.817	1.799	1.494
AGI_HUM1_OLIGO_A_23_P112103	867563 ^ GSDMDC1 ^ Gasdermin domain containing 1 ^ Hs.118983 ^ NM_024736 ^ 79792	3	0.703	1.168	0.139	0.11	0.664	0.124	0.531	0.845	0.261	-0.28	0.475	0.373	0.366	0.027		0.714	0.16	0.008	0.852	-0.293	0.056	0.594	0.559	-0.108	-0.432		-0.61	-0.102	-0.612	-0.492	0.035	0.439	-0.17	0.064	0.424	0.039			0.332		0.307	0.359	0.293	0.541	0.621	0.971	0.65	0.6	0.338	0.209	0.463	-0.016		0.305	0.159	0.5	0.426	0.627	0.721	0.698	0.125	0.547	0.519	0.516	0.694	0.72		0.139	-0.149	0.137	0.459	0.035	0.741	0.445	0.583	0.446	0.421	0.664	0.639	0.01	0.492	0.561	0.145	0.142	0.305	0.072	1.163	0.832	0.658
AGI_HUM1_OLIGO_A_23_P112113	685973 ^ KIAA0196 ^ KIAA0196 gene product ^ Hs.270043 ^ NM_014846 ^ 9897	0	-0.174	0.179	-0.153	0.321	-0.328	0.071	-0.435	-0.109	-0.572	-0.262	-0.17	-0.363	-0.415	-0.459	-0.371	-0.054	-0.169	-0.187	-0.406	-0.304	-0.394	-0.081	-0.48	-0.106	-0.301	-0.376	-0.23	-0.445	-0.325	-0.534	-0.184	0.056	-0.318	-0.177	-0.19	-0.133	-0.205	-0.174	-0.129	-0.452	0.015	0.057	-0.55	-0.349	-0.308	-0.339	-0.374	-0.279	-0.122	-0.187	-0.031	0.018	-0.021	-0.321	0.174	-0.171	-0.058	0.075	-0.053	-0.054	-0.227	-0.229	-0.135	-0.271	0.224	-0.134	-0.565	-0.305	-0.334	-0.118	-0.446	-0.118	-0.008	-0.151	-0.185	-0.072	-0.335	-0.308	-0.291	-0.509	-0.199	-0.471	-0.232	-0.04	-0.315	-0.163	-0.394	-0.081	-0.135
AGI_HUM1_OLIGO_A_23_P112135	687202 ^ TRAM1 ^ Translocation associated membrane protein 1 ^ Hs.491988 ^ NM_014294 ^ 23471	29	0.847	0.539	0.112	0.218	0.075	0.223	-0.239	0.102	-0.052	0.123	-0.148	0.348	0.427	0.275	0.38	0.37	-0.047	0.44	-0.179	-0.189	-0.349	0.069	-0.091	0.255	-0.041	0.006	0.182	-0.533	0.543	0.15	0.225	0.451	0.424	0.011	0.401	-0.192	-0.279	0.024	-0.125	0.258	0.09	0.21	-0.402	0.242	0.096	-0.707	-0.398	0.428	0.383	0.13	0.141	0.884	0.748	0.486	0.445	0.463	0.423	0.332	0.401	0.307	0.479	0.479	0.368	0.318	0.533	0.289	0.177	-0.166	0.054	-0.285	-0.281	-0.083	0.584	0.554	0.364	0.113	-0.707	-0.077	-0.27	-0.985	-0.827	0.001	0.187	0.67	0.627	0.252	-0.185	0.342	-0.272
AGI_HUM1_OLIGO_A_23_P11214	695006 ^ NKRF ^ NF-kappa B repressing factor ^ Hs.437084 ^ NM_017544 ^ 55922	2	-0.788	-0.948	-1.002	-0.792	-0.986	-0.722	-1.224	-1.57	-0.574	-0.545	-1.166	-1.355	-0.922	-0.815	-2.197	-0.848	-1.012	-1.084	-1.058	-0.894	-1.038	-1.079	-0.792	-0.808	-1.144	-0.929	-0.744	-0.515	-0.658	-0.481	-0.936	-0.819	-0.985	-0.992	-0.605	-1.374	-1.532	-1.096	-1.342	-0.782	-1.14	-1.041	-1.062	-0.974	-1.131	-1.03	-1.221	-0.552	-1.053	-1.019	-1.072	-0.601	-0.829	-1.256	-1.126	-1.494	-1.22	-0.934	-1.496	-1.26	-0.658	-1.08	-1.132	-1.516	-0.952	-1.472	-1.196	-1.192	-1.034	-0.868	-1.065	-1.192	-0.849	-0.927	-1.052	-0.749	-0.916	-1.11	-1.38	-1.193	-0.817	-1.332	-1.162	-0.907	-1.154	-1.108	-1.104	-1.064	-0.83
AGI_HUM1_OLIGO_A_23_P112159	"696794 ^ EIF2C2 ^ Eukaryotic translation initiation factor 2C, 2 ^ Hs.449415 ^ NM_012154 ^ 27161"	33	-0.968	-1.103	-0.313	-0.55	-1.137	-0.595	-0.847	-0.689	-0.94	-0.944	-1.13	-0.654	-0.836	-0.932	-1.657	-0.865	-0.671	-0.532	-0.678	-0.882	-0.89	-0.849	-0.777	-1.291	-1.242	-1.005	-0.764	-0.276	-0.806	-0.91	-0.807	-0.971	-0.715	-0.88	-0.825	-0.648	-0.975	-1.016	-0.977	-1.109	-0.777	-1.004	-0.656	-0.822	-0.731	-0.99	-0.721	-1.022	-0.879	-0.976	-0.753	-1.342	-1.106	-1.168	-0.926	-0.996	-1.009	-0.8	-1.198	-0.956	-0.563	-0.642	-0.685	-0.894	-0.832	-0.656	-0.934	-0.912	-0.875	-0.846	-0.706	-0.631	-0.722	-0.718	-0.971	-1.026	-0.872	-0.894	-1.13	-1.123	-0.708	-0.972	-0.567	-0.774	-0.941	-0.918	-1.201	-0.876	-0.521
AGI_HUM1_OLIGO_A_23_P112162	683898 ^ DGAT1 ^ Diacylglycerol O-acyltransferase homolog 1 (mouse) ^ Hs.512810 ^ NM_012079 ^ 8694	34	0.117	0.484	0.214	0.627	0.346	0.485	1.005	1.306	0.104	0.33	0.933	0.167	0.494	0.005	-0.345	0.738	0.206	0.138	0.33	-0.195	-0.053	0.227	0.535	0.513	0.319	0.382	0.039	0.37	-0.044	-0.519	0.442	0.707	-0.018	0.218	0.087	0.323	0.449	0.425	0.545	0.452	0.321	0.306	0.33	0.319	0.542	0.683	0.816	0.589	0.117	-0.223	0.141	0.617	0.343	0.492	0.62	0.698	0.19	0.175	0.159	0.389	0.284	0.079	0.254	0.266	0.281	0.328	0.075	0.3	0.023	0.767	0.238	0.911	0.524	0.246	0.379	0.334	0.062	0.361	0.392	0.423	1.186	0.261	0.209	0.329	0.375	0.331	0.547	0.31	0.431
AGI_HUM1_OLIGO_A_23_P112201	692048 ^ JMJD2C ^ Jumonji domain containing 2C ^ Hs.157106 ^ NM_015061 ^ 23081	2	0.41	-0.107	-0.041	0.087	0.681	0.734	-0.022	-0.298	0.873	0.496	0.523	0.11	0.26	0.686	0.553	0.145	0.163	0.44	0.498	0.394	0.097	0.215	0.137	0.085	0.059	0.201	0.774	0.29	0.336	0.682	0.095	0.167	0.122	0.103	0.159	0.323	0.64	0.04	-0.186	0.028	0.439	0.074	0.045	-0.095	0.203	0.116	0.074	0.673	0.607	0.74	-0.168	0.424	0.373	0.173	0.118	-0.098	0.394	0.405	0.466	0.039	0.343	0.295	0.444	0.096	0.095	-0.276		0.055	0.106	0.124	0.6	-0.009	0.637	0.114	0.533	0.124	-0.057	-0.138	0.51	0.214	0.59	0.082	-0.031	-0.044	-0.142	-0.1	-0.373	0.447	0.112
AGI_HUM1_OLIGO_A_23_P11224	690570 ^ TMEM32 ^ Transmembrane protein 32 ^ Hs.110702 ^ NM_173470 ^ 93380	22	0.119	0.526	0.185	0.454	-0.092	0.399	0.048	-0.154	-0.067	0.27	0.154	0.102	0.207	-0.007	0.324	0.373	0.122	0.014	-0.02	0.154	-0.026	0.111	-0.09	0.329	-0.031	0.292	0.268	0.292	0.054	0.173	0.288	0.483	0.188	0.13	0.325	0.283	0.309	-0.047	0.326	0.145	0.28	0.463	0.041	-0.032	0.092	0.024	0.116	0.036	-0.043	-0.043	0.051	0.349	0.426	0.078	0.271	0.061	0.135	0.172	-0.067	0.069	0.335	0.195	0.168	0.076	0.558	0.09	-0.192	0.246	0.07	0.127	-0.08	0.175	0.08	0.155	0.006	0.036	-0.062	-0.02	0.169	-0.04	-0.055	0.059	0.063	0.281	0.169	0.032	0.099	0.279	0.331
AGI_HUM1_OLIGO_A_23_P112241	"684951 ^ DNAJB5 ^ DnaJ (Hsp40) homolog, subfamily B, member 5 ^ Hs.237506 ^ NM_012266 ^ 25822"	12	0.814	1.146	0.779	0.809	-0.016	0.146	0.151	0.249	-0.798	0.194	0.076	1.039	0.193	-0.177	0.599	1.209	-0.432	-0.12	-0.283	0.387	0.51	0.315	0.567	0.298	0.338	-0.282	-0.596	-0.656	-0.29	-0.483	0.301	0.464	-0.077	0.511	0.442	-0.109	-0.018	0.143	0.446	0.146	0.654	0.867	0.677	0.269	0.456	0.21	0.555	-0.151	0.196	0.084	0.251	0.867	1.504	0.348	0.819	0.387	0.512	0.945	0.585	0.761	0.828	0.53	0.42	0.176	0.503	0.78	-0.295	0.57	0.338	0.477	-0.048	0.408	0.465	0.106	0.317	0.268	0.698	0.207	0.992	0.018	0.353	1.36	0.576	0.356	1.036	0.615	1.433	1.308	0.822
AGI_HUM1_OLIGO_A_23_P112251	"687745 ^ GNG10 ^ Guanine nucleotide binding protein (G protein), gamma 10 ^ Hs.534196 ^ NM_004125 ^ 2790"	3	0.428	0.42	-0.021	0.165	0.767	0.463	0.538	0.217	0.43	0.375	-0.441	0.247	0.027	0.251	-0.493	-0.297	-0.217	-0.306	-0.309	-0.078	-0.167	0.247	-0.133	-0.4	-0.682	-0.173	-0.111	0.013	0.291	0.514	-0.204	0.054	-0.346	-0.549	-0.592	-0.463	-0.727	-0.298	-0.215	-0.471	-0.065	0.076	0.063	0.188	0.314	-0.069	-0.045	0.168	0.078	0.179	-0.199	0.488	0.405	0.075	-0.037	-0.265	0.237	0.219	-0.217	0.286	0.81	0.818	0.712	-0.07	0.005	-0.248	0.377	-0.182	-0.256	-0.306	0.208	0.164	0.382	0.491	0.325	0.011	0.086	-0.032	-0.107	-0.204	0.117	0.201	0.184	0.223	0.489	-0.009	0.338	0.647	-0.071
AGI_HUM1_OLIGO_A_23_P112260	"856283 ^ GNG10 ^ Guanine nucleotide binding protein (G protein), gamma 10 ^ Hs.534196 ^ NM_004125 ^ 2790"	0	0.336	-0.506	-0.159	-0.571	0.082	-0.134	0.443	-0.187	-0.245	-0.538	-0.848	-0.41	-0.793	-0.34	0.109	-0.966	-1.11	-0.245	-0.382	-0.249	-0.635	-0.21	-0.478	-1.415	-1.018	-0.892	-0.419	-0.355	0.003	-0.124	-0.489	-0.514	-0.596	-1.203	-0.901	-0.86	-0.653	-0.812	-0.888	-0.476	-0.616	-0.543	-0.139	-0.497	-0.361	-0.476	-0.417	-0.348	-0.317	-0.201	-0.463	-0.464	-0.65	-0.182	-0.449	-0.887	-0.031	-0.28	-0.743	-0.694	0.145	0.065	0.205	-0.54	-0.569	-0.164	0.328	-0.913	-0.384	-1.128	-0.283	-0.271	0.155	0.255	0.204	-0.253	-0.355	-0.419	-0.39	-0.103	-0.824	-0.34	-0.026	0.059	0.369	-0.162	-0.775	-0.007	-0.807
AGI_HUM1_OLIGO_A_23_P112341	695755 ^ C9orf76 ^ Chromosome 9 open reading frame 76 ^ Hs.284137 ^ NM_024945 ^ 80010	6	-0.981	-1.453	-1.352	-1.574	-1.973	-1.984	-2.264	-1.811	-1.686	-1.303	-1.906	-1.672	-1.1	-1.219	-1.707	-1.264	-1.276	-1.412	-1.76	-1.243	-1.076	-1.244	-1.138	-1.33	-1.326	-1.234	-1.484	-1.735	-1.176	-1.716	-1.214	-1.68	-0.964	-1.127	-1.303	-1.077	-1.386	-1.098	-1.219	-1.295	-1.132	-1.231	-1.251	-1.084	-1.076	-1.717	-1.595	-1.446	-1.064	-0.786	-0.796	-0.758	-1.018	-1.315	-1.304	-1.556	-1.263	-1.102	-1.354	-1.034	-1.383	-1.315	-1.641	-1.416	-1.477	-0.738	-1.001	-1.387	-0.987	-0.717	-1.609	-0.983	-1.165	-0.816	-1.242	-1.082	-1.335	-1.37	-1.665	-0.96	-1.459	-1.684	-1.396	-1.283	-1.414	-1.127	-1.141	-1.001	-1.225
AGI_HUM1_OLIGO_A_23_P112397	686184 ^ FBXW5 ^ F-box and WD-40 domain protein 5 ^ Hs.522507 ^ NM_018998 ^ 54461	1	0.619	1.207	0.846	0.945	0.442	0.151	1.093	1.205	0.778	0.634	1.191	0.995	0.862	0.472	0.888	1.084	1.174	0.825	1.228	0.377	0.671	1.029	1.112	1.035	0.897	0.935	0.264	0.782	0.42	0.143	0.486	0.653	0.478	0.598	0.961	1.039	0.769	1.22	1.11	0.924	1.101	1.005	0.742	1.066	1.004	1.198	1.184	0.829	0.554	0.487	1.231	1.1	1.12	0.8	0.971	0.829	0.795	1.003	1.002	1.148	0.754	0.971	1.281	0.762	1.114	1.013	0.571	0.983	0.547	1.019	0.846	0.667	1.144	0.957	0.981	0.937	0.665	1.357	1.007	0.612	1.139	1.198	0.766	1.027	0.738	0.783	1.059	1.07	0.974
AGI_HUM1_OLIGO_A_23_P112406	"692659 ^ GTF3C5 ^ General transcription factor IIIC, polypeptide 5, 63kDa ^ Hs.495417 ^ NM_012087 ^ 9328"	1	-0.321	0.165	0.003	0.155	-0.539	-0.538	-0.048	0.021	-0.503	-0.269	0.219	0.063	0.229	-0.228	-0.037	0.117	0.209	-0.018	-0.023	-0.262	-0.22	-0.182	0.114	0.427	0.194	0.167	-0.23	0.04	-0.27	-0.642	-0.121	0.221	-0.066	-0.145	0.132	0.363	0.214	0.281	0.281	0	0.143	0.229	-0.252	0.049	-0.028	0.04	0.065	-0.157	-0.052	-0.246	-0.149	0.049	0.024	-0.001	0.284	0.298	-0.106	0.029	0.066	0.233	-0.213	-0.162	-0.117	-0.018	0.098	0.001	-0.252	0.155	-0.189	0.156	-0.209	-0.039	0.089	-0.023	-0.244	0.013	0.018	0.384	0.328	0.03	0.238	0.008	0.046	-0.033	-0.064	-0.052	-0.052	0.015	0.226
AGI_HUM1_OLIGO_A_23_P112412	692119 ^ TEX10 ^ Testis expressed sequence 10 ^ Hs.494648 ^ NM_017746 ^ 54881	15	-1.013	-1.072	-1.226	-0.652	-0.749	-0.381	-0.677	-1.137	-0.769	-0.785	-0.966	-0.992	-0.858	-0.703	-1.606	-1.095	-0.89	-0.909	-0.711	-0.959	-1.127	-0.92	-0.795	-0.945	-1.066	-1.005	-0.683	-0.708	-0.949	-1.105	-1.044	-0.874	-1.047	-0.979	-0.92	-0.92	-0.915	-1.139	-1.155	-1.06	-1.007	-0.81	-0.981	-0.827	-0.765	-0.942	-1.006	-0.562	-0.703	-0.488	-0.639	-0.979	-0.765	-0.864	-0.917	-0.973	-0.71	-0.939	-1.115	-0.82	-0.78	-0.848	-0.956	-1.11	-1.292	-1.053	-1.352	-1.125	-1.021	-1.207	-0.837	-1.214	-0.856	-1.091	-1.025	-0.86	-0.673	-0.765	-0.895	-0.958	-0.815	-0.951	-0.739	-0.852	-0.844	-0.86	-0.866	-0.955	-0.448
AGI_HUM1_OLIGO_A_23_P112429	860413 ^ RPL35 ^ Ribosomal protein L35 ^ Hs.182825 ^ NM_007209 ^ 11224	21	-0.639	-0.769	-0.667	-0.454	-1.251	-0.873	-1.152	-0.59	-1.026	-0.668	-0.496	-0.632	-0.429	-0.647	-0.472	-0.756	-0.644	-0.491	-1.025	-0.342	-0.719	-0.552	-0.752	-0.372	-0.764	-0.778	-0.623	-1.001	-0.612	-1.059	-0.604	-0.473	-0.64	-0.558	-0.528	-0.725	-0.732	-0.776	-0.534	-0.611	-0.516	-0.379	-0.575	-0.35	-0.636	-0.926	-0.764	-0.71	-0.813	-0.875	-0.409	-0.831	-0.81	-0.646	-0.555	-0.617	-0.831	-0.61	-0.68	-0.505	-0.775	-0.704	-0.863	-0.856	-0.49	-0.832	-0.507	-0.714	-0.688	-0.7	-1.024	-0.492	-0.884	-0.711	-0.977	-0.565	-0.739	-0.424	-0.931	-0.495	-0.647	-0.559	-0.791	-0.666	-0.357	-0.608	-0.599	-0.373	-0.43
AGI_HUM1_OLIGO_A_23_P11244	689823 ^ PJA1 ^ Praja 1 ^ Hs.522679 ^ NM_145119 ^ 64219	0	0.409	0.42	-0.046	0.318	1.253	0.761	0.875	0.861	1.156	0.957	0.677	0.841	0.839	1.05	1.059	1.216	0.552	0.495	0.909	0.791	0.822	0.515	0.589	0.59	0.307	0.638	0.842	0.962	0.883	1.419	0.66	0.714	0.464	0.273	0.276	0.615	0.227	0.539	0.378	0.131	0.552	0.795	0.73	0.356	0.639	0.262	0.274	0.554	1.101	0.757	0.637	0.686	1.03	0.786	0.581	0.651	1.02	1.152	0.998	-0.015	0.776	0.714	0.753	1.016	0.927	0.52	0.475	0.743	0.726	0.523	0.81	0.401	0.685	0.357	0.673	0.222	0.587	0.597	0.787	0.338	0.893	0.275	0.407	0.646	0.347	0.067	0.667	0.666	0.199
AGI_HUM1_OLIGO_A_23_P112452	"693221 ^ GGTA1 ^ Glycoprotein, alpha-galactosyltransferase 1 ^ Hs.97469 ^ BC045756 ^ 2681"	5	5.887	6.398	4.647	7.033	6.772	6.009	7.501	6.793	5.922	5.924	8.477	3.569	6.151	6.216	2.806	6.482	3.606	4.668	6.941	4.89	6.72	5.763	4.209	5.32	4.947	6.171	5.875	6.765	6.38	5.066	4.972	5.735	4.468	5.345	5.147	4.984	5.276	4.988	6.984	5.451	6.261	5.923	4.788	3.903	5.426	5.684	6.616	5.569	4.661	5.042	4.481	5.825	6.401	5.738	6.586	6.625	5.803	7.216	7.902	6.135	6.547	5.326	7.199	6.318	6.105	5.163	5.173	6.433	6.597	6.27	6.334	4.749	6.011	4.124	5.421	4.068	5.061	4.324	5.538	1.915	5.005	4.929	5.519	5.507	4.869	4.075	6.095	6.404	4.429
AGI_HUM1_OLIGO_A_23_P112478	695356 ^ NUDT2 ^ Nudix (nucleoside diphosphate linked moiety X)-type motif 2 ^ Hs.493767 ^ NM_001161 ^ 318	5	0.026	0.108	0.019	0.288	0.501	-0.048	0.223	0.365	0.632	0.171	0.296	0.034	0.269	0.142	-0.148	0.791	0.186	0.185	0.345	0.562	0.387	0.312	0.258	0.377	0.484	0.582	0.447	0.28	0.008	-0.023	0.168	0.272	0.39	0.056	0.158	-0.238	-0.039	0.734	0.686	0.82	-0.052	0.2	0.51	0.245	0.455	0.393	0.309	0.356	0.509	0.504	0.417	0.067	0.132	0.112	0.149	0.205	0.124	0.028	0.36	0.514	0.331	0.336	0.4	0.707	0.558	0.552		0.516	0.349	0.119	0.099	0.016	0.578	0.663	0.619	0.676	0.095	-0.15	-0.396	-0.032	-0.412	0.275	0.159	0.2	0.448	0.393	0.137	0.233	0.212
AGI_HUM1_OLIGO_A_23_P112481	867908 ^ AQP3 ^ Aquaporin 3 ^ Hs.234642 ^ NM_004925 ^ 360	23	3.628	3.594	4.159	3.547	3.721	3.408	3.601	4.063	3.385	3.601	4.33	3.678	3.819	3.673	4.166	3.883	3.888	4.141	3.88	3.266	3.489	3.461	4.089	3.289	4.084	3.741	3.717	3.318	3.333	3.224	3.645	2.955	3.625	3.389	3.747	3.667	4.09	3.691	3.619	3.482	3.233	3.084	3.754	4.197	3.791	3.85	3.766	4.12	3.764	3.622	3.906	4.539	3.783	3.291	3.663	3.89	3.849	3.501	3.991	3.794	4.124	4.18	3.884	3.786	4.058	3.3	3.88	3.544	3.331	4.239	3.542	3.658	4.498	3.927	4.366	3.894	3.658	4.03	3.935	3.455	4.025	4.539	3.661	4.077	3.763	4.178	4.059	3.265	4.044
AGI_HUM1_OLIGO_A_23_P112482	688910 ^ AQP3 ^ Aquaporin 3 ^ Hs.234642 ^ NM_004925 ^ 360	23	3.609	3.305	4.073	3.501	3.402	3.093	3.566	4.006	3.434	3.609	4.501	3.557	3.885	3.647	3.879	3.84	3.661	4.158	4.05	3.074	3.414	3.442	4.224	3.228	4.022	3.808	3.443	3.566	3.156	2.995	3.462	2.973	3.585	3.19	3.459	3.733	4.273	3.905	3.655	3.458	3.269	2.859	3.589	3.512	3.65	3.944	3.694	3.893	3.436	3.553	3.902	4.488	3.73	3.134	3.797	3.978	3.827	3.518	4.245	3.698	4.179	4.172	4.075	3.843	3.858	3.524	4.328	3.515	3.366	4.358	3.259	3.514	4.475	3.831	4.46	3.617	3.455	3.712	4.058	2.485	3.845	4.152	3.429	3.866	3.481	3.752	4.005	3.138	4.262
AGI_HUM1_OLIGO_A_23_P112531	690064 ^ MGC50853 ^ Hypothetical protein MGC50853 ^ Hs.460208 ^ NM_203305 ^ 399665	12	1.266	1.201	1.129	1.586	1.791	1.255	0.794	0.899	1.642	1.206	0.788	1.277	1.262	1.551	0.379	0.93	1.182	1.193	1.318	1.307	1.332	1.055	0.879	1.13	0.923	0.709	0.863	0.779	1.026	1.759	0.699	0.814	1.095	0.821	0.641	0.972	0.885	0.464	1.183	0.723	1.201	1.131	0.989	1.238	1.124	0.504	0.641	0.707	1.231	1.362	1.185	1.438	0.953	1.148	1.008	1.256	1.537	1.48	1.469	1.311	1.689	1.631	1.511	1.115	1.3	1.202	1.112	1.263	1.352	0.923	1.176	0.77	1.37	1.559	1.416	1.163	0.901	1.111	1.001	0.712	0.947	0.972	1.244	0.973	1.254	1.123	1.275	1.814	1.111
AGI_HUM1_OLIGO_A_23_P112554	"683220 ^ COL15A1 ^ Collagen, type XV, alpha 1 ^ Hs.409034 ^ NM_001855 ^ 1306"	3	2.11	1.81	2.124	1.758	2.49	2.823	1.518	1.641	1.74	1.026	1.146	1.621	0.984	1.6	0.042	0.858	0.907	1.33	1.164	1.401	1.425	2.158	0.677	-0.101	-0.471	0.008	0.338	0.264	0.363	1.606	0.657	0.534	0.696	0.388		-0.047			0.586		1.467	1.205	1.414	0.969	1.559	1.536	1.368	1.719	0.729	0.524	1.254	1.52	1.8	0.969	0.51	0.985	1.3	1.29	1.511	1.541	2.327	2.224	2.178	1.034	1.575	1.11		1.126	1.441	1.103	1.75	1.774	2.053	1.402	1.914	1.49	1.903	0.95	2.426	1.11	2.051	1.388	1.556	1.796	1.39	1.378	2.184	1.368	0.904
[truncated: 11,219,021 more chars]
