# Supplementary material for: Systems Level Analysis of Systemic Sclerosis Shows a Network of Immune and Profibrotic Pathways Connected with Genetic Polymorphisms
Source: PLoS Comput Biol. 2015 Jan 8;11(1):e1004005. doi: 10.1371/journal.pcbi.1004005 (PMC4288710; doi:10.1371/journal.pcbi.1004005)
Supplement: S3 Data file — WGCNA clustered PCL file for Hinchcliff skin data. (ZIP) [file pcbi.1004005.s008.zip]

Archive with 3 entries (2 files):
- Supplemental_data_file_S3_Hinchcliff_skin.lpcl
- __MACOSX/
- __MACOSX/._Supplemental_data_file_S3_Hinchcliff_skin.lpcl
