# Supplementary material for: Systems Level Analysis of Systemic Sclerosis Shows a Network of Immune and Profibrotic Pathways Connected with Genetic Polymorphisms
Source: PLoS Comput Biol. 2015 Jan 8;11(1):e1004005. doi: 10.1371/journal.pcbi.1004005 (PMC4288710; doi:10.1371/journal.pcbi.1004005)
Supplement: S3 Data file — WGCNA clustered PCL file for Hinchcliff skin data. (ZIP) [file pcbi.1004005.s008.zip › Supplemental_data_file_S3_Hinchcliff_skin.lpcl]

CLID	NAME	GWEIGHT	MH_Norm_01_LA	MH_Norm_01_LF	MH_Norm_02_LA	MH_Norm_02_RF	MH_Norm_03_RA	MH_Norm_03_RF	MH_Norm_04_RA	MH_Norm_04_RF	MH_Norm_05_LA	MH_Norm_05_LF	MH_Norm_06_LA	MH_Norm_06_LF	MH_Norm_07_LA	MH_Norm_07_LF	MH_Norm_08_LA	MH_Norm_08_LF	MH_Norm_09_RA	MH_Norm_09_RF	MH_Norm_1004	MH_Norm_10_LA	MH_Norm_10_LF	MH_S1001	SScMH_02_base_LA	SScMH_02_base_LF	SScMH_03_06mo_LA	SScMH_03_06mo_LF	SScMH_03_12mo_LA	SScMH_03_12mo_LF	SScMH_03_24mo_LA	SScMH_03_24mo_LF	SScMH_03_base_LA	SScMH_03_base_LF	SScMH_04_06mo_LA	SScMH_04_06mo_LF	SScMH_04_12mo_LA	SScMH_04_12mo_LF	SScMH_04_24mo_LA	SScMH_04_24mo_LF	SScMH_04_base_LA	SScMH_04_base_LF	SScMH_05_06mo_RA	SScMH_05_06mo_RF	SScMH_05_base_RA	SScMH_05_base_RF	SScMH_06_06mo_RA	SScMH_06_06mo_RF	SScMH_06_12mo_RA	SScMH_06_12mo_RF	SScMH_06_base_RA	SScMH_06_base_RF	SScMH_07_06mo_LA	SScMH_07_06mo_LF	SScMH_07_12mo_LA	SScMH_07_12mo_LF	SScMH_07_base_LA	SScMH_07_base_LF	SScMH_08_06mo_LA	SScMH_08_06mo_LF	SScMH_08_base_LA	SScMH_08_base_LF	SScMH_10_06mo_LA	SScMH_10_06mo_LF	SScMH_10_12mo_LA	SScMH_10_12mo_LF	SScMH_10_24mo_LA	SScMH_10_24mo_LF	SScMH_10_base_LA	SScMH_10_base_LF	SScMH_12_12mo_LA	SScMH_12_12mo_RF	SScMH_12_6mo_LA	SScMH_12_6mo_RF	SScMH_12_base_LA	SScMH_12_base_RF	SScMH_14_6mo_LA	SScMH_14_6mo_LF	SScMH_14_base_LA	SScMH_14_base_LF	SScMH_15_12mo_LA	SScMH_15_12mo_LF	SScMH_15_6mo_LA	SScMH_15_6mo_LF	SScMH_15_base_LA	SScMH_15_base_LF	SScMH_16_06mo_LF	SScMH_16_12mo_LA	SScMH_16_12mo_LF	SScMH_16_6mo_LA	SScMH_16_base_LA	SScMH_16_base_LF	SScMH_17_12mo_LA	SScMH_17_6mo_LA	SScMH_17_Base_LA	SScMH_17_Base_LF	SScMH_19_12mo_LA	SScMH_19_12mo_LF	SScMH_19_6mo_LA	SScMH_19_6mo_LF	SScMH_19_base_LA	SScMH_19_base_LF	SScMH_20_6mo_LA	SScMH_20_6mo_LF	SScMH_20_base_LA	SScMH_20_base_LF	SScMH_21_12mo_LA	SScMH_21_12mo_LF	SScMH_21_6mo_LA	SScMH_21_6mo_LF	SScMH_21_base_LA	SScMH_21_base_LF	SScMH_23_12mo_LA	SScMH_23_12mo_LF	SScMH_23_6mo_LA	SScMH_23_6mo_LF	SScMH_23_Base_LA	SScMH_23_Base_LF	SScMH_25_12mo_LA	SScMH_25_12mo_LF	SScMH_25_6mo_LA	SScMH_25_6mo_LF	SScMH_25_base_LA	SScMH_25_base_LF	SScMH_26_6mo_LA	SScMH_26_6mo_LF	SScMH_26_base_LA	SScMH_26_base_LF	SScMH_27_6mo_LA	SScMH_27_6mo_LF	SScMH_27_base_LF	SScMH_27_base_LF_Replicate	SScMH_28_6mo_LA	SScMH_28_6mo_LF	SScMH_28_base_LA	SScMH_28_base_LF	SScMH_30_6mo_LA	SScMH_30_6mo_LF	SScMH_30_base_LA	SScMH_30_base_LF	SScMH_32_6mo_RA	SScMH_32_6mo_RF	SScMH_32_base_RA	SScMH_32_base_RF	SScMH_14_12mo_LA	SScMH_14_12mo_LF	SScMH_6_24mo_RA	SScMH_6_24mo_RF	SScMH_7_24mo_LA	SScMH_7_24mo_LF	SScMH_8_12mo_LA	SScMH_8_12mo_LF	SScMH_8_24mo_LA	SScMH_8_24mo_LF	SScMH_Reg_1207_LA	SScMH_Reg_1207_LF	SScReg_1002_base_LA	SScReg_1004_base_LA	SScReg_1066_LA	SScReg_1067_LA	SScReg_1080_LA	SScReg_1096_LA	SScReg_1103_base_LA	SScReg_1156_base_LA	SScReg_1213_LA	SScReg_1213_LF	SScReg_1269_LA
EWEIGHT			1	1	2	2	3	3	4	4	5	5	6	6	7	7	8	8	9	9	46	10	10	11	12	12	13	13	13	13	13	13	13	13	14	14	14	14	14	14	14	14	15	15	15	15	16	16	16	16	16	16	17	17	17	17	17	17	18	18	18	18	19	19	19	19	19	19	19	19	20	20	20	20	20	20	21	21	21	21	22	22	22	22	22	22	23	23	23	23	23	23	24	24	24	24	25	25	25	25	25	25	26	26	26	26	27	27	27	27	27	27	28	28	28	28	28	28	29	29	29	29	29	29	30	30	30	30	31	31	31	31	32	32	32	32	33	33	33	33	34	34	34	34	21	21	16	16	17	17	18	18	18	18	35	35	36	37	38	39	40	41	42	43	44	44	45
AGI_HUM1_OLIGO_A_23_P100001	LOC400451 ^ Hypothetical gene supported by AK075564; BC060873 ^ NM_207446 ^ 400451	33	-0.07	-0.08	0.1	-0.39	0.53	0.47	-0.48	-0.21	0.28	0.31	0.34	0.31	0.12	0.64	-0.23	-0.16	-0.13	-0.09	0.21	0.25	0.14	-0.14	-0.72	0.03	-0.04	0.51	0.24	-0.17	0.35	0.61	-0.27	-0.02	0.31	-0.17	-0.28	-0.53	0.1	-0.11	0.05	-0.58	-0.49	-0.14	-0.62	-0.51	-0.43	-0.19	0.15	-0.18	-0.67	-0.51	-0.07	-0.83	-0.09	-0.25	-0.11	-0.43	0.33	-0.29	-0.1	0.13	-0.54	-0.29	-0.24	0.08	0.16	0.3	-0.42	0.13	0.1	0.63	0.24	-0.5	-0.19	0.38	-0.05	0.16	0.32	0.33	0.18	-0.17	-0.2	-0.34	-0.3	-0.26	-0.04	-0.03	-0.28	-0.2	-0.07	0	0.15	-0.32	-0.32	0.18	-0.05	-0.37	-0.05	-0.38	-0.1	-0.16	0.22	-0.23	-0.08	-0.03	0.31	0.53	-0.08	-0.01	0.08	-0.4	0.15	-0.18	0.37	0.08	0.4	0.17	1.04	0.94	0.45	0.16	-0.01	-0.09	0.03	-0.59	-0.02	-0.24	0.57	0.05	0.29	-0.02	0.56	0.3	0.33	0.01	0.38	0.18	0.35	0.34	0.68	0.79	0.8	0.64	0.44	0.24	0.03	0.2	-0.04	-0.34	0.01	0.23	-0.02	0.57	-0.04	0.24	0.23	0.33	0.6	-0.12	0.15	0.34	-0.4	-0.54	0.43	0.14	0.07
AGI_HUM1_OLIGO_A_23_P100022	SV2B ^ Synaptic vesicle glycoprotein 2B ^ NM_014848 ^ 9899	38	0.09	-0.34	0.53	0.07	0.27	0.44	-0.01	-0.36	0.02	1.15	-0.69	-0.72	-0.16	-0.46	-0.4	-0.74	0.25	-0.23	-0.18	0.92	1.31	0.3	0	-0.37	0.3	0.78	0.54	0.44	0.29	1.25	-0.13	-0.15	0.06	0.53	0.39	-0.35	0.21	0.85	0.17	0.39	-0.09	-0.9	-0.73	-1.34	-0.22	-0.19	0.11	-0.52	-0.27	-0.53	-0.09	-0.45	-0.1	0.38	-0.61	-0.16	0.77	1.3	0.73	0.96	-0.45	-0.29	0.02	0.28	0.03	0.4	-0.69	-0.58	-0.08	-1.04	-1.72	0.39	-0.86	-0.84	-0.73	-0.69	0.03	-0.11	0.34	0.1	0	-0.4	-0.5	-0.64	-0.2	0.77	0.68	-0.55	-0.65	-0.48	-0.07	-0.23	0.12	-0.57	0.5	1.04	0.25	0.47	0.54	0	-0.24	-0.16	0.3	0	-0.12	-0.06	0.13	0.2	0.79	0.16	0.03	0.06	0.71	0.7	0.58	-0.26	0.89	0.05	-0.78	-0.83	0.38	-1.53	-0.92	-1.5	-1.58	0.26	0.14	-0.57	0.41	0.56	0.76	-0.22	1.37	0.19	0.49	-0.07	0.42	0.51	-0.01	-0.17	-0.46	0.18	-0.33	-0.16	-0.34	-1.18	0.29	0.95	-0.34	0.09	0.08	0.56	0.1	0.71	-2.03	-0.26	-0.82	-0.93	-0.61	-1.57	-0.1	-0.88	0.41	0.48	-0.06
AGI_HUM1_OLIGO_A_23_P100056	^  ^ NM_194272 ^ 	0	2.23	-0.24	0.21	0.25	0.86	-0.15	-0.38	-0.19	0.56	-0.58	0.34	0.8	-0.37	-0.18	0.28	0.39	0.21	0.8	-0.26	-0.64	-0.82	0.1	-0.13	0.12	-0.39	-0.27	-0.22	-0.96	-0.69	0.3	-0.14	-0.31	-0.2	-0.25	-1.01	-0.44	-0.36	-0.17	-0.21	-0.37	-0.05	0.4	-0.25	-0.51	0.09	0.24	-0.05	0.19	-0.4	0.15	1.22	-0.56	0.48	-0.24	0.89	0.13	-0.42	0.32	-0.02	0.78	-0.46	0	-0.03	0.33	0.05	0.19	0.02	0.27	0.21	0.32	0.59	0.43	-0.01	-0.17	-0.38	0.5	0.08	0.08	0.06	-1.29	-0.11	-0.31	0.39	-0.6	0.11	0.27	-0.07	0.12	0.36	-0.1	-0.72	-1.01	0.05	0.79	-0.54	-0.76	0.14	-0.81	0.47	-0.43	1.3	1.03	0.88	-0.09	0.4	-0.43	0.3	0.29	0.05	-0.32	0.23	0.46	0.41	0.13	-0.53	-0.2	0.11	0.51	-0.06	-0.42	0.35	0.38	-0.05	0.45	0.36	-1.36	0.34	1.03	-0.86	-0.91	-0.27	-0.25	-0.55	-0.51	-0.05	0.36	-0.34	-0.29	0.26	-0.57	0.18	-0.01	0.22	0.32	0.03	0.42	-0.07	-1.04	0.57	0.22	0.39	0.47	0.75	0.33	0.62	1.05	-0.07	-0.29	0	-0.1	1.04	-0.15	-1.04	-0.45	-1.11
AGI_HUM1_OLIGO_A_23_P100074	"AVEN ^ Apoptosis, caspase activation inhibitor ^ NM_020371 ^ 57099"	23	-0.33	-0.83	-0.14	0.01	-0.45	-0.38	-0.2	-0.5	-0.12	-0.38	-0.12	-0.26	-0.61	-0.11	-0.25	0.06	-0.23	-0.08	-0.32	-0.35	-0.37	0.07	0.24	-0.2	-0.04	0.32	-0.27	0	0.03	1.07	-0.07	0.18	0.08	0.05	-0.08	0.18	0.01	0	0.12	0.22	-0.33	-0.1	0.17	0.34	0.43	0.38	-0.23	1.28	0.03	0.1	0.26	0.21	-0.27	0.25	-0.22	0.27	-0.03	0.43	0.41	0.02	0.1	0.13	-0.08	0.01	-0.16	0.08	0.52	0.43	-0.44	-0.44	0.11	0.36	0.64	-0.12	0.05	0.19	0.28	0.39	-0.45	-0.52	-0.02	-0.05	0.15	0.08	0.39	-0.09	-0.11	0.04	0.22	0.23	-0.44	0.77	0.59	0.44	-0.69	-0.12	-0.03	-0.51	0.18	0.22	-0.01	-0.02	-0.14	0.16	-0.4	-0.5	-0.19	-0.36	-0.37	-0.09	-0.46	-0.04	0.17	0.24	0.31	0.2	-0.25	-0.05	-0.24	0.22	0.01	0.08	-0.21	0.21	-0.31	0.4	-0.07	-0.13	-0.23	0.02	0.06	-0.02	-0.11	-0.12	-0.34	0.19	-0.22	-0.21	0.21	-0.23	-0.17	0.02	-0.17	0.16	-0.16	0.42	-0.48	0.19	-0.17	0.1	-0.22	0.13	-0.1	0.14	-0.06	-0.47	0.02	0.28	0.15	0.04	0.11	-0.15	0.38	0.1	0.54
AGI_HUM1_OLIGO_A_23_P100092	FLJ35867 ^ Hypothetical protein FLJ35867 ^ NM_152455 ^ 146050	28	-0.06	0.07	-0.37	0.94	-0.93	0.15	-0.18	-0.33	-0.08	-0.2	-0.11	0	0.03	0.1	-0.08	0.33	-0.13	-0.36	-0.03	0.34	0.11	0.11	0.1	-0.4	0.17	0.2	-0.07	0.06	-0.21	0.27681	-0.02	-0.01	0.53	0.48	-0.18	0.1	0.25	0.16	0.15	0.21	-0.22	-0.37	-0.08	-0.28	-0.08	0.17	-0.11	0.78	0	-0.18	-0.27	-0.07	-0.07	-0.13	-0.38	-0.42	0.21	-0.09	0.27	-0.08	0.02	0.12	0.21	-0.11	0.12	0.4	-0.15	-0.18	-0.35	0.21	-0.17	0.99	0.02	-0.16	0.24	-0.06	0.23	0.25	0.61	0.45	0.14	0.31	0.36	-0.24	0.08	0.03	-0.16	0.41	-0.1	-0.12	-0.6	0.43	-0.3	-0.53	0.04	0.26	-0.05	0.01	0	-0.1	-0.33	-0.45	-0.12	0.17	-0.22	-0.27	0.33	-0.44	-0.03	-0.31	-0.04	-0.27	-0.28	0.29	-0.29	-0.39	-0.17	0	-0.12	-0.43	0.48	0.19	-0.17	-0.35	0.01	0.49	-0.06	-0.24	-0.09	0.08	0.73	0.71	0.45	0.25	0.76	0.75	1.39	1.41	0.67	0.18	0.41	0.39	0.14	-0.06	0.14	0.12	0.3	0.1	-0.14	-0.09	-0.01	0.77	0.23	0.34	0.33	0.42	-0.12	-0.05	0.35	0.44	-0.42	0.05	-0.67	-0.55	-0.27
AGI_HUM1_OLIGO_A_23_P100103	VPS39 ^ Vacuolar protein sorting 39 (yeast) ^ NM_015289 ^ 23339	3	0	-0.24	-0.4	0.14	0.92	0.01	0	-0.58	0.08	0.31093	-0.23	0.5	0.09	0.25	0.24	-0.03	0.51	0.22	0.26	-0.63	-0.51	0.49	-0.8	0.03	0.57	0.18766	-0.23	-0.12913	-0.013063	-0.047616	0.07	0.07	-0.15	0.27	-0.68	-0.08	-0.17	-0.76	-0.1	0.33	-0.12	0.31	-0.14	0.18	-0.01	-0.12	-0.54	0.83	-0.07	0.16	0.25	0.3	-0.18	0.12	0.33	0.2	0.0047389	-0.26285	0.03	-0.29235	0.24	0.41	0.26	0.9	-0.45	-0.18	0.2	-0.13	0.36	-0.3	0.28	-0.43	-0.73	-0.63	-0.12	0.43	-0.15	-0.08	-0.49	-0.68	-0.79	0.4	0.28	0.23	-0.45	-0.55	-0.65	-0.35	-0.31	-0.33	-0.11	0.3	0.2	0.22	-0.57	-0.43	0.02	-0.19	0.63	-0.6	0.29	0.24	0.68	-0.76	0.62	0.33	-0.28	0.77	0.23	0.34851	0.37	0.04	0.03	-0.14	0.05	-0.08	-0.38	0.37	-0.55	0.069238	0.11	0.1	-0.35	-0.03	0.05	-0.015829	0.53	0.69	-0.22	0.07	-0.17589	-0.55118	-0.61885	-1.03	-0.37	-0.69	0.81	0.88	-0.06	-0.52541	-0.28	-0.37	-0.15	0.29	-0.47	0.1	-0.07	0.05	0.07	-0.12	-0.77	-0.243	-0.37	-0.42	0	-1.05	-0.74	0.51	0.31	0.5	0.3	0.35	0.1693	-0.15	-0.89
AGI_HUM1_OLIGO_A_23_P100127	AF15Q14 ^ AF15q14 protein ^ NM_170589 ^ 57082	19	-0.45	-0.14	-0.29	0.28	-0.26	-0.76	-0.17	0.66	-0.26	-1.24	0.36	-0.27	1.35	0.31	0.12	1.09	0.38	0.04	-0.24	-0.02	-0.86	0.54	0.23	-0.67	-0.72	0.37	-0.57	-0.27	-0.6	1.09	0.5	0.15	-0.81	-1.41	0.34	0.03	-0.46	-0.55	-0.74	-0.99	0.04	-0.29	0.19	0.28	-0.59	-0.78	0.37	1.94	0.05	-0.41	0.22	0.31	0.28	0.86	-0.34	-0.34	0.19	0.34	-0.51	0.39	0.31	0.3	-0.22	0.07	0.19	0.21	0	-0.03	-1.11	0.22	-0.05	0.28	0.66	0.3	-0.12	-0.5	0.52	0.95	0.38	0.12	0.33	-1.35	-0.29	-0.83	0.2	-0.37	-0.4	0.21	0	0.1	-0.58	0.09	0.47	-0.12	0.41	-0.73	-0.64	-0.71	-0.53	-0.83	-0.11	-0.62	0.09	-0.5	-0.3	-0.47	-0.46	-0.55	-0.61	0.07	-0.52	0.26	-1.74	0.58	-0.42	0.35	-1.5	-1.49	-0.64	-0.33	-0.29	0.12	0.41	0.26	0.85	-2.81	-1.5	-0.17	-0.96	-0.67	0.92	1.06	0.84	1.16	0.57	1.31	0.77	0.31	1.05	0.68	0.1	0.67	-0.46	-0.1	0.25	0.36	0.48	0.23	0.08	-0.18	0.14	0.8	-0.38	-1.02	0.8	-0.17	0.52	-0.91	0.2	-0.42	-0.09	-0.15	-0.49	-0.83	1.23
AGI_HUM1_OLIGO_A_23_P100133	KIAA0431 ^ KIAA0431 protein ^ NM_015251 ^ 23300	36	-0.09	0.06	-0.19	0.05	-0.42	-0.56	0.51	-0.13	-0.02	-0.1605	0.06	1.1	0.35	0.37	0.44	0.4	0.07	0.21	-0.16	-0.78	-0.64	0.47	0.67	-0.01	-0.34	-0.19741	-0.69	-0.27956	-0.57	-0.70485	-0.11	-0.21	0.7	0.06	-0.01	0.32	0.65	0.22	0.33	0.54	0.16	0.35	0.4	0.72	0.18	0.11	0.09	-1.19	-0.37	0.13	-0.02	0.52	-0.04	-0.2	0.2	0.3	-0.42	-0.13193	-0.4	-0.07	0.18	-0.16	0.16	-0.21	-0.28	-0.36	0	0.21	-0.082019	-0.75	0.56	-0.39132	-1.09	-0.16	0.06	0	-0.05	0.16	-0.56	-0.61	-0.65	0.11	0.22	0.68	-0.21	-0.42083	-0.016096	0.26	0.08	-0.03	0.42	0.6	0.09	-0.12	-0.22	-0.2	0.81	0.6	0.8	0.46	0.05	0.78	0.68	0.16	-0.09	-0.07	0.78	0.14	0.3	0.053821	-0.2	-0.34	0.11	-1.12	0.19	-1.14	-0.75	-0.41	-0.76	0.16	-0.52117	-0.04	-0.36226	0.17951	-0.67	-0.40094	-0.24	0.09	-0.45	-0.48	-0.74	-0.59979	-0.63423	-0.74	-0.30662	-0.66	-0.75332	-0.75333	-0.88	-0.59247	0.04	-0.72	-0.63	0.19	-0.04	-0.08	-0.45	-0.66	-0.06	0.21	-0.39081	-0.35149	-0.58	-0.35	-0.56	-0.25098	-0.66	0.9	0.36	0.88	0.23	0.44	0.21	-0.55	-0.78
AGI_HUM1_OLIGO_A_23_P100141	C16orf28 ^ Chromosome 16 open reading frame 28 ^ NM_023076 ^ 65259	30	0.09	-0.12	0.02	-0.07	0.13	-0.02	-0.43	-0.11	0.44	0.43	-0.1	0.25	0.19	-0.8	0.39	0.3	0.53	0.37	-0.08	0.85	-0.14	0.32	-0.73	0	-0.32	0.28	-0.13	0	0.51	-0.79	0.26	-0.14	-0.08	-0.3	-0.37	-0.23	0.63	-0.39	-0.12	-0.62	-0.16	-0.14	-0.2	0.07	0.1	-0.25	-0.06	-1.02	0.16	-0.08	0.05	0.14	0.1	-0.13	0.12	-0.31	-0.39	-0.52	-0.66	0.19	-0.27	-0.79	0.2	-0.27	0.92	0.44	-0.37	-0.55	0.54	0.52	0.74	-1.42	-0.61	-0.47	-0.26	-0.47	-0.31	-0.61	0.51	0.94	-0.11	0.08	-0.7	-0.12	-0.14	1.57	0.94	-0.21	-0.07	-0.28	0.59	-0.78	-0.1	-0.11	1.25	-0.13	0.54	0.34	-0.1	-0.04	0.53	0.44	0.34	0.45	0.93	1.71	0.43	0.18	0.26	0.13	0.28	0.26	0.02	-0.44	-0.63	-0.11	1.01	1.27	0.29	0.19	0.28	0.39	1.56	0.47	0.2	-0.13	1.44	0.5	0.33	-0.18	-0.69	-0.05	-0.15	-0.53	-0.05	-0.65	-0.23	-0.25	-0.88	0.23	0.09	0.38	0.38	-0.16	0.61	0.06	1.19	-0.32	0.7	-0.06	0.42	0.1	1.01	0.4	-0.21	0.33	0.1	0.21	-0.27	-0.48	0.3	0.28	-0.12	-0.18	-0.3
AGI_HUM1_OLIGO_A_23_P100156	FLJ20507 ^ Hypothetical protein FLJ20507 ^ NM_017849 ^ 55654	6	-0.69	-0.52	-0.09	-0.53	0.95	0.75	0.21	-0.6	-0.18	-0.29	-0.62	0.35	-0.4	-0.22	-0.16	-0.52	-0.2	-0.38	-0.48	-0.14	0.36	0.17	-0.17	0	0.2	0.42	0.14	-0.03	0.14	-0.09	-0.35	0.26	-0.42	-0.06	-0.57	-0.02	-0.15	-0.18	-0.26	0.03	0.19	0.81	-0.04	0	-0.1	-0.22	-0.26	-0.33	-0.68	-0.16	-0.47	-0.47	-0.32	0.19	-0.09	-0.06	-0.21	-0.37	-0.09	-0.47	0.04	0.33	0	0.83	0.67	0.87	0.09	-0.17	0.56	0.67	0.21	-0.078868	-0.42	0.11	-0.49	0.07	-0.15	0.14	0.07	0.12	-0.26	0.8	0.59	0.49	0.09	-0.1	0.13	-0.49	-0.55	-0.04	0.26	0.54	0.23	0.5	-0.51	-0.01	0.34	-0.19	0.53	-0.58	0.3	0.11	0.23	-0.71	0.53	0.65	0.34	0.73	0.53	0.57	0.28	0.27	0.68	-0.07	0.7	0.39	0.66	0.44	0.13	0.02	0.54	-0.24	-0.39	-0.55	-0.43	-0.14	0.73	0.7	0.26	0.09	-0.016331	0.07	-0.11	-0.39	0.36	-0.19	0.22	0.28	0.36	-0.18	0.24	-0.06	0.04	0.79	-0.01	0.58	-0.09	0.86	0.38	0.86	-0.03	-0.44	-0.22	0.34	-0.6	-0.49	-0.35	0.1	-0.01	0.04	-0.46	0.18	-0.09	0.68	-0.48
AGI_HUM1_OLIGO_A_23_P100196	USP10 ^ Ubiquitin specific protease 10 ^ NM_005153 ^ 9100	30	-0.12	0.42	0.11	-0.39	0.35	0.48	0.64	0.1	0.08	-0.11	0.01	0.28	0.18	-0.12	0.07	-0.04	-0.07	-0.06	-0.11	-0.03	0.45	-0.01	-0.12	0.34	0.14	0.17	-0.1	0.25	-0.79	-0.69	-0.1	0.17	-0.17	-0.47	-0.77	-0.3	-1	-1.13	-0.46	-0.79	0	0.5	-0.19	-0.09	-0.08	-0.51	-0.05	-0.57	-0.19	0.23	-0.23	-0.15	-0.17	0.13	0.44	0.5	-0.12	-0.14	-0.19	-0.41	0.48	0.3	-0.15	0.37	-0.46	-0.16	0.41	0.23	-0.1	0.65	0.06	-0.55	-0.49	-0.06	-0.32	0.2	0.18	0.25	-0.25	0.12	-0.32	0.12	0.05	0.48	-0.27	-0.1	-0.09	-0.1	-0.03	-0.22	0.1	-0.01	0.32	-0.22	-0.44	-0.61	-0.59	-0.99	-0.9	-0.98	-0.11	0.03	0.14	-0.24	0.26	0.48	0.02	0.6	0	0.55	0.02	0.35	-0.37	-0.4	-0.14	-0.1	0.02	-0.25	0.58	0	0.67	0.2	0.6	0.61	-0.25	-0.44	-0.16	0.73	-0.19	-0.43	-0.16	0.68	0.28	0.44	0.15	0.33	0.36	0.42	0.53	0.41	0.43	0.16	0.31	0.72	0.36	0.47	0.01	-0.43	0.29	0.28	0.57	-0.04	0	-0.03	0.23	0.63	0.59	0.09	-0.07	0.24	0.59	0.19	-0.07	0	-0.15
AGI_HUM1_OLIGO_A_23_P100203	HSBP1 ^ Heat shock factor binding protein 1 ^ NM_001537 ^ 3281	1	-0.17	-0.05	-0.35	-0.28	-1.14	-1.06	-0.05	-0.38	-0.43	-0.59	-0.24	0.02	-0.12	-0.04	-0.33	0.01	-0.45	-0.2	-0.17	0.07	0.25	0.17	-0.15	-1.05	0.01	-0.71	-0.17	-0.42	-0.11	0.21	-0.02	0.1	-0.59	-0.41	-0.32	-0.17	-0.23	-0.43	-0.21	-0.01	0.11	-0.45	0.02	0.03	-0.12	0.16	-0.51	0.98	-0.27	-0.13	0.41	0.16	0.1	0.1	0.2	0.2	-0.32	-0.21	-0.02	-0.1	0.17	0.39	0.15	-0.49	0.33	0.25	0.05	0.27	0.06	-0.4	-0.52	-0.2	0.43	-1.11	-0.2	-0.28	-0.06	-0.17	0.42	0.24	-0.2	0.34	-0.06	0.45	-0.09	0.05	0.05	-0.02	-0.03	0.05	0.02	0.74	0.33	0.36	0.26	0.75	0.02	0.09	0.1	0.13	-0.03	-0.07	-0.27	-0.08	-0.02	0.24	0	-0.46	-0.22	-0.52	0.41	0.07	0.16	0.73	0.68	0.77	-0.08	0.11	-0.17	0.74	-0.16	0.55	-0.54	0.2	0.22	-0.23	0.14	0.43	0.11	0.49	-0.64	-0.26	-0.29	0.01	-0.31	-0.29	-0.61	-0.55	0.38	0.18	0.59	0.24	0	0.42	0.25	0.99	0.27	0.73	0.14	0.41	-0.09	0.53	0	0.35	0.32	-0.71	-0.11	-0.1	0.28	0.35	0.01	0.21	-0.2	-0.71	-0.74
AGI_HUM1_OLIGO_A_23_P100220	FLJ21918 ^ Hypothetical protein FLJ21918 ^ NM_024939 ^ 80004	22	0.28	0.21	0.06	-0.14	0.04	0.26	0.23	-0.1	0.01	-0.08	0.65	0.01	0.3	0.18	0.38	0.34	-0.35	-0.17	0.03	0.14	0.4	-0.1	-0.9	0.14	-0.13	-0.14	0.03	0.4	0.02	0.66	-0.12	-0.3	0.42	0.19	0.42	0.41	0.68	0.14	0.05	-0.34	-0.83	-0.09	-0.23	0.18	-0.73	0	-0.24	-0.3	-0.46	-0.11	-0.53	-0.01	-0.66	-0.26	-0.64	-0.12	-0.65	0	-0.12	0.09	-0.49	-0.47	-0.11	0.13	0.12	0.4	-0.84	-0.22	0.16	0.36	-0.05	0.11	-0.16	0	0.27	0	0.03	-0.16	-1.12	-0.16	-1.07	-0.41	-1.31	-0.49	-0.16	0	-0.42	-0.35	0.09	-0.12	-0.75	0.26	-0.44	-0.15	-0.2	-0.31	-0.74	-0.36	-0.47	0.04	-0.19	0.16	-0.44	0.54	0.27	-0.12	0.42	0.34	-0.36	0.43	-0.63	0.06	0.06	0.25	0.09	0.51	0.04	0.03	-0.12	-0.29	-0.49	0.04	-0.14	-0.59	-0.76	0.11	-0.33	-0.46	-0.37	-0.36	0.27	0.47	0.35	0.17	-0.39	0.2	0.1	0.09	0.13	0.29	0.32	0.03	0.09	0.02	0.14	0.02	-0.08	-0.11	-0.36	0.34	-0.18	0.02	-0.09	0.29	0.48	0.16	0.12	-0.25	-0.33	0.7	-1.13	-0.3	0.06	0.46	-0.09
AGI_HUM1_OLIGO_A_23_P10025	NELL2 ^ NEL-like 2 (chicken) ^ NM_006159 ^ 4753	0	-0.09	-0.57	0.05	-0.44	0.71	-0.46	0.73	-1.39	0.44	-0.51	0.49	-0.21	-0.3	-1.14	1.72	0.84	0.69	-0.89	0.07	-0.36	0.17	0.36	2.01	-0.28406	1.15	-0.35434	0.16	0.061347	-0.54	-0.55	0.79	-1.75	2.17	0.64	1.45	0.22	1.95	1.09	2.05	0.23	1.88	-0.8	2.1	-0.6	0.72	-1.9	-0.13	-0.67	0.31	-1.29	1.27	-1.37	0.81	-1.76	0.84	-2.33	-0.34046	-1.19	0.48	-1.49	0.66	-1.85	0.88	-1.13	1.04	-0.31	-0.01	-1.75	0.83	-1.42	0.72	-1.26	1.39	-1.57	1.22	-1.63	1.43	-0.24	0.2	-0.36	-0.05	-0.31	-0.1	-0.99	-1.71	0.27	-1.73	-0.24	-0.27	-2.01	0.76	1.97	-0.24	-0.88	-0.24	-1.05	0.38	-1.46	1.4	-0.29	0.84	-1.04	1.63	-0.54	1.07	-0.55	1.2	0	0.99	-0.17	0.35	-0.43	0.15	-0.77	0.34	-1.22	0.79	-1.92	0.53	-1.41	0.44	-1.31	-0.01	-1.09	0.02	0.09	1.16	-1.09	-1.1	-0.55	0.54	-1.29	0.52	-0.11	0.14	-0.31	0	0.09	1.71	-0.43	1.03	-0.28	0.85	-1.27	0.32	-1.41	0.56	-1.97	0.15	-1.63	0.29	-1.2	-0.14	-1.5	0.37	0.87	1.74	-0.9	0.85	0.16	0.85	0.74	0.91	-0.2597	1.59
AGI_HUM1_OLIGO_A_23_P100263	CMIP ^ C-Maf-inducing protein ^ NM_198390 ^ 80790	13	0.1	-0.58	0.98	0.64	0.77	0.42	-3.29	-0.6	0.53	0.99	1.13	0.5	0.86	0.16	0.26	0.29	0.53	-0.16	-0.05	0.74	-0.4	-0.78	-1.04	0.63	-1.56	0.81	0.72	1.86	1.74	-1.39	-0.65	-0.45	0.64	-0.11	1.18	1.58	1.21	1.12	0.21	-0.25	-1.11	-0.5	-0.63	-0.07	-0.17	0.15	0.15	-1.59	0.06	0	-0.72	-0.49	-0.68	0.53	-1.01	-0.93	-0.64	-2.07	-1.7	2.33	-0.25	0.49	0.24	0.49	1.6	-0.76	0.08	-0.04	1.4	-1.16	4.35	-0.85	-0.54	-0.51	-0.66	0.03	-0.19	-0.18	1.08	1.14	0.52	-1.01	-0.59	-1.32	-0.5	1.49	0.64	-0.42	-0.77	-0.45	0.48	-1.34	1.12	1.47	1.16	-1.54	-0.82	0.94	-0.83	1.46	1.21	-0.86	-0.2	1.07	0.15	1.5	-0.86	-0.07	-0.17	-0.36	0.85	2.12	-1.56	-1.35	-2.03	-1.64	0.38	3.58	-2.62	1.02	-3.4	0.59	1.02	-2.81	2.13	-1.81	3.52	1.39	2.49	-0.54	-1.63	0.75	-0.08	0.6	0.03	-2.33	-1.78	-1.9	-1.44	1.03	-1.41	0.81	0.4	-0.34	0.61	-2.21	1.7	-1.24	0.79	-1.38	-1.24	1.67	1.07	-1.79	-0.74	-1.01	-1.03	0.37	-1.07	-1.48	0.2	0.07	0.07	1.82	0.71
AGI_HUM1_OLIGO_A_23_P100292	ZNF598 ^ Zinc finger protein 598 ^ AK024487 ^ 90850	7	-0.03	-0.19	0.02	0.29	0.54	-0.06	0.23	-0.02	0	-0.26	0.23	-0.19	0.54	0.3	0.27	0.48	0.35	0.25	-0.38	0.02	-0.38	-0.04	0.43	0	-0.28	-0.49	0.31	0.42	0.22	-0.56	-0.38	-0.53	-0.46	-0.04	0.35	0.34	0.27	0.33	-0.41	-0.19	-0.27	-0.32	0.16	-0.06	-0.54	-0.49	0.8	-0.81	-0.21	-0.59	-0.6	-0.34	0.41	0.15	-0.33	-0.48	0.02	-0.53	-0.56	-0.34	-0.3	-0.58	0.12	0.15	-0.35	-0.21	-0.14	-0.36	-0.39	-0.02	1.11	-0.01	0.04	0.97	0.38	0.02	0.06	-0.04	-0.48	-0.31	0.39	-0.18	0.06	0.02	0.52	-0.03	-0.27	0.22	0.46	0.4	0.09	0.77	0.21	-0.24	0.08	0	0.15	0.26	0.26	0.24	0.38	0.41	0.09	0.4	-0.22	-0.34	0.07	-0.17	0.05	0.3	-0.54	-0.38	0.24	-0.06	0.2	0.03	-0.04	0.14	-0.25	-0.29	-0.42	-0.56	-0.19	-0.53	-0.82	0.13	-0.08	-0.35	-0.06	-0.23	0.96	0.47	0.45	0.23	0	-0.12	0.37	0.4	0.3	0.3	0.49	0.43	-0.18	-0.53	0.04	-0.41	0.04	-0.31	-0.44	-0.34	0.06	-0.68	-0.08	0	0.15	-0.2	-0.1	0.35	0.03	0.08	-0.4	0.06	0.05	0.18	0.93
AGI_HUM1_OLIGO_A_23_P100315	"DECR2 ^ 2,4-dienoyl CoA reductase 2, peroxisomal ^ NM_020664 ^ 26063"	18	0.44	0.01	-0.27	-0.1	0.3	0.37	0.02	0.16	0.49	0.44	0.34	0.48	0.58	0.2	0.04	-0.09	0.23	0.08	0.15	0.29	0.02	-0.28	0.62	0.86	-0.3	0.35	-0.3	0.12	-0.02	-0.4	-0.11	-0.18	0.53	-0.14	0.21	0	0.44	0.23	0.17	-0.34	0	0.03	0.07	0.13	0.43	0.06	0.66	0.35	0.32	0.06	-0.07	0	0.23	-0.19	0.31	0.15	0.39	-0.6	0.29	0.07	-0.42	-0.65	-0.23	-0.38	-0.42	-0.93	-0.25	-0.39	-0.45	-0.28	0.78	-0.04	0.12	0.23	0.18	0.45	0.13	-0.06	-0.8	-0.54	0.22	-0.3	0.13	0.02	0.07	-0.35	-0.35	-0.16	0.07	0.1	0.23	0.04	0.31	0.25	-0.53	-1.03	-0.08	-0.27	0.07	0.05	0.38	-0.08	0.14	-0.05	-0.31	-0.17	0.43	-0.08	0.23	-0.12	-0.28	-0.42	-0.12	-0.88	-0.3	-0.7	-0.39	-0.34	-0.43	-0.71	-0.86	-0.44	0.62	-0.27	-0.18	-0.2	-0.05	-0.37	-0.22	-0.7	-0.31	-0.05	-0.32	-0.36	0.08	-0.12	0.21	0.22	-0.03	-0.12	0.51	0.6	-0.19	-0.96	0.35	-0.2	-0.17	-0.82	-0.02	-0.34	0.25	-0.29	0.09	-0.64	0.11	0.31	0.15	0.01	0.02	-0.08	0.04	-0.21	0	0	0.79
AGI_HUM1_OLIGO_A_23_P100326	^  ^ NM_001039476 ^ 	5	-0.3	-0.79	0.07	-0.04	0.26	-0.09	-0.39	-0.11	0.36	0.28	0.06	-0.85	-0.05	0.04	-0.13	-0.32	-0.27	-0.14	-0.25	0.22	0.1	-0.19	-0.18	-0.1	0.05	0.55	0.28	0.61	0.06	-0.81	0.14	0.04	-0.19	-0.14	0.07	-0.05	-0.05	0.05	-0.33	-0.36	-0.35	-0.28	-0.5	-0.69	-0.14	-0.21	0.67	-1.38	-0.1	-0.41	-0.18	-0.23	-0.05	-0.05	-0.24	-0.07	0.52	0.45	-0.06	0.06	-0.12	-0.11	0	0.06	0.35	0.04	0.04	-0.2	-0.35	0.31	0.03	0.2	-1.14	0.45	-0.53	-0.19	-0.1	-0.25	0.19	-0.05	0.51	-0.25	0.32	-0.03	-0.45	0.09	-0.37	-0.35	-0.28	-0.5	0.62	-0.38	0.43	0.22	-0.08	-0.36	-0.31	-0.11	-0.34	0.15	0.45	0.03	-0.13	0.34	0.26	0.51	0.18	0.34	0.35	0.36	0.32	0.13	-0.4	-0.44	-0.81	-0.75	0.67	0.22	0.62	-0.01	0.27	-0.29	0.91	-0.14	0.67	0.92	0.94	0.26	0.92	0.31	1.31	1.06	1.15	0.57	0.46	0.17	0.84	0.85	-0.33	0.57	0	0.31	-0.01	-0.48	0.29	-0.55	0.16	-0.5	0.16	0.21	0.57	0.66	0.35	0.07	-0.69	0.14	-0.51	-1	0.14	-0.09	-0.15	-0.43	-0.04	0.12	1
AGI_HUM1_OLIGO_A_23_P100341	"ORC6L ^ Origin recognition complex, subunit 6 homolog-like (yeast) ^ NM_014321 ^ 23594"	24	-0.11	0.42	-0.17	-0.32	-0.55	-0.7	-0.54	0.14	-0.02	-0.18	0.2	-0.33	0.24	-0.67	-0.12	0.02	-0.06	0.2	-0.12	1.08	-0.06	-0.13	-0.53	0.08	-0.21	-0.12	-0.42	-0.06	0.57	-0.97	0.13	-0.24	0.35	-0.25	-0.32	-0.46	0.53	0.07	0.03	-0.49	-0.08	-0.23	-0.03	0	0.15	0.1	-0.19	-1.04	0.56	0.16	0.06	0.53	-0.14	-0.79	0.44	0.52	-0.23	0.02	-0.44	-0.1	0	-0.22	-0.2	-0.73	0.43	0.35	-0.4	-0.41	-0.23	0.95	-0.18	0.39	-0.78	0.08	-0.25	0.09	-0.02	-0.91	0.77	0.79	0.24	-0.4	-0.22	-0.2	-0.17	1.14	0.56	0	0.47	0.14	0.53	-0.85	0.11	-0.35	0.98	-0.28	0.26	0.36	-0.22	-0.03	-0.09	0.07	-0.28	-0.07	0.27	1.1	0.02	-0.21	-0.22	0.1	-0.11	0.19	-0.31	-0.16	-0.7	-0.01	0.16	0.51	1.05	0.6	0.38	0.34	1.14	0.71	0.5	-0.12	0.89	-0.12	-0.22	-0.79	1.29	1.09	1.29	0.81	-0.29	0.37	0.19	0.19	-0.46	1.01	0.21	0.5	0.61	0.15	0.77	-0.34	1.08	-0.61	0.12	-0.3	0.45	0.25	0.85	0.47	0	0.4	0.11	-0.07	-0.12	-0.3	0.41	-0.04	-0.28	-0.13	0.61
AGI_HUM1_OLIGO_A_23_P100344	"ORC6L ^ Origin recognition complex, subunit 6 homolog-like (yeast) ^ NM_014321 ^ 23594"	28	-0.56	-0.38	-0.55	-0.08	-0.38	-0.65	0.06	-0.46	-0.14	-0.11	-0.63	0.28	-0.02	-0.54	-0.18	0.13	-0.26	-0.02	-0.55	0.3	-0.12	0.08	0.04	-0.65	0.45	0.67	-0.58	-0.05	0.01	1.97	0.17	-0.18	-0.58	-0.38	-0.1	0.25	0	-0.01	-0.11	0.52	0.8	-0.41	0.32	-0.1	0.12	-0.14	-0.02	1.28	-0.45	-0.85	0.34	-0.06	0.01	-0.2	-0.26	-0.37	0.08	0.12	0.09	0.11	0.26	-0.26	0.1	-0.04	-0.04	0.41	0.34	-0.04	-0.13	-0.18	0.01	0.63	0.83	-0.39	0.12	-0.18	0.24	0.11	0.06	0.17	-0.39	0.13	-0.13	-0.18	-0.27	-0.28	-0.17	0	0.25	-0.11	-0.42	1.5	-0.17	-0.24	0.58	0.08	0.11	-0.27	0.53	-0.06	0.19	-0.41	-0.06	0.05	-0.29	-0.59	0.1	-0.61	-0.28	-0.41	-0.15	-0.34	0.26	1.27	0.96	1.33	-0.85	-0.82	0.38	-0.26	-0.28	1.17	-1.14	0.49	0.58	0.22	-0.48	-0.55	-0.55	0.13	0.02	0.65	0.67	0.65	0.07	0.44	0.35	0.47	0.51	0.34	0.61	0.31	-0.35	-0.03	0.29	1.12	0.52	0.59	0.03	0.43	-0.54	0.69	-0.03	0.34	1.23	-0.56	0.2	-0.25	0.41	0.74	-0.26	0.31	-0.49	-0.1	0.08
AGI_HUM1_OLIGO_A_23_P100355	"PPP4C ^ Protein phosphatase 4 (formerly X), catalytic subunit ^ NM_002720 ^ 5531"	3	-0.7	-0.66	-0.54	-0.43	0.55	0.35	1.33	0.11	-0.34	-0.48	-0.36	1.57	-0.25	0.15	0.05	0	-0.17	-0.03	-0.15	-0.58	-0.38	0.9	-0.01	0.02	0.53	0.2	-0.03	-0.66	0.05	-1.06	-0.14	0.17	0.5	0.99	-0.95	-0.69	-0.08	-0.33	0.29	0.99	0.56	1	0.61	0.81	0.67	0.24	1.06	-0.08	0.13	0.57	-0.33	-0.01	-0.13	-0.01	0.5	0.5	0.07	-1.7	0.27	-0.62	0.55	0.68	-0.24	0.26	-0.99	-0.12	0.88	0.68	0.23	0.32	1.37	-1.48	-0.01	0.93	0.36	0.25	-0.11	0.11	-1.38	-1.17	-0.66	0.98	0.42	0.63	-0.3	-0.52	-0.3	-0.25	-0.16	-0.02	0.3	1.57	0.45	0.65	-1.16	-0.97	0.92	-0.35	1.01	-0.43	0.43	0.64	0.39	-0.33	0.23	-0.17	0.86	0.45	0.95	0.47	-0.53	-0.35	1.14	-0.24	1.29	0.62	-0.99	-0.68	-0.08	-0.36	-0.53	0.13	-0.15	0.43	0.07	-1.44	-0.46	0.14	-1.12	-0.69	-1.86	-0.82	-1.19	-0.87	-0.92	-1.61	-0.53	-0.61	-0.09	-1.28	0.03	-0.56	0.36	0.88	0.31	1.35	-0.76	0.29	0.38	1.32	-0.43	-1.45	-0.45	0.11	0.71	-0.6	0.08	0.59	0.87	1.11	0.14	0.56	-0.2	-0.17	-0.3
AGI_HUM1_OLIGO_A_23_P100386	MGC34647 ^ Hypothetical protein MGC34647 ^ NM_152456 ^ 146433	11	0.33	0.08	0.32	0.19	0.7	0.67	-0.02	0.32	0.11	0.89	0.33	-0.3	-0.02	0.06	-0.01	0.1	0.14	0.13	0.56	-0.77	0.29	-0.12	-0.39	0.89	0.4	1.03	0.5	0.92	-0.01	-0.97761	0.24	0.5	-0.54	0.61	-0.12	0.34	-0.02	0.48	-0.5	0.07	-0.26	0.81	-0.22	0.64	-0.23	0.74	-1.03	-2.64	0.08	0.28	0.03	0.87	-0.51	0.43	-0.06	0.48	-0.49	-1.4	-0.62	0.72	-0.26	0.38	0	0.89	-0.39	0.17	0	0.62	0.8	-0.8	0.04	-0.37999	-1.14	-1.33	-0.64	-0.38	-0.26	0.41	-0.71	-0.51	-1.15	0.41	-0.46	0.07	0.01	-0.47	0.37	-0.71	-1.24	-0.53	0.32	-0.55	0.41	1.13	-1.16	-0.2	-0.06	0.08	-0.6	-0.4	0.6	0.73	0.6	0.46	0.36	0.58	1.62	0.91	0.58	0.42	0.53	0.36	-0.08	-1.88	-0.18	-1.6	0.28	0.66	-1.66	-0.33	-0.78278	-1.11	-0.32	-0.85	-0.86	-0.25	0.89	0.53	0.69	0.18	-0.7876	-0.55	-1.42	-0.22	-0.23	-0.97236	-1.36	-1.09	-0.65	-1	-0.39	0.3	0.31	0.38	-0.33	-0.32	-1.14	-0.01	-0.03	0.66	-0.53	-0.01	0.03	0.3	-0.88	-0.41	-0.96	-0.35	-0.31	-0.22	0.03	-0.52	0.95	1.21	-0.3
AGI_HUM1_OLIGO_A_23_P100392	"TCEB2 ^ Transcription elongation factor B (SIII), polypeptide 2 (18kDa, elongin B) ^ NM_007108 ^ 6923"	5	-0.09	-0.61	0.12	-0.32	0.16	0.16	-0.52	-0.53	0.25	0.1	-0.15	-0.56	0.36	0.44	-0.25	-0.42	0.01	-0.29	-0.15	0.45	0.24	-0.8	-0.33	-0.09	-0.16	0.7	-0.03	0.38	0.3	-0.03	0.04	-0.12	0.34	0.16	0.11	-0.24	0.05	0.16	0.11	-0.03	-0.6	-0.17	-0.59	-0.3	-0.29	-0.15	0.26	0.1	-0.35	-0.27	0.12	-0.02	0	-0.28	-0.11	-0.02	0.21	0.14	-0.3	0.09	-0.38	-0.22	-0.51	-0.11	0.3	0.38	-0.53	-0.13	-0.1	0.15	-0.38	0.91	-0.18	0.03	-0.32	-0.26	-0.11	-0.17	-0.15	-0.06	-0.54	-0.35	-0.75	-0.64	-0.03	0.84	0.1	0.02	0.01	-0.11	-0.17	-0.03	-0.02	0.15	0.06	-0.12	-0.57	-0.57	-0.18	0.02	0.02	-0.24	-0.27	-0.3	-0.18	-0.21	-0.54	-0.6	-0.51	-0.56	0.44	0.17	0.32	0.09	-0.03	0.01	0.38	0.09	0.27	-0.39	0.37	-0.16	0.38	-0.24	0.34	0.74	0.33	-0.1	0.1	-0.14	0.57	0.5	0.57	0.08	0.41	0.49	0.68	0.68	0.51	0.42	0.24	0.06	0.33	-0.02	0.41	0.27	0.39	0.43	0.15	0.69	0.6	0.66	0.53	0.55	-0.38	0.59	0.46	-0.44	-0.46	-0.12	0	-0.14	0.2	0.16	0.5
AGI_HUM1_OLIGO_A_23_P100413	EXOSC6 ^ Exosome component 6 ^ NM_058219 ^ 118460	0	-0.57	-0.26	0.16	-0.06	0.28	0.41	-0.7	-0.32	0.4	0.62	-0.12	-0.43	-0.29	-0.04	-0.27	-0.02	0.27	0.12	-0.08	0.16	-0.04	-0.45	-0.24	0.52	-0.18	0.71	-0.02	0.8	0.27	0.69	0.01	-0.06	0.53	0.31	0.29	0.27	0.35	0.73	0.14	0.39	-0.08	0.06	0.15	0.26	0.06	-0.05	-0.3	0.07	-0.04	-0.13	-0.44	0.23	-0.47	0	-0.34	-0.25	-0.46	-0.8	-0.98	0.15	0.17	0.55	-0.37	0.58	0.28	0.29	0.43	0.26	0.05	-0.03	0.2	0.056699	-0.02	-0.32	-0.16	-0.06	-0.46	-0.21	0.08	0.13	0.42	-0.03	-0.19	-0.2	0.29	0.81	0.65	-0.1	-0.1	0	-0.33	-0.4	0.39	0.41	0.07	-0.2	-0.43	-0.07	-0.1	0.28	-0.01	-0.21	-0.03	0.38	-0.27	-0.26	0.24	0.52	0.39	0.53	-0.25	0.04	-0.03	0.2	0.07	0.1	-0.25	-0.25	-0.42	-0.54	-0.5	-0.31	2.69	2.66	2.33	4.12	0	0.2	0.19	0.15	0.56258	0.47	0.3	0.24	0.24	-0.06	0.4	0.24	-0.27	0.36	-0.41	-0.07	-0.06	-0.48	-0.02	-0.71	0.06	-0.15	0.05	-0.18	-0.6	-0.05	0.05	-0.22	-0.21	-0.04	0.2	0.48	-0.08	-0.54	0.34	-0.19	0.28	0.83	0.11
AGI_HUM1_OLIGO_A_23_P100420	"ZCCHC14 ^ Zinc finger, CCHC domain containing 14 ^ NM_015144 ^ 23174"	1	-0.36	0.07	0.13	0.18	-0.32	-0.46	-0.01	0.28	-0.45	-0.19	-0.14	0.06	0.25	-0.21	-0.02	0.06	-0.04	0	0.31	-0.33	-0.2	0.16	0.35	-0.3	0.34	-0.3	0.29	-0.66	0.12	0.03	0.02	-0.28	-0.11	0.42	0	-0.1	-0.02	0.17	0.17	0.33	0.4	-0.63	0.12	-0.22	0.14	0.21	-0.32	-0.33	0.2	0.1	0.03	0.59	0.53	0.22	0.09	0.03	-0.07	0.01	0.05	0.14	0.04	-0.17	0.22	-0.52	-0.01	-0.11	-0.26	-0.28	-0.16	-0.06	-0.2	-0.15	-0.34	-0.36	-0.08	-0.41	-0.43	-0.41	0.07	-0.14	-0.05	0.18	-0.17	0.11	0.16	-0.26	0.07	0.29	0.03	0.09	0.28	0.27	-0.02	-0.61	0.43	0.56	0.42	0.55	0.22	0.1	-0.17	0.04	-0.09	-0.04	0.06	0.81	-0.22	-0.51	-0.23	-1.17	0.32	-0.16	0.12	0.6	0.35	-0.02	-0.15	-0.25	-0.6	-0.19	-0.05	0	-0.57	0.01	-0.24	-0.36	-0.3	0	0.08	0.18	-0.48	-0.3	-0.32	-0.21	-0.12	0.17	0.09	0.12	0.19	-0.12	0.29	-0.26	-0.33	-0.41	-0.29	0.09	0.16	0.62	-0.02	-0.59	0.17	0.08	0.13	0.52	0.25	0.3	0.13	0.3	0.44	0.32	-0.04	0.35	-0.36	-0.56	-0.68
AGI_HUM1_OLIGO_A_23_P100441	NIP30 ^ NEFA-interacting nuclear protein NIP30 ^ NM_024946 ^ 80011	20	0.38	0.16	0.48	0.15	0.4	0.26	0.19	-0.02	-0.04	0.11	0.11	-0.19	0.18	0.14	-0.03	-0.19	0.02	-0.18	-0.14	-0.36	0.28	0.01	-0.13	-0.12	0.39	0.17	0.25	0.03	-0.09	0.55	0.08	0	0.11	0.14	0	-0.16	-0.11	0.02	0.02	0.06	0.01	-0.04	-0.09	0.05	0.28	0.15	0.09	0.04	-0.03	0	0.14	-0.07	-0.02	-0.17	-0.16	-0.17	0.25	0.2	0.58	-0.01	-0.04	-0.09	-0.14	0.16	-0.22	0.22	-0.19	-0.1	-0.05	-0.11	0.21	0.26	0.44	0.23	-0.12	0.03	0.02	0.04	-0.45	-0.63	-0.03	-0.24	-0.12	-0.15	0.29	-0.44	-0.19	0.03	0.19	0.16	-0.17	0.08	-0.58	-0.29	-0.55	-0.34	-0.02	-0.05	0.23	0.11	0.01	0.04	-0.16	0.21	-0.29	-0.48	0.1	0.12	-0.16	-0.13	-0.01	0.03	0.14	0.01	0.06	-0.12	-0.07	-0.25	-0.6	-0.29	-0.54	-0.81	-0.37	-0.31	-0.82	0.5	-0.25	-0.51	0.06	0.21	0.41	-0.3	0.16	-0.14	0.69	0.38	0.31	0.31	0.36	-0.28	0.13	0.05	-0.62	-0.72	-0.3	-0.23	-0.54	0.08	-0.11	0.05	-0.12	-0.42	-0.43	-0.03	0.18	0.4	-0.27	-0.19	-0.03	0.26	-0.15	0.01	0.28	0.22	0.12
AGI_HUM1_OLIGO_A_23_P100455	FLJ12998 ^ Hypothetical protein FLJ12998 ^ NM_022764 ^ 64779	23	0.11	0.25	0.4	-0.08	0.82	0.17	-0.07	-0.21	-0.38	-0.16	-0.1	0.14	0.02	0.06	0.36	-0.1	0.1	-0.32	0.39	-0.1	-0.12	0.49	-0.49	0.13	0.22	-0.03	0.27	-0.31	-0.33	0.92	-0.18	-0.01	0.22	0.12	-0.39	-0.25	0.03	-0.8	0.17	-0.32	0.23	0.38	0.22	0.59	0.24	0.3	-0.14	1.4	-0.23	-0.07	0.1	-0.03	0.19	-0.1	0.29	0.18	-0.29	-0.32	-0.07	-0.2	0.16	-0.32	0.35	0.09	-0.18	0.56	-0.28	-0.25	-0.36	-0.5	-0.06	-1.06	0.17	-0.64	0.06	0.03	0.21	0.14	-0.74	-0.72	-0.54	0.03	-0.23	-0.14	0.1	0.04	0.01	-0.24	0.16	-0.15	-0.78	-0.22	-1.36	-0.82	-0.67	-0.43	0.29	-0.6	0.12	-0.55	0.03	0.12	0.23	-0.26	0.59	0.27	0.52	0.42	0.15	0	-0.45	-0.2	1.19	0.86	1.12	1.06	0.01	0.21	-0.41	-0.63	0.26	-0.17	-0.09	0.26	-0.87	-0.58	0.27	0.06	-0.61	-0.02	0.01	-0.56	-0.43	-0.76	0.98	0.2	-0.03	-0.11	-0.01	-0.57	0.59	0.07	-0.34	0.44	-0.4	0.68	0.05	0.63	-0.61	-0.07	-0.59	-0.94	-0.5	0.29	0.35	0.05	-0.11	0.33	0.55	0.44	0.21	0.48	-0.14	-0.38	-0.2
AGI_HUM1_OLIGO_A_23_P100469	TXNL4B ^ Thioredoxin-like 4B ^ NM_017853 ^ 54957	8	-0.33	-0.03	-0.69	-0.25	-0.17	-0.33	0.06	-0.4	0	-0.49	0.01	0.42	-0.08	-0.37	0.24	0.19	-0.08	-0.33	-0.52	0.11	-0.33	0.33	-0.27	-0.04	0.08	-0.37	-0.33	-0.11	0.05	0.84	0.11	0.31	0.39	0.18	-0.22	0.19	0.34	0.15	0.16	-0.23	0	-0.22	-0.01	-0.21	0.43	-0.14	0.19	0.95	-0.13	0.01	-0.21	-0.06	-0.15	-0.1	-0.23	-0.12	-0.4	0.22	0.06	0	0.03	0.11	-0.16	0	-0.02	0.39	0.17	0.02	0.11	0.04	-0.03	0.1	0.95	-0.08	0.23	0.03	0.65	0.6	0.05	-0.09	-0.19	-0.3	0.17	-0.02	0.07	-0.89	-0.88	0.11	0.06	0.04	0.22	0.37	-0.03	0.08	-0.19	-0.31	-0.04	-0.71	-0.01	-0.26	-0.72	-0.44	-0.72	-0.32	0.25	0.26	0.2	0.37	-0.19	0.53	-0.46	-0.06	0.3	0.35	0.06	0.03	0.06	-0.24	-0.29	-0.28	0.38	-0.05	-0.29	-0.12	-0.64	-0.01	-0.2	0.03	-0.53	-0.12	0.19	0.04	0.03	0.24	0.28	0.64	0.22	0.42	0.15	0.19	0.01	-0.21	0.07	-0.19	-0.27	0.13	0.12	-0.14	-0.28	0.04	-0.52	0.16	-0.64	-0.11	0.32	-0.6	0.55	0.03	-0.29	0.16	-0.24	0.02	-0.44	0.1	-0.07
AGI_HUM1_OLIGO_A_23_P100478	MYST1 ^ MYST histone acetyltransferase 1 ^ NM_032188 ^ 84148	3	-0.28	-0.55	-0.42	-0.23	0.33	0.81	-0.05	-0.23	0.3	0.42	-0.44	0.56	-0.52	-0.45	-0.43	-0.42	0.05	-0.13	-0.13	-0.1	0.06	-0.4	-0.67	0.4	-0.12	0.11	-0.54	-0.23	0.16	-0.01	-0.46	-0.01	-0.2	0.11	-0.57	-0.31	-0.09	-0.24	-0.3	0.2	-0.21	0.21	-0.51	-0.04	-0.05	0.04	0.02	0.11	-0.32	-0.26	-0.24	0.1	-0.33	-0.07	-0.08	0.23	-0.27	-0.64	0.18	-0.22	-0.1	0.02	-0.29	0.31	-0.14	0.72	-0.11	0.15	0.59	0.21	1.02	0.49	0.4	0.42	-0.24	0.1	-0.18	-0.16	-0.18	-0.14	-0.77	0.57	-0.1	0.05	0.05	-0.03	0.21	-0.39	-0.32	-0.1	0.19	-0.15	-0.21	0.6	-0.59	0.02	0.08	-0.14	0.23	-0.18	0.02	0.2	0.18	-0.13	0.43	0.59	0.32	0.45	0.39	0.26	0.9	0.3	0.43	0.29	0.52	0.51	-0.31	0.29	-0.39	-0.28	-0.43	-0.42	-0.08	0.09	0.16	0.73	0.36	0.36	-0.14	0.12	-0.15	-0.32	-0.4	-0.39	0.15	0.17	0.08	0.13	0.22	-0.39	0.04	-0.11	0.29	0.74	0.2	0.92	-0.25	0.79	0.71	1.06	0.11	0.29	-0.14	0.26	0.23	-0.7	-0.3	0.04	-0.31	-0.12	0	0.23	0.39	0.58	-0.63
AGI_HUM1_OLIGO_A_23_P100486	"VKORC1 ^ Vitamin K epoxide reductase complex, subunit 1 ^ NM_206824 ^ 79001"	47	-0.2	-0.36	-0.1	-0.38	0.04	0.55	-0.36	-0.24	-0.12	0.15	-0.56	-0.71	-0.33	-0.21	-0.59	-0.58	-0.26	-0.32	-0.35	-0.38	0.27	-0.16	0.06	0.01	-0.12	0.38	-0.26	-0.24	0.07	-0.52	-0.31	0	-0.34	0.27	-0.06	-0.06	-0.08	0.14	-0.03	0.14	0.07	-0.24	-0.21	-0.67	0.09	-0.05	0.24	-1.03	-0.32	-0.24	-0.26	-0.29	-0.35	0.23	-0.29	-0.13	0.35	0.01	-0.4	0.09	0.09	0.19	0.05	0.32	0.04	0.27	0.25	-0.3	-0.09	0.34	0.25	-0.76	-0.67	0.11	-0.44	0.11	-0.26	0.08	0.17	-0.13	0.31	0.04	0.49	0.44	-0.04	-0.16	0.31	-0.45	-0.33	0.22	0.75	0.13	0.56	0.48	-0.42	0.18	0.21	1.08	0.3	0.25	0.2	-0.17	-0.1	-0.13	0.17	0.97	0.23	0.46	0.03	0.26	0.38	0.1	-0.38	-0.14	-0.13	-0.4	0.42	0.28	0.15	-0.25	-0.05	-0.15	-0.03	0.05	0.25	0.64	0.52	0.03	0.52	0.43	0.26	-0.23	-0.25	-0.14	0.42	-0.03	0.33	0.32	0.27	0.17	-0.23	0.05	-0.06	0.08	-0.13	0.04	-0.4	0.52	0.29	0.01	-0.23	-0.25	-0.23	0.09	-0.33	-0.53	0.03	-0.49	-0.33	-0.93	-0.39	-0.4	0.11	0.3	0.2
AGI_HUM1_OLIGO_A_23_P100501	HMOX2 ^ Heme oxygenase (decycling) 2 ^ NM_002134 ^ 3163	3	-0.08	-0.34	-0.3	-0.28	-0.19	0.36	0.12	-0.32	0.02	-0.05	0.01	0.68	-0.23	0.26	0.13	-0.08	-0.23	-0.07	0.04	-0.03	0.18	-0.14	-0.03	0.15	-0.16	0.48	-0.25	0.1	0.03	0.1	-0.38	0.01	0.57	0.1	0.01	0.15	0.41	0.12	0.39	-0.12	-0.43	0.01	-0.26	-0.31	-0.07	-0.27	0.5	0.35	-0.22	-0.1	-0.27	-0.12	-0.3	-0.04	-0.18	-0.11	-0.07	-0.42	0.12	-0.11	-0.11	0.06	-0.2	0.09	0.07	0.33	0.09	0.02	0.11	0.17	0.58	0.3	0.56	0.31	0.32	0.44	0.29	0.37	-0.44	-0.58	-0.49	-0.05	-0.03	-0.01	-0.22	-0.17	-0.3	-0.1	-0.15	-0.05	0.38	0.55	0.48	0.51	-0.32	-0.27	0.29	-0.02	0.5	-0.14	0.22	-0.09	-0.01	-0.32	0.25	0.13	0.34	-0.01	0.24	0.15	0.21	0.03	0.42	-0.13	0.14	0	-0.19	0.33	0.15	-0.18	0	0.17	0.14	-0.08	0.2	-0.03	0.3	0.09	-0.14	-0.01	-0.37	-0.23	-0.45	-0.35	-0.27	-0.26	0	-0.02	0.15	-0.2	0.03	-0.07	0.59	0.82	0.39	0.28	-0.24	0.06	0.11	0.47	-0.1	0.16	-0.06	0.03	-0.02	-0.18	-0.09	0.02	0	-0.01	-0.04	0.1	0.22	0.45	-0.07
AGI_HUM1_OLIGO_A_23_P100517	LOC124491 ^ LOC124491 ^ NM_145254 ^ 124491	0	0.14	0.2	0	-0.61	-0.05	0.06	-0.42	0.08	0.09	0.55	0.16	-0.8	2.48	-0.27	0.02	-0.24	0.07	-0.06	-0.12	-0.14	-0.35	-0.11	0.48	0.23	0.2	0.46	-0.15	0.01	0.24	0.89	0.25	-0.07	0.26	-0.03	0.55	-0.11	-0.01	0.26	0.22	0.07	0.31	0	-0.05	-0.12	0.82	0.02	0.25	-0.27	0.48	0.59	0.04	0.26	0.02	0.19	-0.14	0.07	0.5	0.9	-0.4	0.4	0.25	0.17	0.25	0.27	-0.29	-0.26	0.07	0.01	-0.62	0.23	-0.38	0	-0.18	-0.38	0.47	0.74	0.32	0.44	0.14	-0.24	0.42	-0.47	0.44	0.2	0.28	-0.22	-0.17	0.09	0.95	0.75	-0.11	-0.26	-0.18	-0.24	-0.05	-0.35	0.12	-0.14	-0.05	0.09	-0.45	-0.41	-0.29	0.09	-0.62	-0.35	-0.05	-0.03	-0.5	0.04	-0.43	0	-0.18	-0.08	-0.25	-0.14	-0.13	-0.61	1.7	-0.36	0.81	1.31	-0.04	0.86	1.1	0.15	-0.61	-0.31	-0.25	-0.67	0.7	0.16	-0.02	0.13	-0.22	0.6	0.22	0.25	-0.11	0.25	-0.41	-0.03	-0.3	-0.62	-0.6	-0.71	-0.29	-0.41	-0.69	-0.62	0.12	-0.22	-0.19	-0.28	0.05	0.98	1.31	-0.15	-0.2	-0.12	-0.18	-0.07	0.37	0.2	0.68
AGI_HUM1_OLIGO_A_23_P100522	"DNAH3 ^ Dynein, axonemal, heavy polypeptide 3 ^ AK027211 ^ 55567"	24	0.32	0.69	0.11	0.03	-0.14	-0.33	-0.29	0.28	0.06	-0.04	0.32	-0.26	0.59	-0.48	0.29	0.42	0.15	0.38	-0.18	0.41	-0.59	0.02	-0.37	0.3	-0.58	-0.49	-0.12	0.26	0.26	-0.89	0.17	-0.33	0.23	-0.44	-0.05	-0.16	0.41	-0.08	0.03	-0.76	-0.04	-0.18	-0.05	0.04	0.09	-0.07	0.3	-0.99	0.38	0.02	-0.1	0.11	0.05	-0.4	0.41	0.34	-0.27	-0.07	-0.49	-0.24	0.04	-0.19	0.1	-0.43	-0.31	-0.29	-0.37	-0.39	-0.62	0.43	0.44	0.08	-0.73	0.4	-0.13	0.17	0.14	-0.56	0.13	0.08	0.53	-0.92	-0.25	0.05	-0.12	0.2	0.1	0.14	0.37	0.1	0.19	-0.98	-0.27	-0.59	0.5	-1.14	0.22	0.37	-0.43	-0.32	0.22	0.17	-0.14	0.28	0.01	0.59	0.3	-0.16	-0.2	0.01	-0.69	-0.2	-0.97	-0.8	-1.01	-0.56	0.33	0.26	0.38	0	0.15	-0.47	0.89	0.14	-0.54	-0.83	0.14	-0.29	-0.62	-1.03	0.14	0.16	0.09	0.03	-1.09	0.17	-0.45	-0.41	-1.01	0.24	-0.22	0.3	0	-0.55	0.19	-0.76	0.47	-0.97	-0.38	-0.92	0.05	-0.85	0.13	-0.36	0.15	0.55	0.24	-0.02	-0.14	-0.28	0.29	-0.04	-0.05	0.01	0.5
AGI_HUM1_OLIGO_A_23_P100539	"ABCC6 ^ ATP-binding cassette, sub-family C (CFTR/MRP), member 6 ^ CR609146 ^ 368"	34	0.03	-0.22	0.19	0.12	0.59	0.61	-0.47	-0.3	0.75	-0.63	-0.45	1.22	-0.84	-0.6	0.08	-0.3	0.14	0.81	-0.47	-0.39	-0.28	-0.71	-0.93	-0.53	-0.42	0.05	-0.86	-1.2	-0.68	0.27	-0.51	-1.08	-0.3	-0.78	-0.19	-0.76	0.03	-0.57	-0.12	-0.33	-0.68	0.07	-0.81	-0.48	0.55	-0.49	0.26	0.67	0.75	0.4	0.3	-1.12	0.17	-0.73	-0.01	-1.45	-0.45	-0.22	-0.13	0.2	-0.79	-0.88	-0.18	-0.15	0.58	-0.11	-0.04	-0.66	0.89	-0.05	0.18	1.08	0.57	1.24	0.41	0.63	-0.2	-0.12	-0.21	-0.31	-0.93	-0.38	-0.3	-0.93	-0.35	0.46	-1.1	0	0.41	0.12	-0.52	-0.79	-0.24	-0.5	-0.33	0.14	0.31	-0.59	0.83	0.39	1.3	0.12	0.61	-0.46	-0.61	-0.55	-0.28	-0.14	-1.19	-0.91	0.85	0.23	1.46	0.56	0.76	0.3	0.3	-0.23	1.21	0.55	0.25	0.96	0.81	1	1.02	0.95	-0.15	-0.38	-0.88	-0.6	0.98	0.87	1.09	0.06	0.71	0.46	0.27	0.32	1.13	0.6	0.78	0.51	0.51	-0.28	0.73	0.74	0.84	0.02	0.52	0.31	0.6	0.52	1.72	0.58	0.34	0.43	-0.62	-0.88	-1.06	0.43	1.24	-0.56	-0.95	-0.14	-0.01
AGI_HUM1_OLIGO_A_23_P100556	^  ^ NM_001013839 ^ 	3	0.06	-0.55	-0.34	-0.11	0.38	0.38	-0.31	-0.31	0.33	0.43	-0.33	0.82	-0.26	-0.21	-0.31	-0.27	0.05	0	-0.06	0	0	0.05	-0.4	0.2	-0.05	0.39	-0.19	0.08	0.09	-1.05	-0.51	-0.29	0.04	0.38	-0.41	-0.05	-0.22	0.08	-0.12	0.4	-0.21	-0.01	-0.45	-0.21	-0.02	-0.03	0.23	-0.44	-0.05	-0.01	-0.38	0.05	-0.39	0.06	-0.1	-0.17	-0.17	-0.87	-0.09	-0.3	-0.02	0.35	-0.15	0.46	0.13	0.54	-0.04	0.23	0.41	0.13	0.59	0.63	0.57	0.22	-0.22	0.05	-0.3	-0.24	-0.26	-0.34	-0.48	0.36	-0.05	-0.26	-0.04	-0.1	0.05	-0.58	-0.56	-0.26	0.29	0.25	0.1	0.45	-0.65	0.04	-0.03	-0.04	0.23	-0.49	0.53	0.2	0.03	0.2	0.13	0.4	0.15	0.2	0.1	0.07	0.54	-0.04	0.68	-0.01	0.49	0.26	-0.1	0.15	-0.06	0.01	-0.05	0.01	0.3	-0.04	0.56	0.62	0.42	0.19	0.03	0.09	-0.17	-0.27	-0.01	-0.26	0.15	-0.33	-0.12	-0.12	0.38	-0.34	0.2	0.09	0.6	0.74	0.24	0.45	-0.58	0.39	0.41	0.73	0.01	0.64	0.01	0.27	-0.29	-0.32	-0.29	-0.24	-0.08	0.13	-0.03	-0.07	0.22	0.34	-0.13
AGI_HUM1_OLIGO_A_23_P100576	"PSMB3 ^ Proteasome (prosome, macropain) subunit, beta type, 3 ^ NM_002795 ^ 5691"	15	-0.46	-0.58	-0.16	-0.2	-0.01	0.09	-0.22	-0.45	-0.34	-0.31	-0.3	0.4	-0.37	-0.07	0	-0.26	-0.35	-0.18	0.09	0.11	0.19	0.39	0.2	-0.22	0.72	0.1	-0.05	0.04	-0.23	-0.26	0.15	0.33	0.14	0.39	-0.24	-0.27	-0.32	-0.15	0	0.3	0.2	0.22	0.04	0.14	0.23	-0.27	0.51	-0.56	-0.32	-0.24	-0.08	0.04	-0.16	-0.31	-0.17	-0.08	-0.52	-0.79	-0.54	-0.19	0.34	0.21	-0.27	0.22	0.24	0.31	0.31	0.24	0.54	0.33	0.63	-1.59	0.08	0.08	-0.1	0.18	-0.1	-0.17	-0.22	-0.06	-0.69	0.41	0.11	-0.1	-0.3	-0.1	-0.5	-0.32	-0.19	-0.5	0.27	0.5	0.44	0.64	-0.38	0.01	-0.41	-0.6	-0.01	-0.35	0.06	-0.09	-0.02	0.05	0.47	0.39	0.06	0.23	0.21	0.32	0.56	0.5	0.04	-0.36	-0.51	-0.39	-0.02	0.17	0.32	0.19	0.02	0.44	-0.12	-0.31	0.55	0.29	0.61	0.23	-0.19	-0.22	-0.23	-0.07	0.11	-0.29	0.57	-0.46	0.54	0.51	-0.2	-0.38	-0.23	0.11	0.1	0.33	0.2	0.41	-0.03	-0.32	0.37	0.84	0.17	0.47	-0.04	-0.14	0.2	-0.06	-0.25	0.1	0.05	0.08	-0.12	0.28	-0.2	0.23	0.06
AGI_HUM1_OLIGO_A_23_P100602	TBCD ^ Tubulin-specific chaperone d ^ NM_005993 ^ 6904	11	0.41	-0.1	-0.29	0.26	0.36	0.45	-0.2	-0.05	0.37	0.76	-0.08	0.42	0.01	-0.02	-0.02	0.12	0.32	0.28	-0.23	-0.41	-0.21	-0.14	-0.35	0.3	0.25	0.55	0.23	0.81	0.75	0.19	0.17	0.27	0	0.12	0.38	0.68	0.35	0.52	0.05	0.2	-0.31	0.03	-0.1	0.08	-0.13	0.01	0.46	0.01	0.13	-0.13	0.19	0.16	-0.17	0.42	-0.06	-0.2	0.19	-0.12	-0.35	0.39	-0.06	0.04	0.26	0.62	-0.01	0.13	-0.09	0.03	-0.06	-0.27	0.9	-0.04	0.25	0.56	0.16	0.29	-0.03	0.03	-0.65	-0.72	-0.31	-0.61	-0.05	0.04	-0.08	-0.26	-0.06	0.1	-0.1	-0.17	-0.03	-0.37	-0.23	0.22	-0.31	-0.41	0.37	0.79	0.55	0.31	0.61	0.2	0.37	0.22	0.13	0.16	0.44	0.09	0.29	-0.23	-0.24	-0.29	-0.37	-0.8	-0.34	-0.52	0.17	0.59	-0.49	-0.35	-0.7	-0.17	0.16	-0.99	-0.06	0.08	0.3	0.2	0.34	-0.29	-0.79	-0.28	-0.7	-0.37	-0.13	-0.32	-0.64	-0.55	-0.44	-0.47	-0.13	0.22	-0.11	-0.29	-0.07	-0.21	-0.32	0.1	0.14	-0.05	-0.24	0.27	-0.12	-0.56	-0.19	-0.29	0.06	-0.07	0.03	-0.2	-0.3	0.06	0.34	0.92	0.29
AGI_HUM1_OLIGO_A_23_P100632	HN1 ^ Hematological and neurological expressed 1 ^ NM_001002033 ^ 51155	2	-0.26	-0.45	0.34	-0.18	-0.04	-0.17	-0.65	-0.84	-0.47	-0.7	-0.08	-0.7	-0.13	0.16	0.01	-0.16	-0.4	-0.39	-0.58	0.2	0.72	0.41	0.02	-0.23	0.52	0.03	0.37	0.91	-0.3	-0.22	-0.11	0.13	-0.78	-0.45	0.3	0.72	-0.16	-0.29	-0.55	-0.55	-0.11	0.09	0.16	-0.38	-0.09	-0.22	0.73	-0.76	-0.38	-0.51	-0.23	-0.3	-0.37	0.29	-0.53	-0.25	0.11	0.19	-0.91	0.11	0.21	0.09	-0.18	0.31	0.31	-0.43	0.11	-0.23	0.27	0.37	0.7	-0.04	-1.12	0.75	-0.41	0.2	0.19	0.64	0.45	0.46	0.8	0.22	0.61	0.49	0.03	-0.01	-0.29	-0.07	0.36	0.29	-0.27	0.24	0.79	0.25	0.13	-0.38	-0.08	-0.42	0.02	0.04	-0.13	-0.32	-0.5	0.28	-0.08	0	-0.35	0.36	-0.35	1.19	-0.14	0.9	-1.33	-1.02	-1.25	-0.92	0.81	0.52	0.59	0.54	0.41	0.74	0.13	-0.54	0.23	0.8	0.62	0.24	0.5	-0.38	0.97	0.92	1.06	0.77	0.73	0.18	0.65	0.64	-0.29	0.73	-0.24	0.59	-0.1	0.02	0.19	-0.52	0.27	-0.84	-0.16	-0.08	0.05	-0.01	-0.3	-0.66	0	-0.5	0.06	0.08	-0.14	-0.63	-0.7	-0.17	-0.11	0.63	0.52
AGI_HUM1_OLIGO_A_23_P100642	PNMT ^ Phenylethanolamine N-methyltransferase ^ NM_002686 ^ 5409	0	0.0046581	-0.04	0.03	-0.18	0.57	1.06	-0.26	0.24	-0.21	0.33344	0.82	-0.02	0.32	-0.66	-0.14	-0.09	0.2	-0.19	0.12	0.66	0.48	-0.9	-0.7	-0.013696	0.31	0.43967	-0.27	0.1974	1.4	0.35013	-0.29	0.36	0.64	0.42	-0.15	-0.19	0.6	0.94	-0.27	-0.64	-0.12	-0.34	0.13	0.89	-0.62	-0.05	-0.5	1.06	-0.66	-0.36	0.64	0.77	0.01	0.09	-0.11	-0.04	-0.076655	0.58	-0.12	0.21	-0.83	-0.13	-0.14	-0.06	0.36	0.62	-0.82	-0.05	-0.67	-0.35	0.05	-0.04	0.04	-0.17	-0.092961	0.08	-0.04	0.15	-0.19	-0.67	-0.65	-1.4	-1.08	-1.27	1.09	-0.45	0.4	0.44	-0.3	-0.11	-0.54	-0.92	-0.87	-0.8	0.83	0.19	0.77	0.36	0.94	1.1	0	-0.15	-0.28	0.16	-0.62	0.17	0.18	0.35	-0.47	-0.31	0.66	0.41	0.46	0.66	0.46	-0.06	0.45	0.96	-0.15	0.31	-0.27	0.46	0.25	-0.28	-0.42	-0.15	-0.51	-0.2	0.57	0.36	0.24325	0.23538	0.37	0	0.15	0.18	0.67	0.39	0.16	-0.09	-0.04	-0.05	-0.13	0.09	-0.1	0.53	0.03	1.04	0.66	0.61	0.61	1.04	-0.47	-0.49	0.56	0.39	-0.51	0.64	-0.33	-0.22	-0.98	1.5	-0.09264	0.51711	-0.46
AGI_HUM1_OLIGO_A_23_P100654	ZBTB4 ^ Zinc finger and BTB domain containing 4 ^ NM_020899 ^ 57659	21	-0.33	-0.43	-0.17	-0.06	0.34	0.23	-0.26	-0.16	0.04	0.07	-0.52	-0.68	-0.12	-0.41	-0.02	-0.26	0.18	-0.06	0.22	0.26	0.6	0.06	-0.54	0.04	-0.15	-0.25	0.12	-0.01	0.09	0.34	-0.22	-0.09	-0.44	0.15	-0.24	-0.08	-0.31	0	-0.27	0.05	0.24	0.04	-0.17	-0.04	-0.08	-0.19	-0.06	-0.4	0.17	-0.2	0	-0.07	-0.06	0.09	-0.31	-0.37	-0.02	0.58	-0.13	-0.04	-0.12	-0.04	-0.03	0.16	0.63	1.39	-0.29	-0.29	0.52	0.95	-0.5	-0.47	-0.27	0.42	-0.56	-0.28	-0.45	-0.3	0.12	0.27	-0.66	0.13	-0.69	-0.63	-0.27	0.59	0.52	-0.6	-0.39	-0.26	0.35	-0.08	0.09	0.17	0.39	0.9	-0.02	-0.02	0.05	-0.18	0.05	-0.15	-0.21	-0.55	0.43	0.69	-0.08	0.13	-0.09	0.05	0.04	0.02	0.75	0.61	0.67	0.69	0.55	0.36	0.71	-0.2	1.01	-0.54	0.4	0.52	0.27	-0.61	0.35	0.25	0.08	0.72	-0.46	0.26	0.11	-0.2	0	0.39	-0.06	-0.09	0.49	0.15	0.5	-0.15	0.08	0.34	0.15	0.39	0.86	1.36	0.2	0.32	0.31	-0.15	0.25	0.9	-0.17	0.43	-0.01	0.11	-0.15	-0.15	0.41	-0.17	0.02	0.14	-0.55
AGI_HUM1_OLIGO_A_23_P100660	"SERPINF1 ^ Serine (or cysteine) proteinase inhibitor, clade F (alpha-2 antiplasmin, pigment epithelium derived factor), member 1 ^ NM_002615 ^ 5176"	47	-0.22	0.21	-0.12	-0.14	-0.23	0.04	-0.8	-0.43	-0.26	0.29	-0.89	0.07	-0.6	-0.38	-0.61	-1.17	-0.15	-0.19	-0.64	-0.12	0.09	0.09	0.49	-0.09	0.08	0.46	-0.29	-0.56	-0.13	-1.19	-0.01	0.06	-0.19	0	-0.59	-0.51	-0.11	0.17	0.15	0.02	0.54	-0.44	0.1	-1.34	0.43	-0.19	0.41	-0.66	0.04	-0.28	0.01	-0.85	-0.33	0.03	0	-0.35	0.12	-0.79	-0.06	-0.27	0.32	0.13	0.27	-0.18	0.41	-0.3	0.3	-0.97	0.17	0.03	0.19	0.33	-1.02	-0.08	-0.59	-0.06	-0.43	-0.33	0.71	0.03	0.7	0.73	1.08	0.31	-0.24	-0.06	0.14	-0.4	-0.64	-0.19	1.21	0.78	1.2	0.82	-0.21	0.13	0.3	0.96	0.26	0.12	0.37	-0.45	0.19	-0.88	0.03	1.28	-0.01	0.26	0.28	-1.16	1.01	0.41	0.26	-0.23	-0.12	-0.87	0.36	0.05	0.02	-0.29	0.18	-0.1	0.22	0.31	0.77	0.04	0.65	-0.07	0.46	0.16	-0.22	-0.77	-0.21	-0.76	0.61	0.01	0.45	0.44	-0.17	-0.13	-0.55	-0.22	0.15	0.18	0.27	0.11	-0.15	0.41	0.72	-0.46	-0.09	-0.45	0.16	-0.21	-0.58	-0.51	0.21	0.14	0.01	-0.95	0.24	0.11	-0.31	-0.14	-0.07
AGI_HUM1_OLIGO_A_23_P100676	C17orf31 ^ Chromosome 17 open reading frame 31 ^ NM_017575 ^ 23293	15	-0.04	-0.11	0.04	-0.12	0.63	0.61	-0.49	-0.12	-0.04	0.67	0.1	0	-0.32	-0.14	-0.16	-0.39	0.11	-0.05	0.22	-0.02	0.29	-0.31	-0.21	0.51	-0.06	0.7	-0.14	0.06	0.71	-1.06	-0.01	0.21	-0.02	-0.01	0.01	-0.04	0.44	0.19	0.07	0.12	0.06	0.15	-0.09	0.01	-0.18	-0.18	0.48	-0.85	-0.11	-0.27	-0.01	-0.14	-0.1	0.04	-0.01	-0.02	-0.03	-0.46	-0.5	0.15	-0.21	0.09	0.08	0.21	0.07	0.01	-0.04	-0.01	0.28	0.39	0.77	-0.98	-0.74	0.78	-0.6	-0.05	-0.41	-0.13	-0.05	-0.28	-0.34	-0.06	-0.15	-0.02	0.07	0.41	0.4	-0.24	-0.37	-0.09	0.59	-0.38	0.36	0.51	0.05	0.4	0.28	0.42	0.27	0.21	0.64	0.21	0.44	-0.04	0.53	1.05	0.36	-0.11	0.54	-0.05	0.54	0.43	0.2	-0.43	-0.02	-0.52	1.13	1.08	0.05	-0.24	-0.21	-0.29	0.18	-0.4	-0.03	0.4	1.02	0.4	0.78	0.23	-0.03	-0.3	-0.2	-0.54	0.56	-0.12	0.76	0.83	-0.22	-0.32	-0.1	0.21	0.56	0.5	0.32	-0.08	-0.04	-0.28	0.39	0.47	0.31	0.35	0.24	0.03	-0.54	0.06	-0.03	-0.12	-0.37	-0.45	0.14	-0.23	0.22	0.72	0.31
AGI_HUM1_OLIGO_A_23_P100693	HELZ ^ Hypothetical protein LOC284019 ^ NM_014877 ^ 9931	2	0.06	0.19	0.4	-0.29	-0.05	-0.32	-1.53	0.27	0.01	0.15	0.32	-1.1	0.05	-0.33	0	-0.28	-0.15	-0.03	-0.01	1.07	-0.13	-0.83	0.14	0.36	-0.44	-0.5	0.05	0.15	0.12	-1.31	0.08	-0.11	0	-0.3	-0.08	-0.42	0.19	-0.22	-0.06	-0.6	0.19	-0.07	-0.04	-0.08	0.06	-0.44	0.39	-1.15	-0.24	-0.25	-0.1	-0.14	0.02	-0.2	0.25	0.41	-0.11	-0.17	-1.6	-0.07	0.17	0.2	-0.15	-0.56	0.92	-0.95	-0.04	-0.3	-0.13	1.26	0.28	-0.69	-1.28	0.25	-0.21	0.02	0.02	-0.11	0.28	0.84	1.03	-0.87	0.19	-0.28	-0.28	0.66	0.19	0.16	-0.14	0.21	0.1	-1.49	0.34	-0.13	0.91	-1.53	-0.17	0.23	-0.59	-0.2	0.05	0.23	-0.05	0.29	-0.34	0.46	0.27	-0.06	0.08	-0.41	-0.05	0.15	-1.95	-1.73	-2.11	-1.8	1.79	0.43	1.23	0.61	1.15	-0.06	1.16	-0.92	-0.32	-0.86	0.71	-0.26	0.59	-1.27	0.29	0.96	0.61	0.67	0.25	0.48	0.4	0.44	-0.67	1.1	-0.02	0.57	0.47	-0.99	0.47	-1.34	0.87	-0.97	0.31	-1.35	1.43	0.18	0.93	-1.01	0.05	1.31	1.28	0.06	-0.66	-1.32	0.06	-0.08	0.14	0.3	0.5
AGI_HUM1_OLIGO_A_23_P100704	MAPK7 ^ Mitogen-activated protein kinase 7 ^ NM_139033 ^ 5598	5	-0.1	-0.52	-0.08	-0.36	0.13	0.16	-0.77	-0.33	0.28	0.34	0	-0.1	-0.28	-0.39	-0.25	-0.52	-0.23	-0.32	-0.05	0.57	0.52	-0.4	-0.05	0.24	-0.26	0.75	-0.07	0.47	0.08	-0.59	-0.39	-0.2	0.15	-0.18	-0.34	-0.16	-0.22	-0.41	-0.18	-0.63	-0.6	-0.25	-0.56	-0.42	-0.51	-0.12	0.14	0.01	-0.75	-0.41	-0.23	0.01	-0.28	-0.15	0.08	-0.13	0.14	-0.46	-0.53	-0.21	-0.04	-0.06	-0.07	0.07	0.28	0.18	-0.18	0.01	0.05	0.62	0.26	0.08	-0.65	-0.13	-0.42	-0.21	-0.12	-0.17	-0.22	0.24	-0.46	-0.23	-0.34	-0.25	0.04	0.6	0.15	-0.39	-0.06	-0.04	0.32	0.16	0.47	0.22	0	-0.1	-0.36	-0.23	-0.09	-0.36	-0.1	0.02	0.03	-0.18	0.55	0.7	-0.19	-0.25	0.05	0.32	0.41	0.27	0	-0.19	-0.02	0.27	0.58	0.42	0.16	-0.53	0.19	0.09	0.28	-0.37	0.1	0.41	0.91	0.08	0.25	-0.17	0.47	0.5	0.44	0.26	0.36	0.16	0.59	0.57	0.12	0.14	0.15	0.04	0.43	0.4	0.34	0.18	0.26	0.21	0.4	0.39	0.44	0.43	0.53	0.29	-0.43	0.14	0	-0.2	-0.49	-0.22	-0.13	0.04	0.08	0.01	0.25
AGI_HUM1_OLIGO_A_23_P100711	PMP22 ^ Peripheral myelin protein 22 ^ NM_000304 ^ 5376	21	-0.04	-0.25	0.22	0.17	0.23	-0.29	-0.14	-0.55	-0.17	-0.06	-0.59	-0.12	-0.2	-0.44	-0.63	-0.72	-0.11	-0.15	-0.52	-0.03	0.21	0.38	0.1	-0.59	0.09	-0.12	0.18	-0.27	0.03	0.48	-0.47	-0.33	-0.18	0.16	-0.38	-0.52	-0.37	0.02	-0.17	-0.1	0.09	-0.6	-0.35	-1.23	-0.34	-0.24	-0.23	0.23	-0.48	-0.61	0.4	-0.53	0	0.08	-0.01	-0.19	0.16	-0.32	0.19	-0.55	-0.05	-0.22	0.03	-0.17	0.14	0.41	-0.16	-0.67	-0.01	-0.01	-0.31	-0.12	0.12	-0.36	-0.46	0.07	-0.2	-0.34	0.34	0.05	0.25	0.19	0.24	-0.03	0.6	0.47	0.66	0.33	0.14	0.34	0.21	-0.06	0.06	-0.4	0.11	0.76	-0.16	0.13	-0.02	-0.25	-0.14	-0.34	-0.05	-0.59	0.33	0.71	-0.13	-0.13	0.19	-0.68	1.19	0.23	0.37	0.77	0.71	0.54	0.25	-0.06	0.01	0	0.45	-0.11	-0.05	0.12	0.82	-0.07	0.53	0.1	0.31	0.44	0.34	0.15	0.47	-0.25	0.47	0.16	0.44	0.48	0.31	0.13	0.27	-0.02	-0.2	0.49	0	0.35	0.23	0.88	0.47	-0.12	0.11	0.32	0.1	0.46	-0.45	-0.19	-0.73	0.09	0.12	-0.27	0.3	0.03	0	-0.18	-0.32
AGI_HUM1_OLIGO_A_23_P100730	SCAP1 ^ Src family associated phosphoprotein 1 ^ NM_003726 ^ 8631	35	-0.14	-0.81	0.16	0.16	-0.32	-0.17	-0.57	-0.84	-0.16	0.34	-0.76	-1.15	0	0.28	-1.19	-1.15	0.01	-0.74	-0.34	0.62	1.15	-0.2	-1.04	-0.49	0.19	0.3	-0.17	0.56	-0.24	0.69	0.04	0.12	0.43	0.44	-0.12	-0.38	-0.23	0.14	0.56	-0.05	-0.09	-1.08	-0.32	-1.66	0.66	-0.14	0.7	0.77	0.65	-0.14	-0.42	-0.01	-0.68	0.17	-1.22	-0.42	0.28	0.82	0.71	-0.25	0.1	0.36	-0.51	0.01	0.22	0.67	-0.31	-0.21	0.01	0.76	-1.02	1.4	-0.11	0.33	-0.37	-0.47	-0.24	0.44	1.77	0.67	1.38	0.96	0.57	0.06	0.36	-0.12	0.57	0.42	-0.65	0.28	0.09	-0.77	-0.39	-0.34	1.85	0.41	1.89	0.6	0.35	0.28	-0.59	-0.49	-0.27	0.46	-0.37	-0.09	-0.1	-0.29	0.18	0.33	0.12	-0.61	-0.27	0.36	0.11	0.33	0.19	-0.18	-0.52	-0.2	0.24	-0.78	-0.2	-0.75	-0.53	0.66	-0.22	-0.1	0.73	0.83	1.4	-0.25	0.76	0	0.28	1.03	0.46	0.51	0.27	0.39	-0.27	1.13	-0.01	-0.32	-0.11	-0.23	-0.16	1.12	-0.46	0.21	0.14	0.68	-0.44	0.92	-0.77	0.07	-0.18	-0.01	-0.04	-1.93	-0.51	-1.37	0.58	0.61	-0.14
AGI_HUM1_OLIGO_A_23_P100754	SMURF2 ^ SMAD specific E3 ubiquitin protein ligase 2 ^ NM_022739 ^ 64750	1	0	0.56	-0.01	0.41	-0.31	-0.13	0.17	-0.34	-1.52	-1.58	-0.56	0.5	-0.67	-0.45	-0.52	-0.28	-0.08	-0.11	-0.09	-0.28	0.21	0.58	0.41	0.15	-0.04	-0.18	-0.41	-1.16	-0.15	0.64683	-0.42	0.07	-0.54	0.59	-0.09	0.42	0.02	0.36	-0.08	0.87	0.21	-0.32	0.1	0.16	-0.07	0.24	-0.38	1.07	0	0.05	-0.45	0.05	-0.19	-0.05	-0.18	0.13	-0.054167	-1.18	-0.22	-0.23	-0.49	-0.17	-0.4	-0.01	-0.3	0.11	-0.24	-0.76	0.49	0.12	0.99	0	1.12	0.28	-0.3	0.28	0.03	0.54	-0.02	0.37	-0.14	0.58	0.7	0.98	0.64	-0.85	-0.31	0.25	0.23	0.43	0.06	0.56	0.04	-0.17	0.12	0.75	0.36	0.47	0.36	0.08	-0.92	0.02	0.18	-0.88	-0.87	-0.79	0.09	-0.1	-0.29	-0.28446	0.31	0.38	0.68	0.72	0.96	0.67	-1.06	-0.23	-1.17	-0.08	-0.92	0.38	-1.89	0.33	0.64	-0.21659	-0.57	0.02	-0.33	0.75	-0.2	0.15	-0.25	0.01	-0.43	-0.01	-0.73	-0.49	0.73	0.33	0.28	0.28	-0.63	0.34	-0.24	0.8	0.02	0.68	0.15	-0.06	-0.98	0.08	-0.87	-0.33	0.72	-0.46	0.02	-0.63	0.52	0.13	-0.44	0.29	-0.53	-0.18	-0.52
AGI_HUM1_OLIGO_A_23_P100764	CGI-69 ^ CGI-69 protein ^ NM_016016 ^ 51629	11	0.19	-0.28	-0.23	-0.31	0.01	0.63	0.08	-0.01	0.3	0.33	-0.05	0.85	-0.22	-0.14	-0.06	-0.08	-0.1	-0.12	0.16	-0.19	0.29	-0.03	-0.27	0.23	0.22	0.38	-0.01	0.47	0.35	-0.73	-0.03	0.15	0.29	0.39	-0.17	0.33	0.15	-0.23	0.2	0.24	-0.25	0.38	0	0.21	0.03	0.58	0.77	-0.28	-0.09	0.07	-0.1	0.27	-0.2	-0.02	0.28	0.12	0.1	-1.07	-0.7	-0.17	0.13	0.4	-0.11	0.35	-0.2	-0.1	0.19	0.09	0.4	0.61	1.31	-0.73	-0.11	0.55	-0.24	0.06	-0.2	-0.01	-0.2	-0.23	-0.41	0.04	-0.05	0.16	-0.17	0.08	-0.1	0.86	-0.37	-0.04	-0.06	0.02	0.39	0.7	-0.2	-0.34	-0.04	-0.14	0.25	-0.13	0.32	0.3	0.56	0.48	0.34	0.37	0.2	0.64	0.25	0.53	0.06	0.39	-0.42	-1.02	-0.52	-0.7	-0.07	0.39	-0.06	-0.34	-0.68	0.2	0.13	-0.29	0.45	-0.07	0.66	0.54	0.32	-0.31	-0.73	-0.21	-0.41	-0.01	-0.32	-0.78	-0.25	-0.19	-0.5	-0.51	-0.2	-0.2	0.81	0.94	0.55	0.59	3.16	-0.47	0.38	0.71	-0.25	0.04	-0.07	-0.43	0.05	-0.52	-0.14	-0.25	-0.07	-0.11	0.36	0.05	0.26	0.16	0.12
AGI_HUM1_OLIGO_A_23_P10077	PNPLA2 ^ Patatin-like phospholipase domain containing 2 ^ NM_020376 ^ 57104	3	-0.09	0.41	0.11	-0.2	1.21	0.73	0.14	-0.17	0.55	-0.43	0.15	2.24	-0.83	-0.57	0.53	-0.64	0.26	0.86	0.03	0.13	-0.47	-0.46	0.62	-0.21	0.01	-0.04	-0.06	-0.39	0.62	-0.74	0.08	-0.2	0.68	-0.43	-0.73	-1.27	0.47	-0.83	0.59	0.27	0.3	1.1	0.56	0.86	0.8	-0.39	-0.54	0.41	0.58	0.44	-0.08	-1.08	-0.01	-1	0.53	-0.78	-0.89	-2.13	0.17	-0.31	-0.1	-0.35	-0.15	-0.11	0.73	-0.03	0.99	-0.49	1.12	-0.14	1.56	-0.77	0.18	0.95	-0.04	-0.07	-0.32	-0.44	-0.89	-0.76	-1.79	0.93	0.59	-0.43	-0.87	1.33	-0.66	0.31	-0.18	-0.83	-0.09	-0.47	0.66	0	0.17	-0.6	0.88	-0.23	1.4	-0.34	1.15	0.24	1.23	-0.86	0.43	-0.09	0.37	0.64	1.15	-0.58	0.92	0.64	2.29	-0.29	1.65	0.11	-0.69	-0.16	-0.26	-0.16	-0.68	-0.09	1.24	0.81	0.8	-0.34	0.42	0.46	-0.94	-1.24	-0.92	-0.49	-0.3	-1.36	0.42	-2.22	-0.36	-0.46	0.41	-0.36	0.55	0.19	1.2	0.78	1.37	1.09	0.6	-0.46	1.23	1.27	0.46	-0.7	1.96	0.03	-0.09	0.02	-0.03	0.38	-0.39	1.25	1.23	0.44	-0.19	-0.06	0.3
AGI_HUM1_OLIGO_A_23_P100779	"UBTF ^ Upstream binding transcription factor, RNA polymerase I ^ NM_014233 ^ 7343"	3	-0.42	-0.57	-0.37	0.04	0.74	0.49	0.07	-0.35	0.03	0.07	-0.16	1.19	-0.18	-0.07	0	-0.12	0.11	-0.11	-0.02	-0.22	-0.5	0.13	-0.75	0.22	0.14	0.08	-0.02	0.07	0.5	-0.26623	-0.12	0.27	0.06	0.27	-0.79	0.1	-0.49	-0.35	0.17	0.39	0.04	0.5	-0.06	0.27	0.07	0.17	0.17	0.12	0.29	0.34	-0.19	-0.19	-0.26	0.38	-0.05	0.23	-0.58	-1.77	-0.85	-0.58	0.27	0.53	0.08	0.5	-0.3	0.23	0.53	0.38	0.63	0.32	1.27	-0.25	-0.33	0.12	-0.89	-0.34	-0.25	-0.12	-0.15	-0.04	-0.67	0.98	0.18	0.14	-0.49	-0.08	-0.07	-0.61	-0.31	-0.24	0.4	0.44	0.07	0.88	-0.39	-0.56	0.11	0.12	0.32	-0.42	0.68	0.11	0.26	-0.4	0.78	0.83	-0.02	0.47	0.56	-0.12	0.45	0.19	0.68	-0.97	0.21	-0.18	-0.03	0.76	-0.31	0.12944	-1.03	-0.34	0.26	0.26	0.07	-0.693	0.74	1.02	0.07	0	-1.62	-0.53	-1.19	-1.08	-0.61	-1.35	-0.9	-0.98	-0.31	-1.32	-0.38	-0.61	0.55	1.2	0.69	0.83	-0.03	0.68	0.92	0.77	-0.73	-1.01	0.24	0.04	-0.26	-0.39	-0.63	-0.07	-0.08	-0.11	0.47	-0.11	-0.07	0	-0.31
AGI_HUM1_OLIGO_A_23_P100788	STAT5B ^ Signal transducer and activator of transcription 5B ^ NM_012448 ^ 6777	14	-0.48	-0.43	-0.36	0.14	0.73	0.28	0.11	-0.31	-0.09	0.19964	-0.54	0.4	-0.056383	0.28	-0.08	0.19	0.51	0.28	-0.15	-0.47	-0.26	0.16	-0.38	0.28828	0.17	0.5	0.17	0.014142	0.11	0.0070386	-0.18	0.3	-0.03	-0.2	-0.44	0.09	-0.06	-0.32	-0.46	-0.09	-0.03	0.33	0.05	0.1	0.32	0.41	-0.2	-0.03	-0.41	-0.12	-0.23	0.1	-0.34	0.32	-0.07	0	0.2026	-0.064512	-0.3	-0.089311	-0.05	0.12	0.17	0.51	-0.32	0.18	0.3	0.04	0.14	0.19	0.87	0.044756	0.046397	0.2595	-0.24	0.45	0.18	0.32	-0.02	-0.09	-0.05	0.29	0.32	0.18	0.19	-0.47	-0.01	0.2	-0.31	-0.08	0.03	0.04	-0.1	0.57	-0.11	-0.58	0.54	-0.07	0.75	-0.24	0.28	0.13	0.59	-0.63	0.21	0.61	0.17	0.91	-0.2	0.35077	0.08	0.09	-0.24	-0.14	0.17	-0.21	-0.12	-0.02	0.03	-0.02	-0.03	0.45	-0.15	0.41	0.33	-0.049368	0.44	0.2	-0.34	-0.53	-0.10498	-0.117	-0.15313	0.35	-0.2	-0.04	-0.36	0.11	-0.03	-0.2	-0.06	0.08	-0.18	0.26	0	0.26	0.1	0.46	0.34	0.25	-0.39	0.053358	-0.21	-1.07	0.09	-0.66	-0.18	0.46	0.027374	0	-0.13	-0.04	0.18164	0.29722	-0.16
AGI_HUM1_OLIGO_A_23_P100795	STAT3 ^ Signal transducer and activator of transcription 3 (acute-phase response factor) ^ NM_213662 ^ 6774	3	-0.2	-0.65	-0.42	-0.44	0.56	0.86	1.2	-0.25	-0.33	-0.29	-0.86	1.19	-0.56	0.22	-0.25	-0.17	0.11	0.06	-0.14	-0.94	-0.47	1.2	0.05	0.43	0.35	0.3	-0.38	-1.12	-0.06	-0.63	-0.27	0.56	0.03	0.62	-0.96	-0.86	0	-0.06	-0.08	0.48	0.58	1.18	0.42	0.82	0.45	0.34	0.39	-0.37	-0.21	0.19	-0.39	0.17	-0.09	0.12	0.1	0.18	-0.02	-1.81	0.27	-0.67	0.18	0.51	-0.12	0.64	-1.38	0.82	0.65	0.26	0.99	0.69	1.57	-0.85	1.1	1.5	0.04	0.43	0.14	0.07	-1.16	-1.55	-1.77	1.15	0.17	0.55	0.19	-0.58	-0.28	0.17	-0.01	0.05	0.25	1.55	0	1.02	-1.74	-0.52	0.94	-0.32	1.26	-0.54	0.45	0.5	0.19	-0.39	0.38	0.09	1.12	0.73	1.39	0.88	-0.39	-0.69	1.79	0.01	1.76	0.7	-0.83	-0.6	-0.75	-1.35	-0.91	-0.3	-0.46	0.72	-0.23	-3.15	-0.24	-0.02	-0.79	-0.01	-2.77	-2.87	-3.17	-2.06	-1.09	-2.01	-1.53	-1.52	0.47	-2.09	0.36	-0.58	-0.66	0.01	-0.47	0.92	-1.41	0.74	-0.22	0.88	-0.99	-2.1	-0.98	0.61	0.64	-0.46	-0.28	0.63	0.66	0.71	-0.06	0.48	0.33	-0.16	-0.33
AGI_HUM1_OLIGO_A_23_P100802	^  ^ NM_001040431 ^ 	7	-0.01	-0.18	0	0.03	0.17	0.31	0.08	-0.09	-0.02	0.04	-0.1	-0.44	0.18	0.19	0.02	-0.13	-0.01	-0.13	-0.22	-0.24	-0.01	-0.16	-0.05	0.03	0.34	0.09	0.21	0.48	0.27	0.04	-0.04	0.04	0.22	0.04	0.45	0.08	0.04	0.23	0.08	0.04	-0.03	0	0.07	-0.09	0.29	-0.07	0.73	-0.47	0.01	-0.08	-0.06	-0.11	-0.01	0.04	-0.4	-0.22	0.38	0.79	-0.01	0.47	-0.13	-0.09	0.06	0.25	0.3	-0.01	-0.13	0.01	0.18	0.16	0.39	0.45	-0.18	0.91	0.34	0.2	0.25	0.39	-0.37	-0.28	0.47	-0.28	-0.13	-0.22	0.41	-0.25	-0.02	-0.15	0.36	0.33	-0.2	-0.23	-0.41	-0.03	-0.17	-0.08	0.17	0.2	0.33	0.57	0.32	-0.11	-0.44	0.5	-0.43	-0.41	0.19	0.02	-0.23	0.3	-0.42	-0.26	-0.23	-0.71	-0.18	-0.82	0.4	0.15	0.07	-0.02	-0.05	-0.55	-0.15	-0.72	-0.37	0.47	-0.3	-0.46	0.2	0	0.4	0.2	0.26	-0.14	0.29	0.48	0.68	0.68	-0.1	0.15	-0.19	0.06	-0.52	-0.53	-0.12	-0.32	0.09	-0.31	-0.16	-0.01	-0.19	-0.26	-0.33	-0.14	0.11	0	0.12	-0.29	0.01	-0.02	-0.32	-0.21	0.22	0.53	0.42
AGI_HUM1_OLIGO_A_23_P10081	ARL2L1 ^ ADP-ribosylation factor-like 2-like 1 ^ NM_182896 ^ 200894	1	-0.65	0.92	-0.16	0.36	-1.49	-0.59	0.71	0.44	-0.86	-0.59	-0.23	0.99	-0.32	0.4	-0.19	0.29	-0.39	-0.26	-0.07	-0.08	-0.03	-0.86	0.99	-1.35	-0.16	-1.06	-0.43	-1.39	-1.09	0.72534	-0.08	-0.54	-0.71	-0.47	0.16	0.3	-0.61	-0.17	0.02	-0.01	0.09	-1.28	0.22	-0.4	-0.3	0.39	-0.69	1.11	0.27	-0.06	0.57	0.26	0.91	0.15	0.12	0.07	0.24	-0.58	0.54	0.27	-0.13	-0.49	0.26	-0.85	0.29	0.34	-0.38	-0.19	-0.44	-0.59	-0.42	-0.68	0.53	-0.71	0.41	-0.62	0.11	0.2	1.45	1.32	0.82	1.36	0.92	0.97	0.25	-1.31	-0.46	0.73	0.39	0.31	0.11	1.79	0.45	-0.64	0.94	1.15	0.27	0.84	-0.14	0.05	-0.96	-0.19	-0.54	0.05	0	0.05	-0.81	-0.91	-1.22	-1.75	1.11	0.52	0.09	1.43	0.8	1.04	-1.31	-1.02	-1.68	0.23	-1.3	0.93	-0.63	0.65	0	-0.35	-0.99	-0.24	0.35	0.96	-0.17	0.34	0.15	0.49	0.32	-0.01	0	0.14	0.62	0.15	0.51	-0.1	-0.19	0.07	0.08	0.69	0.63	1.29	0.36	-0.11	-0.12	0.98	0.19	0.32	-0.12	-0.68	-0.43	-0.25	0.17	-0.06	-0.04	-0.1	-0.38	-1.19	-1.18
AGI_HUM1_OLIGO_A_23_P100868	^  ^ NM_001033580 ^ 	9	-0.18	-0.44	0.02	0.06	0.12	0.11	-0.22	-0.17	0.64	0.57	-0.21	-1.3	0.15	0.53	-0.03	0.17	0.05	0.21	-0.27	0.29	0.87	-0.28	-0.15	0.38	-0.19	0.74	0.24	1.09	0.12	0.73	0.26	0.26	-0.23	-0.26	-0.11	0.29	-0.59	-0.09	-0.47	-0.35	-0.57	0.32	-0.21	0.43	-0.28	0.22	0.27	0.56	-0.44	-0.23	-0.67	-0.08	-0.49	0.06	-0.77	-0.12	-0.02	0.55	-0.21	0	-0.11	-0.09	-0.14	0.54	0.11	0.45	0.11	0.25	-0.24	0.39	0.01	0.76	-0.12	0.47	0.15	0.5	0.34	0.88	-0.44	0.18	-0.11	-0.24	-0.61	-0.2	0.42	-0.38	0.06	-0.27	0.26	0.42	-0.4	0.2	0.16	0.39	-0.09	-0.23	-0.61	-0.34	-0.2	0.35	-0.27	-0.2	-0.64	0.12	-0.33	-0.31	-0.11	0.03	-0.32	0.64	-0.07	0.52	-0.41	0.24	0.03	0.25	0.04	0	-0.06	-0.23	-0.03	-0.09	-0.04	-0.14	-0.28	1.1	-0.14	-0.14	0.22	-0.05	0.88	1.16	0.88	0.87	0.23	0.89	0.96	1	0.3	0.91	0.16	0.42	-0.26	-0.12	-0.06	0.14	-0.47	-0.25	-0.7	0.17	-0.08	0.32	-0.1	0.25	-0.14	-0.05	0.48	0.02	-0.26	-0.29	-0.85	-0.36	0.07	0.2	1.21
AGI_HUM1_OLIGO_A_23_P100883	JJAZ1 ^ Joined to JAZF1 ^ NM_015355 ^ 23512	1	0.79	1.54	0.65	1.1	-0.93	-0.56	0.31	1.46	-0.31	-0.17	0.89	0.89	0.99	0.83	0.75	1.17	0.35	0.84	0.31	-0.25	-0.87	-0.26	1.47	-0.12	-0.4	-1.27	0.1	-0.34	-0.13	-0.74	0.52	-0.11	-0.73	-0.29	1.42	0.59	0.73	-0.15	0.82	0.27	0.5	-0.98	1.06	0.24	0.37	0.44	0.52	0.32	0.9	0.71	0.68	0.89	1.31	0.93	0.39	0.49	0.18	0.45	0.28	0.88	0.35	-0.02	0.4	-0.64	0.02	-0.9	-0.02	0	-0.91	-1.31	-0.12	-0.56	-0.2	0.05	0.9	0.35	0.67	0.76	1.18	1.07	1.4	-0.03	1.02	0.47	0.87	-0.44	-0.35	1.6	0.87	1.01	-0.19	0.35	0.09	-0.76	1.48	0.07	0.55	1.14	0.12	0.86	-0.35	-0.08	-0.58	0.56	-0.4	-0.65	-0.89	-1.22	-0.74	-1.62	-0.33	0.26	-0.93	0.33	-0.51	-0.03	-0.97	-0.59	-0.8	-0.18	-0.39	0.31	-0.13	0.39	-0.67	-2.02	-1.19	-0.33	0.26	0.37	-1.22	-0.42	-0.67	0.29	-1.75	-0.65	-1.74	-1.69	-0.68	-0.1	-0.53	-0.1	-0.76	-0.67	-0.19	-0.76	0.3	-0.35	-0.5	-1.92	-0.18	-0.51	0.23	-0.43	0	-0.26	0.52	-0.16	0.05	-0.08	0.17	-0.15	-0.34	-0.45	0.11
AGI_HUM1_OLIGO_A_23_P100963	MGC29671 ^ Hypothetical protein MGC29671 ^ NM_182538 ^ 201305	10	-0.7	-1.12	-0.74	-0.51	-0.61	-0.4	-1.13	-0.6	-0.3	0.23	-0.88	-0.49	-0.69	-0.59	-1.04	-0.98	-0.63	-1	-0.02	0.73	0.18	-0.78	-0.14	0.05	0.14	1	-0.52	0.52	0.42	-0.11977	0.12	0.15	0.28	0.05	-0.35	0.02	0.4	0.1	-0.32	-0.43	-0.45	-0.77	-0.34	-0.64	0.14	-0.33	0.26	-0.28	0.19	-0.59	-0.65	-0.13	-0.71	-0.68	-0.74	-0.24	0.33	0.01	-0.14	0.12	-0.2	-0.11	-0.31	-0.04	0.37	0.48	-0.22	0.14	0.08	0.47	0.46	0.39	-0.02	0.16	0.51	0.31	0.02	0.03	0.39	0.4	0.53	-0.27	-0.31	-0.45	-0.5	-0.06	-0.13	-0.47	-0.38	-0.03	0.1	-0.29	0.11	0.34	0.38	-0.24	0.24	-0.42	-0.02	-0.01	-0.28	-0.13	-0.39	0.16	-0.09	-0.1	-0.01	-0.64	0.35	0.16	0.19	0.12	-0.44	-0.34	-0.4	0.18	0.26	0.52	0.38	0.04	-0.32	0.44	-0.02	-0.46	0.59	0.53	0.49	-0.18	0.38	0.15	0.87	0.6	0.57	0.34	0.59	0.32	0.6	0.6	-0.14	0.49	-0.15	0.57	0.63	0.13	0.42	0.12	0.12	-0.07	-0.05	0.44	0.38	1.03	0.16	0.17	-0.24	-0.11	-0.18	-0.39	0.07	-1.13	0.02	-0.48	0.59	0.81	0.08
AGI_HUM1_OLIGO_A_23_P101007	LOC147111 ^ Hypothetical protein LOC147111 ^ NM_178493 ^ 147111	32	0.47	0.23	-0.08	-0.41	0.58	0.62	-0.07	0.29	0.46	0.66	0.42	0.75	-0.01	-0.2	-0.41	-0.37	0.16	0.09	-0.08	-0.28	-0.41	-0.22	-0.43	0.46	-0.48	0.77	-0.3	0.28	0.39	0.42	-0.24	-0.14	0.22	0.21	-0.18	0.2	0.14	0.05	0.07	-0.03	-0.4	0.07	-0.44	0.19	0.07	0.13	0.98	0.83	-0.14	0	-0.3	0.07	-0.27	-0.15	-0.12	-0.26	0.71	0.27	0.2	0.46	-0.17	-0.25	-0.18	0.27	-0.11	-0.31	0.16	0	-0.22	0.32	0.87	1.36	0.98	1.18	0.51	0.88	-0.16	-0.03	-0.27	-0.39	-0.19	-0.61	-0.97	-0.68	0.02	0.86	0.04	-0.03	0.47	0.49	-0.64	-0.99	-0.27	0.19	0.06	-0.62	0.05	-0.4	0.04	-0.2	-0.14	-0.01	-0.24	-0.16	-0.07	-0.52	-0.09	-0.17	-0.28	0.14	0.02	0.17	-0.32	-0.24	-0.19	-0.69	0.02	0.18	0.87	0.25	0.92	0.63	0.93	0.75	0.75	1.04	-0.24	-0.7	-0.26	-0.5	0.51	0.16	0.19	-0.06	-0.06	0.29	0.15	0.24	-0.04	0.29	-0.51	-0.06	0.26	0.1	-0.06	-0.22	-0.02	-0.77	-0.33	0.21	0	0.75	-0.2	0.05	0.66	-0.27	0.02	-0.22	-0.21	-0.62	-0.36	0.09	0.45	0.4	0.87
AGI_HUM1_OLIGO_A_23_P101013	EVER1 ^ Epidermodysplasia verruciformis 1 ^ NM_007267 ^ 11322	11	-0.08	-0.29	-0.54	-0.18	-0.49	-0.43	-0.27	-0.15	-0.15	0.14	-0.38	0.57	-0.05	-0.09	0.26	0.03	0.27	0.3	-0.13	-0.09	-0.3	0.14	0.02	0.24	0.12	0.58	-0.17	0.31	0.43	-0.32	0.17	0.42	0.34	0.19	0.46	0.46	0.68	0.05	0.47	-0.28	-0.09	0.06	0.44	-0.19	0.25	0.28	0.78	-0.34	0.36	0.02	-0.3	0.05	-0.27	0.1	-0.07	0.15	-0.3	-0.78	-0.76	0.14	0.35	0.07	0.28	0.25	0.02	-0.01	0.48	0.11	-0.03	-0.29	1.22	-0.54	-0.38	0.31	0.24	0.41	0.33	0.29	-0.04	0.08	0.45	0.26	0.77	-0.13	-0.08	-0.11	-0.17	-0.04	0.07	0.09	-0.09	0.41	0.47	0.62	0.19	-0.75	1.42	0.1	0.84	0.21	0.58	0.07	-0.01	0.42	0.02	-0.16	0.64	0.09	0.09	0.27	0.16	-0.16	-0.25	-1.19	-0.48	-0.52	0.3	0.7	-0.42	-0.83	-0.85	-0.04	-0.23	-0.88	-0.36	-1.17	0.26	-0.04	-0.17	-0.94	-0.72	-0.54	-0.86	-0.59	-0.65	-0.8	-0.56	-0.8	-0.51	-0.45	-0.01	0.62	0.32	0	0.09	0.04	-0.33	-0.81	-0.35	-0.23	-0.94	-0.24	-0.23	-0.58	0.24	-0.66	-0.1	0.24	0.29	-0.48	0	-0.16	0.05	0.76	0.07
AGI_HUM1_OLIGO_A_23_P101025	^  ^ NM_001040078 ^ 	15	-0.58	-0.88	-0.36	-0.2	-0.38	-0.5	-0.72	-0.86	-0.41	0.076784	-0.91	-0.95	-0.58	-0.37	-0.98	-0.95	-0.18	-0.7	-0.39	0.19	-0.42	0.45	0.32	0.16	0.69	1.42	0.16	0.68	0.34	-0.99	0.07	0.44	-0.6	-0.55	-0.34	-0.54	-0.46	-0.46	-0.3	-0.11	0.19	-0.02	0.34	-0.29	-0.18	-0.42	-0.19	-0.88	0.33	-0.27	0.21	-0.69	-0.55	-0.2	-0.2	-0.27	0.16	-1.02	-0.04	0.01	0.79	1.05	-0.07	0.38	0.39	0.75	0.47	0.02	0.5	0.29	0.37	-0.43	-1.07	-0.34	-0.58	-0.46	-0.26	-0.27	0.76	0.16	0.51	0.78	0.88	0.4	-0.95	0.59	-0.25	-0.3	-0.9	-0.71	0.4	0.91	1.03	0.47	0.59	-0.37	0.9	0.18	0.13	-0.36	0.48	-0.05	0.91	0.22	0.01	0.22	0	0.15	0.92	-0.3	-0.07	0.98	0.39	-0.26	0.06	0.05	0.33	0.44	-0.26	-0.17	0.77	0.03	0.32	-0.38	-0.08	0.59	0.94	0.38	0.54	0.33	-0.08	-0.42	-0.08	-0.21	0.39	-0.12607	0.02	0.07	0.27	-0.17	-0.16	0.74	0.26	0.1	0.22	-0.19	0.02	-0.11	0.03	0.28	-0.15	-0.26	0.27	0.21	-0.91	-0.16	-0.06	-0.09	0.57	-0.55	0.69	-0.31	0.33	0.61	0.46
AGI_HUM1_OLIGO_A_23_P101093	"COPZ2 ^ Coatomer protein complex, subunit zeta 2 ^ NM_016429 ^ 51226"	47	-0.22	-0.73	-0.08	-0.17	-0.02	0.2	-0.3	-0.34	-0.03	0.32	-0.69	-0.67	-0.35	-0.43	-0.45	-0.75	-0.22	-0.56	-0.6	-0.6	-0.5	-0.25	0.32	0.36	0.14	1.06	0.27	-0.01	0.32	0.25	0	0.09	-0.21	0.22	-0.32	-0.23	0.08	0.22	-0.08	-0.15	0.13	-0.21	-0.21	-0.72	0.2	-0.13	0.38	0.11	0.01	-0.54	-0.03	-0.43	-0.16	0.05	-0.06	-0.29	0.47	-0.12	0.36	-0.18	-0.07	-0.12	0.42	0.08	0.24	0.15	0.14	-0.52	0.26	-0.06	0.38	-0.28	0.43	-0.02	-0.2	0.07	0.08	0.05	-0.26	-0.31	0.12	0.15	0.41	0.33	-0.47	0.13	0.02	-0.77	-0.29	-0.14	1.23	0.67	0.35	0.44	-0.96	-0.43	-0.08	0.89	0.54	-0.07	0.69	0.25	0.37	0.11	0.12	0.9	0.43	0.13	0.55	-0.09	0.62	0.06	0.98	0.57	0.55	0.49	0.29	0.2	-0.14	-0.07	-0.18	-0.39	0.02	0.07	0.61	0.65	0.89	-0.15	0.13	0.31	0.11	-0.35	-0.37	-0.78	0.07	-0.49	-0.2	-0.22	-0.15	-0.39	-0.46	-0.39	0.06	0.14	0.07	-0.03	-0.22	0.66	0.82	0.26	-0.2	-0.07	0.09	0.11	-0.31	-0.16	-0.44	-0.77	-0.01	-0.84	0.02	-0.08	0.1	0.24	0.58
AGI_HUM1_OLIGO_A_23_P101111	"CTDP1 ^ CTD (carboxy-terminal domain, RNA polymerase II, polypeptide A) phosphatase, subunit 1 ^ NM_004715 ^ 9150"	15	-0.36	-1.18	-0.61	0.1	0.38	-0.04	0.1	-0.38	0.32	0.22	-0.53	0.28	-0.67	-0.68	-0.34	-0.13	0.01	0.13	-0.35	0.06	0.15	-0.1	-0.47	0.08	-0.06	0.47	-0.18	-0.17	0	-0.73	-0.29	-0.19	-0.31	0.3	0.07	0.29	-0.27	0.01	-0.39	0.4	-0.43	0.25	-0.27	0.31	-0.54	-0.01	0.14	-1.23	-0.24	-0.28	-0.38	0.27	-0.34	-0.31	-0.22	-0.22	-0.26	-0.36	-0.1	0.22	-0.23	-0.02	-0.3	0.17	-0.34	0.22	0.07	0.34	0.31	0.35	1.14	-0.89	0	0.2	-0.12	-0.03	-0.46	-0.26	-0.62	-0.56	-0.95	0.03	-0.21	-0.17	-0.2	0.11	0.1	-0.66	-0.57	-0.4	0.23	0.22	0.17	0.45	-0.37	0.34	0.04	-0.3	0.6	-0.15	0.56	0.43	0.54	0.1	0.29	0.17	0.05	-0.07	0.17	0.56	0.28	0.04	0.12	-0.39	0.35	0.57	-0.02	0.49	-0.22	-0.18	-0.49	-0.36	-0.22	-0.23	0.05	-0.49	0.65	0.44	0.12	0.24	-0.6	-0.17	-0.16	0.1	-0.43	-0.87	0.07	-0.04	0.02	-0.32	0.06	0.07	0.28	0.78	0.4	0.45	-0.26	0.21	-0.05	0.83	0.01	0.31	0.16	0.29	-0.28	-0.59	-0.21	0.27	0	0.1	-0.26	0.09	0.27	0.72	0.01
AGI_HUM1_OLIGO_A_23_P101121	^  ^ THC2404912 ^ 	17	0.52	0.81	0.15	0.15	-0.01	-0.22	0.35	0.25	0.03	-0.06	0.34	0.13	0.6	0.52	0.43	0.21	0.09	0.08	0.4	-0.03	-0.63	0.03	0.06	-0.35	-0.14	-0.76	0.09	-0.07	0.3	0.79	0.32	-0.38	0.27	-0.74	0	-0.69	-0.02	-0.17	-0.41	-1.05	-0.12	-0.73	0.06	-0.53	0.06	-0.17	-0.11	0.51	0.62	-0.44	0.69	-0.05	0.9	0.02	0.63	-0.27	0.23	0.43	0.86	-0.1	-0.24	-0.54	0.04	-0.28	0.29	0.22	-0.23	-0.85	-0.55	-0.47	-0.68	0.21	-0.18	-0.47	0.45	-0.27	0.44	0.26	0.08	-0.2	0.04	-0.45	-0.3	-0.76	-0.59	-0.32	-1.26	0.03	-0.11	-0.24	-0.08	0	-0.59	-0.27	0.45	0.21	-0.04	-0.16	0.83	0.58	-0.26	-0.54	-0.49	-0.87	-0.15	-0.62	-0.09	-0.59	-0.12	-0.5	0.48	-0.06	0.95	1.08	0.94	0.21	-0.12	-0.65	-0.41	-0.73	-0.56	-0.77	-0.27	-0.05	-0.42	0.23	-0.17	-0.64	-0.33	-0.26	0.89	0.46	0.7	0.2	0.56	0.72	0.52	0.57	0.64	0.16	0.25	0.02	-0.08	-0.99	0.06	-0.21	0.87	0.01	0.04	-0.26	0.31	0.49	0.71	0.1	0.43	0.23	0.67	0.02	0.32	0.8	-0.14	0.11	-0.43	-0.34	0.14
AGI_HUM1_OLIGO_A_23_P101141	RNF125 ^ Ring finger protein 125 ^ NM_017831 ^ 54941	6	-0.31	-0.91	-0.33	0.01	-0.56	-0.26	-0.06	-0.24	-0.22	0.04	-0.39	0.38	-0.81	-0.37	-0.33	-0.27	-0.19	0.19	-0.58	0.38	-0.13	-0.01	-0.64	-0.47	0.13	-0.3	-0.17	0.17	-0.69	0.72395	0.24	-0.08	0.03	0.09	-0.71	-0.34	0.08	-0.21	0.1	0.09	-0.15	-0.31	-0.28	0	0.29	0.49	-0.39	0.94	0.46	0.12	0.09	0.21	-0.57	-0.45	-0.18	-0.15	-0.03	-0.04	0.55	0.07	-0.35	-0.13	-0.021911	-0.44	0.5	0.76	-0.27	-0.39	-0.15	0.08	-0.36	0.38	0.88	-0.5	0	0.25	0.17	0.15	0.06	0.16	-0.88	0.44	-0.28	-0.18	0.37	0.16	0.25	-0.64	0.13	0.25	-0.07	0.28	-0.56	-0.29	0.12	0.21	-0.31	-0.54	-0.43	-0.73	-0.39	-0.08	-0.64	-0.3	0.23	0.81	-0.54	-0.49	-0.19	-0.14	0.05	-0.03	1.03	0.62	0.78	1.23	-0.48	0	0.63	0.64	0.14	0.68	-0.27	1.23	0.87	0	0.98	-0.02	-0.14	0.67	-0.37	0.54	0.73	0.33	-0.85	-0.49	-0.33	-0.27	0.7	0.52	0.71	0.22	0.45	0.61	0.08	0.7	-0.15	1.04	0.27	0.81	0.41	0.98	-0.1	0.69	0.37	-0.21	-0.32	0.32	0.19	0.03	-0.11	0.19	-0.43	0.06	-0.8
AGI_HUM1_OLIGO_A_23_P101185	NARS ^ Asparaginyl-tRNA synthetase ^ NM_004539 ^ 4677	1	0.05	0.29	0.17	0.13	-0.56	-0.31	0.31	0.22	-0.28	-0.47	0.24	0.38	0.11	0.56	0.31	0.15	-0.13	0.05	0.11	-0.22	-0.21	0.04	0.37	-0.39	-0.04	-0.75	-0.01	-0.29	-0.3	0.77	0.1	0.07	-0.25	-0.49	-0.05	-0.22	-0.15	-0.35	0.17	-0.36	0.3	-0.14	0.51	0.2	0.03	0.14	-0.32	1.7	0.09	0.08	0.39	-0.16	0.35	0.2	0.37	0.22	0.02	-0.1	0.33	-0.21	0.25	-0.13	0.16	-0.58	-0.06	0.05	-0.01	0.08	-0.32	-0.61	-0.3	-0.33	1.05	-0.46	0.12	-0.05	0.13	0.09	0.2	0.09	0.06	0	0.4	0.51	-0.11	-0.36	-0.09	0.25	0.28	0.09	-0.49	0.52	0.03	-0.34	0.35	0.14	0.02	-0.28	0.08	0.27	-0.27	-0.28	-0.29	-0.2	-0.06	-0.31	0	-0.49	-0.29	-0.58	-0.38	-0.06	0.48	0.83	0.59	0.74	-0.56	-0.38	-0.37	0.49	-0.11	0.59	-0.17	0.42	-0.18	-0.46	-0.6	-0.07	-0.32	0.19	-0.53	0.05	-0.21	-0.24	-0.95	-0.48	-1.12	-1.12	0.08	0.01	0.35	0.02	-0.16	0.32	0.11	0.72	0.23	0.31	-0.08	-0.02	-0.25	0.02	-0.08	-0.18	0.13	-0.21	0.02	-0.12	0.38	0.7	-0.01	-0.05	-0.36	-0.71	-0.17
AGI_HUM1_OLIGO_A_23_P101193	MYO5B ^ Myosin VB ^ AK025336 ^ 4645	20	0.17	-0.19	0.27	0.25	0.6	0.69	0.34	-0.42	0.38	0.44	0.02	0.44	0.13	0.35	0.11	0.25	-0.09	0.04	0.05	-0.22	0.42	-0.56	-0.62	0	0.23	-0.06	-0.06	0.16	-0.56	0.64	-0.22	0.05	0.21	0.07	-0.12	0.48	-0.05	-0.05	-0.01	0.41	-0.94	0.23	-0.61	0.46	-0.65	-0.12	-0.48	0.37	-0.87	-0.34	-0.13	0.14	-0.34	-0.1	-0.21	-0.08	-0.63	-0.04	0	-0.13	-0.42	-0.01	-0.48	0.56	-0.44	0.35	-0.27	0	0.2	0.11	0.37	0.07	0.79	0.23	-0.03	0.07	0.02	0.32	-1.58	-1.29	-2.01	-0.99	-1.99	-0.87	0.51	-0.43	0.18	-0.16	-0.05	0.29	-0.83	0.42	-0.05	-0.3	-1.05	0.23	-0.74	-0.43	0.27	-0.25	-0.04	0.41	0.21	-0.27	0.33	-0.35	0.14	0.59	-0.09	0.63	-0.16	0.31	0.01	0.21	0.45	0.6	0.04	0.33	-0.46	-0.21	-0.33	0.23	-0.51	-0.81	-0.42	0.13	-0.06	0.18	-0.2	-0.02	-0.22	0.01	-0.04	0.1	-0.27	-0.01	0.09	0.12	0.55	-0.44	0.37	-0.05	-0.21	0.8	-0.13	0.14	-0.39	0.07	-0.46	0.54	-0.21	0.17	-0.36	0.24	0.15	-0.73	-0.52	0.04	-0.28	0.8	-0.72	0.28	0.1	0.25	0.13
AGI_HUM1_OLIGO_A_23_P101208	CYB5 ^ Cytochrome b-5 ^ NM_001914 ^ 1528	22	0.24	0.76	-0.39	-0.5	-0.48	0.02	0.66	0	-0.15	-0.6	0.84	1.23	-0.25	0.68	0.41	-0.06	-0.01	0.31	0.65	0.96	0.66	0.29	-0.65	-0.46	-0.47	-0.41	-0.59	0.23	-0.22	0.93	-0.15	-0.05	1.59	0.68	0.54	0.39	1.3	0.72	0.66	-0.06	0.08	0.01	-0.2	-0.08	-0.2	-0.27	-0.35	0.55	-0.34	0.31	-0.63	-0.27	-0.81	-0.37	-0.76	-0.26	-0.59	0.58	0.38	-0.01	-0.25	-0.5	-0.37	-0.66	0.73	0.36	-0.38	-0.44	0.95	0.22	-0.61	0.38	1.12	-0.2	0.98	0.04	0.47	0.32	-0.58	-0.39	-0.89	-0.08	-0.32	-0.17	-0.73	-0.03	-0.5	-0.7	-0.63	-0.68	0.37	-0.01	-0.24	0.55	-0.27	-0.01	-0.11	-0.69	-0.12	-0.25	-0.4	-0.63	-0.71	-0.54	0.64	0.34	0.46	0.45	0.21	0.44	0.09	-0.14	1.21	0.12	0.2	-0.19	0.5	0	1.05	0.1	0.96	0.46	0.72	0.76	-0.14	0.45	-0.17	0.13	-0.65	-0.42	0.16	0.17	0.67	-0.13	-0.07	0.33	0	0	0.77	0.55	0.44	0.19	1.13	0.56	-0.13	0.22	-0.54	-0.03	0.56	0.45	0.68	0.89	0.32	-0.03	0.32	0.51	0.11	-0.51	-0.27	0.31	0.21	-0.3	-0.42	0.35	-0.72
AGI_HUM1_OLIGO_A_23_P10121	SFRP1 ^ Secreted frizzled-related protein 1 ^ NM_003012 ^ 6422	33	0.08	0.65	0	-0.48	0.3	0.79	0.38	0.45	0.56	-0.07	-0.16	-0.21	-0.18	-0.01	0.07	0.18	0.3	0.26	1.05	-0.2	0.85	-0.88	-0.53	0.12	0.3	-0.43	0.71	-0.58	0.44	-0.14	-0.17	0.16	-0.37	-0.85	0.08	-0.41	-0.34	-0.04	-0.06	-0.51	0.13	0.43	-0.61	0.01	-0.31	-0.07	-0.41	-0.5	-0.68	-0.21	0.03	-2.1	0.24	-0.06	-0.23	-1.76	0.63	0.84	0.23	0.6	-0.04	-0.7	0.05	-0.35	0.09	0.09	-0.06	-0.5	1.22	1.02	0.85	0.79	0.13	1.16	0.23	-0.26	0.45	-0.14	0.62	0.08	0.28	-0.45	-0.04	0.62	-1.14	-0.79	-0.41	-0.77	-0.41	-1.47	-0.02	-0.96	-0.81	-0.16	-0.21	0.04	0.34	-1.98	0.79	0.5	0.23	-0.1	0.47	-0.25	-0.18	-0.49	0.16	0.3	-0.1	-0.65	0	-0.38	0.09	0	0.18	-0.3	1	0.44	1.08	0.65	1.34	-0.11	-0.25	0.07	-0.03	1.12	-0.6	-1.07	-0.3	-0.36	1.14	0.02	0.83	0.18	0.28	0.31	0.78	0.76	1.51	1.26	1	0.49	0.29	-0.68	-0.33	-0.15	0.21	-2.39	-0.19	-0.29	0.01	-0.07	-0.49	-0.29	0.87	0.48	0.75	-0.05	0.25	-0.06	-0.35	0.41	0.36	0.33	-0.48
AGI_HUM1_OLIGO_A_23_P101237	C18orf21 ^ Chromosome 18 open reading frame 21 ^ NM_031446 ^ 83608	1	0.09	0.3	0.31	0.45	-0.65	-0.68	-0.35	0.11	0.06	-0.18	0.33	0.06	0.22	0.09	0.01	0.28	-0.07	0.12	-0.05	0.26	-0.02	-0.17	0.1	-0.45	-0.02	-0.42	-0.03	0.09	-0.14	0.22	0.2	0	0.29	-0.19	0.51	0.27	0.05	0.05	0.24	0.02	-0.23	-0.75	0.09	-0.14	-0.07	0.11	-0.24	0.7	0.13	0.11	0.09	-0.24	0.15	-0.19	0	-0.11	-0.079703	-0.01	-0.06	0.23	0.13	-0.15	0.08	-0.6	0.07	-0.66	0.16	0	0	-0.8	-0.18	-0.72	0.47	-0.61	0.22	-0.27	0.05	0.01	0.44	0.35	0.49	0.04	0.04	-0.03	-0.23	-0.35	-0.32	0.15	-0.02	-0.19	-0.14	0.21	0.17	-0.05	0.22	0.01	2.12	-0.17	-0.58	0.04	-0.25	-0.5	-0.21	0.29	-0.15	-0.41	-0.62	-0.35	-0.22	-0.84	0.07	0.18	-0.05	0.35	0.48	0	-0.34	-0.16	-0.86	0.13	-0.87	0.19	-0.37	-0.3	-0.35	0.07	-0.28	-0.08	0.23	-0.15	0.22	0.19	0.33	0.49	-0.2	-0.21	-0.18	-0.28	-0.27	0.15	0.02	0.11	0.09	-0.27	0.21	-0.19	0.15	-0.46	0.09	-0.45	0.23	0.22	0.38	-0.45	-0.06	-0.2	0.32	-0.01	0.17	0.01	-0.08	-0.05	-0.31	-0.44	-0.04
AGI_HUM1_OLIGO_A_23_P101240	LOC147645 ^ Hypothetical protein LOC147645 ^ CR626634 ^ 147645	12	-0.6	-0.88	0.05	0.27	0.2	0.4	-0.09	-0.5	0.2	0.23	-0.2	0.39	-0.11	0.2	-0.08	0.16	0.26	0.28	0.55	-0.18	0.35	0	-0.47	0.02	0.29	-0.01	0.03	-0.15	0.19	1.62	-0.11	-0.11	0.23	0.47	0.01	0.2	0.28	0.51	0.32	0.47	-0.39	-0.05	-0.24	0.1	-0.74	-0.39	-1.07	0.4	-0.96	-0.7	-0.07	0.05	-0.1	0.07	-0.37	-0.19	-0.97	-0.66	-0.4	-0.56	0.3	0.48	0.24	0.53	0.05	0.89	0.21	0.48	-1.33	-1.74	-1.25	-1.75	-0.96	-1.59	-0.52	-0.5	-0.66	-0.56	0	-0.35	-0.38	-0.14	-0.59	-0.02	0.77	0.3	0.55	0.49	0.35	0.51	-0.95	-0.55	-0.82	-0.64	-0.48	0.21	-0.16	-0.48	0	-0.19	0.06	0.07	-0.01	0.21	0.31	0.24	0.53	0.52	0.31	0.66	0.02	0.4	1.11	1.78	1.24	1.6	-1.91	-1.16	-1.24	-0.91	-1.39	-0.82	0.23	1.27	0.85	0.72	-0.08	0.15	-0.1	0.73	-0.4	-0.36	-0.38	-0.1	0.56	0.6	0.42	0.4	0.5	-0.21	0.37	-0.05	-0.79	-0.29	-1.04	-0.16	-0.23	0.69	-1.19	-0.65	-1.22	-0.67	-0.28	0.63	-0.24	0.02	-0.57	0.85	0.49	0.73	0.37	-0.09	0.3	0.09	-2.56
AGI_HUM1_OLIGO_A_23_P101246	LOC147645 ^ Hypothetical protein LOC147645 ^ BC016993 ^ 147645	20	-0.28	-0.31	0.43	0.02	0.74	0.65	0.09	-0.27	0.42	0.24	0.31	-0.63	0.55	0.49	-0.32	-0.18	-0.16	-0.13	0.17	-0.3	0.62	-1.06	-0.65	-0.22	0.77	0.45	0.45	0.87	0.62	1	-0.46	-0.26	0.39	0.03	0.47	0.54	0.15	0.68	0.17	0.19	-1.59	0.02	-0.74	-0.16	-0.92	-0.23	-0.19	-0.62	-1.24	-0.58	-0.31	-0.58	-0.31	-0.01	-0.21	-0.49	0.12	0.4	0.03	0.25	0	0.3	0	0.81	0.02	0.48	-0.52	0.38	-0.23	0.35	0.54	-0.76	0.33	0.62	-0.38	-0.17	-0.33	0.09	-1.56	-1.39	-1.37	-1.81	-1.51	-0.65	0.84	-0.21	-0.05	0.06	0.1	0.14	-1.16	-0.28	-0.25	-0.46	-0.05	0	-0.04	-0.06	0.93	0.89	0.09	0.02	0.24	0.21	0.14	-0.19	0.53	0.71	0.24	1.21	-0.96	-0.06	0.09	-0.01	0.73	0.6	0.55	0.41	0.04	0.2	-0.42	-0.11	-0.4	-1.47	-0.91	0.35	-0.39	-0.78	-0.21	-0.08	0.47	0.53	0.68	0.13	-0.13	-0.52	0.91	0.76	0.35	0.67	0.37	0.3	-0.58	-0.09	-0.13	-0.42	-0.26	-0.19	-0.71	0.43	-0.18	0.2	-0.51	-0.01	-0.64	-0.43	-0.2	0.04	-0.46	0.29	-1.48	-0.06	0.48	0.45	0.11
AGI_HUM1_OLIGO_A_23_P101253	ZNF614 ^ Zinc finger protein 614 ^ NM_025040 ^ 80110	28	-0.07	0.15	-0.2	0.19	-0.83	-0.39	0.52	0.32	-0.25	-0.38	0.43	-0.01	0.14	0.46	-0.58	0.09	-0.13	0.16	-0.46	-0.4	-0.49	-0.21	0.84	-0.35	-0.17	-0.13	-0.24	-0.61	-0.01	0.91	-0.01	0.29	-0.17	-0.42	0.16	-0.32	0.26	-0.22	0.16	0.22	0.09	-0.66	0.38	0.07	0.03	0.39	-0.06	1.72	0.24	-0.04	0.46	0.33	0.39	0.43	0.51	0.02	0.55	0.47	0.87	0.54	-0.23	0.21	0.18	-0.21	-0.13	-0.27	-0.06	0.27	-0.5	-0.31	-0.45	1.11	0.64	-0.56	0.04	0.2	0.11	0.56	0.49	0.24	0.37	0.16	0.46	-0.06	0.39	-0.49	-0.81	0.73	0.37	0.07	-0.86	0.26	-0.5	-0.9	0.44	0.43	-0.03	0.38	0.3	0.54	-0.62	-0.35	-0.09	0.44	-0.57	-1.07	-0.43	-1.05	-0.65	-1.08	-0.06	-0.28	-0.25	0.75	-0.35	0.17	-0.45	-0.48	-0.92	-0.11	-0.86	-0.13	-0.64	0.06	0.29	-0.23	-0.73	-0.42	0.05	0.52	0.48	0	0.43	0.18	-0.27	0.47	0.23	0.15	0.53	-0.02	0.27	-0.03	-0.12	-0.22	0.18	0.1	0.1	0.32	-0.26	-0.21	-0.34	0.66	-0.1	0.04	0.46	0.18	0.38	-0.39	0.48	-0.01	-0.34	-0.48	-0.35	-0.18	-0.33
AGI_HUM1_OLIGO_A_23_P101258	ZNF614 ^ Zinc finger protein 614 ^ NM_025040 ^ 80110	4	0.24275	0.19946	-0.19	0.18	-0.53	0.02	0.44	0.5	0.15	-0.062728	0.24	0.78	0.18	0.31	0.24	0.39	-0.13	0.1	0.27	-0.5	-1.02	-0.34	0.7	-0.18178	-0.01	-0.052952	-0.05	0.041714	0.37	0.37939	-0.03	-0.07	0.34	-0.54	-0.02	0.64	0.37	0.37	0.63	0.21	0.5	-0.11	0.56	-0.21	0.77	0.69	-0.17	0.75	0.1	-0.21	0.39378	0.36	0.48	0.61	0.5	0.45	0.32117	0.35	0.61	0.3	0.31	-0.27	0.38	-0.27	-0.24	-0.25	0.11	0.17	-0.42	-0.41	0.25	1.04	0.8	-0.23	0.47419	0.20118	0.77	0.41084	-0.01	-0.34	0.29	-0.05	0.68	0.49	0.4518	-1	-0.32	0.79	0.68	0.4	-0.22	0.07	-0.45	-0.01	-0.32	-0.02	0.4	0.86	0.58	0.52	-0.26	0.26	0.14	0.47	-0.3	-0.84	-0.17055	-0.65	-0.28	-0.68	-0.01	-0.07	-0.45	0.05	0.08	0.13	-1.43	-0.85	-0.75	-0.01	-0.63	0.13	-1.42	0.17	-0.23	-0.91	-1.2	-0.67	0	0.19	-0.33157	-0.39844	-0.38126	-0.11	-0.45	-0.095114	0.25	-0.26713	-0.18	-0.21	0.48	-0.19	-0.46	-0.22	-0.25	0.46	-0.43	0.22	-0.17	-0.03	-0.59	-0.85	-0.64	-0.03	0.52	-0.17	0.12	0.13	0.25894	-0.02	-0.17	0.44	-0.0075077	-0.23294	-0.01
AGI_HUM1_OLIGO_A_23_P10127	SFRP1 ^ Secreted frizzled-related protein 1 ^ NM_003012 ^ 6422	33	0.16	0.54	-0.06	-0.36	0.64	0.26	-0.04	0.02	0.55	0.07	-0.02	0.02	0.08	0.29	0.32	0.48	0.52	0.25	0.92	-0.6	0.49	-0.83	-0.79	0	-0.27	-0.64	0.63	-0.48	0.55	0.7	-0.37	-0.01	0.26	-0.93	0.32	-0.07	0.06	0.11	0.26	-0.91	-0.36	-0.07	-0.87	-0.31	-0.68	-0.06	-0.15	0.7	-0.8	-0.34	0.05	-2.25	0.22	0.15	-0.37	-2.03	0.27	0.76	0.45	0.65	-0.31	-1	0.49	-0.18	-0.07	-0.15	-0.33	-0.74	0.65	0.28	0.95	0.85	0.84	0.73	0.36	-0.23	0.63	-0.31	0.55	-0.01	0.44	-0.74	0.13	0.81	-0.96	-1.08	-0.74	-0.44	-0.1	-1.19	-0.15	-0.85	-0.79	-0.08	-0.1	-0.39	0.33	-1.81	0.78	0.31	0.31	-0.2	0.42	-0.24	-0.07	-0.34	0.34	0.38	-0.01	-0.41	-0.42	-0.61	0.34	0.41	0.27	-0.01	0.8	0.58	0.78	0.34	0.83	0.12	-0.12	0.21	0.15	0.69	-0.71	-1.05	-0.43	-0.53	0.69	-0.34	0.22	-0.29	-0.2	-0.08	0.16	0.17	1.14	1.01	0.98	0.63	-0.06	-0.52	-0.68	-0.27	0.12	-2.68	-0.4	-0.75	0.19	-0.01	-0.68	-0.51	0.76	0.53	0.91	0.08	0.22	-0.17	-0.13	0.13	0.22	0.28	-0.44
AGI_HUM1_OLIGO_A_23_P101272	FLJ20626 ^ Hypothetical protein FLJ20626 ^ NM_017908 ^ 55663	5	0.02	0.07	0.04	0.01	0.48	0.29	-0.31	-0.03	0.36	0.57	0.11	-0.38	0.25	0.21	-0.05	0.13	0.17	0.08	0.09	0.37	0.42	-0.52	-0.13	0.36	-0.3	0.34	0	0.37	0.33	-1.03	0.11	0.18	0.22	0.08	-0.17	0.01	0.13	0.12	-0.24	-0.23	-0.27	-0.1	-0.34	-0.01	-0.43	-0.14	0.05	-1.22	-0.37	-0.29	-0.13	0.12	-0.12	-0.53	0.12	0.17	-0.10311	-0.53	-0.22	-0.12	-0.26	-0.19	-0.07	-0.05	0.15	-0.08	-0.36	0	-0.08	0.15	0.6	-0.41	-0.85	0.29	-0.07	-0.01	-0.11	-0.11	0	-0.04	-0.09	-0.3	-0.43	-0.32	0.26	0.05	-0.12	-0.15	-0.19	-0.08	0.01	-0.52	-0.34	-0.28	0.03	-0.06	-0.26	-0.06	-0.37	0.07	0.1	0.27	0.27	0.24	0.15	0.24	-0.09	-0.08	-0.03	-0.02	0.3	0.15	-0.17	-0.45	-0.36	-0.39	0.25	0.66	0.02	0.08	-0.38	-0.04	0.58	-0.29	0	0.16	0.6	0.03	0.37	-0.2	0.48	0.46	0.3	0.3	0.07	-0.35	0.21	0.25	-0.59	0.21	-0.29	0.16	0.12	-0.12	0.33	-0.16	0.17	-0.41	0.31	0.29	0.25	0.45	0.36	0.1	-0.14	0.18	-0.37	-0.29	-0.09	-0.06	-0.11	-0.02	0.3	0.14	0.37
AGI_HUM1_OLIGO_A_23_P101281	ZNF587 ^ Zinc finger protein 587 ^ AK000820 ^ 84914	2	-0.05	-0.05	-0.15	-0.18	0.13	-0.7	-0.48	0.16	0	0.38	0.32	0.15	0.33	-0.36	0.31	0.51	0.27	0.39	0.13	0.15	-0.4	0.39	-0.26	-0.21	-0.36	-0.05	0.05	0.68	-0.15	0.32	0.29	0.04	0.62	0.07	-0.03	0.25	-0.19	-0.43	0.03	-0.2	-0.26	-0.12	-0.07	0.36	-0.13	0.19	-0.12	0.52	0.25	0.17	0.2	0.37	-0.14	-0.19	0.36	0.29	-0.61	-0.65	0.22	-0.27	0.08	-0.27	0.28	-0.49	0.1	0	-0.02	-0.08	-0.32	0.39	-0.56	-0.98	0.4	-0.73	-0.43	-0.4	-0.23	-0.52	0.2	0.36	-0.19	-0.24	-0.47	-0.38	-0.38	0.43	-0.06	-0.11	-0.28	-0.41	-0.19	-0.44	0.1	0.01	0.31	-0.24	-0.61	-0.4	-0.96	-0.74	-0.3	-0.36	-0.36	-0.24	0.47	1.04	-0.23	-0.3	-0.42	0	-0.46	-0.05	-0.38	0.48	0	0.67	0.22	0.41	0.28	-0.15	0.16	-0.11	0.6	0.37	0.28	-1.5	0.78	0.12	-0.74	-0.43	-0.49	0.35	-0.28	0.13	-0.53	-0.42	0.06	0.03	-0.12	0.64	0.09	0.24	0.25	0.23	0.15	-0.37	0.61	-0.14	-0.2	-0.52	0.6	0.18	0.28	0.02	-0.15	0.69	0.34	0.18	0.17	0.11	0.57	0.03	-0.25	-0.15	0.54
AGI_HUM1_OLIGO_A_23_P101297	EML2 ^ Echinoderm microtubule associated protein like 2 ^ NM_012155 ^ 24139	3	-0.26	-0.25	-0.77	-0.17	0.33	-0.37	0.13	0.02	0.24	0.23	-0.02	0.47	0.06	-0.24	0.18	0.12	0.35	0.25	-0.93	-0.25	-0.93	-0.11	-1.54	0.14	-0.47	0.56	0.18	0.39	0.48	-1.5	-0.2	0.33	0.08	0.05	-0.19	0.43	0.14	0.17	-0.01	0.1	-0.49	0.42	-0.41	0.57	-0.31	0.12	0.33	-0.9	-0.82	-0.15	-0.33	0.2	-0.39	0.26	-0.41	-0.08	-0.38	-0.09	-1.15	-0.24	-0.16	-0.42	-0.04	0.58	0.28	1.12	-0.42	0.26	0.56	0.94	1.06	-0.69	0.5	1.38	-0.78	-0.83	-0.79	-0.57	-0.98	-0.09	-0.94	0.02	-0.63	0.28	-0.49	0	0.42	-0.87	-0.55	-0.34	-0.13	0.48	-0.12	1.11	-0.33	0.33	0.82	-0.76	0.5	0.38	0.41	0.33	-0.07	0.16	0.46	0.41	0.8	-0.52	0.5	0.81	-0.42	-0.09	0.54	-0.36	0.84	0.87	-0.25	0.78	0.29	0.52	0.74	-0.25	0.23	0.24	-0.42	-0.69	0.26	0.48	-0.82	-0.23	-1.49	0.25	-0.63	-0.25	-1.72	-0.81	0.3	0.23	-0.77	-0.38	0.11	-0.29	-0.32	0.56	0.03	1.02	-0.12	1.13	0.24	1.31	0.03	-0.19	-0.56	0.21	-0.54	-1.12	-0.32	-0.07	0.19	0.09	-1.13	-0.2	0.03	0.63	-0.19
AGI_HUM1_OLIGO_A_23_P101303	^  ^ ENST00000221462 ^ 	54	-0.02	-0.2	-0.04	-0.34	0.25	0.48	-0.11	0.12	0.21	0.46	0.52	0.51	0.28	0.25	0.17	0	0	-0.01	0.04	0.16	-0.28	-0.22	-0.43	0.38	-0.47	0.23	0.02	0.61	0.43	-0.79	-0.04	0.03	0.77	0.2	0.13	0.19	0.23	0.12	0.34	-0.12	-0.11	0.35	-0.15	0.04	0.09	0.09	1.03	-0.62	0.05	0.31	-0.33	0.09	-0.29	0.16	-0.15	0.11	0.06	-0.21	-0.57	0.01	-0.15	-0.06	0.14	0.24	0.05	0	-0.1	0.05	-0.16	0.56	0.84	-0.34	-0.25	1.25	-0.04	-0.03	0.11	0.14	-0.75	-0.61	0.03	-0.86	-0.32	0	-0.08	0.2	-0.08	-0.52	-0.14	0.09	0.02	-0.79	-0.06	0.4	-0.49	-0.65	-0.03	-0.21	-0.27	0.16	0.67	0.19	-0.11	0.47	-0.14	-0.02	0.65	0.38	0.2	0.54	-0.37	-0.12	-0.28	-0.66	-0.26	-0.04	0.35	0.32	0.55	-0.3	0.38	-0.06	0.4	-0.57	-0.51	0.15	-0.14	-0.41	-0.28	-0.81	-0.04	0.2	-0.26	-0.24	-0.26	-0.07	0.19	0.2	-0.35	0.14	-0.24	0.02	0.43	0.01	0.18	-0.18	-0.17	-0.59	0.11	0.46	0.22	0	-0.15	-0.22	-0.03	0.37	0.11	-0.29	-0.19	-0.33	-0.28	-0.14	0.28	0.55	0.54
AGI_HUM1_OLIGO_A_23_P101308	^  ^ ENST00000221462 ^ 	15	-0.36	-0.78	-0.61	-0.22	0.37	0.55	-0.27	-0.41	0.23	0.31	0.26	1.43	-0.14	0.34	0.03	-0.25	0.13	0.14	-0.1	0.21	-0.5	0.02	-0.99	0.23	-0.36	0.3	0.15	0.33	0.53	-0.49657	-0.13	-0.22	0.66	0.62	-0.03	0.38	0.05	-0.49	0.19	0.2	-0.07	0.46	-0.16	0.41	-0.05	0.41	0.31	-1.08	0.17	0.08	-0.43	-0.23	-0.49	0.16	-0.37	-0.29	-0.88	-1.74	-1.37	-0.55	-0.17	-0.19	0	0.18	0.37	0.5	-0.19	-0.08	0.43	-0.13	1.79	-0.37315	-0.37	0.27	-0.5	-0.31	-0.36	0.01	-0.66	-0.13	-1.15	0.31	-0.19	0.27	-0.67	0.13	-0.18	-1.14	-0.58	-0.48	0.22	0.12	0.54	1.31	-0.28	-0.27	0.22	-0.42	0.41	-0.17	0.77	0.3	-0.28	0.31	0.61	0.86	0.9	0.2	0.3	0.44	0.36	0.26	0.2	-1.51	0.12	-0.3	-0.19	0.83	-0.64	0.12119	-0.74	-0.21	0.44	-0.27	0.13	-0.30878	0.93	0.6	-0.72	-0.4	-0.47114	-0.29	-0.83	-0.6	-0.19	-0.81325	-0.72	-0.45907	-0.18	-0.58	0.15	-0.07	0.96	1.35	0.57	0.59	-0.28	0.32	0.83	1.16	0.15	-0.1143	0.12	0.05	-0.47	-1.17	-0.99	-0.31	-0.28	0	-0.02	-0.31	0.17	0.91	-0.19
AGI_HUM1_OLIGO_A_23_P101321	ARHGEF1 ^ Rho guanine nucleotide exchange factor (GEF) 1 ^ NM_199002 ^ 9138	3	-0.62	-0.5	-0.71	-0.81	-0.01	-0.24	-0.18	-0.36	-0.44	-0.33	-0.57	0.17	-0.36	-0.53	-0.45	-0.64	-0.41	-0.34	-0.12	0.62	0.49	0.6	-0.12	-0.18	0.01	0.17	-0.62	-0.17	0.02	-0.14	-0.34	-0.19	0.33	0.11	-0.63	-0.61	-0.35	-0.44	0.2	0.08	0.1	0.42	0.14	0.46	0.05	0.19	0.21	-0.32	0.28	-0.31	-0.42	-0.42	-0.46	-0.49	0.04	-0.13	-0.07	-0.53454	-0.18	-0.55	0.08	0.05	-0.44	0.08	-0.15	0.47	0.29	0	0.05	0.39	0.2	-0.43	0.08	-0.25	-0.93	-0.23	-0.79	-0.48	-0.04	0.09	-0.16	0.61	0.27	0.34	-0.84	0.68	0.06	-0.55	-0.93	-0.72	0.12	0.27	0.09	0.13	0.26	0.08	0.74	-0.04	0.39	-0.46	-0.06	0.03	0.3	-0.24	0.34	0.32	0.03	-0.07	0.52	-0.03	0.34	-0.06	0.26	-0.1	0.42	0.52	0.13	0.13	-0.06	0.05	-0.33	-0.36	-0.28	0.06	-0.15	0.10169	0.52	0.11	-0.09	0.01	-0.25202	-0.063346	-0.11	-0.68	0.01	-1.02	0.21	0.13	-0.36	-0.66	-0.31	-0.2	0.7	0.69	0.7	0.64	0.25	0.46	0.32	0.9	0.14	0.16	0.46	0.32	-0.53	0	-0.01	0.85	0.17	0.34	0	0.24	-0.35	-0.37	-0.37
AGI_HUM1_OLIGO_A_23_P101332	FLJ12949 ^ Hypothetical protein FLJ12949 ^ NM_023008 ^ 65095	5	0.33	0.17	-0.26	-0.34	-0.17	0.47	-0.77	-0.33	0.59	0.77	0.13	0.03	0.36	-0.18	0.2	0.13	0.06	0	0.25	0.58	0.49	-0.4	-0.47	0.8	-0.63	0.42	-0.21	0.61	0.3	-1.11	0.01	0.14	0.47	-0.43	-0.14	0.2	0.16	-0.38	-0.23	-0.89	-0.62	0.08	-0.27	0.01	-0.49	-0.12	0.07	-1.64	-0.02	0.06	-0.14	-0.04	-0.31	-0.02	0.12	0.43	-0.15	-0.65	-0.49	0.45	-0.02	0.17	0.12	0.29	0.64	0.4	-0.05	0.28	-0.22	-0.07	0.56	-0.63	-1.03	-0.24	-0.39	0.18	0.12	0.12	0.43	0.88	-0.01	-0.14	-0.43	-0.07	-0.02	0.69	0.24	-0.08	0.05	0.06	0.04	-0.32	0.27	0.42	0.63	0.03	0.28	0.24	-0.35	0.12	-0.17	-0.25	-0.32	-0.1	-0.01	0.39	-0.72	-0.61	-0.62	-0.59	0.36	0.41	-0.53	-0.6	-0.35	-0.21	0.13	0.79	0.14	-0.09	-0.45	0.44	0.8	0.11	0.22	-0.62	0.38	0.1	-0.41	-0.85	-0.97	0.12	-0.63	-0.03	-0.38	-0.68	-0.35	-0.37	-0.5	0.22	-0.11	0.03	0.41	0.34	0.42	-0.01	0.47	-0.28	0.19	0.14	0.29	0.69	0.13	-0.28	-0.36	-0.46	-0.15	-0.04	-0.57	-0.34	0.05	-0.24	0.19	0.51	0.07
AGI_HUM1_OLIGO_A_23_P101342	APG4D ^ APG4 autophagy 4 homolog D (S. cerevisiae) ^ NM_032885 ^ 84971	11	0.38	-0.21	-0.35	-0.05	0.15	1.21	-0.15	0.26	0.56	0.67	-0.12	0.79	-0.28	-0.09	0.34	0.31	0.38	0.2	0.26	-0.22	0.13	0.42	-0.15	0.92	-0.15	1.3	-0.08	0.95	0.48	-0.58547	-0.15	0.53	0.6	0.71	0.48	0.73	1.02	0.85	0.57	0.82	-0.17	0.6	-0.07	0.88	-0.13	0.65	-0.07	-0.95	-0.22	0.29	0.15	0.46	-0.29	0.29	-0.3	-0.05	0	0.042974	-0.28	0.77	-0.14	-0.1	0	0.67	-0.25	-0.46	-0.07	0.4	0.062041	-0.18	1.36	-0.83	-0.06	0.29	0.05	0.1	-0.11	0.07	-0.9	-0.71	-0.75	-0.11288	-0.39	0.27	0.27	0.15	0.31	-0.28	-0.42	-0.15	-0.55	-0.29	-0.29	0.38	-0.42	-0.38	0.35	0.46	0.9	1.16	0.48	0.78	0.8	0.53	0.25805	-0.15885	0.8	0.57	0.32	0.76	-0.73	-0.23	-0.61	-1.23	-0.98	-0.86	-0.17833	0.45946	-0.52121	0.11736	-0.78	0.1	-0.35921	-0.14655	-0.2801	-0.24875	0.026326	0.29	0.14045	-0.016554	-0.95319	-0.61605	-0.63251	-0.83	-0.048659	-0.55599	-0.83	-0.75564	-0.85	-1.1	-0.29	-0.14	0.04	0.03	-0.41	-0.5	-0.42	-0.92	-0.47	-0.29	-1.05	-0.37783	-0.66	-0.62	-0.42	-0.34	0.22	0.61	-0.15	0.13	-0.48	0.38	0.46	0.97	0.11
AGI_HUM1_OLIGO_A_23_P10135	NKIRAS2 ^ NFKB inhibitor interacting Ras-like 2 ^ NM_001001349 ^ 28511	15	-0.06	-0.48	-0.13	0	0.28	0.4	-0.62	-0.22	0.51	0.46	-0.03	0.27	0.04	-0.19	0.16	-0.08	0.13	-0.06	-0.07	0	-0.33	-0.21	-0.05	0.33	0.07	0.83	0.17	0.35	0.43	-1.31	0.15	0.34	0.19	0.22	-0.12	0.19	0.15	-0.17	-0.01	0	-0.37	0.47	-0.27	0.21	-0.15	0.21	0.49	-1.31	0	-0.11	0.14	0.1	-0.15	-0.03	0.43	0.12	0.01	-0.69	-1.27	-0.26	0.06	0.09	-0.06	0.19	0.38	-0.45	0.21	0.17	0.31	0.21	1.07	-0.5	-0.85	0.01	-0.4	-0.17	-0.08	-0.04	-0.23	0.05	-0.86	-0.32	-0.24	-0.23	-0.34	0.56	0.02	-0.2	-0.27	-0.35	0.17	-0.34	0.57	0.51	-0.15	-0.85	-0.33	-0.08	-0.01	-0.5	0.49	0.19	0.19	0.01	0.57	0.64	0.04	0.12	0.47	0.05	-0.25	0.35	-0.71	-1.49	-0.88	-0.75	0.71	1.06	0.17	-0.36	0.18	0	0.42	-0.6	0.43	-0.34	1.27	0.94	0.43	-0.47	-0.88	-0.13	-0.38	-0.15	-0.23	-0.71	-0.09	-0.09	-0.62	-0.29	-0.36	-0.15	0.82	0.53	0.62	-0.04	0.36	-0.6	0.34	0.04	0.21	-0.31	0.33	-0.58	-0.28	-0.21	0.01	-0.07	-0.22	-0.38	0.15	0.07	0.07	0.43	0.35
AGI_HUM1_OLIGO_A_23_P101351	ZNF426 ^ Zinc finger protein 426 ^ NM_024106 ^ 79088	2	0.1	0.12	0.51	0.04	0	-0.59	-0.56	0.23	0.06	0.16	0.79	-0.22	0.34	0.43	0.23	0.1	-0.11	0.27	-0.29	-0.18	-0.45	0.09	0.29	0.08	-0.14	-1.27	-0.13	-0.23	-0.61	-1.02	0.16	0.28	-0.75	-0.45	-0.75	-0.36	-0.9	-0.91	-0.58	-0.6	0.65	0.46	0.42	0.56	0	-0.01	0.14	-0.65	-0.21	0.16	0.62	0.34	0.07	0.26	0.84	0.77	0	-0.49	-0.29	-0.62	0.17	0.52	0.23	-0.14	-0.18	-0.57	0.12	0.4	-0.51	0.04	-0.09	0.85	-1.12	-0.45	-0.3	-0.02	-0.03	0.08	0.21	-0.04	0.18	-0.84	-0.36	-0.46	0.08	0.2	0.07	0.28	0.19	0.12	0.28	-0.85	-0.14	-0.09	-0.29	-0.77	-1.08	-0.46	-1.62	-1.15	0.17	0.02	-0.28	0.35	0.01	0.19	-0.41	-0.02	-0.06	-0.61	0.03	0.44	-1.05	-0.59	-1.16	-0.56	0.08	0.17	-0.07	0.28	0.39	0.06	0.29	0.26	-0.11	-0.68	0.37	0.26	0	-0.39	-0.5	0.23	-0.14	0.05	-0.59	0.19	-0.26	-0.31	-0.96	0.02	-0.46	-0.03	0.07	-0.23	-0.09	-0.69	-0.04	-1.01	0.18	-0.34	0.27	-0.09	0.06	-0.38	0.31	0.58	0.19	0.09	0.08	0.11	0.15	0.24	-0.1	-0.89	0.19
AGI_HUM1_OLIGO_A_23_P101374	"CYP2S1 ^ Cytochrome P450, family 2, subfamily S, polypeptide 1 ^ NM_030622 ^ 29785"	18	0.044976	-0.14454	0.36	-0.31	0.96	1.11	0.1	-0.34	0.65	0.66774	-0.0795	-0.15	-0.072107	-0.066231	-0.22	-0.2	0.26	-0.22	-0.17	-0.2	-0.01	-0.16	0.15	0.82	0.28	0.75	0.25	0.38492	0.096761	0.11993	-0.12	0.1	0.33	0.17	-0.23	-0.04	0.18	-0.22	-0.06	-0.45	-0.2	0.32	-0.13	0.02	0.07	0.23	0.06	0.8	-0.15	-0.3	-0.17	-0.03	-0.07	0.13	0.05	0.36	0.20612	-0.49	-0.09	-0.5	0.24	0.45	-0.07	0.65	0.01	-0.05	-0.04	0.02	0.03	0	0.3	0.2535	0.09	0.64	-0.12	0.52	0.12	0.52	-0.15	-0.09	-0.74	-0.09	-0.06	-0.0077716	0.27	-0.42	-0.25	0.22	0.04	0.28	-0.38	-0.07	-0.44	-0.05	0.05	-1.3	0.01	-0.61	0.23	-0.14	-0.22	-0.18	0.4	0	0.18	-0.24	0.26302	0.53	0.55	0.6895	0.1	0.55	-0.43	-0.11	-0.01	0.43	-0.07	0.08	0.36	-0.4	-0.02	0.23	0.01	-0.16	0.19	0.13	0.27	0.31	-0.17	-0.35	0.17768	-0.055437	0.05657	-0.01	0.39	0.31	0.34	0.23012	-0.37	-0.047492	0.23	0.32	-0.13	0.1	-0.1	0.36	-0.04	-0.39	-0.05	0.22	-0.14	0.062214	-0.35	-0.66	0.05	0.01	0	-0.27	-0.068865	-0.78	-0.11	0.14	0.46348	0.6558	0.49
AGI_HUM1_OLIGO_A_23_P101380	"B3GALT7 ^ UDP-Gal:betaGal beta 1,3-galactosyltransferase polypeptide 7 ^ NM_198540 ^ 374907"	5	-0.11	-0.66	-0.19	-0.03	0.24	0.42	-0.54	-0.26	0.18	0.62	-0.32	-0.96	-0.06	0.01	-0.15	-0.27	-0.14	-0.25	-0.25	0.72	0.92	-0.68	-0.76	0.22	-0.29	1.22	0.17	1.12	0.35	-0.37	-0.33	-0.18	0.32	0.13	0.04	0.12	0.3	0.14	0.01	-0.34	-0.6	0.12	-0.6	-0.02	-0.96	-0.05	0.3	-0.42	-0.14	-0.58	-0.22	-0.08	-0.59	-0.04	-0.82	-0.3	0.06	0.38	-0.37	0.55	-0.47	-0.27	-0.14	0.24	0.59	0.51	-0.58	-0.12	0.3	0.62	0.12	0.29	-0.34	0.37	-1.02	-0.81	-0.34	0.1	-0.08	0.6	-0.04	-0.04	-0.77	-0.56	0.18	1.01	0.69	-0.31	-1.12	-0.62	-0.17	-0.27	0.31	0.16	0.06	0.2	-0.53	-0.07	-0.17	0.45	-0.07	0.02	-0.17	0.47	-0.05	0.07	0.44	0.02	-0.01	0.4	-0.13	0.28	0	0.37	0.06	0.63	0.95	0.62	-0.58	0.1	-0.01	-1.15	0.24	-1.47	-1.44	1.04	0.19	-0.3	0.11	-0.3	0.97	0.77	0.9	0.31	0.62	0.75	0.81	0.89	-0.17	0.59	-0.22	0.18	0.33	0.24	0.3	-0.44	0.65	0.75	-0.01	0.58	0.15	0.82	0.44	0.25	-2.97	0.34	-0.3	-0.3	-0.74	-0.67	-0.38	-0.62	-0.28	0.66	0.22
AGI_HUM1_OLIGO_A_23_P101392	MGC3169 ^ Hypothetical protein MGC3169 ^ NM_024074 ^ 79041	7	0.04	-0.16	0.03	-0.32	0.72	0.72	-0.78	-0.18	0.45	0.35865	0.14	-0.28	0.38	0.21	0.19	0.25	0.08	0.14	0.1	0.72	0.44	-1.18	-0.93	-0.3	0.91	0.54	0.2	0.49668	0.85	-0.44573	0.37	0.35	0.83	0.94	1.89	2.03	0.81	0.31	0.6	1.8	-0.62	-0.24	-1.11	-0.75	-0.68	-0.75	0.27	-0.7	-0.64	-0.54	0.01	-0.26	0.23	0.14	-0.17	-0.26	-0.057331	-0.4	-1.25	-0.47	-0.51	-0.7	0.18	1.13	0.54	0.19	-0.11	0.45	0.2	0.18	0.27	-0.6	-0.64	0.44	0.07	0.14	0.19	-0.01	-1.1	-1.12	-1.18	-1.57	-1.59	-1.59	-0.31	0.26	-0.17	-0.07	0.34	-0.07	0.12	-1.05	0.31	0.58	-0.04	-0.47	-0.57	-0.28	0.11	0.38	0.25	-0.43	-0.25	-0.68	0.01	-0.2	-0.06	-0.1	-0.26	-0.09	0.54	0.54	-0.53	-0.09	-0.48	-0.65	1.03	0.74	0.17	-0.43	-0.17	-0.42	0.3	-0.25	-0.1	0	0.26	0.03	-0.08	-0.69	-0.29	-0.14	-0.28	-0.54	-0.09	0.25	0.34	0.29	-0.04	0.54	-0.14	0.09	0.1	-0.36	0.1	-0.44	0.55	-0.67	-0.42	-0.87	0.08	-0.51	0.97	0.55	-0.28	0.1	0.28	-0.94	-0.52	0.07	0.28	0.04	-0.21	0.6	0.23
AGI_HUM1_OLIGO_A_23_P1014	^  ^ ENST00000367003 ^ 	1	-0.03	0.17	-0.19	0.32	-0.64	-0.81	0.08	0.48	-0.28	-0.43	0.64	1.19	0.21	0.11	-0.05	-0.06	0.1	0.15	-0.05	1.07	-0.32	0.24	0.26	-0.88	-0.22	0.15	0.06	-0.01	0.05	0.08	0.4	-0.29	0.31	-0.92	0.21	-0.52	0.72	-0.64	-0.02	-0.96	-0.05	-1.39	0.23	-0.51	0.02	0	-0.23	0.72	0.64	0.23	0.37	-0.52	0.65	-0.57	-0.18	-0.77	-0.34	0.17	0.44	0.75	0.1	-0.66	0	-1.38	0.61	-0.42	-0.17	-0.17	0.31	-0.92	-0.7	0.35	0.35	-1.06	0.63	-0.6	0	-0.51	0.51	0.59	0.17	0.23	0.17	-0.52	-0.65	0.46	-0.71	0.51	0.08	-0.24	0.1	0.42	0.21	-0.18	0.6	0.24	-0.08	-0.17	0.13	0.24	-0.7	-0.89	-0.48	-0.3	-0.35	-0.81	-0.92	-1.12	-0.26	-1.15	0.33	-0.18	0.42	0.13	0.32	-0.29	-0.6	-0.81	-0.1	0.02	-0.26	0.41	-0.16	0.29	0.29	0.08	0.01	-0.24	-0.17	0.12	0.34	0.19	0.53	0.35	-0.04	-0.19	-0.16	-0.17	-0.46	0.14	0.15	0.38	0.24	-0.54	0.27	-0.07	0.98	-0.1	0.25	-0.26	0.43	0.84	0.96	-0.28	0.4	-0.22	-0.14	-0.31	0.37	0.6	0.02	-0.25	-0.99	-0.41	-0.52
AGI_HUM1_OLIGO_A_23_P101407	C3 ^ Complement component 3 ^ NM_000064 ^ 718	10	-0.6	-0.43	-0.37	-0.07	-0.49	0.26	-1.15	-1.4	-0.95	-0.47	-2.04	0	-0.74	-1.09	-1.52	-2.01	-0.56	-0.73	-1.71	0.05	-0.45	0.95	0.72	-0.49	0.14	0.44	-1	-0.46	-0.39	-0.31	0.39	0.58	-1.05	-0.92	-0.6	-0.93	-0.41	-0.39	-0.35	-0.6	0.95	-1.3	0.51	-2.32	0.77	0	0.84	0	0.33	0.04	0.31	-0.73	-0.59	-0.4	-0.28	-0.84	0.55	-0.47	0.98	0.17	0.45	0.52	0.76	0.28	0.43	0.64	0.32	-0.44	-0.03	-0.14	0.49	0.55	-0.34	-0.79	-0.44	0.32	0.22	0.35	2.06	0.45	1.02	1.12	1.55	0.4	-0.91	-0.37	-0.68	-1	-0.91	-0.68	0.52	1.26	1.23	0.52	0.28	-0.66	1.53	-0.72	0.26	-1.14	0.07	-0.8	-0.12	-1.17	-0.09	0	-0.33	-0.27	0.99	-1.25	0.32	0.01	-0.29	-0.76	-0.16	-0.28	0.36	0.23	0.7	-0.44	1.14	0.36	0.67	0.77	1.63	-0.06	0.42	0.21	0.38	0.39	-0.21	-0.95	0.32	-0.59	0.99	0.82	0.53	0.52	0.04	-1.17	0.07	0.4	0.59	0.99	0.09	0.85	-0.19	0.37	0.63	0.31	-0.02	-0.05	-0.29	-0.32	-0.67	-0.91	0.84	0.79	0.59	-1.26	0.27	-0.15	0.52	0.79	-0.92
AGI_HUM1_OLIGO_A_23_P101427	EVI5L ^ Ecotropic viral integration site 5-like ^ NM_145245 ^ 115704	3	-0.28	-0.87	-0.2	-0.05	0.89	0.29	0.49	-0.35	-0.15	0.21653	-0.19	0.5	-0.28	0.01	-0.16	-0.03	-0.2	-0.01	0.35	-0.02	0.07	0.24	0.09	0.04	-0.03	0.54	0.32	0.68	0.85	-0.32975	-0.08	0.21	0.27	0.35	-0.76	0	-0.31	-0.19	0.16	0.19	0.21	0.85	0.26	0.89	-0.49	0.11	-0.4	-0.98	0.12	-0.04	-0.71	0.47	-0.09	-0.1	0.53	0.28	-0.31	-0.37864	-0.12	0.13	0.23	0.38	-0.04	0.41	-0.2	-0.05	0.45	0.52	0.28	-0.35	0.58	-0.2	-0.36	-0.17	-0.52	-0.45	-0.49	-0.38	-0.19	-0.07	-0.8	0.14	-0.3	-0.31	-0.19	0.48	-0.09	-0.56	-0.54	-0.51	0.17	0.69	0.53	0.52	-0.37	-0.25	0.09	-0.17	0.34	-0.33	0.73	0.43	0.49	0.12	0.46	0.26	-0.16	0.45	1.04	0.58	0.26	0.32	0.53	-0.59	0.42	0.02	-0.21	0.43	-0.33	-0.39	-0.6	-0.37	-0.27	-0.73	-0.13	0.07	0.86	0.56	-0.08	-0.09	-0.3308	-0.1893	-0.44	-0.59	-0.04633	-0.444	-0.33383	-0.33393	-0.08	-0.16645	-0.44	-0.16	0.45	0.64	0.25	0.37	-0.04	0.03	0.14	0.65	-0.036494	-0.074772	0.38	0.4	-0.29	-0.22	-0.54	0.74	0.15	0.64	0.26	0.67	0.12148	-0.1	-0.09
AGI_HUM1_OLIGO_A_23_P101461	MGC10471 ^ Hypothetical protein MGC10471 ^ NM_030818 ^ 81576	17	0.08	0.12	-0.01	-0.23	-0.32	-0.1	-0.29	0.23	-0.07	-0.27	0.2	-0.34	0.21	-0.48	-0.02	0.05	-0.14	-0.04	0.23	0.75	0.4	0	-0.08	-0.36	-0.25	-0.28	-0.13	-0.31	0.44	-0.57	0.03	-0.44	0.18	-0.11	0.08	-0.25	0.68	-0.05	-0.15	-0.9	-0.6	-0.65	-0.12	-0.54	-0.35	-0.37	0.12	-1.2	0.07	-0.56	-0.17	0.11	0.2	-0.43	0.22	0.2	-0.03	-0.61	-0.45	-0.34	-0.35	-0.78	0.01	-0.5	0.48	0.49	-0.67	-0.77	-0.18	0.43	0.11	-0.12	-0.56	0.09	-0.04	-0.21	-0.17	-0.51	0.78	0.58	0.45	-0.27	-0.16	-0.31	0.12	0.9	0.27	0.18	0.19	-0.09	0.18	-0.36	-0.28	-0.49	1	0.69	0.41	0.39	-0.2	0.2	-0.36	0.05	0.04	-0.04	0.18	0.31	-0.21	-0.45	-0.27	-0.26	0.21	-0.1	0.13	0.48	0	0.5	0.31	0.35	0.57	0.27	0.12	0.13	0.59	0.01	-0.22	0.71	0.46	-0.7	-0.21	-0.39	1.23	0.63	0.77	0.37	0.33	0.12	0.49	0.48	-0.07	0.99	0.18	0.49	0.49	-0.3	0.67	0.15	0.76	-0.12	-0.04	0	0.45	0.23	0.62	0.62	0.13	0.36	-0.03	0.03	-0.01	0.07	-0.36	-0.02	-0.38	-0.62	-0.03
AGI_HUM1_OLIGO_A_23_P101476	ZNF442 ^ Zinc finger protein 442 ^ NM_030824 ^ 79973	1	-0.22	0.68	0.28	0.21	-0.56	-0.84	0.14	0.44	-0.1	-0.55359	0.08	0.39	0.13	1.35	0.01	0	-0.25	0.28	0.17	0.71	0.08	-0.28	0.04	-0.27117	-0.08	-0.69019	-0.21	-0.44021	-0.83	0.087744	0.05	0.18	-0.74	-0.71	-0.71	-0.45	-1.25	-1.1	-0.29	-0.37	0.09	-0.58	0.06	0.41	-0.39	-0.04	-0.68	-1	-0.24	-0.16	0.31	0.28	0.28	0.07	0.55	0.37	-0.11195	-0.08	0.1	-0.82	-0.08	-0.31	-0.24	-0.96	-0.11	0.1	-0.4	-0.01	-0.16	-0.21	-0.43	0.59	0.29	-0.35	-0.34	1.6	0.02	-0.14	0.07	0.39	-0.55	0.3	-0.27	0.22	-0.18	-0.13	-0.02	0.1	0	0	0.09	0.61	-0.23	-0.16	0.18	0.5	-0.8	-0.59	-0.73	-0.8	-0.47	0.36	-0.21	-0.15	0.07	0.04	-0.088949	-0.12	-0.45	-0.51453	0.01	0.03	0.28	0.16	0.23	0.42	-0.64	0.18	-0.43	0.05924	0.41	0.47	-0.47	1.06	-0.1	-0.07	-0.19	-0.09	-0.09	0.28	-0.17587	0.011152	-0.0059971	0.03	-0.27687	-0.13393	-0.61	-0.48643	0.2	-0.06	0.22	-0.14	0.07	0.17	0.03	0.79	0.08	0.62	0.3	0.29	-0.14	-0.31	0.05	0.17	0.1	-0.13825	-0.21	-0.13	0.01	0.22	0.18	-0.05	-0.16571	-1.16	-0.42
AGI_HUM1_OLIGO_A_23_P101480	MAST1 ^ Microtubule associated serine/threonine kinase 1 ^ NM_014975 ^ 22983	5	-0.02	-0.4	0.38	0.01	0.69	1	-0.8	0.24	1.08	1.73	0.24	-0.52	-0.36	-0.31	-0.71	-0.59	0.31	-0.14	0.16	0.05	0.56	-1.41	-1.09	1.21	-0.45	1.42	0.18	1.76	0.42	-0.67	0.09	0.53	-0.38	-0.69	-0.14	0.5	-0.24	0.04	-0.81	-0.73	-0.93	0.33	-1.25	0.37	-0.97	0.2	0	-0.36	-1.12	-0.56	-0.67	-0.24	-1.05	-0.2	-1.11	-0.4	0.2	-0.33	-0.82	0.99	-0.47	-0.16	-0.2	0.61	0.77	0.55	-0.4	0.11	0.32	0.22	1.26	-0.14	-0.01	-0.12	-0.4	0.19	-0.32	0.08	-0.07	0.12	-1.14	-0.8	-1.3	-1	0.19	0.73	0.28	-0.5	-0.62	-0.11	-0.53	-1.27	-0.29	0.23	-0.09	0.47	-0.81	-0.34	-0.58	0.75	0.02	0.3	-0.03	0.75	0.03	0.18	-0.34	0.28	0.1	0.78	0.2	0.8	-0.52	-0.51	-0.16	0.26	-0.38	0.58	-0.55	0.86	-0.77	0.41	0.66	-0.88	0.77	0.24	0.53	-0.09	0.43	0.13	0.21	1.24	0.7	0.89	-0.01	-0.67	-0.16	-0.09	-0.54	0.58	0.03	0.38	0.22	0.3	0.35	0.17	0.44	0.49	0.15	0.85	0.38	1.49	-0.11	-0.32	-0.86	0	-0.9	-0.94	-1.7	-1.24	-0.57	-1.05	0.72	1.25	0.69
AGI_HUM1_OLIGO_A_23_P101505	KLK11 ^ Kallikrein 11 ^ NM_144947 ^ 11012	11	0.34	-0.03	0.03	-0.02	0.57	0.41	0.08	0.3	0.71	0.73	0.24	-0.25	0.15	0.09	0.07	0.04	0.13	0.12	0.08	-0.33	-0.47	-0.35	-0.55	0.37	0.25	0.41	0.01	0.1	-0.05	-0.59	-0.07	-0.08	0.54	0.15	0.06	0.09	0.12	-0.2	0.15	0.01	-1.03	0.26	-0.26	0.41	-0.37	-0.08	0.32	0.16	-0.31	-0.03	-0.31	0.01	0	-0.55	0.4	0.12	-0.16	-0.32	-0.38	0.12	-0.21	0.03	-0.1	0.31	-0.53	-0.28	0.1	0.31	-0.24	0.19	0.55	0.03	0.19	0.28	0.16	0.05	0	0.1	-1.29	-0.97	-1.42	-0.84	-1.31	-0.33	-0.18	-0.16	-0.21	0.02	-0.02	-0.25	-0.38	-0.31	-0.02	-0.18	-0.63	-0.53	-0.62	-0.14	-0.35	-0.12	0.1	0.33	0.42	0.09	0.21	-0.65	-0.11	0.1	0.11	-0.04	-0.45	0.2	-0.28	-0.45	-0.05	0.28	-0.02	0.42	-0.11	-0.53	-0.4	-0.22	0.02	-0.52	-0.14	-0.67	0.35	0.17	0	-0.37	-0.81	0.2	-0.66	0.16	-0.85	-0.38	-0.07	-0.09	-0.37	-0.76	0.14	0.01	0.01	0.19	0.32	-0.06	-0.03	-0.75	-0.36	0.3	0.12	-0.19	0	-0.21	0.08	0.24	0.2	0.18	-0.04	0.7	-0.28	0.54	0.34	0.12	0.55
AGI_HUM1_OLIGO_A_23_P101516	"KCNC3 ^ Potassium voltage-gated channel, Shaw-related subfamily, member 3 ^ NM_004977 ^ 3748"	13	0.16	-0.21	0.07	0.27	0.52	0.29	0.14	-0.03	0.61	0.42903	0.19	-0.02	0.21	0.24	-0.12	0.11	0.04	0.06	-0.11	0.0064461	-0.07	0.18	0.18	0.76	0.09	0.58	0.38	0.44242	0.02	-0.25389	0.14	0.04	0.02	0	-0.13	0.05	0.16	0.2	-0.45	-0.47	-0.19	0.18	-0.32	0.06	-0.34	-0.03	0.35	-0.51	-0.16	-0.17	-0.02	0.1	-0.2	0.17	0.31	-0.17	0.28	0.0023347	0.22	0.067713	-0.03	-0.01	0.08	0.38	0.03	0.01	0.19	-0.11	0.12	0.19	0.63	0.43	-0.09	0.67	-0.09	-0.14	-0.11	-0.12	-0.28	-0.4	0.14	-0.17	-0.11	-0.23	-0.03	0.21	0.31	-0.13	-0.2	0	-0.01	-0.52	-0.13	0.13	-0.21	-0.45	-0.16	0	0.35	-0.21	0.22	0.07	0.06	-0.06	-0.17	0.35	0.11	0.17	0.18	0.59	-0.02	0.01	-0.43	-0.07	-0.24	-0.6	0.15	0.27	0.1	-0.05	-0.02	-0.04	0.38	-0.49	-0.06	0.47	0.34	0.06	-0.23	-0.18128	0.15241	0.01383	0.09	-0.024508	0.15364	0.010132	0.01	0.058503	-0.1	0.24	-0.12	0.067292	-0.02	-0.05	0.02	-0.51	-0.2	-0.56	-0.13	-0.06	-0.03	0.039808	-0.17	-0.23	-0.61	0.098093	0	-0.2	-0.4	-0.39	-0.36	0.21	0.56	0.68	0.57
AGI_HUM1_OLIGO_A_23_P101532	RPS11 ^ Ribosomal protein S11 ^ NM_001015 ^ 6205	20	0.23	0.12	0.07	0.02	-0.13	0.11	0.04	0.32	0.47	0.53	0.29	-0.26	0.25	0.01	0.05	0.05	0.06	0.01	0.17	-0.05	-0.33	-0.47	0.11	0.25	-0.33	0.12	-0.28	-0.01	0.19	0.89	-0.09	-0.07	0.07	0.04	0.49	0.25	0.12	0.4	0.1	-0.08	-0.43	-0.25	-0.5	-0.53	0.16	0	0.22	0.93	-0.11	-0.17	-0.04	0.13	0.21	0.14	0.06	0.24	0.42	0.83	0.15	0.71	-0.11	0.08	-0.05	0.06	-0.26	-0.35	-0.1	0.16	-0.52	-0.12	0	-0.3	0.84	0.27	0.48	0.64	0.37	0.5	-0.12	-0.17	0.13	-0.41	-0.15	-0.13	0.53	-0.47	-0.13	0.34	0.43	0.51	-0.01	-0.6	-0.25	-0.12	-0.21	-0.48	0.12	0.08	-0.13	0.56	-0.12	-0.35	-0.33	0.14	-0.47	-0.39	-0.06	-0.17	-0.2	-0.03	0.38	0.28	-0.12	0.53	0	0.33	-0.14	-0.11	-0.29	-0.2	-0.49	-0.27	-0.24	-0.63	-0.09	0.02	-0.59	-0.55	-0.08	-0.35	0.49	0.11	0.02	0.11	-0.17	0.08	0.3	0.3	0.03	0.33	-0.12	0.02	-0.26	-0.68	-0.27	-0.66	-0.24	-0.07	-0.11	-0.33	0.11	0.38	-0.08	-0.35	-0.12	0.15	0.21	-0.35	-0.36	-0.32	-0.11	-0.15	0.44	0.51	0.21
AGI_HUM1_OLIGO_A_23_P101551	"BCAT2 ^ Branched chain aminotransferase 2, mitochondrial ^ NM_001190 ^ 587"	22	0.22	0.49	0.07	-0.61	0.54	0.97	0.46	0.56	0.07	0.03	1.36	0.91	0.43	1.08	0.48	0.09	-0.09	0.1	0.86	0.04	0.12	1.08	-0.27	0.7	-0.2	0.18	-0.38	0.28	-0.12	-0.94	-0.2	0.18	1.95	1.19	0.49	0.61	1.5	0.69	0.6	-0.08	0.62	0.4	-0.04	0.06	-0.36	-0.59	0.12	-1.2	-0.82	0.44	-0.48	0.13	-0.49	0.12	-0.16	-0.06	-0.23	-0.64	-0.18	0.03	-0.3	-0.24	0.15	-0.19	0.29	-0.6	-0.35	-0.16	0.85	0.73	0.38	-1.31	0.08	0.56	0.62	0.88	0.47	0.41	-0.76	-0.98	-0.51	-1.05	-0.67	-1.13	-0.04	-0.48	-0.48	0	-0.33	-0.09	0.63	-0.9	-0.48	1.17	-0.73	-1.15	-0.55	-0.28	-0.65	-0.53	-0.18	-0.41	-0.14	-0.36	0.44	0.4	1.12	1.43	0.6	0.75	0.07	-0.3	0.64	-1.23	-0.97	-1.07	0.57	0.1	0.42	-0.26	0.15	0.33	0.47	-1.4	-0.29	-0.34	-0.16	-0.27	-0.54	-1.25	-0.16	-0.03	0.21	-0.45	-0.26	-0.31	-0.26	-0.29	-0.66	0.1	-0.61	0.04	1.03	0.44	-0.18	-0.64	-0.54	-0.86	0.26	0.11	0.15	0.55	-0.56	-0.82	0.6	0.43	0.15	-0.44	0.03	-0.08	-0.54	-0.21	0.1	0.41	0.11
AGI_HUM1_OLIGO_A_23_P10156	FLJ11749 ^ Hypothetical protein FLJ11749 ^ NM_024591 ^ 79643	11	-0.13	-0.26	-0.06	0.08	0.54	0.41	-0.23	0.16	0.41	0.93	0.15	0.34	-0.14	0.03	-0.1	0.01	-0.17	-0.02	-0.27	-0.13	-0.18	0.01	0.05	0.69	-0.01	0.99	0.08	0.9	0.76	-0.63	-0.04	0.37	0.2	-0.01	0.05	0.16	0.54	0.56	-0.06	0.04	-0.05	0.42	-0.01	0.38	-0.09	0.09	0.28	-0.21	-0.1	-0.21	0	0.15	-0.19	0.2	0.05	0.19	0.48	-0.33	0.07	0.58	-0.11	0.34	-0.1	0.29	0.07	-0.51	0.09	0.3	0.2	-0.41	1.26	0	0.02	0.66	-0.05	0.4	0.32	0.24	-0.44	-0.54	-0.06	-0.57	-0.08	-0.04	0.26	-0.14	0.22	-0.06	-0.03	0.2	-0.22	-0.26	0.12	0.7	-0.6	-1.03	-0.13	0.49	0.19	0.49	0.61	0.15	0.1	0.58	-0.15	0.07	0.69	0.58	0.62	0.51	-0.09	-0.05	-0.51	-1.12	-0.49	-0.91	0.25	0.67	-0.48	0.09	-1.03	-0.13	-0.02	-0.88	-0.32	-0.94	0.5	0.22	0.54	-0.07	-0.65	-0.05	-0.51	-0.18	-0.34	-0.96	-0.44	-0.56	-0.97	-0.34	-1.01	0.02	0.29	0.01	0.21	-0.65	-0.37	-0.49	0.36	0.27	-0.1	-0.06	0.04	-0.64	-0.4	-0.23	-0.52	-0.32	0.17	-0.33	0.01	-0.17	0.64	0.82	0.68
AGI_HUM1_OLIGO_A_23_P101615	ZNF565 ^ Zinc finger protein 565 ^ NM_152477 ^ 147929	1	0.21	0.52	0.11	-0.09	0.81	-0.48	0.35	0.27	0.04	0.31	0.01	-0.03	0.22	0.18	-0.02	-0.1	0.13	0.12	0.1	0.2	-0.31	0.07	-0.18	-0.49	0.06	-0.45	0	-0.36	0.1	0.22	0.15	0.22	-0.06	-0.48	-0.08	0.05	-0.26	-0.35	0.06	0.04	0.14	-0.14	-0.01	0	0.28	0.03	0	0.39	-0.03	0.11	0.22	0.05	0.32	0.33	0.24	0.22	-0.04	0.36	0.26	-0.26	0.09	-0.21	0.13	-0.17	-0.13	-0.08	0.01	0.08	-0.39	0.12	-0.16	0.95	0.11	-0.2	-0.38	-0.31	-0.1	0.07	-0.18	-0.07	-0.03	0.05	0.39	0.4	0.29	0.08	-0.02	0.02	0.22	0.2	-0.05	-0.16	-0.05	-0.35	-0.19	-0.18	-0.03	-0.05	-0.12	-0.13	-0.23	-0.27	-0.04	-0.32	-0.06	0.37	-0.06	-0.44	-0.22	-0.42	0.39	0.07	-0.18	0.47	0.19	0.34	-0.15	-0.23	-0.34	-0.19	0.23	0.05	0.04	0.28	-0.61	0.15	-0.05	-0.09	-0.28	-0.09	-0.35	-0.14	-0.27	-0.07	-0.3	0.56	-0.1	-0.06	0.13	0.18	0.32	-0.04	-0.6	-0.28	0.05	0.11	0.23	0.1	-0.1	-0.08	0.21	-0.09	-0.04	0.1	-0.03	0.32	0.52	0.36	-0.16	0.13	0.06	0.05	0.01	-0.4	0
AGI_HUM1_OLIGO_A_23_P101642	"PTPRH ^ Protein tyrosine phosphatase, receptor type, H ^ NM_002842 ^ 5794"	8	0.15	-0.41	0.47	-0.71	0.1	0.17	-0.27	-0.29	0.24	0.44	-0.08	0.24	-0.08	-0.01	-0.25	-0.43	0.39	0.08	-0.29	-0.1	-0.31	0.4	-0.26	-0.07	0.16	1.05	-0.19	0.26	0.49	1.78	-0.21	-0.16	0	-0.45	-0.09	-0.03	0.01	0.31	-0.1	-0.92	-0.66	-0.25	-0.56	-0.48	0.17	0.12	0.78	1.25	-0.8	-0.3	0.1	0.42	-0.31	0.38	-0.17	-0.16	0.15	-0.18	-0.66	0.12	-0.36	0.08	0.03	1.02	0.02	-0.4	-0.11	-0.19	-0.95	0.39	0.36	1.53	1.31	0.64	0.68	1.16	0.78	0.68	0.09	-0.76	-0.52	-1.13	-0.73	-0.79	1.08	0.08	-0.22	0.43	1.11	1	-0.54	-0.96	-0.47	-0.19	-0.12	-0.2	-0.06	0.04	0.48	0.22	-0.1	0.14	-0.69	-0.45	-0.22	-0.23	-0.17	0.15	-0.2	0.47	0.17	-0.23	-0.18	0.42	-0.43	-0.16	-0.48	0.13	0.74	-0.3	0.53	0.83	-0.45	0.61	1.36	-1.35	-0.19	-0.63	-0.06	-0.51	0.27	0.46	0.23	0.22	0.13	0.66	0.48	0.14	0.49	0.19	0.18	0.34	0.26	0.1	-0.46	0.75	-0.04	0.09	-0.05	-0.09	-0.57	0.39	-0.46	-0.05	1.27	0.06	0.01	-0.31	-0.07	-0.95	-0.14	0.43	-0.08	0.26	0.22
AGI_HUM1_OLIGO_A_23_P101655	"ACTN4 ^ Actinin, alpha 4 ^ NM_004924 ^ 81"	3	0.02	-0.06	0.14	-0.35	0.66	0.66	0.24	0.22	0.21	0.36	0.61	1.25	-0.11	-0.18	0.19	0	-0.18	-0.03	0.14	-0.08	-0.02	0.09	0.18	0.56	-0.87	0	0.12	0.17	0.35	-1.03	-0.09	0.13	0.11	0.26	-0.59	-0.42	-0.53	-0.64	0.27	-0.38	0.06	0.27	0	0.51	0.34	0.08	0.9	0.28	0.13	0.28	-0.58	0.03	0.08	0.12	0.66	0.49	-0.11	-1.37	-0.07	-0.49	-0.33	0.12	0.12	0.33	-0.53	0.06	0.28	0.03	-0.24	0.43	1.15	-1.03	-0.02	0.48	-0.54	-0.09	-0.09	-0.14	-0.73	-0.35	-0.51	-0.38	-0.41	-0.32	-0.35	-0.08	-0.32	-0.22	-0.31	-0.3	-0.24	-0.6	0	0.13	-0.24	-0.8	-0.13	-0.67	-0.43	-0.81	0.6	0.82	0.81	0.13	0.37	0.22	0.01	0.58	0.58	-0.24	-0.42	0.44	-0.07	-0.8	-0.43	-0.11	-0.14	0.4	0.37	-0.52	-0.29	-0.21	0.33	-0.31	0.54	-0.59	0.71	0.35	-0.41	-0.85	-1.2	-0.44	-1.31	-0.85	-0.2	-0.95	-0.37	-0.36	-0.27	-0.73	-0.45	-0.05	0.82	0.57	0.63	0.39	0.19	-0.22	0.44	0.45	0.24	-1.07	0.27	-0.48	0.19	0.14	0.11	0.21	0.25	0.1	0.1	0.48	-0.05	-0.2	0.14
AGI_HUM1_OLIGO_A_23_P101699	HDGF2 ^ Hepatoma-derived growth factor-related protein 2 ^ NM_032631 ^ 84717	3	-0.49	-0.86	-0.46	0.19	0.43	0.8	0.22	-0.52	0.04	0.23	-1	2.17	-0.43	-0.19	-0.25	-0.45	0	-0.3	0.01	-0.58	-0.06	0.07	-0.81	0.23	0.25	0.64	0.19	-0.5	0.03	-0.13196	-0.17	0.18	0.04	0.53	-0.44	-0.06	-0.05	-0.34	0.02	0.44	0.1	0.49	-0.19	-0.06	0.04	0.21	0.47	-1.4	-0.11	0.13	-0.26	-0.09	-0.26	0.1	-0.34	-0.28	-0.2	-0.85	-0.73	0.02	0.1	0.21	-0.19	0.62	-0.24	0.33	0.23	0.35	0.62	-0.32	1.95	0.45	-0.09	0.65	-0.26	-0.07	-0.33	-0.02	-0.4	-0.61	-0.92	0.85	0.23	0.45	-0.01	-0.39	-0.26	-0.71	-0.65	-0.25	0.44	0.65	0	0.85	-0.81	0.09	0.85	-0.27	1.14	-0.37	0.87	0.81	0.68	-0.48	0.67	0.77	0.62	0.63	0.71	0.83	0.45	-0.08	0.91	-0.04	0.48	0.23	-0.84	0.64	-0.72	-0.25	-0.84	-0.04	-0.43	0.21	0.44	0.19	0.73	0.6	-0.35	0.06	-0.81	-0.85	-0.7	-0.81	-0.27	-1.3	-0.77	-0.7	0.13	-1.02	0.16	-0.23	0.39	1.5	0.06	0.89	-0.49	0.7	0.42	1.13	-0.71	-0.38	-0.52	0.08	-0.13	-1.08	-1.3	0	0.03	0	-0.22	-0.04	0.19	0.74	-0.48
AGI_HUM1_OLIGO_A_23_P101707	M6PRBP1 ^ Mannose-6-phosphate receptor binding protein 1 ^ NM_005817 ^ 10226	3	0.07	-0.23	-0.35	-0.1	0.36	0.66	0.68	0.12	0.13	0.34	0.15	1.45	-0.18	0.15	-0.08	-0.03	0.18	0	-0.2	-0.34	-0.71	0.53	-0.26	0.66	-0.29	0.39	-0.32	-0.05	-0.12	-0.95	-0.34	0.18	0.08	-0.02	-0.27	0.36	0.66	0.24	-0.22	-0.19	-0.32	0.36	-0.21	0.12	-0.3	-0.41	0.86	-0.64	-0.53	0.18	-0.42	0.02	-0.4	0.26	-0.19	-0.04	-0.07	-0.46	0.01	0.03	-0.04	0.19	-0.2	0.47	-0.44	0.3	0.42	0.18	0.37	0.15	1.39	-1.09	0.32	0.67	0.39	0.51	0.36	0.43	-0.7	-0.59	-0.78	0.38	-0.08	0.34	0.19	-0.22	-0.11	-0.2	-0.08	0.22	0.68	0.85	0.68	0.81	-0.96	-0.54	0.25	-0.31	0.51	-0.4	0.56	0.53	0.09	-0.02	0.41	0.39	0.95	0.4	0.6	0.71	-0.67	-0.27	0.6	-0.35	0.38	0.43	-0.09	0.43	0.13	-0.29	0.03	0.03	0.41	0	-0.23	-0.46	0.38	0.45	-0.34	-0.29	-1.32	-0.54	-1.06	-0.95	-1.12	-0.85	-0.49	-0.48	-0.41	-1.09	-0.21	-0.5	0.43	0.79	-0.03	0.43	-0.71	0.03	0.04	0.49	-0.52	-0.89	-0.64	-0.35	0	-0.38	0.01	-0.06	-0.18	-0.24	-0.38	0.02	0.17	0.67	0.26
AGI_HUM1_OLIGO_A_23_P101737	"DOT1L ^ DOT1-like, histone H3 methyltransferase (S. cerevisiae) ^ BC032803 ^ 84444"	11	-0.04	-0.05	-0.08	-0.51	0.59	0.52	-0.13	-0.22	0.18	0.28	0.4	0.94	0.35	0.45	0.61	-0.35	0.03	-0.24	-0.05	-0.23	-0.07	-0.34	-0.29	0.37	-0.06	0.67	0.03	0.38	0.24	-0.21726	-0.17	-0.34	-0.13	0.28	-0.35	0	0.24	-0.2	-0.3	0.4	-0.53	0.21	-0.3	0.28	-0.12	0.52	0.36	0.08	-0.04	-0.28	-0.24	0.11	-0.3	0.14	-0.3	-0.16	-0.13832	-0.84	-0.89	-0.09	-0.15	-0.03	-0.33	0.26	-0.41	0.27	0.12	-0.18	0.11	0.54	1.1	-0.1271	-0.38	0.54	-0.44	0.04	-0.29	-0.21	-0.18	-0.5	0.5	-0.23	-0.43	0.11	-0.3	0.4	0.18	-0.67	-0.16	-0.26	0.14	0.26	0.21	0.06	-0.36	-0.28	0.04	0.16	0.22	-0.06	1.19	0.44	0.65	1.08	0.16	0.12	0.12	0.24	0.32	0.72	-0.13	0.45	0.25	-0.27	-0.19	-0.13	0.4	0.4	-0.19	-0.52	-0.46	-0.25	0.01	-0.39	0.01	0.25	0.55	-0.06	-0.15	-0.28	-0.47	-0.05	-0.23	-0.2	0.03	-0.19	0.09	0.2	-0.23	0.04	0.2	0.26	0.53	0.31	0.45	0.42	0.01	-0.53	0.01	0.51	-0.12	-0.31	-0.22	0.03	0.17	-0.05	-0.14	-0.24	-0.3	-0.13	-0.21	0	0.03	0.06	0.88
AGI_HUM1_OLIGO_A_23_P101742	MRPL54 ^ Mitochondrial ribosomal protein L54 ^ NM_172251 ^ 116541	2	0	-0.5	-0.34	-0.43	-0.03	0.4	-0.7	0.12	0.45	0.6	0.27	-0.58	-0.24	-0.04	-0.41	-0.38	-0.35	-0.03	-0.11	0.41	0.08	-0.61	-0.07	0.18	-0.23	0.52	-0.45	0.01	-0.06	-1.09	-0.01	0	0.63	0.33	-0.15	-0.11	-0.32	0.03	0.24	0.08	-0.12	0.59	0.04	0.28	0.2	0.11	-0.03	-0.83	0.24	0.4	-0.16	0.1	-0.44	-0.12	-0.07	0.31	0.38	0.14	-0.53	0.04	0.14	0.41	-0.45	-0.04	0.32	-0.17	0.43	0.5	-0.35	0.47	-0.58	0.25	-0.83	0.2	0.14	0.3	0.12	0.12	-0.05	0.1	-0.14	-0.24	-0.06	-0.21	-0.12	0.24	0.15	-0.32	-0.28	-0.3	-0.36	-0.77	0.24	0.06	-0.53	-0.42	-1.01	-0.49	-0.94	-0.06	-0.07	-0.38	-0.37	-0.22	0.02	0.05	-0.01	0.21	0.29	0.31	-0.01	-0.26	-0.72	-1.18	-1.1	-1.26	0.38	-0.02	0.72	0.04	0.67	-0.25	0.4	-0.65	0.04	0.24	0.04	-0.03	0.21	-0.35	0.18	0.24	0.26	0.23	0.04	0.65	0.84	0.87	-0.47	0.28	-0.62	0.01	0.86	0.06	0.47	-0.23	-0.39	-0.73	0.14	0.2	0.51	0.48	0.29	-0.32	-0.23	0.53	0.39	-0.33	-0.32	-0.26	0.14	-0.28	0.43	0.32	0.92
AGI_HUM1_OLIGO_A_23_P101759	"FUT5 ^ Fucosyltransferase 5 (alpha (1,3) fucosyltransferase) ^ NM_002034 ^ 2527"	15	0.2	-0.68	-0.54	-0.68	0.02	0.53	-0.13	0.15	0.19628	0.035213	0.22	0.42	-0.023064	-0.08	-0.04	0.22	0.17	-0.08	-0.17	1.03	0.54	-0.3	-0.15	0.31674	-0.27	0.43	-0.12861	0.40695	-0.19	-0.034913	-0.07	0.31	0.12	0.32	0.4	1.26	0.9	0.53	0.24	0.46	-0.29	0.29	-0.07	0.37	-0.3	-0.25	0.35	-0.24	-0.19	-0.25	-0.19	0.07	-0.35	-0.14	-0.34	-0.42	0.016786	-0.009792	-0.45	0.071426	-0.09	-0.32	-0.47	-0.02	-0.05	0.05	-0.32	-0.37	0.38	0.15	-0.05	0	-0.02	0.34	0.22	0.22	0.5	0.83	-0.3	-0.18	-0.81	-0.5	-0.79	-0.88	-0.37	0.22	-0.15	-0.39	-0.22	-0.33	0.08	0.57	0.99	0.48	-0.26	0.09	-0.35	-0.66	0.62	-0.45	-0.14	0	-0.36	0.05	1.25	0.62	1.26	0.73	1.12	1.05	0.07	0.39	0.14	-0.07	-0.19	-0.12	0.7	0.4	0.43	-0.03	0.16	0.54	-0.13	-0.24	0.39	0.1	0.67	0.26	0.02	-0.06	0.18201	0.22021	0.43	0.13	0.11	-0.08	0.33	0.2699	-0.21	0.35	-0.07	-0.04	0.69	0.61	0.65	-0.31	0.12	-0.11	0.04	0.33	-0.04	0.16271	-0.08	-0.54	0.15	-0.3	-0.49	-0.25	-0.29	-0.62	-0.61	0.24	0.2945	0.12813	0.18
AGI_HUM1_OLIGO_A_23_P101761	GPR54 ^ G protein-coupled receptor 54 ^ NM_032551 ^ 84634	13	0.08	-0.5	0.58	0.02	0.53	0.42	-1.49	-0.55	0.6	1.09	1.09	-0.82	0.41	-0.01	0.19	-0.11	0.37	-0.17	0.2	0.56	-0.03	-1.19	-0.5	0.54	-1.36	1.19	0.16	1.7	1.11	0.18	-0.27	-0.01	0.88	0	0.47	1.26	0.79	0.88	0.76	-0.1	-0.53	-0.1	-0.14	0.28	0.21	0.43	-0.45	0.51	0.28	0.28	-0.48	-0.29	-0.68	0	-0.39	-0.56	-0.4	-0.88	0.12	1.1	0.17	0.52	0.11	0.25	0.86	-0.68	0.26	0.17	-0.11	-0.81	1.98	0.49	1.2	-0.13	-0.67	0.15	0.2	-0.13	0.36	0.25	-0.2	-0.96	-0.56	-1.2	-0.21	0.46	-0.25	-0.22	-0.59	-0.34	0.19	-1.65	0.59	0.74	0.35	-0.94	-0.62	0.63	-0.7	0.82	0.74	-0.76	-0.31	0.72	-0.75	-0.34	-0.6	-0.05	-0.03	-0.25	0.18	1.33	-0.32	0.11	-0.52	-0.07	-0.32	0.85	-1.33	0.07	-1.57	-0.14	-0.04	-1.74	0.54	-0.41	0.6	-0.45	0.06	-0.48	-0.49	0.42	-0.09	0.45	0.08	-0.64	-0.15	-0.12	-1.27	0.3	-1.35	0.75	0.11	-0.27	0.45	-1.56	0.97	-0.68	0.14	-0.66	-0.59	0.29	0.85	-0.94	-0.65	-0.95	-1	0.36	-0.81	-1.78	0.38	0.01	0.2	1.56	0.27
AGI_HUM1_OLIGO_A_23_P101796	7h3 ^ Hypothetical protein FLJ13511 ^ NM_033025 ^ 85360	37	-0.42	-0.65	-0.44	-0.94	0.53	0.44	-0.27	-0.75	-0.1	0.09	-0.7	0.52	-0.63	-0.49	-0.44	-0.76	-0.57	-0.72	-0.2	-0.12	-0.3	-0.2	0.16	0.21	0.25	0.68	0.03	-0.057116	0.26	-0.0904	-0.29	0	0.73	0.22	-0.89	-0.72	-0.27	-0.36	0.1	-0.2	0.27	0.11	-0.12	-0.6	0.05	0.09	0.17	-0.37	0.02	-0.25	-0.5	-0.74	-0.19	-0.27	-0.06	-0.5	-0.13932	-1.06	0	-0.43	-0.13	-0.06	-0.24	0.03	-0.11	-0.08	0.28	-0.07	0.23	0.26	0.84	-0.18	0.01	0.36	0.03	-0.08	-0.34	-0.33	-0.09	-0.5	-0.14	0.21	0.09	-0.36	-0.33	0.27	-0.18	-0.48	-0.08	-0.12	0.4	0.43	0.33	0.39	-0.39	-0.37	0.3	0.13	0.28	-0.31	0.36	-0.15	0.03	-0.65	0	0.13	-0.14	-0.14	0.4	-0.58	0.34	0.18	0.4	0	0.33	0	-0.05	-0.05	0.66	0.31	0.22	0.53	0.46	0.16	0.47	0.92	0.47	-0.11	-0.01	0.05	0.27	0.06	0.01	-0.34	0.44	-0.24	0.34	0.47	-0.15	-0.17	-0.36	-0.36	0.08	0.27	0.26	0.16	-0.11	0.07	0.45	0.19	-0.12	0.19	0.13	-0.34	0.24	0.1	0.26	0.04	-0.07	-0.18	0.25	0.21	-0.09	-0.28	0.07
AGI_HUM1_OLIGO_A_23_P101806	"HPN ^ Hepsin (transmembrane protease, serine 1) ^ NM_182983 ^ 3249"	8	-1.02	-0.87	-0.36	-0.42	0.06	0.05	-0.18	0.06	0.07	0.72	-0.4	0.68	-0.7	-0.34	-0.12	-0.01	-0.24	-0.21	0.31	1.1	0.84	-0.32	-0.55	-0.11	-0.43	1.12	-0.63	0.15	-0.29	0.73	-0.28	-0.72	0.91	0.11	0	-0.03	0.54	0.12	-0.17	-0.58	-0.85	-0.68	-0.65	-0.51	-0.71	-0.25	0.32	1.81	-0.45	-0.4	-0.64	-0.23	-0.3	-0.57	-0.14	-0.82	0.11	-0.37	-0.29	0.3	0.02	0.12	-0.32	-0.1	0.59	0.81	-0.14	0	-0.32	0.69	0.28	1.17	0.86	0.34	-0.37	0.2	0.31	0.17	0.49	0.5	-0.15	-0.51	-0.16	-0.85	0.19	0.22	-0.57	-0.01	0.23	-0.1	0.1	-0.6	0.09	-0.43	0.32	0.44	-0.45	-0.84	-0.24	-0.22	-0.25	-0.89	-0.49	-0.26	-0.2	0.18	-0.57	-0.17	-0.2	0.21	0.55	0.31	-0.03	0.77	-0.09	0.99	-0.01	-0.28	0.69	-0.27	-0.06	0.35	0.27	-0.02	1.61	0.81	0.52	-0.58	-0.29	-0.23	1.28	1.71	1.16	1.31	1.45	1.19	1.44	1.48	0.92	1.27	0.88	0.73	1.13	0.73	0.6	1.05	0.87	0.5	0.51	1.02	0.36	1.83	0.84	0.5	0.82	-0.12	-0.02	-0.07	-0.33	-0.35	-0.16	-0.08	1.75	0.3	0.59
AGI_HUM1_OLIGO_A_23_P101811	ZNF14 ^ Zinc finger protein 14 (KOX 6) ^ NM_021030 ^ 7561	1	0.01	0.85	0.32	0.55	-0.91	-0.47	-0.12	0.73	-0.54	-0.29	0.5	0.42	-0.11	0.72	-0.04	0.28	-0.48	0.03	0.43	0.5	0.32	-0.42	0.33	-0.76	-0.41	-1.17	0.05	-0.68	-0.39	0.079599	0.05	-0.1	-0.39	-0.76	0.15	-0.38	-0.1	-0.76	-0.11	-0.19	0.74	-0.6	0.62	0.18	0.16	0.67	-0.22	0.38	0.51	0.73	0.51	0.6	0.62	0.73	0.02	0.48	-0.06	0.6	0.42	0.11	0.1	0.34	-0.07	-0.74	0.14	-0.28	-0.66	0.16	-0.62	-0.43	-1.23	1.54	-0.82	-0.12	-0.43	-0.4	-0.29	-0.05	1.3	0.98	0.99	0.25	0.24	0.3	0.06	0.02	-0.04	0.03	-0.06	0	-0.43	-0.28	-0.36	-1.05	0.91	0.9	0.05	0.4	-0.53	0.52	-0.79	-0.18	-0.65	0.48	-0.49	-0.35	-1.31	-1.35	-1.27	-0.97	-0.04	0.3	-0.53	0.52	-0.54	0.24	-0.21	-0.37	-0.57	0.5	0.08	0.45	-0.28	0.62	0.17	0.45	-0.74	-0.66	0.49	0.21	0.71	0.14	0.21	0.79	-0.59	0.57	-0.09	-0.15	-0.02	0.15	-0.04	0.06	-0.56	-0.32	-0.11	0.42	0.56	0.23	-0.12	-0.02	0.16	0.38	-0.02	0.32	0	0.37	0.19	-0.35	-0.27	-0.09	0.01	-0.47	-0.79	-1.51	-0.07
AGI_HUM1_OLIGO_A_23_P10182	"ACOX2 ^ Acyl-Coenzyme A oxidase 2, branched chain ^ NM_003500 ^ 8309"	22	1.43	1.32	0.43	-0.05	0.9	1.31	1.18	0.45	0.14	-0.56	1.9	1.35	0.91	1.83	1.04	0.57	0.28	0.35	0.8	0.42	0.65	0.62	-1.07	-0.62	-0.24	-0.12	0.24	0.78	0.34	0.49	-0.18	-0.2	1.61	1	1.31	0.96	1.52	1.35	0.86	-0.23	-0.46	-1.19	-1.38	-1.92	-0.5	-1.21	0.15	-0.41	-0.42	0.19	-0.22	-0.6	-0.32	0.06	-0.42	-0.81	0.02	0.28	0.87	-0.03	-0.93	-1.25	0.15	-0.58	1.11	-0.1	-1.01	-1.63	0.77	0.47	-0.52	0.54	0.51	0.79	1.55	1.53	0.98	0.78	-0.56	-1.31	0.22	-1.34	-0.51	-0.98	-0.77	-0.34	-0.65	-0.4	-0.33	-0.73	-0.1	-1.48	-2.15	-0.5	-0.6	-1.32	-0.75	-0.19	-0.72	-0.97	-0.22	-0.73	-0.74	-1	0.5	0.35	1.69	1.49	0.61	1.36	0.13	-0.94	1.04	-0.6	-0.66	-1.58	1.15	-0.25	1.03	-0.28	0.94	-0.04	0.41	-0.97	-1.03	0.36	-0.5	-1.01	-0.47	-0.77	1.69	0.14	1.75	-0.55	0.32	0.64	0.38	0.37	0.45	0.96	-0.27	0.14	1.34	0.13	-0.41	-1.1	-0.39	-0.53	0.08	-0.47	0.63	0.87	-0.35	-0.65	0.23	1.43	0.04	-1.16	0.05	-0.42	-0.55	-0.99	-0.11	0.99	0
AGI_HUM1_OLIGO_A_23_P101829	"EDG4 ^ Endothelial differentiation, lysophosphatidic acid G-protein-coupled receptor, 4 ^ NM_004720 ^ 9170"	11	0.39	0.29	-0.55	-0.36	-0.1	0.88	1.76	1.73	-0.04	0.15549	-0.31	0.73	-0.26	-0.4	-0.05	-0.16	-0.07	-0.4	-0.15	-0.18	0.65	-0.76	-0.39	-0.23	0.18	0.3	-0.24	0.22811	0.55	-0.37731	0.03	0.24	0.18	0.21	0.09	0.22	0.19	-0.34	0.2	0.2	-0.29	0.32	0.13	0.36	-0.18	0.55	0.35	-0.45	0.09	-0.04	0	0.3	-0.55	-0.04	-0.05	0	-0.35	1.06	-0.78	0.1	-0.26	-0.22	-0.12	0.32	0.25	-0.29	-0.39	0.03	0.66	0.13	0.69	-0.27629	-0.49	0.1	-0.27	0.2	-0.41	-0.01	0.08	0.34	-0.64	0.09	0.03	-0.04	-0.26	0.23	0.1	-0.08	-0.43	-0.14	-0.22	-0.08	0.38	0.61	0.18	0.06	0.27	0	0.53	-0.04	-0.14	-0.16	-0.05	-0.1	0.53	0.33008	0.04	0.39	0.06	0.88	0.17	0.17	-0.46	-0.39	-0.5	-0.27	0.14	1.05	0.4	-0.18	-0.19	0.16	0.13	-0.12	0.18	-0.059626	0.96	0.37	0.44	-0.065886	-0.16	-0.024325	0.03	0.35	0.13	-1.01	-0.38	-0.19484	-0.51	-0.24	-0.31	-0.01	0.4	0.44	0.37	-0.01	0.04	-0.41	0.08	0.48	-0.44	0.099364	-0.08	-0.53	-0.12	0.3	-0.38	0.03	-0.31	-0.6	-0.23	-0.29	0.04	0.72	-0.01
AGI_HUM1_OLIGO_A_23_P101871	FBXO17 ^ F-box protein 17 ^ NM_024907 ^ 115290	5	-0.04	-0.54	-0.07	-0.6	0.55	0.59	-0.3	-0.01	0.54	0.63	-0.33	-0.15	-0.28	-0.26	-0.54	-0.73	-0.09	-0.41	0.18	-0.26	0	-0.44	0.07	0.75	0.32	0.46	0.03	0.43	0.49	0.15	-0.05	0.15	-0.59	-0.14	-0.97	-0.68	-0.58	-0.26	-0.39	-0.24	0.07	0.61	-0.4	0.11	-0.5	-0.48	0.13	-0.56	-0.7	-0.54	-0.11	-0.19	-0.14	-0.18	0.15	0.25	-0.24	-0.9	-0.37	-0.66	-0.09	0.11	0.15	0.48	0.34	0.55	-0.1	-0.05	0.5	0.93	0.53	0.49	0.21	0.67	-0.5	-0.35	-0.49	-0.14	0.29	-0.23	-0.53	-0.17	-0.59	-0.27	0.26	0.54	0.39	-0.22	-0.12	-0.18	0.43	-0.4	-0.03	0.1	-0.11	0.04	-0.51	-0.2	-0.14	-0.42	0.2	0.31	0.24	-0.12	-0.15	0.32	-0.15	0.37	0.12	-0.11	0.12	0.09	0.34	0.08	-0.2	0.01	0.27	0.1	0.07	0.27	0.23	-0.75	-0.3	-0.35	0.23	0.45	0.34	-0.3	0.04	-0.05	-0.05	0.03	-0.06	-0.49	0.32	0.24	1.22	1.2	0.37	-0.13	-0.05	-0.16	0.48	0.42	0.18	0.1	0.18	0.29	0.3	0.65	0.27	-0.21	0.45	0.37	-0.14	0.43	0.04	0.25	-0.6	-0.23	0.06	-0.27	0.13	0	0.14
AGI_HUM1_OLIGO_A_23_P101905	APC2 ^ Adenomatosis polyposis coli 2 ^ NM_005883 ^ 10297	39	-0.84	-1.1	-0.26	0.27	0.89	0.33	-0.23	-0.5	-0.13	0.10479	-0.67	0.07	-0.49	0.19	-0.55	-0.61	-0.2	-0.34	-0.26	0.13	-0.21	-0.24	0.26	0.05	-0.37	0.76	0.14	0.26708	0.36	0.24828	-0.06	0.11	-0.38	0.02	-0.46	0.07	-0.18	-0.11	-0.74	-0.29	-0.78	-0.33	-0.64	-0.63	-1.22	-0.54	-0.38	-0.1	-0.9	-0.71	-0.07	-0.59	-0.32	-0.52	-0.49	-1.05	-0.26	-0.17	-0.16	-0.12	-0.51	-0.68	-0.34	-0.36	0.34	0.65	-0.32	-0.47	-0.11	0.24	0.19	0.49	0.33	0.02	0.45	0.2	0.42	0.14	-0.29	-0.23	0.37	-0.61	-0.97	-0.47	-0.01	0.02	-0.48	-0.56	0.06	0.11	0.14	1.11	-0.04	0.51	-0.03	0.03	-0.95	-0.58	-0.03	0.18	0.23	0.42	-0.63	-0.07	0.03	0.72	-0.07	-0.49	0.49	-0.17	1.34	0.13	1.04	0.21	0.89	0.64	0.35	0.59	0	-0.09	-0.12	0.29	0.05	0	1.09	0.72	0.78	-0.16	-0.46	-0.13	1.17	0.58	1.07	0.13	0.5	0.13	0.75	0.6	0.38	0.71	0.6	0.17	0.34	0.17	-0.08	-0.08	0.28	0.44	1.05	0.84	0.2	1.49	0.36	-0.14	0.02	0.28	-0.56	-0.25	-0.5	0.06	0.08	-0.32	0.56	0.65	0.09
AGI_HUM1_OLIGO_A_23_P101908	APC2 ^ Adenomatosis polyposis coli 2 ^ NM_005883 ^ 10297	39	-0.27898	-0.28654	-0.04	-0.33	0.76	-0.07	-0.36	-0.31	-0.12895	0.042519	-0.48828	0.24	-0.33676	0.76	-0.79	-0.6	-0.5	-0.44	-0.05	0.62	0.52	-0.75	0.17	0.079322	-0.05	0.0091466	-0.37	-0.018503	0.48	0.22257	-0.28	0.07	0.05	-0.29	-0.8	-0.43	-0.3	-0.07	-0.29	-0.47	-0.27	-0.36	-0.54	-0.29	-0.47	-0.21	0	0.21	-0.33	-0.52	-0.15	-0.55	-0.18	-0.54	-0.23	-0.25	-0.11396	-0.12855	0.02	-0.64	-0.32	-0.06	-0.37	-0.55	0.18	0.46	-0.25	-0.38	-0.18	0.17	0.36	-0.19128	0.33	-0.19	0.22	0.44	0.22	0.031165	-0.89	-0.18	0.24	-0.38	-0.72	0.53	-0.061337	-0.2	-0.61	-0.08	0.48	0.6	0.71	0.97	0.03	0.65	-0.46	-0.13	-0.65	-0.14	-0.01	-0.19	0.14	0.13	-0.37	-0.16	0.16	1.27	0.0073457	-0.41	0.19	-0.10706	1.02	0.4	0.9	-0.4	0.72	0.7	0.19	0.24	1.02	-0.082171	0.18	0.65	-0.1	0.72	0.84	0.5	0.79	-0.08	0.03	0.34	0.50477	0.36501	0.42198	0.47	0.31	0.093196	0.71	0.56049	0.32	0.35888	0.48	0.43	0.1	0.12	0.1	0.48	0.11	0.42	1.09	0.93	0.51	0.41555	0.19	0.05	-0.03	-0.12651	-1.07	-0.2678	0	-0.09	0.12	-0.17888	-0.016637	0.2155	-0.20224
AGI_HUM1_OLIGO_A_23_P10194	SEZ6L2 ^ Seizure related 6 homolog (mouse)-like 2 ^ NM_201575 ^ 26470	5	-0.02	-0.71	0.12	-0.21	0.46	-0.1	-0.27	-0.57	0.24	0.24	-0.21	-0.66	0.01	-0.17	-0.04	-0.13	0.03	-0.22	-0.6	0.03	-0.08	-0.21	-0.11	0.01	-0.29	0.26	0.05	0.2	0.05	0.09	-0.26	-0.36	0.29	-0.25	0.06	0.08	-0.03	-0.06	0.15	-0.38	-0.24	0.07	-0.25	0.1	0.03	-0.51	0.48	-0.44	-0.21	-0.57	-0.12	-0.45	0.02	-0.53	0	-0.67	0.19	-0.8	-0.19	-0.4	0.08	-0.21	0.08	0.16	0.29	0.04	0.08	-0.19	-0.61	-0.42	0.02	-0.11	-0.41	-0.37	0.02	0.1	0.2	-0.25	0.06	-0.22	-0.29	-0.4	-0.76	-0.93	0	0.32	-0.49	0.17	0.28	-0.03	-0.48	-0.36	0.13	-0.38	0.09	0.05	-0.42	-0.54	0.58	0	0.4	-0.41	0	0.01	0.24	-0.17	-0.23	-0.41	0.28	-0.51	0.44	0.14	0.3	-0.27	0.5	-0.43	0.19	0.03	0.41	-0.11	0.13	0.01	0.14	-0.32	0.42	0.43	0.58	-0.26	-0.32	-0.47	0.82	0.39	0.85	0.29	-0.11	-0.14	0.32	0.34	0.12	0.17	0.09	-0.04	0.05	-0.21	0.5	-0.38	0.39	-0.26	0.3	-0.07	0.22	0.45	0.19	-0.35	0.11	-0.06	-0.45	-0.06	0.15	0.37	-0.08	0.61	0.16	-0.1	0.52
AGI_HUM1_OLIGO_A_23_P101943	ARL5 ^ ADP-ribosylation factor-like 5 ^ NM_012097 ^ 26225	25	0.66	1.08	0.9	0.73	-1.15	-1.23	0.73	1.37	0.29	-0.39	1	0.35	0.92	0.85	0.37	0.85	-0.04	0.52	0	0.4	-0.61	0.11	1.37	-0.54	-0.38	-1.8	0.35	-0.17	0.19	-0.89	0.8	0.05	0.11	-0.64	1.23	0.66	0.72	-0.43	0.52	0.11	0.4	-0.18	0.98	0.85	0.25	0.41	0.31	0.24	0.52	0.78	0.33	0.45	0.84	0.44	0.72	0.42	0.12	0.26	-0.13	0.24	0.49	0.43	0.07	-1.16	-0.47	-1.43	0.13	0.16	-0.87	-1.09	-0.33	-0.68	-0.43	-0.28	1.02	0.19	0.61	0.88	-0.07	-0.17	0.33	-0.92	0.11	0.21	0.46	-0.03	-0.21	1.24	1.17	0.91	-0.36	0.29	0.53	-0.64	0.69	0.01	-0.14	0.59	-0.22	0.47	-0.39	-0.05	-0.69	0.24	-0.41	-0.76	-0.09	-0.48	-0.3	-0.84	-0.49	0.01	-0.83	-0.22	-0.19	-0.1	-0.83	-1.1	-0.57	-0.38	-0.77	0.1	-0.12	-0.23	-0.84	-1.15	-1.11	0.07	-0.22	-0.28	-0.43	-0.06	-0.31	0.81	-2.04	-0.5	-1.65	-1.7	-0.58	-0.07	0.1	-0.22	0.01	-0.34	0.07	-0.41	-0.29	-1.13	-0.34	-0.7	0.21	-0.49	0.5	-0.21	0.14	-0.04	0.85	-0.06	0.27	0.78	-0.04	0.52	-0.27	-1.21	-0.2
AGI_HUM1_OLIGO_A_23_P101950	"MDH1 ^ Malate dehydrogenase 1, NAD (soluble) ^ NM_005917 ^ 4190"	16	0.1	0.29	0.41	0.53	-0.56	-0.81	-0.26	0.19	-0.42	-0.87	0.37	0.4	0.22	0.52	0.24	0.13	0.1	0.21	-0.03	0.51	0.23	-0.05	-0.13	-0.85	-0.12	-0.77	0.48	0.19	-0.14	-0.51	-0.05	-0.35	-0.25	-0.48	0.4	0.24	0.02	0.01	-0.24	-0.39	0	-0.58	0	-0.05	-0.32	-0.32	0.19	0.01	0.17	-0.14	0.23	-0.28	0.19	0.02	-0.38	-0.44	-0.08	0.32	-0.82	0.05	-0.15	-0.6	0.08	-0.59	0.95	-0.39	-0.5	-0.48	0.38	-0.43	-0.46	0.85	-0.43	0.55	0.25	-0.25	-0.25	-0.27	0.56	0.64	0.25	-0.12	0.2	-0.17	-0.46	0.18	-0.18	-0.01	0.05	-0.26	-0.59	-0.52	-0.27	-0.35	0.83	0.2	-0.2	-0.31	0.08	0.56	-0.35	-0.09	-0.03	0.04	0.11	-0.16	-0.16	-0.23	-0.34	-0.2	-0.13	0.21	0.19	-0.39	-0.31	-0.71	0.86	0.33	0.6	0.75	0.43	0.34	0.09	-0.13	0.13	0.05	0.17	0.2	0.57	0.05	1.25	0.72	1.58	0.62	-0.24	0.18	-0.05	-0.04	0.08	1.08	0.3	0.51	0.02	-0.19	0.11	-0.39	0.88	-0.51	0.01	-0.57	0.55	0.08	0.68	-0.38	-0.08	-0.13	0.2	-0.46	-0.1	0.11	0.35	-0.21	-0.63	-0.62	-0.14
AGI_HUM1_OLIGO_A_23_P101960	"ZFP36L2 ^ Zinc finger protein 36, C3H type-like 2 ^ NM_006887 ^ 678"	9	-0.47	-0.64	-0.16	0.03	0.13	-0.05	-0.21	-0.02	-0.17	-0.14	-0.38	0.21	0.38	0.16	-0.31	-0.3	-0.06	-0.08	-0.03	0.78	0.05	-0.12	-0.35	-0.1	-0.15	-0.26	0	0.12	0.5	-1.56	-0.35	-0.48	-0.27	0.3	0.13	0.06	0.37	0.67	-0.39	-0.08	-0.34	-0.46	-0.23	-0.25	-0.15	-0.37	1.35	-1.63	-0.25	-0.23	-0.46	0.07	-0.15	0.07	-0.64	-0.48	0.45	-0.62	-0.96	0.46	-0.21	0.06	-0.06	0.04	0.77	-0.37	-0.25	0.08	0.19	1.13	1.37	-1.6	-1.85	1.02	-0.24	-0.19	-0.38	-0.13	0.31	0.56	0.71	0.08	-0.04	0.09	0.28	1.06	0.83	0	-0.12	0.16	0.42	-0.71	0.24	0.09	0.89	-0.25	0.54	0.27	-0.15	0.44	-0.1	0.61	0.07	0.94	-0.09	-0.04	0.38	-0.45	0.08	0.57	-0.19	0.04	-0.27	-1.15	-0.61	-0.59	1.05	0.31	0.46	0	-0.4	-0.65	0.69	-0.39	0.16	1.23	0.64	-0.18	1.04	-0.65	1.35	0.97	1.14	0.32	0.62	-0.13	0.36	0.43	-0.59	0.78	-0.13	0.18	0.46	-0.26	0.58	-0.95	0.88	-0.6	0.3	-0.3	0.38	0.35	0.62	0.56	-0.27	0.45	0.13	0.47	-0.13	-1.08	-0.4	-0.29	0.22	0.2	-0.3
AGI_HUM1_OLIGO_A_23_P101992	MARCO ^ Macrophage receptor with collagenous structure ^ NM_006770 ^ 8685	27	0.18	-0.21	0.3	0.07	0.26	0.58	-0.26	-0.03	0.14	0.64	0.4	-0.93	0.29	0.32	-0.2	-0.71	-0.01	-0.19	-0.47	0.82	-0.54	-0.23	-0.08	0.29	-0.35	1.47	0.09	0.92	0.51	-0.1	-0.26	-0.22	-0.22	-0.19	-0.11	-0.55	-0.95	-0.24	0.09	-0.65	-1.12	0	-0.88	-0.51	-0.68	0.28	-0.75	0.89	-0.51	0.15	-0.04	-0.14	-0.24	0.12	-0.64	-0.19	-0.46	0.68	0.2	0.76	-0.36	0.32	-0.65	0.37	0.5	0.61	-0.31	-0.04	-0.78	-1.15	-1.3	0	-0.14	-0.33	-1.01	-0.01	-0.37	0.26	-0.42	-0.38	-0.34	0.73	-0.16	-0.47	0.59	1.42	1.17	0.15	-0.38	-0.18	-0.07	-0.49	0.95	0.44	0.59	0.67	0.11	0.43	0.6	1.04	-0.03	0.6	0.46	0.31	0.21	0.64	0.68	0.6	0.47	0.69	-0.09	0.34	0.85	1.36	1.1	1.37	1.19	0.56	-1.03	0.48	0.48	-0.46	-0.12	-0.78	-1.63	0.19	0.62	0.23	0.67	0.71	-0.71604	-1.11	-1.49	-0.81	-0.37	0.11	-1.55	-1.13	0.03	0.11	-0.04	0.29	-0.14	0.81	0.14	0.29	0.37	0.63	-1.83	0.2	-0.78	0.27	0.72	0.83	-3.47	-0.4	-0.44	-1.75	-0.09	-1.12	-0.27	-1.95	0.3	0.54	0.57
AGI_HUM1_OLIGO_A_23_P102000	^  ^ NM_001008540 ^ 	35	-0.16	-0.68	-0.42	-0.6	-0.06	-0.25	-0.92	-0.86	-0.39	-0.22	-0.74	-1.09	-0.22	-0.12	-0.62	-0.81	-0.07	-0.46	-0.65	0.29	0.02	0.25	1.82	-0.41	1.45	0.52	-0.13	0.21	-0.42	0.4	0.41	0.49	0.1	-0.01	0.28	0.18	-0.05	0	0.07	-0.45	1.18	-0.83	0.82	-1.03	0.75	-0.19	0.99	-0.57	0.48	0.13	-0.72	-0.34	-0.65	-0.14	-1.37	-1.21	0.55	0.75	-0.36	-0.38	0.71	-0.01	0.75	0.08	0.17	0.16	1.15	0.53	-0.06	0.02	0.94	-0.44	-0.56	0.26	-0.1	-0.06	0.14	0.28	1.95	1.03	2.41	1.03	2.06	0.65	-0.36	-0.68	-0.47	1.48	-0.91	-0.35	-0.01	1.11	1.93	0.2	1.88	-0.21	2.15	-0.03	0.2	-0.16	-0.52	-0.87	0.31	1.22	-0.32	-0.17	-0.27	-0.67	0.32	-0.37	-0.22	-0.04	-0.67	-0.31	-0.7	-0.4	0.44	0	0.33	-0.36	1.04	0.11	0.36	0.42	0.44	0.19	0.34	-0.08	0.5	0.18	1.46	-0.12	0.7	-0.07	0.67	0.51	0.97	0.95	-0.35	0.56	-0.12	1.48	-0.26	-0.39	-0.64	-1.04	-0.66	-0.55	-0.61	-1.01	0.12	0.65	-0.23	0.29	-0.28	0.3	0.46	1.24	0.62	-0.92	0.13	0.2	0.61	0.54	1.33
AGI_HUM1_OLIGO_A_23_P102037	FLJ13448 ^ Hypothetical protein FLJ13448 ^ NM_025147 ^ 80219	12	-0.05	-0.03	-0.2	0.46	-0.63	-0.23	1.35	0.32	-0.68	-0.72	-0.35	1.42	-0.05	0.34	0	0.44	0.17	0.35	-0.07	-1.03	0.02	0.84	0.49	-0.58	0.84	-0.33087	-0.16	-0.29	-0.24	0.024535	0.22	0.01	0.0039254	0.41	-0.09	0.04	-0.17	0.43	0.069445	0.89	0.41	-0.14	0.36	0.45	0.49	0.24	-0.43	-0.31	0.25097	0.46	0.24	0.43	0.49	0.51	0.01	0.11	0.21	-0.86	0.48	0.14	0.17	0.12	0.09	0.11	-0.64	-0.29	0.2	0.37	0	-1.03	0.3	-0.77	0.39	-0.33347	0.19	-0.07	-0.08	-0.16	-0.56	-0.68	-0.22	0.53	0.46	0.73	0.14	-0.9	-0.27	0.11	0.43	0.42	-0.01	1.61	-0.06	-0.06	-0.26	0.93	0.44	0.16	0.85	0.22	-0.45	0.51	0.42	0.27	-0.29	-0.71	0.10265	0.62	0.1	-0.16536	0.44	-0.37	0.87	-0.04	0.68	0.12	-1.41	-0.83	-1.39	0.26	-1.48	0.29	-1.29	0.36	-0.57	-1.57	-1.06	-0.04	0.08	0.69	-1.24	-1.08	-0.84	0.03	-0.13	-0.81	-1.34	-0.99	0.13	-0.76	-0.02	-0.41	-0.9	-0.34	-0.72	-0.12	-0.78	0.02	-0.21	-0.28	-1.11	0.23	-0.63	0.37	-0.38	-1.03	-0.61	-0.08	0.6	0.81	-0.1	0.24	-0.37	-1.03	-0.49
AGI_HUM1_OLIGO_A_23_P102058	MATN3 ^ Matrilin 3 ^ NM_002381 ^ 4148	10	-1.04	-0.15966	-0.19	-0.85	-1.5	-0.34	0.18	0.14	-0.02	-0.36	-0.23	-0.1	0.63	0.31	-0.25	0.06	0.28	0.31	-0.35	0.25	0.02	-1.47	1.54	0.27	0.17	0.41	-0.26	-0.86	0.08	0.04	0.71	-0.29	-0.76	-0.99	-1.2	-0.98	-0.54	-0.15	-0.98	-1.03	2.66	-0.31	2.65	-0.48	1.78	-0.6	0.6	-0.36	2.44	-0.89	-0.25	-0.51	0.02	0	-0.56	-0.55	0.083894	-0.8	-0.35	-0.14	2.87	-0.58	0.86	0.11	-0.39	0.02	0.42	-0.47	0.35	-0.37	-0.14	0.15	0.3	-0.37	0.68	-0.55	0.39	-0.54	1.37	1.08	2.81	0.53	2.71	0.45	0.31	-1.26	-0.28	0	-0.26	-0.36	1.42	2.97	2.63	0.21	0.48	-0.65	0.6	-1.15	0.47	-0.23	-0.31	-0.44	-0.4	-0.63	-0.85	-0.84	-0.44	-1.14	-0.18	-0.64	0.04	0.04	-0.45	1.06	0.04	1.22	-0.24	-0.29	0.02	-0.49	0.01	-0.68	-0.8	0.64	1.62	-1.04	1.54	-1.91	-0.34	-0.1	0.68	0.77	0.85	0.98	1.32	0.9	0.51	1.06	0.88	1.17	1.03	0.86	-0.26	-0.36	0.16	-0.16	0.54	0.09	0.39	-0.15	-0.05	0.47	-0.41	-1.07	0.57	0.38	0.98	2.21	0.35	-0.6	-0.36	2.45	-0.13	0.08	2.55
AGI_HUM1_OLIGO_A_23_P10206	HAS2 ^ Hyaluronan synthase 2 ^ NM_005328 ^ 3037	0	-0.69	-0.3	0.05	-0.65	-0.49	-0.69	0.4	-0.77	-0.09	-0.57	-0.53	-0.46	-0.27	-0.22	-0.4	-0.47	-0.27	-0.42	-0.09	-0.01	-0.11	0.66	-0.02	-0.5	0.26	0.03	-0.08	-0.34	-0.53	0.18	-0.16	0.6	-0.23	-0.31	-0.15	0.07	0.02	0.16	-0.15	-0.48	0.35	-0.99	-0.07	-0.9	0.02	0.05	0.02	0.87	-0.58	-0.63	-0.08	-0.32	0.06	0.73	0.18	0.41	0.46	-0.25	0	0.09	-0.2	0.53	0.13	0.3	-0.23	0.64	-0.28	0.05	-0.29	-0.01	0.1	0.2	-0.1	-0.04	0.02	0.33	0.47	0.77	0.48	1	0.26	-0.21	0.61	0.87	1.69	-0.16	0.24	0.78	0.45	0.62	0.02	0.11	-0.14	-0.23	-0.23	0.55	-0.7	-0.29	-0.71	-0.4	-0.14	-0.07	0.08	-0.25	-0.36	-0.15	-0.57	-0.19	0.1	0.47	-0.02	0.37	-0.31	0.7	-0.01	0.42	0.36	0.12	-0.3	0.13	-0.48	0.17	-0.86	-0.96	-0.15	-1.67	0.04	0.18	0.32	0.82	-0.61	0.77	-0.05	0.49	1.23	0.81	0.66	0.58	0.59	0.35	0.12	0.26	-0.25	0.96	0.27	0.4	0.2	0.92	0.02	-0.13	-0.29	0.41	-0.34	-0.31	0.26	0.1	-0.03	-0.08	0.05	-0.98	0.12	-0.71	0.52	0.17	-0.19
AGI_HUM1_OLIGO_A_23_P102060	SSFA2 ^ Sperm specific antigen 2 ^ NM_006751 ^ 6744	1	-0.07	0.56	0.24	0.4	-1.39	-1.06	0.71	0.45	-0.73	-0.95	-0.22	0.62	-0.03	0.24	-0.2	0.12	-0.53	-0.07	0.65	0.25	0.21	0.01	0.05	-1.26	0	-2.17	-0.23	-1.05	-0.52	-0.27	0.21	-0.23	-0.76	-0.49	0.23	-0.26	0	-0.51	0.07	0.07	-0.46	-0.79	0.04	0.26	-0.34	0.51	-0.56	0.47	0.15	0.26	0.18	0.39	0.65	-0.02	0.49	0.44	-0.23	0.2	0.35	0.14	0.03	-0.2	-0.22	-1.17	0.2	0.25	-0.72	0.11	-0.09	-0.91	-0.95	-1.04	0.05	-0.74	-0.14	-1.02	-0.5	-0.37	0.47	1.49	-0.37	0.85	-0.47	0.5	-0.12	-0.07	0.39	0.34	0.01	-0.02	-0.35	0.82	0.02	-0.8	1.1	1.38	0.11	0.16	0.13	0.43	-0.83	0.06	-0.23	0.52	0.17	-0.28	-0.66	-0.93	-0.83	-0.9	-0.01	0.21	0.5	1.64	0.98	1.54	-0.77	-0.43	-0.51	0.58	-0.74	0.49	-0.22	0.94	-0.79	-0.27	-0.77	0.13	0.48	0.99	-0.16	-0.04	0.12	0.85	-1.25	-0.58	-1.71	-1.74	0.53	0.09	0.96	0.04	-0.33	-0.12	0.28	1.21	0.47	0.66	-0.05	0.19	-0.04	0.29	0.35	0.81	0.03	-0.67	0.1	-0.29	0	0.59	-0.25	-0.16	-0.94	-1.74	-1.11
AGI_HUM1_OLIGO_A_23_P102071	^  ^ AK027315 ^ 	8	-0.39	-0.69	-0.51	-0.02	-0.54	-0.86	-0.31	-0.25	0.16	-0.38	-0.14	-0.33	-0.04	-0.06	0.14	0.15	-0.18	0.02	-0.92	0.52	-0.46	-0.03	-0.16	-0.62	-0.11	0.41	-0.28	-0.13	0.21	0.34	-0.21	-0.22	-0.01	-0.38	-0.2	-0.02	-0.28	-0.04	-0.21	-0.15	0.42	0.07	-0.01	0.08	0.2	-0.44	0.28	1.29	0.05	-0.28	-0.14	-0.16	0.24	-0.15	-0.42	-0.42	-0.34	0.54	-0.44	0.21	0.08	-0.23	-0.09	-0.18	0.89	-0.21	0.16	0.27	-0.32	0.04	-0.27	2	0.71	0.35	0.11	-0.05	0.29	0.38	-0.04	0	-0.41	-0.23	0.25	-0.34	0	0.57	0.02	0.4	0.52	-0.03	-0.12	0.09	0.39	0	0.47	0.06	0.43	-0.32	0.45	0.21	0.65	-0.34	-0.48	0.29	-0.1	-0.4	0.32	-0.69	0.34	-0.2	0.05	0.22	0.07	0.23	0.61	0.37	-0.06	-0.23	0.12	-0.34	0.27	0.13	-0.32	-0.23	0.36	-0.27	0.2	-0.02	-0.06	0.08	0.17	1.02	0.4	0.21	0.05	0.49	1.64	1.66	-0.04	1.92	0.29	0.64	0.61	0.21	0.31	-0.16	1.01	0.08	-0.07	0.08	0.42	0.32	0.58	0.34	-0.03	-0.37	0.13	0.2	-0.02	0.09	0	-0.28	-0.37	-0.26	0.2
AGI_HUM1_OLIGO_A_23_P102109	"TUBA1 ^ Tubulin, alpha 1 (testis specific) ^ NM_006000 ^ 7277"	3	0.21	-0.64	0.16	-0.2	0.31	0.6	0.1	-0.17	-0.01	0.07	0.13	-0.3	0.06	0.34	0	0.1	-0.06	0.02	0.37	-0.31	0.6	-0.61	-0.71	-0.33	-0.11	0.26	0.01	0.18	0.19	0.22	-0.16	-0.05	-0.33	0.2	-0.33	-0.2	-0.61	-0.33	-0.27	0.02	-0.5	0.65	-0.2	0.37	0.01	0.37	0.83	-0.06	-0.1	0.29	-0.16	0.29	-0.46	0.19	-0.1	0.23	-0.02	0	-0.54	0.14	-0.07	0.29	-0.35	0.62	-0.1	0.33	-0.06	0.41	0.13	0.8	0.24	-0.18	-0.55	0.59	-0.29	-0.01	0	0.08	-0.71	-0.55	-1.12	-0.48	-1	-0.1	-0.31	-0.14	0.14	-0.73	0.04	0.07	-0.43	0.27	0.45	0.61	-0.23	0.28	-0.05	-0.22	0.31	0.41	0.38	0.28	-0.18	0.44	0.25	-0.31	0.04	0.7	-0.47	0.56	-0.3	0.05	-0.01	0.18	0.09	0.33	0.36	0.16	-0.27	-0.61	-0.41	-0.54	-0.57	-0.79	-0.78	-0.02	-0.08	0.36	0.11	-0.15	0.18	-0.1	-0.21	0.09	-0.14	-0.1	-0.01	0	0.42	-0.39	-0.42	-0.69	0.33	0.49	0.75	0.49	-0.09	0.01	-0.14	0.83	-0.47	-0.26	0.06	0.49	-0.03	0.23	0.01	-0.4	-0.56	0.01	-0.37	-0.61	0.17	0.23	0.01
AGI_HUM1_OLIGO_A_23_P10211	"SLC2A13 ^ Solute carrier family 2 (facilitated glucose transporter), member 13 ^ NM_052885 ^ 114134"	29	-0.38	-0.26	0.17	0.14	0.05	-0.64	-0.37	0.2	-0.29	0	-0.06	-0.06	0.07	0.21	0.06	0.45	0.05	0.29	0.09	-0.46	-0.44	0.11	0.52	-0.47	-0.1	0.34	0.29	0.020982	0.53	-0.46194	0.37	0.01	-0.27	0.07	0.33	-0.04	0.41	0.2	0.05	0.57	0.34	-0.38	-0.1	0.14	0.39	-0.04	0.12	-0.53	-0.24	0.01	-0.14	0.61	0.32	0.01	-0.27	0.01	-0.19	0.35	-1.21	0.24	0.1	0.27	-0.26	-0.58	-0.23	-0.66	0.14	0	-0.59	0.01	0.05	-0.19	-0.04	0.08	0.51	0.43	0.13	-0.08	-0.26	-0.26	0.3	-0.8	0.54	0.5	-0.05	-0.32	0.09	0.44	0.3	0.2	0.49	-0.59	-0.18	-0.08	-0.38	-0.86	0.14	0.58	0.16	0.76	0.07	0.31	0.07	0.26	-0.93	-0.74	0.23	0.37	-0.13	-0.16124	-0.68	-0.39	-0.05	-0.1	-0.38	-0.26	-0.26	-0.52	0.43	-0.06	0.07	0.24	-0.08	0.11	-0.16	-0.61	-1.02	0.12	-0.25	-0.62	-0.18106	-0.28564	-0.20325	-0.32	0.31	0.091106	-0.08	0.0044676	-0.8	-0.28529	-1.06	-0.3	-0.45	-0.53	-0.79	-1.21	-0.45	-0.74	-0.24	-0.7	-0.18	-0.27377	-0.03	-0.59	0.1	0.19	0.16	0.19	0.02	-0.28	-0.49	0.21	0.21	0.07	0.44
AGI_HUM1_OLIGO_A_23_P102113	"WNT10A ^ Wingless-type MMTV integration site family, member 10A ^ NM_025216 ^ 80326"	5	-0.03	-0.62	0.27	0.15	0.51	0.4	0.38	0.3	0.32	0.51	0.39	-0.84	1	0.66	0.15	-0.18	-0.06	0	-0.49	0.3	-0.08	-1.16	-1.32	0.49	0.21	0.14	0.36	0.5	0.01	-0.4	-0.24	-0.27	0.66	0.29	0.11	0.12	-0.04	-0.42	0.46	-0.03	-0.49	0.52	-0.24	0.58	-0.29	0.03	0.53	-0.03	0.39	-0.51	-0.09	0.51	-0.49	-0.14	-0.25	0.19	0.02	-0.22	-0.46	-0.19	-0.17	-0.67	-0.03	0.23	0.33	0.28	-2.02	-0.39	0.55	0.8	-0.08	0.5	0.03	0.45	-0.85	-0.53	-0.46	0.13	-0.41	-0.15	-0.88	-0.02	-0.8	-0.31	-0.05	0.81	0.33	-0.68	-0.29	-0.34	-0.16	-0.53	-0.9	0.37	0.48	-0.33	0.27	-0.46	0.47	0.29	0.5	0.7	-0.05	0.9	0.56	0.25	0.69	0.65	-0.11	0.5	-0.19	0.24	0.38	-0.36	0.68	0.37	0.33	0.58	-0.3	-0.32	-0.42	-0.44	-0.57	-1.3	-0.49	-0.35	0.28	0.17	-0.48	-0.47	-0.68	0.22	-0.16	-0.37	-0.54	-0.16	-0.31	-0.3	0.06	-0.15	0.35	0.28	0.23	0.52	0.65	0.24	0.4	0.8	-0.14	0.83	0	0.13	0.3	0.78	0.05	-0.12	-0.2	-0.37	-0.07	0.07	-0.21	-0.42	0.48	0.71	-1.28
AGI_HUM1_OLIGO_A_23_P102117	"WNT10A ^ Wingless-type MMTV integration site family, member 10A ^ NM_025216 ^ 80326"	11	0.11	-0.3	0.48	0.34	1.03	0.85	0.52	0.85	0.8	0.3	0.34	-0.43	1.14	0.58	0.08	-0.08	-0.06	0.29	-0.21	-0.51	-0.54	-1.35	-0.55	0.96	0.36	0.18	0.5	0.6	-0.05	-1.27	-0.33	-0.48	0.97	0.37	0.33	0.65	-0.03	-0.57	0.27	-0.32	-0.99	0.58	-1.14	0.62	-0.2	-0.1	0.33	-0.84	0.02	-0.39	-0.6	0.47	-0.37	0.05	-0.19	0.18	-0.5	-0.28	-0.57	-0.08	-0.4	-0.4	0.15	0.35	0.06	0.14	-2.01	-0.09	0.63	0.76	-0.53	1.19	-0.55	0.43	-0.48	-0.29	-0.22	0.11	-0.59	-0.87	-1.18	-0.04	-0.47	0.67	0.73	0.96	0.47	-0.48	-0.11	0.09	-0.09	-0.47	-0.74	0.23	0.43	-0.78	0.45	-0.23	0.43	0.46	1.09	0.89	0.28	0.88	0.64	0.37	0.79	0.97	-0.01	0.84	-0.41	0.29	0.57	-0.67	0.03	0.44	0.1	0.55	-0.29	-0.3	0.07	-0.41	-0.76	-1.26	-1.09	-0.77	-0.05	0.3	-0.5	-0.35	-0.59804	-0.28	-1	-0.86	-0.9	-0.24	-0.6	-0.73	-0.19	-0.53	0.17	0.16	0.08	0.17	0.16	-0.67	0.01	0.62	-0.83	0.33	0.07	-0.84	-0.35	0.5	-1.17	0.22	0.15	-0.65	-0.23	-0.09	0	-1.1	0.68	1.37	0.42709
AGI_HUM1_OLIGO_A_23_P102122	"ARPC2 ^ Actin related protein 2/3 complex, subunit 2, 34kDa ^ NM_152862 ^ 10109"	2	0.2	0.2	0.26	0	-0.66	-0.12	-0.2	0.06	-0.24	-0.34	-0.03	-0.14	0.31	0.05	0.1	0.18	0.01	0.15	0.01	-0.36	-0.05	0.02	0.42	-0.19	0.06	-0.15	-0.07	-0.09	0.06	-0.27	0.11	-0.06	-0.26	-0.3	0.23	0.07	-0.06	-0.2	-0.01	-0.31	-0.1	-0.3	0.11	-0.19	-0.05	0.01	0.52	0.23	0.03	-0.12	0.32	0.31	0.16	0.43	0.07	0.39	0.01	0.3	-0.07	0.24	0.5	0.4	0.12	0.13	-0.24	-0.29	0.27	0.08	-0.44	-0.04	0.04	0.28	-0.44	0.01	0	-0.06	0.15	0.1	0.3	0.01	0.37	-0.4	0.41	0.32	-0.1	-0.01	-0.12	0.3	0.12	0.15	0.2	-0.33	0.24	-0.05	0.08	-0.23	-0.03	0.22	-0.16	0.08	0.07	-0.06	0.3	0.05	-0.16	-0.35	-0.26	0.33	-0.11	-0.04	-0.3	0.04	-0.98	-0.35	-0.78	-0.51	0.02	-0.11	0.13	-0.1	0.18	-0.07	0.24	-0.09	-0.01	0.08	-0.13	0.13	0.5	0.06	0.26	-0.13	-0.35	0.21	-0.17	0.37	-0.17	-0.17	-0.47	-0.35	-0.56	0.04	-0.21	-0.3	0.03	-0.6	0.18	-0.66	-0.27	-0.68	-0.09	-0.54	-0.17	-0.51	-0.12	0.23	0.12	-0.22	0.21	-0.23	0.11	0.05	-0.27	-0.16	0.18
AGI_HUM1_OLIGO_A_23_P102160	FLJ32954 ^ Hypothetical protein FLJ32954 ^ AF435956 ^ 151393	1	0.33	0.84	-0.22	0.19	-0.97	-0.36	0.02	0.1	-0.95	-0.47044	-0.54	-0.19	0.09	0.02	-0.39	0	-0.46	-0.18	-0.34	-0.74	0.01	0.03	1.22	-0.6812	0.07	-0.4082	-0.33	-0.5151	-0.41	0.53	0.43	-0.37	-0.43	-0.52	0.34	-0.73	-0.26	-0.47	0.22	-0.14	0.22	-1.51	0.93	-0.17	0.07	0.75	-0.52	1.59	0.85	0.03	0.64	-0.36	0.59	0.08	0.37	-0.01	0.25	0.73	1.2	0.18	-0.02	-0.42	0.15	-0.56	0.32	-0.27	-0.28	-0.38	-0.39	-1.13	-0.76	0	0.69	-1.19	0.3	-0.41	-0.22	-0.46	0.62	0.28	0.74	0.41	0.71	0.57	0.36	-0.85	-0.24	0.54	0.12	-0.02	-0.58	1.5	0.25	-0.5	0.55	0.5	0.06	0.23	0.2	0.2	-0.65	-0.79	0.09	-0.2	-0.33	-0.77	-0.53556	-1.49	-0.67	-1.09	-0.06	0.03	-0.01	0.8	0.65	0.08	-0.57	-0.59	-1.45	0.38	-1.4	0.07	-0.51	0.59	-0.41	0.45	-0.77	-0.51	0.65	1.17	0.04132	0.10746	0.32	0.54	0.06	-0.4	-0.42	-0.33	0.62	0.19	0.38	0.08	-0.91	-0.99	0.24	0.1	0.05	0.25	-0.17	-0.26	-0.07	0.07	0.07	-0.03	-0.11	-0.52	-0.03	-0.26	0.25	0.42	-0.05	-0.36	-0.09	-0.57737	-0.38819
AGI_HUM1_OLIGO_A_23_P102183	LOC56902 ^ Putatative 28 kDa protein ^ L48692 ^ 56902	6	-0.45	-0.79	-0.54	-0.39	-0.49	-0.56	0.55	-0.52	-0.13	-0.49	-0.39	0.19	-0.1	0.18	0	-0.12	-0.4	-0.29	-0.43	0.27	0.43	0.19	-0.17	-0.67	0.33	-0.18	-0.07	-0.11	-0.2	0.85	-0.22	-0.18	-0.31	-0.1	-0.26	-0.19	-0.57	-0.16	-0.43	0.07	0.01	0.21	-0.2	-0.06	-0.13	-0.1	0.38	0.52	-0.18	-0.08	-0.11	-0.39	0.12	-0.02	-0.01	-0.05	0.08	0.06	0.31	-0.21	0.07	-0.27	-0.33	-0.24	0.06	0.5	0.03	-0.01	0.09	0.05	-0.09	0.38	0.87	0	-0.2	-0.25	-0.07	0.03	0	0.29	-0.23	0.44	0.21	0.06	-0.3	-0.18	-0.55	-0.42	0.09	-0.13	0.02	0.67	0.31	0.08	-0.21	0.53	-0.13	-0.61	0.3	-0.07	-0.36	-0.39	-0.2	-0.15	0.13	-0.34	-0.51	-0.37	-0.2	0.26	0.46	0.12	0.75	0.72	0.69	0.72	-0.28	-0.4	0.04	0.23	0.27	-0.02	-0.2	0.33	-0.08	0.47	0.13	0.25	0.22	0.68	0.69	0.41	0.56	0.65	0.38	0.31	0.32	0.37	1.13	0.44	0.49	0.12	-0.04	0.1	0.26	0.92	0.19	0.67	-0.06	0.44	-0.26	0.46	-0.01	0.58	0.32	-0.42	-0.26	0.32	0.17	0.81	0.03	0.33	-0.07	-0.14	0.12
AGI_HUM1_OLIGO_A_23_P102192	MAP4K4 ^ Mitogen-activated protein kinase kinase kinase kinase 4 ^ NM_145686 ^ 9448	14	-0.54	-0.74	-0.64	-0.09	-0.08	-0.01	0.28	-0.59	-0.17	-0.34	-1.15	0.57	-0.25	-0.14	-0.03	-0.13	-0.06	-0.13	-0.68	-1.07	-0.67	0.88	0.23	0.04	0.18	-0.13	0.12	-0.48	0.06	-0.45	-0.18	0.37	-0.69	-0.41	-0.6	-0.09	-0.46	-0.07	-0.51	0.11	0.52	0.08	0.16	-0.24	0.06	-0.47	0.94	-0.59	-0.09	-0.12	-0.48	-0.79	0.05	0.24	-0.07	-0.48	0.02	-0.3	0.42	-0.6	0.05	0.16	0.29	0.41	-0.45	0.24	0.35	-0.35	0.14	0.31	1.23	0.56	0.26	1.1	-0.13	-0.32	0.21	0.08	-0.45	-0.47	0	0.47	0.27	0.38	-0.15	-0.58	0.24	0.23	-0.16	0.21	0.58	1.27	0.31	0.21	-0.3	0.38	0.64	0.38	1.15	-0.25	0.78	0.61	0.31	-0.08	-0.09	0.57	0.4	0.25	0.66	-0.18	-0.08	-0.53	0.45	0.26	0.13	-0.07	-0.55	-0.14	0.02	0.02	0.3	-0.32	-0.36	0.53	-0.03	0.33	0.32	0.54	-0.22	0.14	-0.22	-0.4	-0.46	-0.5	0.33	-0.41	0.53	0.6	0.29	-0.73	0.04	-0.67	-0.45	0.77	-0.01	0.44	-0.29	0.52	0.33	0.48	-0.64	-0.71	-0.83	-0.38	0.22	-0.82	-0.29	0.5	0.46	0.24	0.15	0.54	0	-0.18	-0.26
AGI_HUM1_OLIGO_A_23_P102202	MSH6 ^ MutS homolog 6 (E. coli) ^ NM_000179 ^ 2956	18	0.31	0.55	0.18	0.09	-0.18	-0.13	0.14	0.07	-0.08	-0.21	0.11	-0.05	0.23	0.32	0.29	0.19	-0.09	0.13	0.21	-0.38	0.33	-0.08	0.27	-0.05	0.08	-0.3	0.37	0.13	-0.18	0.33	-0.04	-0.02	-0.17	-0.13	0.23	0.29	-0.07	0.01	0.23	0.08	0.24	-0.13	0.1	-0.06	0.24	0.34	0.23	0.26	0.05	-0.04	0.14	0.09	0.34	0.52	-0.17	0	0.14	0.62	0.37	0.4	0.33	0.13	0.45	0.23	-0.15	-0.32	0.17	0.3	-0.11	-0.14	0.31	0.41	-0.04	0.5	0.25	0.38	0.56	0.82	-0.07	-0.08	0.76	-0.15	0.58	0.53	0.78	-0.52	0.12	0.3	0.54	0.55	-0.34	-0.06	-0.27	-0.3	0.02	-0.39	0.11	0.29	-0.08	0.23	0.26	0.09	-0.12	0.57	-0.23	-0.12	-0.06	0.11	-0.12	0.07	-0.48	0.01	-0.56	-0.28	-0.5	-0.44	-0.12	-0.04	-0.53	-0.04	-0.45	-0.04	-0.47	-0.23	-0.63	-0.25	-0.64	-0.08	0.39	0.22	-0.33	-0.4	-0.29	-0.15	-0.46	0.43	-0.34	-0.3	-0.05	-0.24	-0.17	0	-0.62	-0.17	-0.42	-0.47	0.16	-0.11	-0.27	-0.66	-0.36	-0.65	-0.27	-0.17	0.31	0.02	0.26	0	0.12	0	0.03	-0.39	-0.08	-0.13	0.14
AGI_HUM1_OLIGO_A_23_P102235	SNRPG ^ Small nuclear ribonucleoprotein polypeptide G ^ NM_003096 ^ 6637	19	0	0.18	0.1	0.08	-0.62	-1.14	-0.15	-0.1	-0.17	-0.16	0.15	-0.43	0.06	0.03	-0.12	-0.05	-0.16	-0.12	-0.05	0.7	-0.03	0.22	0.64	-0.47	-0.08	-0.42	0.19	0.26	-0.16	0.19	0.31	0.12	-0.02	-0.5	0.21	-0.06	-0.24	-0.49	-0.12	-0.45	0.01	-0.27	0.51	0.19	-0.24	0.09	-0.25	0.99	0.32	-0.05	0.27	-0.27	0.13	0.1	0.11	0.13	-0.26	0.54	-0.69	0	0.57	-0.05	0.14	-0.6	0.56	-0.75	0.41	0.38	0.07	-0.43	-0.61	0.16	0.05	-0.38	-0.1	-0.77	-0.02	-0.31	0.93	1	0.63	0.46	0.7	0.88	-0.43	0	-0.23	0.21	0.19	0.02	-0.5	0.69	0.37	-0.14	0.75	0.23	-0.22	-0.06	-0.51	-0.03	-0.49	-0.38	-0.49	-0.11	-0.15	-0.36	-0.27	-0.58	-0.23	-0.39	-0.23	-0.15	-0.52	0.03	-0.27	-0.32	0.13	-0.07	0.13	-0.09	0.3	0.34	-0.41	-0.21	-0.17	0.2	0.11	0.28	0.06	-0.19	0	0.22	0.05	0.29	-0.39	0.6	0.14	0.16	-0.3	0.47	0.28	0.52	-0.11	-0.27	0.4	0.26	0.52	-0.37	-0.12	-0.29	0.21	0	0.38	-0.29	0.46	0.1	0.67	0.15	0.48	0.46	-0.03	0.11	-0.23	-0.4	0.1
AGI_HUM1_OLIGO_A_23_P102242	AXOT ^ Axotrophin ^ NM_022826 ^ 64844	1	-0.06	0.35	-0.12	0.62	-1.3	-0.52	0.9	1.07	-0.59	-0.73	0.13	0.16	-0.15	0.4	-0.08	0.21	-0.53	0.32	-0.23	-0.27	-0.19	0	0.68	-0.78	0.03	-1.27	-0.03	-0.67	-0.22	-0.66	0.31	-0.05	-0.71	-0.06	0.52	-0.17	-0.29	0.1	0.29	0.62	0.67	-0.42	0.76	0.32	0.11	0.21	-0.35	-0.37	0.41	0.42	0.17	0.62	0.63	0.27	0.37	0.3	0.46	0.57	0.37	0.49	0.01	0.08	-0.07	-0.6	0.05	-0.58	0.02	0.35	-0.59	-0.83	-0.55	0.09	-0.51	-0.03	0.19	-0.32	-0.42	0.1	0.83	0.87	0.53	0.48	0.25	0.34	-0.01	-0.55	-0.35	0.26	-0.16	0.07	-0.69	0.36	-0.04	-0.92	0.78	0.85	0.35	0.31	0.21	0.82	-0.97	0.19	-0.4	0.33	-0.33	-0.84	-0.58	-1.2	-0.91	-1.1	0.21	0.02	-0.6	0.31	-0.34	0.04	-0.63	-0.97	-0.23	0.75	-0.1	0.06	-0.15	0.36	-0.07	-0.51	-1.14	-0.08	0.52	0.52	-0.06	0.52	0.45	0.96	-0.77	0	-0.07	-0.11	-0.18	0.32	0.23	-0.19	-0.37	-0.25	-0.1	0.16	0.34	0.43	-0.17	-0.03	0.29	0.61	0.3	0.42	-0.01	-0.74	0.5	-0.13	0.09	0.65	-0.4	-0.03	-0.38	-1.05	-0.33
AGI_HUM1_OLIGO_A_23_P102258	MRPL53 ^ Mitochondrial ribosomal protein L53 ^ NM_053050 ^ 116540	16	0	0.21	0.25	-0.02	-0.08	-0.1	-0.51	0.07	0.4	0.37	0.45	-0.58	0.25	0.08	-0.09	-0.15	-0.3	-0.23	0.02	0.79	0.49	-0.21	-0.17	0.29	-0.24	0.09	0.01	0.75	-0.03	-0.43	-0.12	-0.07	-0.05	0	0.17	0.21	-0.01	0.01	-0.23	-0.35	-0.12	0.15	-0.05	0.08	-0.1	-0.2	-0.03	-0.83	-0.16	-0.05	-0.38	-0.04	-0.53	-0.07	-0.76	-0.28	0.11	0.37	-0.57	0.5	0.02	0.07	-0.2	0.14	0.47	-0.09	-0.23	0.17	0.06	0.24	-0.43	0.47	-0.86	0.22	-0.2	-0.03	-0.1	0.07	0.34	0.49	0.14	0.11	0	-0.25	0.19	0.24	-0.1	-0.21	-0.18	-0.02	-0.02	-0.34	0.17	0.27	-0.1	-0.21	-0.46	-0.31	-0.76	0.06	-0.1	-0.13	-0.37	0.16	-0.12	0.09	-0.26	-0.11	-0.4	0.15	-0.14	0.28	-0.14	-0.27	-0.37	-0.34	0.73	0.51	0.68	0.05	0.41	0.2	0.45	-0.48	0.26	0.45	0.32	0.15	0.38	-0.31	0.14	0.32	0.25	0.17	0	0.41	0.67	0.7	-0.29	0.58	0	0.49	0.17	-0.12	0.17	-0.08	-0.05	-0.4	0.2	0.3	0.48	0.51	0.21	-0.26	-0.41	0.29	0.23	-0.33	-0.25	-0.28	-0.25	-0.45	0.28	0.66	0.14
AGI_HUM1_OLIGO_A_23_P102262	MRPL19 ^ Mitochondrial ribosomal protein L19 ^ NM_014763 ^ 9801	1	0.03	0.37	0.04	0.4	-1.22	-1.06	-0.09	0.16	-0.29	-0.73	0.41	0.34	0.1	0.55	0.03	0.26	-0.23	0.25	0.11	-0.05	-0.41	0.16	0.44	-0.74	0.13	-0.57	0.31	-0.26	0	0.09	0.22	0.11	0.34	0.04	0.68	0.3	0.17	-0.06	0.32	0.35	0.34	-0.44	0.51	0.26	0.27	0.54	0.07	0.89	0.58	0.48	0.26	0.15	0.5	0.17	-0.02	-0.05	-0.13	0.26	-0.43	0.24	0.04	-0.14	-0.09	-0.83	0.1	-0.78	-0.11	-0.1	0.17	-0.45	-0.56	-0.24	0.27	-0.35	0.23	-0.27	-0.02	-0.04	0.66	0.6	0.65	0.24	0.53	0.49	-0.25	-0.13	0.02	0.38	0.25	0.04	-0.36	0.62	0.14	-0.32	0.47	0.09	-0.2	0.19	-0.1	0.43	-0.4	-0.02	-0.24	0.32	-0.09	-0.31	-0.16	-0.36	-0.41	-0.55	-0.44	-0.27	-0.14	0.11	-0.04	-0.13	-0.13	-0.45	-0.53	-0.01	-0.43	0.29	-0.43	-0.7	-0.74	-1.13	-0.28	0	0.15	-0.06	-0.03	0.04	0.26	0.3	-1.23	-0.7	-1.34	-1.36	0.1	0.21	-0.19	0.01	-0.03	-0.09	0.24	0.12	0.4	-0.26	-0.18	-0.58	-0.27	-0.16	0.22	-0.29	-0.21	-0.29	0.39	-0.23	-0.15	0.32	0.07	0.05	-0.33	-0.81	-0.23
AGI_HUM1_OLIGO_A_23_P102320	NUP35 ^ Nucleoporin 35kDa ^ NM_138285 ^ 129401	1	0.03	-0.06	0	0.32	-0.97	-0.8	-0.22	0.03	-0.1	-0.28	0.21	-0.35	0.45	0.19	0.23	0.29	0.06	0	0.41	0.28	0.32	-0.28	-0.13	-0.67	-0.28	-0.26	0.16	0.1	-0.07	0.8	0.07	-0.13	-0.01	-0.1	0.5	0.34	0.15	-0.21	0.15	-0.01	-0.33	-1	-0.43	-0.13	-0.24	0.37	-0.11	0.4	0.19	0	0.09	-0.07	0.19	0.13	-0.53	-0.29	-0.37	0.77	-0.15	0.37	-0.26	-0.44	0.17	-0.46	0.7	-0.06	-0.3	-0.05	0.14	-0.31	-0.43	0.51	0.25	-0.26	0.04	-0.46	0.06	0.09	0.74	1.08	0.33	0.16	-0.05	0.14	0.26	0.37	0.07	-0.02	0.18	0.02	-0.6	0.11	0.21	-0.25	0.86	0.66	-0.25	-0.09	-0.39	0.59	-0.59	-0.16	-0.34	0.43	0.03	-0.21	-0.62	-0.5	-0.52	-0.48	-0.14	0.23	-0.35	0.53	0.14	0.3	0.09	0.06	-0.01	0.11	0.17	0.54	-0.29	0	-0.43	-0.01	-0.2	0.14	0.48	0.49	0.41	0.42	0.52	0.58	-0.35	0.54	-0.04	-0.06	-0.05	0.61	0.22	0.22	-0.19	-0.17	0.15	-0.03	0.97	0.1	-0.21	-0.57	0.03	0.26	0.36	0.41	-0.16	0.11	0.19	-0.11	-0.22	-0.11	-0.26	-0.17	-0.41	-0.49	-0.27
AGI_HUM1_OLIGO_A_23_P102364	NGEF ^ Neuronal guanine nucleotide exchange factor ^ NM_019850 ^ 25791	9	0.17	-0.38	0.16	0.16	0.6	0.12	0.58	0.19	0.45	0.15	0.18	-0.23	0.33	0.25	-0.14	0.26	0.18	0.17	-0.21	-0.11	0.07	-0.24	-0.38	0.19	-0.03	0.29	0.34	0.83	0.18	-0.53	0.12	0.3	-0.8	-0.35	-0.31	0.21	-0.59	-0.19	-0.71	-0.24	-0.83	0.58	-0.87	0.57	-0.38	0.27	0.85	-0.19	-0.32	-0.03	-0.06	0.37	-0.25	-0.13	-0.24	0.05	0.27	0.01	-0.2	-0.13	-0.88	-0.68	-0.64	0.08	-0.15	-0.18	-1.17	-0.46	-0.22	0.39	0.67	-0.65	0.25	0.85	-0.58	0.22	-0.15	-0.23	-1.12	-0.91	-0.93	-0.9	-1.86	-0.52	0.83	0.2	0.28	-0.16	0.51	0.56	-1.59	-1.2	-1.37	-0.52	-0.06	0.52	-0.63	-0.68	-0.37	0.45	0	0.55	-0.12	0.47	0.03	-0.44	-0.52	0.19	-0.55	0.61	-0.4	0.23	-0.05	0.02	0.07	0.66	0.52	0.59	0.03	0.15	-0.13	-0.24	0.11	-0.19	-0.12	0.33	-0.06	0.24	0.05	-0.05	0.51	1.04	0.42	0.57	-0.29	-0.43	0.18	0.18	-0.07	0.17	-0.08	-0.11	-0.31	0.02	0.41	0.47	0.04	0.02	-0.3	0.8	0.46	0.44	-0.18	0.57	-0.03	-0.18	-0.65	-0.51	-0.19	0.03	-0.81	-0.17	0.2	0.11	0.38
AGI_HUM1_OLIGO_A_23_P102391	"SLC40A1 ^ Solute carrier family 40 (iron-regulated transporter), member 1 ^ NM_014585 ^ 30061"	1	0.09	0.73	0.37	-0.2	-1.2	-0.79	0.48	-0.04	-0.61	-0.81	-0.19	0.38	-0.01	-0.05	1.02	0.58	-0.33	-0.39	-0.2	-0.57	-0.37	0.64	0.86	-0.46	0.14	-0.54	0.06	-0.5	-0.46	0.26	0.02	0.15	0.05	-0.52	0.08	-0.37	0.29	-0.46	0.62	-0.6	1.22	-0.74	0.71	-1.34	0.82	0.46	-0.1	0.66	0.56	0.62	0.6	-0.62	0.54	0.22	0.13	-0.46	0.45	-0.09	0.78	-0.28	0.92	0.25	0.82	-0.71	-0.43	-0.49	-0.11	-1.5	0.14	-1.09	0.25	-0.91	0.61	-0.49	0.21	-0.06	0.3	0.27	1.1	-0.05	0.84	0.54	1.1	0.8	-0.34	-0.4	-0.34	0.82	0.26	-0.23	0.9	0.68	0.7	-0.21	0.29	-0.31	0.93	0.14	-0.04	-0.58	-0.27	-0.53	-0.02	-0.52	-0.03	0.11	0.33	-0.12	0.15	-1.05	0.4	0.39	0.16	0.43	0.38	0.03	-0.04	-0.48	-0.11	0.46	-0.21	0.4	-0.4	0.8	0.32	-0.59	-0.41	-0.6	-0.3	-0.2	0.26	-0.02	0.31	0.25	-0.32	-0.77	-0.52	-0.44	0.2	0.17	0.62	0.41	-0.12	-0.12	-0.31	0.18	0	0.1	0.28	-0.88	-0.03	-0.04	-0.23	-0.7	0.03	-0.72	-0.27	0.36	0.91	0.44	0.2	0.29	-0.2	-0.81	-1.45
AGI_HUM1_OLIGO_A_23_P102404	"CCT7 ^ Chaperonin containing TCP1, subunit 7 (eta) ^ NM_006429 ^ 10574"	14	-0.04	-0.04	-0.13	-0.29	-0.13	0.49	0.76	-0.17	-0.17	-0.33	-0.35	0.56	-0.26	0.05	0.09	-0.1	-0.37	-0.08	-0.1	-0.47	0.04	0.09	0.12	-0.06	0.57	-0.04	-0.3	-0.34	-0.15	0.01	-0.04	0.23	-0.3	-0.03	-0.34	-0.2	-0.53	-0.26	-0.08	0.28	0.14	0.34	-0.01	-0.04	0.17	0.13	0.13	-0.5	-0.43	0	0.08	-0.07	-0.12	0.09	0.25	0.38	0.16	-0.08	0.45	-0.31	0.11	0.1	-0.16	0.19	-0.52	0.32	0.19	0.12	0.09	0.39	0.28	-0.36	0.04	0.27	-0.07	0.19	0.13	0.14	-0.41	-0.77	-0.35	0.25	0.37	0.6	-0.02	-0.79	-0.28	-0.04	0.12	0	0.08	0.69	0.08	0.52	-0.7	-0.25	0.15	-0.48	0.4	-0.24	0.08	-0.02	0.04	-0.07	0.12	-0.07	0.08	0.51	0.04	0.3	0.27	0.06	0.11	-0.12	0.22	-0.05	-0.22	-0.15	0.26	0.21	0.18	0.53	-0.22	0.25	0.19	0.09	-0.27	0.12	-0.23	0.16	-0.42	-0.55	-0.52	-0.4	-0.06	-0.14	-0.01	-0.01	0.49	-0.42	-0.13	-0.4	0.04	0.59	-0.03	0.73	-0.69	0.19	0.17	0.61	-0.22	-0.06	-0.58	0.01	0.41	-0.15	0.08	-0.12	0.26	0.44	-0.27	0.11	0.12	0.05	-0.16
AGI_HUM1_OLIGO_A_23_P102412	"PLEKHA3 ^ Pleckstrin homology domain containing, family A (phosphoinositide binding specific) member 3 ^ NM_019091 ^ 65977"	1	0.12	-0.11	0.12	0.14	-0.74	-0.7	0.06	-0.12	-0.51	-0.44	-0.1	-0.31	0.15	0.18	0.07	0.08	-0.12	-0.07	-0.11	-0.37	0.02	0	0.51	-0.32	0.09	-0.44	0.3	-0.22	-0.4	0.78	-0.17	-0.14	-0.17	-0.07	0.46	0.12	0.11	0.2	0.3	0.07	0.19	-0.58	0.04	-0.16	0.05	0.39	-0.06	0.78	0.2	0	0.42	-0.13	0.54	0.22	-0.21	-0.17	0.48	0.67	0.49	0.4	-0.03	-0.32	0.46	-0.39	0.34	-0.36	0.06	-0.19	-0.14	-0.55	-0.21	0.28	0.46	-0.11	0.18	-0.41	0.07	-0.03	0.47	0.14	1.02	0.26	0.34	-0.03	0.34	0.32	-0.01	0.31	0.14	0.06	-0.03	0.35	0.14	-0.47	0.57	0.57	0.17	0.4	0.38	0.42	-0.27	-0.3	-0.39	0.2	-0.49	-0.39	-0.45	-0.65	-0.25	-0.58	-0.06	-0.08	0.24	0.79	0.42	0.17	-0.38	-0.35	-0.92	-0.14	-0.02	0.13	-0.7	-0.23	-0.62	0.12	-0.41	-0.44	0.37	0.44	0.88	-0.22	0.38	0.09	0.12	-0.02	-0.28	-0.24	0.41	0.32	0.1	0.29	-0.47	-0.32	-0.42	-0.35	0.51	0.43	-0.28	-0.74	-0.3	0.34	-0.09	-0.13	-0.15	-0.36	-0.1	0.1	0.13	-0.31	0.13	0.07	-0.08	-0.4	-0.21
AGI_HUM1_OLIGO_A_23_P102420	"CCT4 ^ Chaperonin containing TCP1, subunit 4 (delta) ^ NM_006430 ^ 10575"	4	0.15	0.12	0.11	0.25	-0.27	-0.43	0.54	-0.19	-0.39	-0.58	0.16	0.33	0.26	0.68	0.32	0.18	0.07	0.06	-0.3	-0.61	0.09	0.35	-0.18	-0.46	0.21	-0.42	0.22	-0.15	-0.21	0.79	-0.13	-0.01	-0.22	-0.17	-0.07	0.05	-0.04	0.07	-0.22	-0.07	-0.11	-0.36	0	-0.04	-0.14	0.06	0.05	0.9	-0.39	-0.24	0.18	0	0.26	0.48	-0.09	0.05	0.17	0.38	0.5	0.28	-0.35	-0.15	0.16	0.09	-0.22	-0.08	-0.32	-0.11	-0.03	-0.69	0.25	-0.44	0.67	0.2	0.14	-0.05	0.07	0.04	0.12	-0.22	0.09	0.24	0.25	0.39	0.28	-0.66	-0.15	0.03	0.38	0.29	-0.33	0.33	-0.29	-0.14	-0.18	-0.25	0.49	-0.19	0.45	0.28	-0.2	0.18	-0.17	0.18	-0.08	-0.22	0.16	0.18	-0.44	0.14	-0.35	0.11	0.14	0.22	0.19	0.05	-0.06	-0.2	-0.42	0.39	-0.4	0.08	-0.32	0.25	-0.15	0.24	-0.52	0.17	0.2	0.35	0.33	0	0.29	0.22	-0.24	-0.07	-0.33	-0.3	0.47	0.12	0.24	-0.07	-0.65	-0.24	-0.66	0	-0.1	0.15	-0.19	-0.17	-0.42	-0.37	-0.66	-0.18	0.27	-0.5	-0.18	-0.16	0.25	0.43	-0.51	-0.32	-0.28	-0.39	-0.05
AGI_HUM1_OLIGO_A_23_P102454	INSIG2 ^ Insulin induced gene 2 ^ NM_016133 ^ 51141	4	0.11	0.35	0.41	0.4	-0.45	-0.06	1.06	0.65	-0.16	-0.52	0.57	0.21	0.59	0.38	-0.03	-0.09	0.13	0.1	-0.16	-0.09	0.33	0.14	0.36	-0.32	0.94	-0.03	0.23	-0.3	-0.04	0.43	0.23	0.06	0.09	0.11	0.84	0.36	0.18	0.05	0.24	0.3	0.27	-0.31	0.5	0.47	-0.07	-0.09	-0.5	-0.49	-0.22	-0.09	-0.19	0.33	0.4	-0.04	-0.1	-0.13	0.12	0.55	0.73	0.61	-0.18	-0.02	0.01	-0.56	-0.19	-0.73	-0.48	0.03	-0.31	-0.9	-0.38	-0.82	-0.05	-0.42	0.78	-0.15	0.07	0.3	-0.05	-0.03	0.15	0.04	0.26	0.19	0.31	-1	-0.51	0.27	0.03	0.4	-0.63	0.42	-0.15	-0.43	0.33	0.21	0.42	0.38	0.72	0.54	-0.14	0.34	0.05	0.74	-0.12	-0.56	0.17	0.26	0.16	0	0.01	0	-0.14	0.25	0.28	-0.02	-0.25	-0.57	-0.84	-0.29	-0.67	0.06	-1	-0.69	-1	-0.25	-1.05	-0.25	0.18	0.16	0.38	-0.09	0.29	0.68	-0.27	0.05	-0.3	-0.4	0.51	0.16	0.42	0.11	-0.42	-0.52	-0.65	-0.44	-0.07	-0.06	-0.36	-0.25	-0.24	-0.12	-0.41	-0.07	0.31	-0.47	-0.27	-0.2	0.13	0.67	-0.94	0.41	-0.07	-0.27	-0.43
AGI_HUM1_OLIGO_A_23_P102462	FLJ37440 ^ Hypothetical protein FLJ37440 ^ NM_153214 ^ 129804	3	-0.3	-0.33	0.07	0.37	0.1	0.62	0.04	-0.71	-0.17	1.05	-1.16	0.3	0.25	-0.07	-0.66	-1.04	-0.18	-0.2	-0.64	0.61	0.67	0.03	-0.3	0.19	0.63	0.65	0.82	0.33393	0.21	-0.55721	-0.3	0.1	-0.09	1.03	-0.22	0.05	-0.01	0.38	-0.14	0.33	0.34	-0.28	-0.72	-0.24678	-0.18	-0.13	-0.09	-1.57	-0.63	-0.65	0.3	-0.47	0.05	0.5	-0.51	-0.44	-0.01	-1.14	-1.11	0.03077	0.72	0.07	0.87	0.49	0.3	0.23	-0.46	-0.55	0.51	-0.32	-0.02	-0.91	-1.8	-1.39	-0.5	-0.37	-0.41	0.2	-0.36	-0.33	-0.41	0.53	0.49	0.67	0.32	-0.02	0.06	-0.41	-0.85	-0.33	1.33	-0.44	-0.86	-0.08	-0.8	0.2	0.07	1.45	0.05	-0.63	0.67	0.38	0.81	-0.62	0.93	2.36	0.69	0.83	0.91	-0.18	0.93	0.01	0.11	-0.23	0.23	-0.61	0.5	0.95	-0.89	-0.79	0.53	-1.38	-0.22	-1.31	-0.41	0.21	1.91	1.11	0.54	0.49	-0.303	-0.38	-0.39	-0.97	-0.29	-0.2873	-0.34	-0.27756	-0.02	-0.39	0.03	0.07	-0.22	0.84	-0.29	-0.41	-0.85	0.74	1.5	0.14	0.16	0.06156	0.3	0.38	-0.92	-0.15881	-0.23233	0.7	0.42	-0.39	0.11	0.02	0.25821	0.95	-1.02
AGI_HUM1_OLIGO_A_23_P102471	"MSH2 ^ MutS homolog 2, colon cancer, nonpolyposis type 1 (E. coli) ^ NM_000251 ^ 4436"	1	0.19	0.5	0.13	0.54	-1.26	-0.71	0.46	0.29	-0.54	-0.55	0.17	0.93	0.27	0.79	0.17	0.27	-0.12	0.15	0.17	-0.77	-0.3	-0.19	0.03	-0.73	-0.41	-0.98	-0.41	-0.79	-0.49	0.4	-0.17	-0.49	0.09	-0.3	0.53	-0.09	0.14	-0.07	0.53	0	-0.4	-1.37	-0.01	-0.45	0	0.59	-0.33	1.65	0.5	0.29	0.42	0.18	0.6	0.22	0.08	0.09	-0.15	0.36	0.64	0.46	-0.11	-0.29	-0.07	-0.63	-0.18	-0.19	-0.41	0.25	-0.42	-1.21	-0.39	0.06	0.75	-0.57	0.53	0	0.19	0.34	0.15	0.27	0.03	0.44	0.04	0.34	0.25	-1.13	-0.41	0.41	0.28	0.17	-0.64	0.96	-0.41	-0.4	0.44	0.46	0.36	0.16	0.58	0.7	-0.66	-0.19	-0.52	0.25	0.03	-0.53	-0.12	-0.86	-0.64	-1.14	0.11	-0.16	0.2	0.8	0.47	0.41	-1.09	-0.71	-1.19	0.49	-1.2	0.49	-0.76	0.26	-0.44	-0.16	-1.12	0.02	0.23	0.68	-0.3	-0.56	-0.18	0.09	-0.36	-0.5	-1.26	-1.27	0.06	-0.5	0.01	-0.36	-0.54	-0.12	0.06	0.66	0.06	0.31	-0.42	-0.2	-0.93	0.26	-0.45	0.02	-0.14	-0.86	-0.04	-0.74	0.07	0.41	-0.38	-0.52	-0.47	-0.87	-0.66
AGI_HUM1_OLIGO_A_23_P102494	C2orf18 ^ Chromosome 2 open reading frame 18 ^ NM_017877 ^ 54978	18	0.35	-0.09	-0.29	-0.08	0.72	0.7	-0.14	-0.06	0.24	0.49619	0.1	-0.47	-0.044097	0.036032	-0.21	-0.42	-0.17	0.19	-0.1	-0.39	-0.17	-0.17187	-0.14	0.5581	0.02	0.99	0.1	0.39813	0.33	0.15	-0.39	0.43	0.39	0.25	0.14	0.09	-0.12	0.16	0.08	-0.13	-0.3	0.28	-0.3	-0.24	0.13	-0.06	0.1	0.47	-0.27	-0.15	0.11	0.22	-0.26	0.33	-0.08	0.45	0.33	0.10571	0.2	0.2	-0.02	0.28	0.01	0.57	-0.11	-0.05	0.11	0.35	-0.010123	0.24	-0.26	-0.06	0.17	0.45	-0.02	0.31	-0.16	0.16	-0.62	-0.74	-0.14	-0.30355	-0.04	-0.3	0.62	0.27	-0.33	0.11	0.2	0.12	0.03	-0.5	0.08	0.01	-0.69	-0.39	-0.34	0.3	-0.11	0.09	-0.15	0.25	0.02	-0.09	-0.2	-0.036694	0.18	0.58	0.41	0.7	-0.081615	-0.14661	-0.26	-0.22	-0.82	-0.51	0.16227	0.14	-0.29	-0.17562	0.21941	-0.67	-0.10929	-0.31377	-0.39	0.24199	0.07	0.09	0.025859	-0.0028089	0.25797	-0.31486	-0.20902	-0.14	0.29055	0.35	0.45	0.32	-0.12	-0.31852	-0.21	-0.21	-0.08	-0.01	0.07	-0.63	-0.59	-0.24	-0.3	0.14	-0.10536	-0.11307	-0.51	-0.01	-0.61	0.61	0.05	-0.13298	-0.16605	-0.48	-0.04	-0.36	1.32	0.63	0.27
AGI_HUM1_OLIGO_A_23_P102508	"SLC5A6 ^ Solute carrier family 5 (sodium-dependent vitamin transporter), member 6 ^ NM_021095 ^ 8884"	3	0.09	-0.26	-0.43	-0.59	0.21	0.52	0.5	-0.66	-0.2	-0.63	-0.07	1.09	-0.58	0.09	0.47	0.09	0.2	0.28	0.06	0.08	0.03	-0.07	-0.47	-0.29	0.06	0.29	-0.29	-0.36	0.07	0.15	-0.2	-0.01	0.37	0.11	-0.03	0.21	0.88	-0.07	0.23	-0.16	-0.32	0.38	0.1	-0.11	0.12	0.03	0.11	0.12	0.37	-0.12	-0.34	-0.71	-0.4	-0.16	-0.06	-0.41	-0.48	-0.59	-0.21	-0.47	-0.23	-0.55	-0.18	0	-0.24	0.17	-0.03	-0.83	0.91	0.31	0.69	0.21	0.27	0.57	0.34	0.34	0.16	0.08	-0.48	-0.7	-0.58	0.19	0.49	0.28	-0.46	-0.06	-0.49	-0.24	0.06	-0.5	-0.07	0.4	0.09	0.47	-0.36	-0.34	0.57	-0.3	0.91	-0.32	-0.11	-0.62	0.02	-1.23	0.31	-0.16	0.67	0.57	0.29	0.62	0.06	-0.04	0.57	-0.17	0.19	-0.91	-0.07	0.03	0.43	-0.11	0.28	0.18	0.1	0.2	0.05	0.39	0.43	-0.08	-0.51	-0.68	-0.05	-0.34	-0.15	-0.63	0.34	-0.21	-0.06	-0.15	0.27	-0.22	-0.15	-0.26	0.64	0.55	0.45	0.57	-0.19	-0.57	0.11	0.3	-0.49	-0.3	0.16	-0.12	0.4	-0.79	-0.21	0.22	-0.2	0.34	0.04	-0.14	-0.34	0.12	0.28
AGI_HUM1_OLIGO_A_23_P102517	"PDE6D ^ Phosphodiesterase 6D, cGMP-specific, rod, delta ^ NM_002601 ^ 5147"	14	-0.14	-0.19	-0.11	-0.26	0.27	0.33	0.52	-0.1	0	-0.15	-0.43	-0.16	-0.22	-0.18	-0.26	-0.35	-0.13	-0.25	0.03	-0.67	-0.07	0.28	-0.03	-0.01	0.42	0.17	-0.09	-0.25	-0.14	0.15	-0.26	0.18	-0.37	0.16	-0.27	-0.28	-0.43	-0.06	-0.31	0.2	-0.03	0.5	-0.15	0.28	-0.01	-0.33	0.44	0.23	-0.69	-0.34	-0.32	-0.17	-0.1	-0.11	0.12	0.27	0.63	0.3	0.12	-0.14	0.19	0.27	-0.19	0.28	-0.8	0.1	0.49	0.37	0.03	0.06	0.47	-0.01	0.24	0.95	0.27	0.11	0.23	0.26	-0.77	-0.99	0.11	0.01	0.24	0.04	0.17	-0.86	-0.06	-0.16	0.18	0.11	0.06	0.55	-0.21	0.35	-0.8	0.12	0.37	-0.12	0.62	0.13	-0.02	0.08	0.13	0.06	-0.33	-0.51	0.2	-0.01	0.32	0.49	0.03	-0.25	0.21	0.08	0.35	-0.07	-0.27	-0.45	-0.21	0.15	-0.11	-0.89	-0.86	-0.24	-0.97	0.52	-0.36	-0.14	-0.14	-0.06	0.56	-0.02	0.34	0.11	0.23	0.74	0.54	0.52	0.42	-0.06	0.28	0.15	-0.6	-0.22	-0.41	0.03	-0.67	0.14	-0.16	0.62	0	-0.21	-0.85	-0.06	0.14	-0.25	-0.05	0.09	0.28	0.28	-0.28	0.04	0.28	0	0.21
AGI_HUM1_OLIGO_A_23_P102523	"SPTBN1 ^ Spectrin, beta, non-erythrocytic 1 ^ NM_003128 ^ 6711"	3	-0.07	-0.27	0.24	0.07	1.03	0.89	1.09	0	0.04	-0.22	-0.47	1.54	-0.26	0.11	-0.05	-0.45	0.08	0.11	0.1	-0.35	0.48	0.17	-0.19	-0.36	0.16	-0.39	0.39	-0.41	0.15	-0.67	-0.44	-0.53	-0.34	0.42	-0.76	-0.61	-0.53	-0.19	-0.31	0.38	0.45	0.51	-0.07	-0.19	0.52	-0.39	0.47	-1.38	-0.04	0.01	-0.49	-0.64	-0.02	-0.07	0.18	0.02	-0.11	-1.63	0.18	-0.23	-0.41	-0.18	-0.08	0.4	0.4	1.16	-0.11	-0.49	0.58	0.56	0.87	-0.47741	-0.1	0.72	-0.34	-0.06	-0.45	-0.36	-0.4	-0.58	-1.05	0.28	-0.41	-0.41	0.2	0.12	-0.04	-0.38	-0.04	0	0.69	0.07	-0.19	0.1	-0.12	0.73	0.74	0.01	1.28	-0.47	0.07	-0.16	0.35	-0.82	0.39	0.47	0.26	0.35	0.38	-0.03	0.55	0.17	1.75	0.04	1.3	0.33	-0.23	-0.26	-0.01	0.45	-0.79	-0.36	0.34	0.41	0.25	-1.27	0	0.23	-0.42	0.28	-1.25	-0.36	0.09	-0.48	-0.09	-1.59	-1.34	-1.27	0.96	-0.12	0.54	-0.3	0.4	0.77	0.59	0.75	0.08	1.33	0.96	1.26	0.42	-0.19	0.63	0.87	-0.03	0.06	-0.69	-0.01	0.05	0.66	0.58	0.04	-0.04	-0.42	-0.71
AGI_HUM1_OLIGO_A_23_P102542	AFTIPHILIN ^ Aftiphilin protein ^ NM_203437 ^ 54812	4	0.24	0.51	-0.06	0.29	-1	-0.86	0.46	0.31	-0.47	-0.57	0.33	0.35	0.06	0.58	0.06	0.31	-0.09	0.3	0.57	-0.25	-0.03	0.19	-0.38	-0.66	-0.31	-1.08	-0.11	-0.25	-0.13	0.94	-0.01	-0.08	0.15	0.16	0.03	-0.01	0.32	-0.05	0.51	0.62	-0.06	-0.38	0.34	0.87	0.02	0.78	-0.77	0.96	0.32	0.48	0.39	0.59	0	0.16	-0.09	0.04	-0.52	-0.04	0.33	0.51	-0.13	0	-0.01	-0.73	0	-0.09	-0.21	0.62	0.54	-0.57	-0.17	-0.44	0.57	-0.36	0.32	-0.08	-0.06	-0.06	0.16	0.33	-0.42	0.85	-0.18	0.1	0.58	-0.37	0.18	0.16	0	0.39	-0.61	0.72	-0.23	-0.04	0.41	0.8	0.26	0.11	0.34	0.32	-0.51	0.19	-0.05	0.41	-0.09	-0.51	-0.07	-0.33	-0.48	-0.44	-0.03	0.2	0.41	1.05	0.8	1.19	-1.17	-0.28	-1.29	-0.13	-0.88	0.42	-0.64	0.49	-0.88	-1.5	-0.6	0.39	-0.14	0.98	-1.55	-0.38	-0.66	0.06	-1.31	-0.63	-2.04	-2.2	0.22	-0.52	0.39	0.16	-0.49	0.47	-0.43	0.81	0.11	0.76	-0.23	0.02	-0.72	0.13	-0.3	0.04	0.25	-0.45	-0.16	0.11	0.25	0.36	-0.26	-0.16	-0.57	-0.83	-0.87
AGI_HUM1_OLIGO_A_23_P102571	SLC2A4RG ^ SLC2A4 regulator ^ NM_020062 ^ 56731	21	-0.32	-0.23	-0.17	0.28	0.24	-0.11	-0.13	-0.22	-0.17	-0.04	-0.13	0.03	0.33	0.26	-0.12	-0.12	-0.01	0.01	-0.24	-0.02	0.3	-0.65	-0.37	-0.13	-0.27	0.06	0.17	0.46	0.1	-0.46	-0.36	-0.32	-0.09	0.26	0.09	0.06	0	0.11	-0.23	-0.05	-0.32	-0.28	-0.61	-0.51	-0.22	-0.3	0.35	-0.39	-0.24	-0.41	-0.24	-0.12	0.03	-0.02	-0.29	-0.09	-0.23	-0.69	-0.38	-0.24	-0.35	-0.34	-0.02	0.13	0.51	0.57	-0.51	-0.18	0.05	0.13	0.36	-0.69	-0.03	0.02	-0.02	-0.17	-0.23	-0.21	-0.27	0.07	-0.19	-0.33	-0.64	-0.43	0.36	0.33	0.09	-0.27	0.07	0.08	0.35	-0.08	-0.21	0.2	-0.02	0.27	-0.1	0.04	0.17	0.32	0.22	0.08	-0.2	0.27	0.18	0.4	0.08	-0.14	-0.24	0.17	0.67	0.29	0.59	0.55	0.71	0.98	0.02	0.4	-0.07	-0.15	-0.53	-0.19	0.29	-0.06	0.48	0.13	0.54	0	0.19	0.29	0.6	0.55	0.55	0.23	0.42	-0.24	0.39	0.36	0.21	0.2	0.56	0.43	0.02	0.16	0.31	0.33	0.48	0.61	0.26	0.31	0.23	0.45	0.2	0.31	-0.47	-0.16	-0.62	-0.61	-0.44	-0.16	0.06	-0.4	-0.07	0.1	-0.04
AGI_HUM1_OLIGO_A_23_P102575	SLC2A4RG ^ SLC2A4 regulator ^ NM_020062 ^ 56731	15	-0.22	-0.28	0	-0.05	0.22	0.19	-0.08	0.16	0.09	0.29	0.12	0.25	-0.05	0.03	-0.1	-0.26	-0.1	0	-0.03	0.25	0.33	-0.3	-0.1	0.07	-0.16	0.56	0.02	0.01	0.09	-1.03	-0.18	-0.09	0.37	0.46	-0.25	-0.18	0.04	-0.2	0.07	0.21	0.02	0.22	-0.21	-0.05	0.04	0	-0.07	-0.8	-0.06	0.04	-0.16	0.11	0.09	-0.12	0.23	0.29	-0.04	-1.16	-0.28	-0.3	-0.06	0.14	-0.12	0.1	0.07	0	-0.08	0.19	0.11	0.07	0.2	-1.3	-0.42	-0.34	0.03	-0.14	-0.24	-0.32	-0.36	-0.1	-0.71	-0.05	-0.64	-0.56	0.02	0.47	-0.01	-0.08	-0.24	-0.12	0.57	-0.22	0	0.32	-0.38	-0.17	-0.31	0	-0.17	-0.2	0.33	-0.08	0.03	0.15	0.34	0.52	-0.09	-0.21	0.12	0.07	0.87	0.42	0.45	-0.09	0.18	0.45	0.01	0.45	-0.18	-0.57	-0.67	-0.29	0.22	-0.33	0.43	-0.37	0.77	0.28	0.05	-0.41	-0.32	-0.01	-0.17	-0.09	0.07	-0.44	0.11	0.13	-0.01	-0.12	0.3	0.22	0.43	0.4	0.46	0.44	0.18	0	0.48	0.5	0.32	0.3	0.61	0.33	-0.17	-0.06	-0.19	-0.29	-0.22	0.14	0.2	-0.07	0.06	0	0.24
AGI_HUM1_OLIGO_A_23_P102582	C20orf24 ^ Chromosome 20 open reading frame 24 ^ NM_018840 ^ 55969	5	-0.23	-0.4	-0.24	-0.13	-0.3	-0.54	-0.29	-0.4	-0.26	-0.68	0.16	-0.03	0.18	0.18	0.11	0.1	-0.26	-0.17	-0.21	0.44	0.17	0.22	0.09	-0.52	0.6	-0.33	0.26	0.16	-0.12	-0.28	-0.15	-0.11	0.08	0.1	0.42	0.48	0.32	0.2	-0.11	-0.09	-0.07	-0.2	0.1	-0.06	-0.3	-0.37	0.48	-0.61	-0.06	-0.05	-0.09	-0.29	-0.15	-0.28	-0.2	-0.41	-0.07	-0.03	-0.66	-0.03	0.09	-0.34	-0.19	-0.2	0.7	-0.42	-0.11	-0.15	0.56	0.11	0.03	-0.16	-0.42	0.29	0.18	-0.17	0.12	0.01	0.31	0.25	0.17	-0.07	0.08	-0.26	-0.46	0.31	-0.2	-0.15	0.1	-0.3	-0.16	0.17	0.46	0.16	0.43	0.16	-0.31	-0.38	0.01	0.04	-0.04	-0.23	-0.21	-0.05	0.24	0.02	0.02	0.01	-0.03	0.52	0.07	0.06	-0.16	-0.65	-0.5	-0.54	0.85	0.43	0.6	-0.01	0.35	0.16	-0.08	-0.78	0.04	0.15	0.58	0.11	0.12	-0.53	0.86	0.48	1.05	0.34	0.23	0.07	0.46	0.42	-0.19	0.52	-0.14	0.26	0.4	0.16	0.38	-0.44	0.65	-0.46	0.26	-0.02	0.49	0.37	0.32	-0.28	0.09	-0.02	-0.11	0.1	0.11	-0.05	0.07	0.14	-0.1	-0.03	0
AGI_HUM1_OLIGO_A_23_P102611	WISP2 ^ WNT1 inducible signaling pathway protein 2 ^ NM_003881 ^ 8839	21	-0.35	0.06	-0.03	-0.24	0.28	0.5	-0.13	0.26	-0.26	0.68	-0.09	0.36	0.6	0.64	-0.5	-0.81	-0.02	0.03	-0.2	0.97	0.68	0.2	-0.29	-1.01	-0.05	-0.02	0.27	-0.12	0.56	-0.55	-0.2	-0.07	0.27	0.42	0.09	0.19	0.53	1	-0.07	0	0.31	-1.2	-0.33	-3.08	-0.21	-0.79	0.03	-1.07	-0.78	-0.58	0.34	-1	0.25	-0.05	-0.12	-0.74	0.39	-0.7	0.23	-0.18	-0.93	0.17	-0.5	-0.78	0.57	-0.32	-0.83	-2.03	-0.97	-1.18	-1.28	-1.63	-2.58	-1.15	-0.92	-0.17	-0.53	-0.12	1.09	-0.16	0.1	0.52	0.15	-0.99	-0.04	0.73	0.63	0.27	-0.12	0.08	1.04	-0.17	-0.07	-0.26	0.74	1.02	0.46	0.98	0.17	0.69	0.15	-0.86	-0.56	-1.28	0.62	1.33	0.18	-0.04	0.46	-1.17	0.66	0.41	1.06	1.34	0.93	-0.18	0.5	0.01	-0.18	-0.19	0.29	-0.5	0.59	0.22	0.83	0.49	0.1	-0.37	0.98	1.11	0.61	-0.02	0.57	-0.79	1.19	0	0.83	0.83	0.84	0.94	0.71	0.82	0.41	0.48	0.08	-0.15	0.94	1.14	0.34	-0.17	0.19	0.05	0.49	1.03	-1.14	-0.12	-0.88	-0.22	-0.53	-0.84	-0.16	-0.51	-0.35	-0.51	-1.01
AGI_HUM1_OLIGO_A_23_P102622	MATN4 ^ Matrilin 4 ^ NM_003833 ^ 8785	38	0.81	1.01	0.54	0.75	1.7	1.36	0	1.34	0.51	1.84	0.44	-0.84	0.8	2.04	0.15	0.35	0.73	0.54	0.27	-0.54	0.86	-1.68	-3.12	0.07	-1.24	0.46	1.15	0.18	1.02	-1.45	-1.91	-0.97	0.82	1.47	0.38	1.25	0.56	1.64	0.85	1.05	-1.37	-1.74	-2.95	-1.68	-1.85	-0.91	0.15	-2.5	-2.1	-1.19	0.37	0.57	0.47	1.58	-0.27	0.65	0.18	-1.31	-2.64	-0.04	-2.14	-0.95	-0.08	0.31	0.94	0.59	-2.34	-1.02	-1.29	0.05	-1.76	-1.27	-2.78	0.23	-1.75	-0.65	-1.66	-0.53	-1.84	-0.94	-2.13	-1.17	-2.79	-1.34	1.22	0.27	2.3	-0.85	0.4	1.51	0.57	-3.22	-2.04	-0.63	-1.17	1.41	-1.57	1.81	-2.05	1.95	0.11	0.71	-0.73	0.34	1.01	1.78	1.4	1.42	-0.76	-0.85	1.01	0.99	0.02	1.27	0.16	0.62	0.79	0.59	-1.45	-1.46	-2.12	-1.96	-1.46	-1.85	-2.16	-0.65	-0.81	-0.53	-0.54	-0.8	-1.25	0.16	0.48	-1.16	-0.98	0.76	-1.02	-0.89	1.17	1.75	0.63	1.13	-0.55	-0.18	-0.2	-1.06	0.33	2.26	0.05	-0.87	0.6	0.37	1.4	1.97	-1.85	-1.1	-1.19	-2.35	-2.37	-1.55	-0.15	-2.06	-0.38	0.19	-2.31
AGI_HUM1_OLIGO_A_23_P102706	SNPH ^ Syntaphilin ^ NM_014723 ^ 9751	5	-0.063342	-0.29	-0.76	-0.44	0.13	0.08	-0.08	-0.16	0.19	0.12975	-0.56	-0.08	-0.35	0.09	0.32	-0.06	-0.34	-0.46	-0.18	0.78	0.12	0.29	-0.05	0.37	-0.32	-0.52	0.13	0.094911	-0.17	-0.098435	-0.66	-0.36	0.2	-0.04	-0.26	-0.25	-0.2	-0.13227	0.68	0.44	-0.19	0.22	-0.18	-0.24	0.39	0.01	0.38	0.14	-0.06	0.03	-0.58	-0.75	-0.01	0.52	-0.58	-0.56	0	-0.18591	0.0092291	-0.5	0.17	0.22	0.33	0.37	0.17	-0.03	-0.17	0.16	-0.18	0.33	0.59	-0.19	-0.53	0.35	-0.35	-0.49	0.51	0.2	-0.77	-0.08	-0.48	-0.02	0.06	0.4	-0.02	0.46	-0.1	-0.42	-0.28	0.24	0.4	0.52	0.56	1.2	-0.08	-0.29	0.32	0.04	0.62	-0.38	0.47	0	-0.28	-0.13	-0.15	0.38	0.63	0.31	0.07	0.42	0.56	0.37	0.61	-0.74	0.65	0.25	0.02	0.33	-0.23	-0.031232	-0.38	-0.5	-0.16	-0.96	-0.76	0.24995	0.21	-0.16	-1.04	-1.23	0.1135	0.33	0.01	0.13	0.01	-0.05915	0.35	0.35	-0.13	-0.02	0.35	0.25	-0.04	0.82	0.68	0.63	-0.02	0.43	0.8	0.83	-0.26	0.20658	0.37	0.32	-0.73	-0.3	-0.6	-0.075879	-0.3	0.34	0.2	-0.31	0.13597	0.32	-0.2
AGI_HUM1_OLIGO_A_23_P102731	SMOX ^ Spermine oxidase ^ NM_175839 ^ 54498	5	-0.24	-0.54	0.42	0.01	0.07	-0.03	-0.01	-0.09	0.58	0.37	0.24	0.31	-0.17	-0.24	-0.06	-0.11	-0.22	-0.23	-0.13	0.65	0.47	-0.14	-0.04	0.14	0.33	0.21	0.33	0.57	0.37	-0.24	0.2	0.13	0.71	0.17	-0.08	0.21	0.27	-0.03	0.11	-0.04	-0.73	0.01	-0.33	-0.16	-0.57	-0.29	-0.28	-0.55	-0.55	-0.37	-0.58	-0.03	-0.51	-0.45	-0.29	-0.17	-0.17	-0.46	-0.18	-0.05	-0.24	-0.01	-0.22	-0.07	0.12	0	-0.37	-0.02	0.16	0.31	0.08	-0.69	0.04	0.23	-0.07	0.15	0.02	0.1	-0.36	-0.11	-0.38	-0.4	-0.96	-0.59	0	0.01	-0.28	0.05	-0.12	0.01	0.09	-0.15	0.52	0.17	-0.1	-0.15	-0.49	-0.42	-0.02	-0.33	-0.04	-0.1	-0.54	0.06	0.48	0.24	0.07	0.23	0.39	0.7	0.59	0.34	0.31	-0.15	0.02	0.41	0.2	0.32	0.28	-0.1	-0.16	0.23	-0.03	-0.89	0.19	0.01	0.24	-0.18	-0.5	-0.44	0.31	0.71	0.6	0.41	0.21	-0.15	0.68	0.62	-0.01	0.53	0.3	0.27	0.59	0.58	0.48	0.13	0.13	-0.14	0.12	0.66	0.27	0.6	0.19	-0.02	-0.09	-0.26	-0.28	0.19	-0.52	-0.01	-0.38	0.13	-0.07	0.15	0.17
AGI_HUM1_OLIGO_A_23_P102743	CGI-09 ^ CGI-09 protein ^ NM_015939 ^ 51605	14	-0.63	-0.01	-0.44	0.17	0.05	0.1	1.85	-0.062	0.02	-0.072856	-0.39	1.14	0.07	0.27	-0.13	0.21	0.15	0.31	-0.42	-0.4	0.35	0.07	-0.2	-0.056406	0.49	-0.048507	-0.61	-0.25796	0.09	0.33307	-0.08	-0.27	-0.36	-0.19	0.19	0.18	0.18	0.54	-0.23	0.15	-0.18	-0.22	-0.14	-0.23	-0.42	-0.28	0.76	-0.22	-0.48	-0.02	-0.15	0.002558	0.16	0.06	0.17	-0.13	-0.08197	0.12271	1.85	0.0076297	0.18	0.42	-0.15	0.18	-0.56	0.16	0.57	0.33	0.13	-0.57	-0.19	0.061964	0.68	0.24	0.59	0.17	0.51	0.2	-0.82	-0.53	-0.21	0.47	0.09	-0.11	0.39	-0.69	0.01	-0.31	0.29	-0.25	-0.37	0.99	0.06	-0.11	-0.48	-0.09	0.23	-0.08	0.5	-0.16	-0.04	0.01	-0.1	-0.06	-0.55	-1.26	-0.10914	0.21	0.06	0.64	-0.29	-0.33	0.41	0.02	0.71	-0.52	-1.02	-0.64	-0.12	0.28	-0.49	0.23	-0.3	0.51	-0.46	0.10134	-1.15	-0.31	-0.13	0.73	-0.0053051	-0.33077	0.19	0.04	0.3	0.4	-0.27	-0.20396	0.72	-0.37	0.16	0.13	-0.23	-0.11	-0.08	0.42	-0.98	0.09	-0.06	0.33	-0.47	-0.82	-0.36	-0.04	0.41	-0.18124	0	0.14	-0.0028017	0.55	0.14	0.09	-0.33	-0.15	-0.62
AGI_HUM1_OLIGO_A_23_P102769	C20orf72 ^ Chromosome 20 open reading frame 72 ^ NM_052865 ^ 92667	23	0.03	0.16	-0.19	0.03	-0.24	-0.1	-0.05	0.07	0.14	0.21	-0.14	0.12	0.27	-0.18	-0.06	-0.17	0.02	-0.18	-0.12	-0.01	-0.11	-0.41	-0.51	0.3	-0.03	0.04	-0.03	0.09	-0.39	0.37	0.18	0.34	-0.45	-0.48	-0.12	0.08	-0.38	-0.48	-0.29	-0.18	-0.03	0.24	-0.08	0.48	-0.04	-0.07	-0.07	0.16	-0.21	0	-0.06	0.41	-0.2	0.14	-0.11	0.12	-0.4	0.02	-0.13	0.31	0.3	0.15	-0.04	0.46	0.26	0.96	-0.02	0.25	0.08	0.19	-0.27	0.18	-0.07	0	-0.6	-0.38	-0.13	-0.02	-0.49	0.56	-0.82	0.07	-0.74	0.08	-0.33	0	0.06	-0.4	-0.32	-0.08	-0.34	-0.03	-0.05	0.26	-0.09	0.31	-0.49	-0.49	-0.22	0	-0.16	0.15	0.3	0.27	0.55	0.6	-0.16	0.01	-0.09	0.46	0.05	-0.21	0.2	0.17	0.29	0.5	-0.1	-0.1	-0.18	0.2	0.36	0.06	0.43	0.96	-0.29	0.78	0.04	0.91	-0.15	0.46	-0.08	0.3	-0.04	0.07	-0.05	0.55	0.5	0.41	0.45	-0.08	0.45	-0.08	-0.02	0.37	0.14	0.68	0.27	1.01	-0.07	0.22	0.11	0.11	-0.11	-0.08	0.36	0.45	0	0.13	-0.25	0.13	-0.2	0.2	-0.09	-0.18	-0.19
AGI_HUM1_OLIGO_A_23_P102770	"NAT5 ^ N-acetyltransferase 5 (ARD1 homolog, S. cerevisiae) ^ NM_016100 ^ 51126"	1	0.07	0.28	-0.03	0.18	-0.96	-0.91	0.05	0.04	-0.19	-0.52	-0.02	0.01	0.14	0.05	-0.02	0.23	-0.13	-0.11	-0.05	0.58	0.2	-0.47	0.01	-0.91	0.36	-0.7	-0.02	-0.29	0.18	-0.24	-0.23	-0.23	-0.53	-0.44	0.62	0.28	0.18	0.22	-0.12	0	-0.32	-0.64	0.03	0.07	-0.13	0.05	0.01	0.27	0.13	-0.05	0.1	0.08	0.25	0	-0.05	-0.2	-0.03	0.49	-0.41	0.46	0.34	-0.07	0.02	-0.29	0.32	-0.36	0.09	0.1	0.28	-0.52	-0.37	-0.26	-0.03	-0.49	0.13	-0.29	-0.11	-0.13	0.4	0.45	0.05	0.1	0.22	0.26	-0.11	-0.03	-0.07	0.01	0.39	0.06	-0.21	0.57	0.44	0.3	0.55	0.49	-0.14	0.11	0.06	0.46	-0.49	-0.27	-0.04	0.18	-0.21	-0.72	-0.14	-0.26	-0.4	-0.38	0.14	0.19	-0.35	-0.21	0.04	-0.17	-0.03	-0.26	-0.35	0.25	-0.43	0.13	-0.45	-0.28	-0.38	-0.38	-0.17	0.1	0.41	0.17	0.13	0.03	0.26	0.74	-0.19	0.26	-0.25	-0.26	0.07	0.29	0.23	0.33	-0.17	-0.5	0.16	-0.02	0.44	-0.25	0.14	0.01	0.17	0.32	0.17	-0.23	-0.11	-0.62	-0.1	0.1	-0.14	0.1	-0.19	0.27	-0.32	-0.27	-0.45
AGI_HUM1_OLIGO_A_23_P102816	TSPYL3 ^ TSPY-like 3 ^ BX647159 ^ 128854	7	0.21	0.01	0.2	0.21	0.43	0.26	-0.42	0.2	0	0.30097	0.11	-0.02	0.17552	0.10972	0.05	0.09	0.27	0.28	0.32	-0.13594	-0.0064951	0.65	-0.39	0.55	-0.22	0.63	0.15426	0.29443	0.46	-0.091113	0.01	-0.09	0.51	-0.13	0.16	0.19753	0.43	0.45	-0.07	-0.13	0.22	-0.13	0.03	0.08	0.1	0.21	0.09	0.45	-0.12	-0.3	-0.17	0.09	0.12	-0.13	-0.13	0	0.14	0.62	0.22	0.5	0.21	0.10644	0.3	0.2	-0.38	-0.50204	-0.27	0.14	-0.36	-0.44	-0.14	0.83	0.24	0.91	0.07	0.38	0	0.04	-0.089302	-0.173	-0.2	-0.64	-0.42	-0.13	0.26	0.32	-0.04	-0.05	0.58	0.21	-0.14	-1.25	-0.06	-0.36	-0.11973	-0.31324	0.5	-0.03	-0.05	0.11	0.12	-0.09	0.12	0.19226	-0.47	-0.07	0.7	0.27	-0.13	0.18	-0.63	-0.29	-0.14	-0.45	-0.61	-0.38	0.17	0.07	-0.23	-0.02	-0.39	-0.36	0.12	-0.59	-0.55	-0.17	-0.18	-0.67	-0.56	-0.76	-0.01134	-0.10627	0.0089424	0.096664	0.080231	0.22346	-0.16627	-0.16675	-0.4	0.25	-0.4	0.22	-0.41	-0.5	-0.28	-1.22	-0.4	-0.57626	-0.51	-0.8	-0.13	-0.11442	-0.34	-0.46188	-0.19	0.54	0.37	0.11777	-0.22	-0.31	0.41	0.35	0.37	0.34152	0.22334
AGI_HUM1_OLIGO_A_23_P102832	CEP2 ^ Centrosomal protein 2 ^ NM_007186 ^ 11190	5	-0.2	-0.22	-0.06	-0.39	0.12	0.24	-0.33	-0.26	0.01	0.12	0.33	0.21	0.11	-0.16	0.01	0.03	-0.05	-0.09	0.11	0.45	-0.08	-0.08	-0.37	0.3	-0.37	0.35	-0.03	0.07	0.22	-0.14	0.06	0.14	0.24	-0.19	-0.37	-0.07	0.02	-0.42	0.01	-0.46	-0.44	0.03	-0.12	-0.11	-0.03	-0.04	0.01	-0.15	-0.18	-0.12	-0.36	-0.05	-0.37	-0.37	-0.05	0.21	-0.27	-1.09	-0.08	-0.19	0.08	-0.17	-0.04	-0.16	-0.15	-0.06	-0.03	0.03	0.47	0.39	1.07	0.15	0.33	0.36	0.14	-0.05	-0.07	0	-0.13	-0.19	-0.17	0.09	-0.08	-0.34	-0.14	0	-0.2	-0.16	-0.22	-0.12	0.22	0.24	0.06	0.14	0	-0.38	0.45	-0.01	-0.03	-0.25	0.26	0.21	0.1	0.12	0.43	0.4	0.26	-0.39	0.15	-0.44	0.38	0.28	0.29	0.07	0.38	0.45	0.04	0.42	0.05	-0.33	-0.42	0.17	0.37	0.1	0.23	-0.24	0.57	0.15	-0.12	-0.35	-0.43	0.21	-0.18	-0.03	-0.35	-0.36	-0.11	-0.15	-0.16	-0.05	0.18	0.39	0.4	0.21	0.47	0.66	-0.06	-0.06	0.1	0.22	0.25	0.13	0.46	0.14	-0.09	0.02	-0.11	0.03	0.16	0.29	-0.05	-0.05	-0.1	0.15	0.08
AGI_HUM1_OLIGO_A_23_P102842	NFS1 ^ NFS1 nitrogen fixation 1 (S. cerevisiae) ^ NM_021100 ^ 9054	2	0	0.14	0.12	-0.16	0.33	0.28	-0.38	-0.15	0.2	0.19	0.37	-0.22	0.2	0.08	0.16	0.03	0.05	-0.02	0.22	0.22	0.35	-0.16	-0.43	0.09	-0.13	0.24	-0.06	-0.02	-0.09	0.66	0	-0.24	0.39	-0.32	-0.08	-0.16	-0.06	-0.59	0.02	-0.75	-0.41	-0.09	-0.42	-0.42	-0.23	-0.1	0.08	-0.52	-0.17	-0.28	0.14	-0.18	0.01	-0.36	0.34	0.21	-0.35	0.03	0.08	-0.31	-0.15	-0.51	0.03	-0.15	0.17	0.09	-0.17	-0.33	-0.22	0.27	0.05	0.71	-0.53	-0.12	-0.21	0.11	0.27	-0.09	-0.06	-0.1	-0.31	-0.45	-0.26	-0.39	0	0.26	-0.27	-0.08	0.06	-0.09	-0.11	-0.5	0.03	-0.18	0.08	-0.09	-0.42	-0.42	-0.42	-0.48	-0.17	-0.36	-0.12	-0.25	0.27	0.04	-0.32	0.12	-0.16	0.15	0.33	0.44	-0.22	-0.05	-0.36	0.09	0.25	0.28	0.59	0.02	0.71	0.17	0.38	0.3	-0.37	0.69	0.25	-0.22	-0.48	-0.57	0.77	0.45	0.4	0.32	0.46	0.47	0.48	0.48	0.25	0.48	0.3	0.2	0.32	-0.03	0.22	-0.07	0.51	-0.33	-0.04	-0.14	0.6	0.3	0.21	0.03	0.06	0.54	0.29	-0.11	-0.07	0.03	0.17	-0.18	-0.21	-0.04	0.09
AGI_HUM1_OLIGO_A_23_P102864	"PRSS7 ^ Protease, serine, 7 (enterokinase) ^ NM_002772 ^ 5651"	8	-0.79	-0.36281	-0.02	-0.73	-1.3	0.28	0.08	-1.31	-0.074813	-0.14486	-1.62	-0.07	-0.41975	-0.49	0.24	-0.16	0.61	0.22	-0.5	0.47	-0.33	-1.17	-0.49	-0.20171	0.6	0.13136	-1.03	0.1548	0.73	0.68263	-0.03	0.09	0.18947	-0.27	-1.45	-0.07	0.42	0.61	-0.18867	0.1	-0.08	0.22	-0.34	0.74	0.38	-0.17	-0.06	-0.38	-0.74	-0.22054	-0.35	0.47	0.21	0.33	-0.38	-0.34	0.1267	-0.1	-0.26	-0.4	-0.58	-0.18	0.09	-0.04	0.12	-0.19	-0.09	-0.01	-1.22	0.37	0	0.76	0.85	0.01	0.21	0.19	0.47	0.94	0.55	-0.19	0.03	-1.86	-1.04	-0.65	0.65	-1.11	-0.38	1.21	0.5	0	0.52	0.02	0.16	-0.58	0.72	1.03	-0.07	-1.28	-0.15	0.58	-0.17	0.66	-0.21	-0.43	-0.83	-1.61	-0.20305	-0.53	-0.37	-0.44	0.19	0.14	0.09	1.52	0.06	0.61	-0.65	0.91	-0.14	-1.56	-0.54	-0.34	-1.74	-0.33	1.82	0.34	-0.56	-1.35	-1.33	-0.54	0.74979	0.50934	0.91	0.94	0.67	1.44	1.05	0.8	1.04	0.62	0.76	0.62	0.18	0.33	0.28	1.77	0.95	0.05	0.95	0.66	-0.27	1.12	-0.8	-0.21	1.66	0.19	-0.02	0.73	-0.28	-0.6	-0.48	0.6	-0.12242	0.059671	0.22
AGI_HUM1_OLIGO_A_23_P102876	"CCT8 ^ Chaperonin containing TCP1, subunit 8 (theta) ^ NM_006585 ^ 10694"	12	-0.11	-0.38	-0.51	-0.17	-0.75	-0.17	0.4	-0.27	-0.33	-0.56	-0.25	0.61	-0.3	-0.09	0.18	0.17	-0.04	0.1	0	-0.53	-0.05	0.19	-0.29	-0.38	0.12	-0.41	-0.41	-0.57	-0.39	0.89	-0.07	0.04	-0.6	-0.29	-0.33	0.05	-0.46	-0.16	-0.16	0	0.05	0	0.1	0.21	-0.04	0.01	-0.44	0.9	-0.08	0.12	0.3	0.12	0.03	0.04	0.04	-0.06	-0.35	0.25	0.35	-0.14	0.1	-0.31	-0.02	-0.24	0.24	0.82	0	0.07	0.25	0.01	-0.25	0.76	0.95	-0.48	-0.14	-0.17	-0.1	0.14	0.51	0.52	-0.14	0.73	0.22	0.61	-0.38	-0.34	0.14	-0.21	0.02	-0.18	0.04	1.2	0.34	0.37	0.07	0.66	-0.06	-0.52	0.23	-0.17	-0.29	-0.01	-0.08	-0.1	0.43	-0.02	-0.23	-0.21	-0.21	-0.26	-0.07	0.05	0.65	0.64	0.83	0.83	-0.53	-0.11	-0.11	0.43	0.35	0.63	-0.22	0.96	0.36	0.32	0.1	0.69	0.19	1.04	-0.33	-0.29	-0.4	-0.16	-0.44	-0.26	-0.63	-0.63	0.76	-0.16	0.31	-0.24	0.13	0.71	0.13	1.13	0.31	0.96	0.11	0.53	-0.47	0.39	-0.11	0.75	0.17	-0.69	-0.1	0.05	0.14	0.45	-0.19	0.07	-0.08	-0.6	-0.73
AGI_HUM1_OLIGO_A_23_P102890	MRPS6 ^ Mitochondrial ribosomal protein S6 ^ NM_032476 ^ 64968	10	0.13	-0.49	0.44	-0.4	-0.22	-0.89	-0.04	-0.67	-0.28	-0.96	-0.15	-0.4	0.13	0.03	0.14	-0.24	-0.09	-0.71	0.02	-0.07	-0.33	-0.1	0.29	-0.65	0.16	-0.43	0.25	-0.55	-0.1	0.89	0.25	-0.55	0.14	-0.27	0.31	-0.36	0.54	-0.11	0.04	-0.26	0.86	-0.65	0.77	-0.68	0.87	-0.36	0.91	0.38	1.07	-0.48	0.6	-0.57	1.04	-0.45	0.5	-0.79	0.71	0.25	0.48	0	0.62	-0.68	0.49	-0.56	0.03	-0.74	0.01	-0.57	0.3	-0.32	0.11	0.07	0.32	0.37	0.85	0.07	0.31	0.17	-0.09	-0.49	0.64	-0.32	0.44	0.03	0.21	0.44	-0.79	0.93	0.75	-0.07	0.77	0.67	0.36	-0.47	0.66	-0.14	0.83	-0.74	1.23	-0.12	0.49	-0.35	0.54	-0.18	-0.13	-0.96	0.29	-0.3	0.34	-0.07	-0.78	-0.68	0.49	-0.41	0.29	-0.92	0.77	-0.45	0.09	-0.58	-0.23	-0.9	0.51	-0.69	0.66	-0.14	0.66	-0.49	-0.6	-0.73	1.27	-0.62	0.57	-0.73	0.92	0.01	0.47	0.48	0.16	-0.26	0.1	-0.62	0.04	-0.6	0.13	-0.73	0.85	-0.9	0.04	-0.83	0	-0.8	0.42	-0.18	-0.13	0	0.13	1.35	1.13	0	-0.25	0.7	-0.23	-0.19	0.33
AGI_HUM1_OLIGO_A_23_P1029	MFAP2 ^ Microfibrillar-associated protein 2 ^ NM_017459 ^ 4237	47	-0.57	-0.77	-0.17	0.23	0.3	0.07	-0.73	-0.36	-0.35	0.62	-1.15	-0.33	-0.1	-0.4	-0.73	-0.68	-0.38	-0.91	-0.8	-0.79	-0.63	0.19	0.29	0.23	0.36	1.12	0.66	-0.17	0.54	-0.7	0.17	0.46	-0.39	0.28	-0.68	-0.37	-0.3	0.22	0.09	0.21	1.26	0.35	0.64	-0.78	0.32	-0.38	1.23	-1.66	0.09	-0.5	0.14	-0.48	0	0.35	0.35	-0.02	0.52	-1.22	-0.34	-0.22	0.72	0.58	0.79	0.36	-0.7	-0.92	0.51	-0.45	0.4	-0.01	0.88	-0.7	-0.99	0.15	-0.52	-0.47	-0.5	-0.24	-0.15	-0.68	0.14	0.75	1.44	0.7	0.33	0	0.27	0.18	-0.28	0.27	2.02	0.58	0.65	0.75	-0.89	-0.05	-0.18	1.36	0.29	-0.28	1.49	0.7	0.78	-0.13	0.23	1.72	0.55	1	1.02	-0.75	0.66	0.07	-0.53	-1.12	-0.68	-1.92	0.42	0.39	-0.41	-0.79	-0.84	-1.2	0.15	-0.52	0.85	-0.16	1.66	0.55	0.65	0.09	-1.11	-0.67	-1.26	-1.25	0.39	-0.75	0.37	0.49	-1.12	-0.89	-1.39	-1.03	0.11	0.16	0.07	-0.69	-0.69	-0.28	1.25	0.05	-0.18	-0.8	-0.17	-0.49	-0.52	-0.26	-0.48	0.27	0.61	-1.26	-0.05	0.5	0.03	0.69	0.12
AGI_HUM1_OLIGO_A_23_P102925	PWP2H ^ PWP2 periodic tryptophan protein homolog (yeast) ^ NM_005049 ^ 5822	18	0.19	0	0.04	-0.17	0.05	0.4	0.11	-0.04	0.27	0.2	-0.1	0.22	0.28	-0.08	0.29	0.1	0.02	-0.13	-0.12	-0.54	-0.22	0.13	-0.01	0.22	0.15	0.39	-0.04	-0.38	0.06	0.3	0.03	-0.1	-0.15	0.05	0.01	0.11	0.03	-0.29	-0.15	0.01	0.07	0.19	0.03	-0.12	0.04	-0.04	0.4	-0.78	-0.21	0.04	-0.05	-0.07	-0.01	-0.07	-0.06	-0.05	-0.32	-0.06	-0.11	0.12	0.08	-0.07	-0.04	0.22	-0.34	0.11	0.19	0.08	-0.2	0.07	0.39	0.58	-0.45	0.32	-0.08	-0.02	0	0.07	-0.16	-0.42	-0.02	0.32	0.47	0.32	-0.03	0.19	-0.19	-0.31	-0.02	-0.11	0.07	0.25	-0.04	0.08	-0.46	0	0.35	-0.25	0.09	-0.39	0.2	0.18	0.01	0.08	0.17	-0.03	0.24	0.12	0	0.35	0.08	-0.11	0.04	-0.19	-0.43	-0.37	-0.18	0.13	-0.15	-0.48	0.38	-0.05	-0.36	-0.12	-0.49	0.54	-0.01	-0.06	-0.33	-0.48	0.12	-0.43	-0.45	-0.61	-0.15	0.22	0.33	0.34	-0.06	-0.47	-0.2	-0.11	-0.06	0.17	0.09	0.21	-0.23	-0.38	-0.33	-0.13	-0.4	-0.27	-0.36	0.23	0.47	0.05	0.07	0.14	-0.06	-0.11	0.08	0.28	0.32	0.27	0.23
AGI_HUM1_OLIGO_A_23_P102937	SUMO3 ^ SMT3 suppressor of mif two 3 homolog 3 (yeast) ^ NM_006936 ^ 6612	3	-0.34	-0.5	0.14	0.26	0.56	-0.23	0.41	-0.41	-0.35	-0.21	-0.41	0.32	-0.25	0.01	-0.33	-0.24	-0.08	-0.16	-0.05	0.07	0.24	0.88	0.35	-0.08	0.52	-0.48	0.33	-0.23	-0.93	0.14	0.06	0.3	-0.54	-0.02	-1.19	-0.77	-1.02	-0.92	-0.4	-0.18	0.76	0.31	0.31	0.08	0.13	-0.21	-0.31	0.54	-0.2	-0.42	0.1	-0.12	-0.1	-0.16	-0.08	-0.04	-0.22	-0.89	0.61	-0.93	0.38	0.21	-0.26	0.08	-0.07	1.04	0.29	0.03	0.43	0.21	0	-0.44	0.29	-0.74	-0.48	-0.11	-0.15	-0.46	0.16	-0.03	-0.53	1	0.24	-0.1	-0.3	0.04	-0.09	-0.49	-0.11	-0.21	0.69	1.37	0.37	0.26	-0.31	0.22	-0.34	-0.58	-0.21	-1.27	0.16	0.29	-0.06	-0.3	0.48	0.29	-0.18	0.16	0.14	-0.28	0.03	0.14	1.03	0.65	0.6	0.91	0.01	-0.08	0.14	-0.24	0.5	0.09	-0.21	0.94	0.48	-0.47	0.52	0.41	0.05	0.81	-0.73	-0.34	-0.23	-0.31	0.09	-0.29	-0.29	-0.31	0.58	-0.57	0.58	0.24	0.07	0.64	0.07	1	-0.34	0.83	0.34	0.81	-0.15	-0.29	-0.18	0.67	0.51	0.14	-0.46	0.39	0.58	0.41	0.32	0.39	-0.31	-0.61	-0.22
AGI_HUM1_OLIGO_A_23_P102950	TSGA2 ^ Testis specific A2 homolog (mouse) ^ NM_080860 ^ 89765	43	-0.16	0	0	0.45	0.03	-0.12	-0.02	0.15	0.25	0.21	-0.26	-0.29	0.03	0.2	0.32	0.57	0	0.49	-0.3	0.76	1.18	-0.25	-0.82	-0.26	-0.13	0	0.5	1.09	0.09	1.1	-0.14	-0.31	0.14	0.19	0.29	0.02	0.06	-0.02	-0.34	-0.22	-1.04	-0.37	-0.85	0.32	-0.61	-0.06	-0.31	0.52	-0.25	-0.25	-0.4	0.26	-0.42	-0.02	-0.56	-0.17	0.07	1.2	0.57	0.99	-0.6	-0.37	-0.44	0.52	0.62	0.77	-0.59	0.36	0.13	-0.14	-0.57	0.56	0.47	0.15	-0.37	-0.7	-0.56	-0.21	-1.05	-0.2	-1.46	-0.58	-1.6	-0.34	0.75	0.43	0.21	-0.34	-0.16	-0.27	-0.68	-0.68	-0.8	0.02	-0.06	0.8	-0.64	-0.68	-0.46	0.53	-0.74	0.11	-0.47	0.42	-0.01	-0.54	-0.29	-0.21	-0.79	0.92	-0.58	0.01	0.32	0.88	0.72	1.53	0.11	0.23	-0.36	0	0.09	-0.25	0.05	-0.43	-0.85	0.74	-0.05	-0.42	0.08	0.69	0.63	0.46	0.62	0.34	0.09	1	0.04	-0.22	0.41	0.13	0.31	0.15	-0.26	-0.11	0.18	0.41	-0.08	0.89	-0.28	0.98	0.31	0.21	0.41	0.96	0.14	0.15	-0.66	-0.28	-0.07	0.47	-0.65	-0.05	0.08	0.22	-0.29
AGI_HUM1_OLIGO_A_23_P102965	BCL2L13 ^ BCL2-like 13 (apoptosis facilitator) ^ NM_015367 ^ 23786	20	0.29	-0.21	0.27	0.05	0.64	0.3	0.39	0	0.37	0.34	-0.15	0.23	-0.12	-0.13	-0.11	-0.23	0.11	-0.07	0.1	-0.3	0.28	-0.03	-0.37	0.32	0.27	-0.07	0.02	0	-0.01	-0.01	-0.13	-0.04	0.02	0.25	0.18	0.03	0.03	0.37	0.03	0.12	-0.25	0.5	-0.15	0.21	0.29	-0.02	0.14	0.54	-0.13	0.11	-0.1	0.34	0.06	0.11	0.04	0.23	0.12	0.02	0.13	0.08	-0.24	-0.09	-0.32	0.28	-0.57	0.02	-0.13	0	-0.37	0.39	0.03	-0.99	0.51	0.38	-0.12	0.26	-0.03	0	-0.98	-0.61	-0.44	-0.26	-0.19	0	-0.05	-0.01	0.38	-0.14	0.14	-0.05	-0.34	-0.21	-0.41	-0.13	-0.69	-0.34	-0.08	-0.21	0.58	0.26	0.33	0.57	0.6	0.28	0.02	-0.24	0.42	0.68	0.38	0.66	-0.49	-0.45	0.7	0.03	0.69	0.4	0.19	-0.06	-0.33	-0.21	-0.09	-0.61	-0.03	-0.35	-0.87	-0.29	-0.52	-0.17	0.04	-0.02	-0.05	-0.39	-0.3	-0.28	-0.17	0.04	0.07	0.08	0.24	-0.34	0.15	-0.49	-0.31	-0.27	0.04	-0.08	-0.24	0.16	-0.38	-0.1	-0.34	-0.6	-0.33	0.05	0.1	0.19	0.23	-0.22	-0.19	0.36	-0.01	0.05	0.06	0.16	0.17
AGI_HUM1_OLIGO_A_23_P102973	DGCR14 ^ DiGeorge syndrome critical region gene 14 ^ NM_022719 ^ 8220	15	-0.08	-0.48	-0.14	-0.34	0.2	0.32	-0.17	-0.39	0.22	0.44	-0.35	0.33	-0.03	0.03	-0.23	-0.23	-0.32	-0.28	-0.09	0.32	0.35	-0.33	-0.25	0.23	0.02	0.74	-0.08	0.51	0.3	-1.2	-0.2	-0.1	0.33	0.21	-0.27	-0.1	0.02	-0.18	0.01	0.12	-0.49	0.18	-0.4	0	-0.35	0.02	0.36	-0.49	-0.53	-0.38	-0.25	0.13	-0.11	-0.16	0.06	0.04	-0.23	-0.8	-0.18	0.09	-0.12	0.21	-0.26	0.32	0.17	0.3	-0.01	0.16	0.37	0.35	0.83	-0.71	-0.39	0.19	-0.31	0.1	-0.14	-0.05	-0.35	-0.09	-0.7	0.38	-0.23	-0.12	-0.04	0.47	-0.03	-0.48	-0.25	-0.1	0.22	0.16	0.21	0.49	-0.24	0.01	0.12	-0.27	0.22	-0.11	0.25	0.27	0.32	-0.14	0.38	0.26	0.18	0.08	0.29	0.36	0.55	0.53	0.4	-0.32	0.31	0.14	0.2	0.52	-0.1	-0.39	-0.41	-0.06	0.07	-0.43	-0.02	-0.11	0.65	0.27	0.11	-0.21	-0.7	-0.11	-0.26	-0.11	0.25	-0.56	0.29	0.22	-0.06	-0.24	-0.1	-0.07	0.48	0.65	0.63	0.43	0.15	0.44	0.24	0.78	0	0.21	0.03	0.08	-0.2	0.03	-0.27	-0.15	-0.19	-0.12	-0.15	-0.11	0.11	0.38	-0.05
AGI_HUM1_OLIGO_A_23_P102994	"PIK4CA ^ Phosphatidylinositol 4-kinase, catalytic, alpha polypeptide ^ NM_002650 ^ 5297"	14	0.12	0.52	-0.23	-0.3	0.07	0.28	0.39	-0.08	-0.03	-0.03	0.05	0.88	-0.02	-0.18	0.18	0.13	-0.22	-0.28	0.05	-0.33	-0.12	0.14	-0.15	-0.07	0.07	0.03	-0.36	-0.3	0.06	-0.3	-0.16	-0.02	0.24	0.29	0.05	0.15	0.45	-0.07	0.23	0.23	0.09	-0.01	0.18	-0.21	0.04	0.01	0.13	0.11	-0.07	-0.03	0.06	0.04	-0.12	-0.03	0.47	0.23	-0.22	-0.64	0.21	-0.26	0.16	-0.02	0.04	0.18	-0.31	0.02	0.06	-0.15	0.09	0.08	1.01	-0.43	0.12	0.14	0.22	0.19	-0.03	-0.01	-0.38	-0.93	-0.4	0.13	0.4	0.37	-0.06	-0.77	-0.31	-0.1	-0.13	0.04	0.26	0.08	-0.35	0.4	-0.46	-0.56	0.44	0.08	0.48	-0.7	0.4	0.06	0.37	-0.31	0.38	0.47	0.71	0.31	0.19	-0.06	0.32	-0.09	-0.09	-0.37	0.09	-0.35	-0.28	0	-0.34	-0.55	-0.74	-0.07	-0.07	0	-0.01	-0.22	0.23	0.21	-0.33	-0.47	-0.72	-0.78	-0.62	-0.59	-0.20531	-0.67	-0.34	-0.39	-0.05	-0.57	0.12	0.05	0.19	0.26	0.13	0.4	-0.61	-0.31	0.29	0.3	-0.21	-0.5	-0.2	-0.26	0.21	-0.75	0.15	0.32	0.7	0.27	-0.14	0.39	-0.06	0.21	-0.42
AGI_HUM1_OLIGO_A_23_P103011	"RAB36 ^ RAB36, member RAS oncogene family ^ NM_004914 ^ 9609"	5	0.26	-0.03	0.06	-0.3	0.87	0.19	-0.13	-0.63	0.82	0.46	0.13	-0.11	0.4	0	-0.23	-0.15	-0.12	-0.06	-0.13	0.54	0.47	-0.12	0.13	0.44	-0.1	0.66	0.21	0.58	0.39	-0.04	0.07	-0.12	-0.08	-0.66	-0.51	-0.28	-0.31	-0.46	-0.49	-0.87	-0.33	-0.16	-0.48	-0.54	-0.44	-0.6	0.26	-0.31	-0.47	-0.8	-0.15	-0.45	-0.39	-0.6	-0.4	-0.72	0.14	-0.11	0.17	-0.4	-0.22	-0.25	0	0.26	0.46	0.58	-0.23	-0.02	0.23	0.51	0.1	0.81	-0.65	0.65	-0.43	0	-0.1	-0.32	0.39	0.13	0.4	-0.28	-0.23	-0.37	-0.05	0.42	-0.48	0.1	-0.07	-0.23	0.32	-0.02	0.29	0.17	0.09	-0.37	-0.33	-0.55	0.03	0.05	0.25	-0.14	-0.05	0.13	0	0.06	-0.2	-0.17	0.18	0.24	0.41	0.08	0.09	-0.12	-0.21	0.04	0.61	0.33	0.59	0.04	0.57	-0.11	0.84	-0.23	0.45	0.77	0.77	-0.16	0.04	-0.07	0.93	0.8	1.14	0.17	0.82	0.71	0.87	0.8	-0.33	0.34	-0.14	0.17	0.62	-0.18	0.12	-0.32	0.28	-0.26	0.03	0.14	0.58	0.82	-0.12	-0.18	-0.22	0.8	0.35	-0.7	0.1	-0.03	-0.09	-0.08	0.71	0.3	1.36
AGI_HUM1_OLIGO_A_23_P10305	CTPS2 ^ CTP synthase II ^ NM_175859 ^ 56474	14	-0.05	-0.52	-0.44	-0.39	-0.02	0.2	0.62	-0.09	0.09	0.03	-0.48	0.63	0.28	0.12	-0.01	-0.21	0.29	-0.02	-0.29	-0.56	-0.06	0.08	-0.72	0.16	0.42	0.33	0.11	-0.07	0.33	0.51626	-0.23	0.31	-0.32	-0.53	-0.51	0.15	-0.34	0.26	-0.07	0.37	0.09	0.04	-0.05	-0.02	-0.12	-0.2	0.46	0.96	-0.45	-0.21	0.11	0.12	-0.33	0.25	-0.03	0.08	0.17	0.28	0.55	0.17	-0.31	0.03	0.17	0.46	-0.11	0.39	-0.08	0.13	0.31	0.09	0.44	-0.55	0.94	0.48	-0.17	0	-0.08	0.03	-0.34	-0.45	-0.26	0.22	0	0.16	0.12	-0.95	-0.07	-0.05	-0.03	0.2	-0.11	0.38	-0.28	0.15	-0.47	-0.1	0.18	-0.42	0.76	-0.37	0.07	0.11	0.45	0	-0.21	-0.39	0.48	0.48	0.43	0.43	-0.25	-0.24	0.45	0.42	0.79	0.41	-0.87	-0.42	-0.5	-0.1	-0.05	0.17	-0.54	0.43	0.29	0.22	-0.24	-0.16	-0.1	0.55	-0.43	-0.31	0.13	-0.23	-0.1	0.48	-0.01	-0.35	0.46	-0.32	0.14	0.02	-0.22	0.43	-0.37	0.5	-0.19	0.41	0.2	0.35	-0.55	-0.25	-0.82	-0.11	0.73	-0.73	-0.3	-0.31	0.14	0.28	-0.67	-0.13	0.43	0.27	-0.41
AGI_HUM1_OLIGO_A_23_P103062	FLJ38628 ^ Hypothetical protein FLJ38628 ^ NM_152267 ^ 91445	3	0.25	0.08	0.24	0.13	0.62	0.97	0.69	0.16	0.46	0.52	-0.07	0.48	-0.08	-0.16	0.06	-0.11	0.03	-0.18	0.19	-0.56	0.6	-0.09	-0.25	1.56	0.21	0.32	0.11	-0.08	-0.16	-0.1	-0.35	0.05	-0.36	0.22	-0.34	0.04	-0.21	-0.33	-0.21	0.33	-0.17	0.44	-0.12	0.24	-0.08	0.15	-0.05	-0.64	-0.56	-0.3	-0.15	-0.15	-0.19	0.12	-0.04	-0.15	0.07	-0.32	0	-0.16	0.09	0.02	0.12	0.65	-0.69	0.36	0.02	0.11	0.33	0.23	0.54	0.25	-0.31	0.24	-0.18	0.09	0	0.11	-0.66	-0.71	-0.6	-0.15	-0.13	0.38	-0.02	-0.51	0.22	-0.26	-0.36	-0.09	-0.12	-0.23	-0.28	0.2	-0.77	-0.09	0	-0.36	0.26	-0.55	0.2	0.37	0.77	-0.28	0.3	0.07	0.45	1.03	0.44	0.76	0.16	0.3	-0.18	-0.44	-0.12	0.01	0.08	0.21	-0.3	-0.27	-0.28	-0.21	-0.22	0	-0.46	0.28	0.08	0.3	0.07	0.09	-0.03	-0.42	-0.32	-0.22	0.07	0.3	0.17	0.08	0.01	-0.35	0.26	-0.24	-0.23	0.48	0.06	0.22	-0.68	-0.08	0	0.51	0.1	-0.48	-0.52	-0.24	-0.27	-0.02	0.05	-0.19	-0.07	0.23	-0.37	0.16	0.18	0.39	-0.19
AGI_HUM1_OLIGO_A_23_P103070	YWHAH ^ Chromosome 22 open reading frame 24 ^ NM_003405 ^ 7533	3	-0.91	-1.05	-0.7	-0.67	-0.38	-0.23	0.29	-0.55	-0.64	-0.79	-0.6	0.2	-0.88	-0.16	-0.35	-0.56	-0.59	-0.39	-0.53	-0.13	0.1	0.84	0.28	-0.33	0.26	-0.33	-0.39	-0.53	-0.47	0.73	-0.22	0.16	-0.32	0.15	-1.32	-0.8	-1.07	-0.71	-0.37	0.14	0.5	0.21	0.39	-0.05	0.48	0.17	0.11	1.23	0.03	0.25	-0.13	-0.4	-0.4	0.01	0.04	0.3	0.02	-0.79	0.18	-0.54	0.58	0.1	-0.34	-0.17	-0.16	0.19	0.7	0.29	0.31	0.67	0.58	-0.46	1.17	0.1	-0.32	0	0.1	0.15	-0.14	0.45	0.25	1.13	0.68	0.35	0.1	-0.06	0.13	-0.36	-0.16	0.1	0.05	1.19	0.93	0.59	-0.37	-0.09	0.2	-0.69	0.21	-0.59	-0.26	-0.21	-0.25	-0.59	0.22	-0.12	-0.12	-0.19	0.15	0.28	-0.18	0.03	0.51	0.49	0.69	0.66	-0.43	-0.06	0.09	0.35	0.2	0.38	-0.26	0.75	0.26	-1.03	0.2	0.3	-0.63	-0.04	-0.72	0.02	-0.12	-0.13	-0.04	-0.74	-0.56	-0.55	0.56	-0.03	0.37	-0.01	0.3	1.25	0.32	1.04	-0.25	0.53	0.54	0.91	-0.55	-0.17	-0.13	0.54	0.23	-0.77	-0.07	0.29	0.42	0.09	0.16	-0.06	-0.12	-0.37	-0.71
AGI_HUM1_OLIGO_A_23_P103084	TOM1 ^ Target of myb1 (chicken) ^ NM_005488 ^ 10043	3	0.02	-0.62	-0.15	0.1	1.36	0.95	-0.16	-0.05	0.56	0.53	0.25	1.15	0.01	0.41	0.36	0.04	0.36	0.36	0.28	-0.16	-0.34	0.33	0.09	0.24	0.44	-0.13	0.4	0.17	0.56	-0.84609	-0.02	0.37	0.01	0.09	-0.51	0.09	-0.18	-0.92	0.12	0.31	0.25	0.83	0.35	1.06	-0.43	-0.07	-0.69	-1.68	-0.08	0.05	0.16	0.24	-0.12	0.12	0.54	0	-0.14	-0.3578	-0.43	-0.43	0.06	0.42	0.03	0.79	-0.01	-0.7	0.29	0.31	0.26	-0.74	0.7	-0.52638	-1.29	-0.65	-0.77	-0.54	-0.37	-0.42	-0.52	-0.37	-1.33	0.21	-0.34	0.04	-0.21	0.18	-0.27	-0.37	-0.63	-0.56	-0.26	-0.13	0.32	0.26	-0.04	-0.8	-0.08	-0.09	0.86	-0.51	1.05	0.51	0.71	-0.34	1.1	0.75	0.15	0.73	1.07	-0.23	0.31	0.35	-0.09	-1.39	-0.51	-0.72	-0.45	0.61	-1.21	-0.0020846	-0.68616	-0.95	0.19	-0.8	-0.3	-0.44582	1.45	1.15	0.06	-0.26	-0.76958	-0.471	-0.57116	-0.96	-0.21	-0.77221	-1.02	-0.66	-0.58	-1.21	-0.72	-0.69	0.32	0.42	0.27	-0.12	-0.02	-0.1	0.04	0.08	-0.49	-0.54	0.32	-0.71	-0.88	-0.85	-0.83	0.34	-0.14	0.15	0.02	0.56	0.02	-0.07	-0.02
AGI_HUM1_OLIGO_A_23_P103099	RBM9 ^ RNA binding motif protein 9 ^ NM_014309 ^ 23543	30	-0.12	-0.21	0.24	0.21	0.67	0.21	0.48	0.1	0.31	0.19	-0.38	0.38	0.47	-0.34	-0.3	-0.26	0.26	0.01	-0.07	-0.32	0.19	0.57	-0.04	0.42	0.01	-0.12	0.18	-0.22	-0.32	-0.89	0.14	0.07	-0.64	0.02	-0.88	-0.26	-0.95	-0.47	-0.48	-0.03	0.11	0.26	-0.28	-0.22	0.27	-0.01	0.57	-1.59	0.18	0.28	0.05	0.29	0.18	0.37	0.19	0.11	0.15	-0.42	0.11	-0.49	0.06	0.2	-0.21	0.45	-0.51	0.29	0.13	-0.36	-0.3	0.44	0.29	-0.51	-0.8	0.31	-0.48	-0.29	-0.04	0.04	-0.59	-0.62	-0.95	-0.26	-0.81	-0.64	-0.22	-0.55	0.1	-0.24	0	0.01	0.85	0.33	0.19	0.51	-1.02	-0.58	-0.57	-0.34	-0.38	-1.46	0.33	-0.1	-0.09	-0.53	0.23	0.87	-0.31	0.49	-0.01	0.11	0	0.38	0.1	-0.29	0.11	0.04	-0.05	-0.05	-0.07	-0.25	-0.11	-0.56	0.27	0.62	0.17	-0.49	0.04	0.8	-0.02	0.2	-0.59	-0.09	-0.52	-0.02	-0.1	-0.07	0.15896	0.69	-0.22	-0.49	-0.46	-1.03	0.01	0.45	0.35	-0.1	0.04	0.24	0.51	0.2	0.19	-0.4	-0.29	0.24	0.18	0.07	0.09	-0.16	0.38	0.13	0.5	0.31	-0.03	-0.28	-0.37
AGI_HUM1_OLIGO_A_23_P103104	MFNG ^ Manic fringe homolog (Drosophila) ^ NM_002405 ^ 4242	10	-0.79	-1.01	-0.35	-0.16	0.04	-0.07	-1.23	-1.17	-0.45	-0.07	-0.96	-0.5	-0.8	-0.74	-0.77	-0.92	-0.29	-0.76	-0.96	-0.16	-0.27	0.23	0.14	0	0.41	0.7	0.01	0.31	0.35	0.25	0.01	0.3	-0.57	-0.43	-0.41	-0.28	-0.15	-0.36	-0.27	-0.58	-0.16	-0.18	-0.01	-0.88	0.3	-0.15	0.38	-0.75	-0.14	-0.3	-0.05	-0.67	-0.54	0	-0.77	-0.23	0.1	0.11	-0.39	-0.22	0.36	0.41	0.15	0.66	0.25	0.41	0.5	-0.22	0.2	0.4	1.14	-0.07	-0.67	0.22	-0.44	0.08	-0.05	0.4	0.64	0.2	0.48	0.83	1.13	0.67	-0.16	0.16	-0.05	0.02	-0.49	-0.05	0.45	0.04	0.71	0.71	0.3	-0.48	1.09	0.17	0.59	-0.45	0.16	-0.41	-0.11	-0.27	0.05	0.53	-0.13	0.09	0.07	0.3	0.44	0.29	-0.47	-0.54	-0.54	-0.5	0.37	0.7	0.24	-0.19	0.17	0.06	0.17	-0.05	-0.2	0.11	0.65	0.55	0.52	0.25	0.04	-0.55	-0.23	-0.32	0.15	-0.29	0.09	0.24	-0.65	-0.51	-0.48	0.29	-0.09	0.44	-0.26	-0.1	-0.35	0.16	0.17	0.29	0.02	-0.12	-0.67	-0.53	-0.31	-0.79	0.03	0.22	0.42	-1.59	0.19	0.02	0.32	0.65	0.31
AGI_HUM1_OLIGO_A_23_P103110	MAFF ^ V-maf musculoaponeurotic fibrosarcoma oncogene homolog F (avian) ^ NM_012323 ^ 23764	3	-0.28	-0.79	-0.26	-0.42	0.16	0.15	0.64	-0.48	0.15	-0.24	-0.63	0.6	-0.39	-0.57	-0.46	-0.5	-0.25	-0.08	-0.42	0.38	0.25	0.07	-0.17	-0.04	-0.03	0.22	-0.31	0.09	-0.05	-0.35	0.02	0.08	-0.42	-0.18	-0.81	-0.21	-0.22	-0.19	-0.55	-0.02	-0.63	0.36	-0.59	0.56	-0.45	-0.05	-0.33	-0.7	-0.24	0.09	-0.58	0.21	-0.36	-0.19	-0.18	-0.26	-0.27	-0.1	0.58	-0.12	-0.15	0.21	-0.26	0.49	0.21	1.44	0.5	0.46	0.23	0.23	0.52	0.32	0.36	-0.06	-0.33	-0.27	-0.36	-0.04	-0.45	0.36	-1.22	0.7	-0.73	-0.19	0.17	0.54	0	-0.59	-0.38	-0.39	-0.16	0.43	0.23	0.56	0.07	0.77	0.14	-0.7	0.34	0.15	-0.07	-0.08	0.2	-0.55	0.54	0.33	0.21	0.27	0.46	0.65	-0.44	-0.2	0.59	0.26	0.45	0.88	-0.16	0.49	0.28	0.1	0.83	0	0.05	0.29	-0.01	-0.47	0.41	0.5	0.23	0.76	-0.67	-0.39	-0.51	-0.43	0	-0.14	0.22	0.23	0.51	-0.44	0.25	-0.45	0.36	1.22	0.16	1.08	0.12	0.85	0.11	1.32	0.03	-0.06	0.27	1.11	-0.27	-0.25	-0.56	0.47	-0.07	0.03	-0.26	0.34	0.23	-0.02	0.23
AGI_HUM1_OLIGO_A_23_P103120	GTPBP1 ^ GTP binding protein 1 ^ NM_004286 ^ 9567	20	0.2	-0.08	0.21	0.14	0.65	0.53	0.07	-0.09	0.31	0.41	0.33	-0.14	0.44	0.33	-0.01	0.11	0.21	0.01	-0.09	-0.24	0.32	-0.34	-0.22	0.44	0.01	0.36	0.34	0.56	0.31	-0.15	-0.1	-0.03	0.2	-0.11	0.17	0.2	0.07	0.62	0.09	-0.04	-0.37	0.07	-0.39	0.01	-0.05	-0.11	0.68	-0.24	-0.38	-0.25	0.01	0.14	-0.09	0.05	-0.23	-0.1	0.13	0.1	0.09	0.14	-0.02	-0.11	-0.01	0.37	-0.05	0.03	-0.37	-0.23	-0.19	0.2	0.89	-0.05	0.03	1.14	0.07	0.24	0.13	0.24	-0.46	-0.5	0.13	-0.65	-0.32	-0.17	0.55	-0.5	-0.06	-0.15	0.14	0.39	-0.17	-0.41	-0.51	-0.16	-0.22	-0.17	0.08	0.28	0.28	0.59	0.4	0.32	0	0.6	-0.22	-0.17	0	0.18	0.02	0.68	-0.47	0.08	-0.04	-0.51	0.05	-0.05	0.24	0.32	-0.16	-0.07	-0.22	-0.31	-0.05	-0.47	-0.5	0.43	-0.19	-0.5	0.4	0.09	0.7	0.36	0.37	-0.1	-0.09	0.16	0.61	0.64	0.09	0.32	-0.12	0.36	-0.46	-0.49	-0.51	-0.45	-0.19	0.07	-0.28	-0.07	-0.01	-0.17	-0.38	-0.25	0	0.26	-0.14	-0.04	-0.16	-0.18	-0.44	-0.31	0.45	0.72	0.7
AGI_HUM1_OLIGO_A_23_P103131	FLJ20232 ^ Hypothetical protein FLJ20232 ^ NM_019008 ^ 54471	2	-0.21	-0.37	-0.01	0.09	0.19	-0.27	-0.34	0.01	0.01	-0.14	0.04	-0.32	0.19	0.28	0.23	0.27	0.26	0.33	0.07	0.58	0.3	0.12	-0.2	-0.06	-0.15	-0.7	0.33	0.29	-0.06	-1.31	-0.14	-0.23	-0.48	-0.32	-0.09	0.17	-0.05	0.1	-0.36	-0.19	0.23	0.16	0.03	0.23	-0.3	-0.28	0.42	-2.24	-0.27	-0.33	-0.12	-0.27	0.21	-0.12	-0.26	-0.37	-0.02	0.33	-0.32	-0.27	0.09	-0.02	0.03	-0.13	0.8	0.16	-0.07	-0.26	-1.16	-0.18	-1.07	-1.06	-3.22	-0.58	-0.17	-0.06	-0.06	-0.14	0.45	0.61	0.28	-0.41	-0.2	-0.36	-0.15	0.97	0.42	-0.15	0.18	-0.17	0.34	-0.63	0.25	0.04	0.89	0.31	-0.03	-0.26	-0.22	0	0.09	0.04	-0.34	-0.04	0.04	0.15	0	-0.36	-0.08	0.08	-0.17	0.44	-0.06	-0.81	-0.87	-0.44	0.88	0.55	1.02	0.21	1.02	-0.08	0.54	-0.11	0	-0.13	0.51	0.14	0.32	-0.37	0.6	0.76	0.66	0.29	0.25	0.78	0.79	0.81	-0.45	0.74	0.15	0.46	0.2	-0.02	0.37	-1.04	1.05	-0.4	0.04	-0.15	0.83	0.05	0.46	0.08	-0.12	0.53	0.29	0.5	-0.1	-0.61	0.22	0	0.14	0.22	-0.61
AGI_HUM1_OLIGO_A_23_P103149	"ACO2 ^ Aconitase 2, mitochondrial ^ NM_001098 ^ 50"	9	-0.13	-0.14	0.09	0.05	0.73	0.72	0	-0.34	0.03	-0.24	0.14	0.41	0	0.23	0	-0.06	0.05	0.19	-0.24	-0.33	0.43	-0.3	-0.55	0.02	-0.05	-0.02	0.23	0.14	-0.36	0.03	-0.38	-0.23	-0.27	-0.3	-0.07	0.14	-0.28	-0.16	-0.39	-0.34	-0.55	-0.09	-0.64	-0.59	-0.14	-0.18	0.1	-0.44	-0.38	-0.18	-0.18	-0.24	-0.23	0.13	-0.32	-0.36	0.07	-0.05	0.19	0.02	-0.18	-0.24	-0.16	0.36	0.11	0.39	-0.27	-0.25	0.07	0.28	0.45	-0.09	-0.06	0.73	-0.25	0.22	-0.15	0.19	-0.18	-0.48	-0.14	-0.17	-0.14	-0.23	0.01	-0.33	-0.22	-0.42	-0.38	-0.17	0	-0.23	0	0.23	-0.03	0.22	0.23	-0.39	0.51	0.19	0.14	-0.14	0.03	-0.2	0.12	0.04	-0.08	0.28	-0.23	0.53	-0.13	0.04	0.55	-0.06	0.11	0.07	0.21	0.34	0.39	0.3	0.34	0.35	0.37	0.47	0.46	0.7	0.22	-0.05	0	0.22	0.72	0.22	0.58	0.12	0.39	0.07	0.59	0.61	0.68	0.42	0.32	0.24	0.09	0.35	-0.06	0.23	-0.14	-0.07	-0.07	0.29	0.05	0.17	-0.21	-0.01	-0.04	-0.54	-0.3	-0.46	-0.14	0.06	-0.29	-0.3	0.02	0.22	0.19
AGI_HUM1_OLIGO_A_23_P103172	LOC127253 ^ Hypothetical protein BC009514 ^ NM_138467 ^ 127253	1	-0.19	-0.06	-0.37	0.17	-0.61	-0.83	-0.1	-0.28	-0.25	-0.23	0.03	-0.16	0.11	-0.03	0.04	0.22	-0.13	0.05	-0.57	0.06	0.04	0.21	-0.11	-0.63	-0.4	0.02	-0.1	-0.01	-0.16	1.09	-0.23	-0.31	0.38	-0.04	0.16	0.13	0.3	0.19	0.29	0.18	-0.45	-0.86	-0.23	-0.46	-0.3	0.04	-0.6	1.74	0	-0.24	-0.02	-0.23	0.16	-0.3	-0.22	-0.41	-0.2	0.51	0.61	0.27	-0.01	-0.09	0	-0.7	0.22	0.43	-0.17	0.12	-0.13	-0.41	-0.64	0.09	0.81	-0.79	0.18	-0.36	0.01	0	0.39	0.61	0.31	0.3	0.04	0.2	-0.13	0.15	0	0.29	0.04	-0.21	-0.27	0.53	-0.11	-0.08	0.17	0.3	-0.04	-0.02	0.1	0.22	-0.28	0.07	-0.25	0.22	-0.21	-0.2	-0.29	-0.81	-0.38	-0.88	0.1	0.15	0.36	1.12	0.67	1.09	-0.53	-0.31	-0.28	0.07	-0.23	0.26	-0.56	0.55	-0.11	0.44	-0.06	-0.01	-0.09	0.37	0.55	0.33	0.54	0.25	-0.12	0.29	-0.05	-0.08	0.04	0.1	0.34	0.15	-0.22	-0.11	-0.02	0.25	0.43	0.48	0.01	0.07	0.09	0.5	0.13	0.35	0.04	-0.26	0.01	-0.22	0.29	0.45	-0.02	0.18	-0.45	-0.35	-0.14
AGI_HUM1_OLIGO_A_23_P103180	LOC127253 ^ Hypothetical protein BC009514 ^ NM_138467 ^ 127253	2	0.44	0.74	0.46	0.56	-0.06	-0.75	0	0.51	0.17	0.1	0.46	-0.27	0.44	0.05	0.21	0.77	0.26	0	-0.17	0.02	-0.02	0.09	0.42	0.35	-0.64	0.11	0	0.37	-0.29	-0.36	0.67	0.12	-0.05	-0.2	0.85	0.89	-0.15	0.55	0.25	-0.13	0.06	-0.61	-0.13	-0.31	-0.09	-0.22	0.49	-0.11	0.76	0.47	0.23	0	0.32	0.46	-0.03	-0.06	0.29	1.24	0	0.55	0.09	0.11	0	-0.23	-0.45	-0.6	0.26	-0.07	-1.16	0.11	-0.7	0.5	-0.38	0.21	-0.07	-0.36	0.4	0.43	0.45	0.77	1.29	-0.73	0.18	0.07	-0.1	-0.29	0.3	0.46	0.37	0.17	-0.29	-0.42	0.07	-0.52	0.19	-0.11	-1.05	0.16	-0.88	0.21	-0.12	-0.03	-0.5	0.33	-0.41	-0.62	-0.65	-0.37	-0.55	-0.56	-1.12	-0.58	-0.84	-0.44	-1.07	-0.96	0.39	-0.06	-0.47	-0.17	0.05	-0.97	0.33	0.1	-1.22	-0.08	-0.88	0.07	0.53	-0.05	0.31	0.46	-0.13	0.73	-0.7	0.87	0.35	0.12	-0.5	0.01	-0.81	-0.6	-0.19	-0.76	0	-0.69	0.22	-0.56	-0.35	-0.87	-0.16	-0.61	0.3	-0.28	0.06	1	1.19	-0.34	-0.13	-0.26	0.44	0.45	-0.49	-0.45	0.71
AGI_HUM1_OLIGO_A_23_P103201	PNRC2 ^ Proline-rich nuclear receptor coactivator 2 ^ NM_017761 ^ 55629	1	-0.06	0.51	0.09	0.21	-1.11	-0.46	0.71	0.43	-0.39	-0.62	-0.18	0.47	0.15	-0.03	-0.1	-0.06	-0.2	-0.04	0.07	-0.05	0.06	-0.01	0.18	-0.65	-0.43	-1.03	-0.29	-0.85	-0.33	-0.6	-0.23	-0.39	-0.4	-0.33	0.31	0.02	-0.08	0.06	0.26	0.21	0.36	-0.67	0.17	-0.37	0.24	-0.01	-0.25	-0.08	0.26	0.2	0.21	0.03	0.48	0.24	0.33	0.08	0.17	0.32	-0.11	0.09	0.05	0.04	0.25	-0.66	0.29	-0.11	-0.21	-0.02	-0.26	-0.69	-0.44	-0.74	-0.22	-0.78	0.21	-0.41	-0.08	0.14	0.74	0.49	0.37	0.32	0.37	0.51	0.3	-0.13	0.12	0.26	0.36	0.35	-0.08	0.49	-0.12	-0.69	0.8	0.71	0.49	0.36	0.44	0.45	-0.36	0.08	0.01	0.19	-0.09	-0.16	-0.41	-0.81	-0.39	-0.96	0.3	0.15	-0.3	0.4	0.54	0.42	-0.77	-0.52	-0.32	0.32	0	0.79	-0.4	0.39	-0.14	-0.89	-0.86	-0.12	0.14	0.45	-0.42	-0.28	-0.12	0.28	-0.46	-0.06	-1.01	-0.95	0.42	0.34	0.79	0.14	-0.39	0.02	-0.01	0.51	0.55	0.56	0.19	-0.27	0.09	0.44	0.33	0.38	-0.28	-0.57	-0.13	-0.13	-0.25	0.16	0.04	-0.09	-0.57	-0.72	-1.08
AGI_HUM1_OLIGO_A_23_P103232	DUSP23 ^ Dual specificity phosphatase 23 ^ NM_017823 ^ 54935	16	-0.26	-0.52	-0.26	-0.22	-0.16	-0.08	-0.43	-0.28	-0.19	-0.11	-0.13	-0.78	-0.23	0.05	-0.39	-0.36	-0.42	-0.39	-0.32	-0.05	-0.05	-0.25	-0.02	0.1	0.23	0.56	0.19	0.26	0.2	0.35	-0.05	0.04	0.08	0.21	0.27	0.04	0.14	0.17	0	-0.04	-0.03	0	0.09	-0.04	0.05	-0.02	0.3	0.32	0.08	-0.15	-0.19	-0.18	-0.13	-0.13	-0.53	-0.36	0.37	0.07	-0.22	0.23	-0.04	-0.02	-0.14	0.06	0.33	0.2	0.04	0.02	0.08	0.42	0.03	0.57	0.27	0.36	0	0.02	-0.02	0	0.06	-0.05	0.33	0.1	0.08	-0.41	0.2	0.36	0	0.39	-0.12	-0.05	-0.58	-0.18	0.17	-0.08	0.21	0.19	-0.05	-0.03	0.19	0.44	-0.16	-0.03	-0.42	0.02	-0.37	-0.45	-0.41	-0.23	0.1	0.31	-0.66	-0.37	0.1	0.22	-0.18	-0.17	0.38	0.19	-0.04	0.04	0.02	-0.2	-0.24	-0.53	0.02	0.95	0.03	-0.44	0.42	0.03	0.7	0.43	0.32	-0.03	0.19	0.15	0.43	0.42	-0.31	0.06	-0.35	0.18	-0.06	-0.05	0.18	-0.31	0.23	-0.09	-0.27	0.12	-0.1	0.31	-0.1	-0.14	-0.25	0	0	0.18	-0.03	-0.38	-0.53	-0.2	0.32	0.17	0.44
AGI_HUM1_OLIGO_A_23_P103248	"PIGM ^ Phosphatidylinositol glycan, class M ^ NM_145167 ^ 93183"	2	0	-0.04	0.17	-0.14	0.12	0.16	-0.6	0.03	0.29	0.3	-0.07	-0.55	0.06	0.12	0.27	0.1	0.21	0.1	0.04	-0.14	0.13	-0.29	-0.55	0.19	0.03	-0.04	0.11	0.09	-0.37	0.47	-0.03	0	-0.53	-0.49	-0.42	-0.09	-0.52	-0.61	-0.38	-0.5	-0.06	0.38	-0.41	0.08	0.08	-0.14	0.13	-0.4	-0.46	-0.11	0.07	-0.1	-0.04	-0.02	0.2	0.27	-0.2	0.19	-0.97	-0.23	-0.04	-0.04	-0.02	0.16	0.07	0.12	-0.18	-0.17	-0.27	0.66	-0.18	0.18	-0.8	0.36	-0.29	-0.16	0.12	0.18	0.06	0.12	0.01	-0.2	-0.02	0.22	-0.22	0.28	0.04	-0.27	0.09	0.02	0.21	-0.78	-0.14	0	-0.13	-0.12	-0.6	-0.29	-0.64	-0.32	0.02	-0.1	-0.33	-0.27	0.07	0.24	0.08	0.14	-0.26	-0.33	0.02	0.21	-0.09	-0.05	-0.5	-0.45	0.08	0.09	0.39	-0.34	0.6	-0.3	-0.07	-0.27	-0.5	-0.21	0.2	-0.03	-0.21	-0.54	0.18	0.09	0.04	0.21	0.08	0.55	0.06	0.15	0.07	0.36	0	0.18	-0.01	0.28	0.02	-0.28	0.21	-0.25	0.07	-0.09	0.19	-0.14	-0.01	0.01	-0.02	0.45	0.08	-0.08	-0.29	-0.6	0.38	0.02	0.24	0.06	-0.34
AGI_HUM1_OLIGO_A_23_P103256	CFHL3 ^ Complement factor H-related 3 ^ NM_021023 ^ 10878	1	1.4	0.82	1.89	1.09	-0.14	-0.62	1.16	-0.09	0.61	-0.24	0.95	0.18	1.48	0.78	0.46	-0.65	1.18	0.12	0.69	-0.16	-0.26	0.27	1.45	0.01	0.58	-0.21	0.66	0.08	0.49	0.51	0.49	0.48	0.67	0.07	1.13	-0.08	0.97	0.64	0.96	-0.05	0.93	-1.23	0.16	-1.29	0.1	0.04	-0.45	1.06	0.28	-0.06	1.11	-0.17	0.88	0.5	0.07	-0.77	0.53	0.73	1.08	0.41	-0.51	-0.62	-0.41	-0.5	-0.56	-0.96	-0.34	-0.78	-0.54	-1.2	-0.84	-0.27	0.38	-1.18	0.15	-0.17	-0.07	-0.35	0.95	-0.44	0.98	0.26	0.87	0.36	0.76	0.45	0.11	0.79	0.78	0.52	-0.35	0.08	-0.65	-0.39	0.84	1.12	0.66	0.93	0.53	0	-0.06	-0.5	0.41	-0.38	-0.23	-0.88	-0.55	-0.76	-0.38	-1.51	-0.39	-0.67	0.31	-0.24	0.42	-0.5	-0.06	-0.37	-1.1	-0.1	0.08	0.38	-0.99	0	-0.8	-0.74	-1.13	-0.43	0.45	0.66	-0.04	-1.31	-0.26	-0.85	-0.35	-0.32	-0.94	-1.08	0.25	-0.83	-0.21	-0.83	-0.5	-0.52	-0.46	-0.55	0.38	0.45	0.11	-0.52	-0.48	0.15	0.2	0.08	-1.43	-0.04	0.34	-0.09	0.61	-0.08	0.58	-0.06	0.29	-0.27	-1.52
AGI_HUM1_OLIGO_A_23_P103276	MGC20419 ^ Hypothetical protein BC012173 ^ NM_138417 ^ 112970	23	0.05	-0.54	-0.68	-0.8	0.08	0.2	0	-0.56	0.08	0.56	-0.19	-0.15	-0.39	0.31	-0.2	-0.16	0.07	0.01	-0.06	-0.57	-0.41	0.35	0.23	0.08	0.25	0.61	0.19	-0.08	-0.06	1.9	-0.39	0.22	-0.2	0.09	0.2	-0.03	-0.06	0.19	-0.09	0	-0.4	0.01	-0.15	0.05	-0.03	0.12	0.26	1.98	-0.14	-0.27	0.7	-0.07	-0.1	0.1	-0.24	-0.52	0.18	0.65	0.71	0.53	-0.06	0.18	0.34	0.43	-0.18	0.51	0.28	0.34	-0.36	0.02	0.3	1.28	1.82	0.13	0.25	-0.01	0.2	0.15	-0.12	-0.62	-0.1	-0.27	0.24	-0.04	0.14	-0.08	-0.11	0.1	0.02	-0.21	-0.33	0.32	-0.1	-0.32	-0.29	0.31	0.07	-0.24	0.26	0.36	0.02	-0.01	-0.17	0.14	-0.21	-0.73	0.35	0.26	0.1	0.55	-0.57	-0.52	0.45	0.75	0.53	0.88	0.05	-0.08	-0.35	-0.32	0.3	-0.54	-0.77	-0.27	-0.63	-0.46	-0.43	-0.41	0.01	0.27	0.02	-0.14	-0.51	-0.13	-0.03	0.61	0.62	0.61	0.53	-0.29	-0.13	0	-0.36	-0.27	-0.14	-0.3	-0.23	0.38	-0.57	-0.26	-0.58	0.23	-0.36	0.26	-0.13	0.1	0.12	-0.12	0.24	-0.01	-0.41	-0.36	0.63	0.37	0.63
AGI_HUM1_OLIGO_A_23_P103282	C1orf8 ^ Chromosome 1 open reading frame 8 ^ NM_004872 ^ 9528	1	0.12	0.12	0.27	0.25	-0.56	-0.66	0.06	0.09	-0.27	-0.37	0.12	-0.1	0.16	0.23	0.04	0.07	0.09	0.07	-0.1	-0.43	-0.26	0.07	0.28	-0.52	0.23	-0.6	0.32	-0.36	0	0.06	0.02	0.32	-0.15	-0.14	0.11	0.16	-0.09	0.1	0.12	0.02	0.08	-0.27	0.25	0.01	0.02	0.01	-0.13	0.4	-0.05	0.1	0.31	0.2	0.33	0.16	0.25	0.23	0.05	0.12	-0.09	0	0.14	-0.02	0.27	-0.27	0	-0.51	-0.07	0.02	-0.36	-0.98	-0.62	-0.76	-0.21	-0.54	0.12	-0.07	0.05	0.14	0.22	-0.15	0.21	-0.07	0.33	0.16	0.24	-0.34	-0.08	0.13	0.12	0.24	-0.16	-0.15	0.09	-0.26	0.06	0.23	0.02	-0.06	0.15	0.23	-0.23	-0.18	-0.02	-0.03	0.05	-0.23	-0.2	-0.38	-0.14	-0.65	-0.03	-0.03	-0.15	-0.05	0.05	-0.16	-0.02	0	-0.39	0.06	-0.05	0.24	-0.36	-0.12	-0.03	-0.38	-0.06	0.12	0.36	0.16	-0.1	-0.15	-0.14	0.01	-0.39	-0.12	-0.48	-0.47	0.26	0.16	0.17	0.33	-0.38	-0.28	-0.25	-0.21	0.07	-0.1	-0.28	-0.35	0.06	0.32	-0.17	-0.17	0.11	-0.23	0.21	0.1	0.25	0.17	-0.12	0.11	-0.3	-0.86	-0.32
AGI_HUM1_OLIGO_A_23_P103310	S100A7 ^ S100 calcium binding protein A7 (psoriasin 1) ^ NM_002963 ^ 6278	0	0.59	-1.97	1.38	0	-0.71	2.7	-1.48	-1.92	-0.82	-0.36748	0	-1.37	-0.24	1.76	1.39	1.59	1.75	3.48	-0.64	3.98	1.57	-0.52	2.57	-0.99	-1.69	0.045821	-1.34	-0.55	-1.89	0.61	-0.55	-0.53	0.72	0.4	1.6	2.27	1.28	-1.41	1.87	2	0.33	1.09	3.07	1.16	0.15	-0.06	-1.18	0.99	1.52	0	-0.61	0.94	2.4	-0.43	0.87	0.64	0.54	-0.41	-0.62	-1.23	-2.22	-2.17	-0.79	-1.1	-1.37	-0.68	1.73	-1.66	-1.28	-2.35	-2.3	-1.86	0.81	-2.38	1.94	-1.4	1.15	3.51	0.84	1.12	1.29	1.4	2.35	-0.53	0.01	-0.56	-1.72	0.41	0.48	-1.12	0.29	5.66	4.96	0.73	-1.21	-0.16	-1.37	-1.89	1.76	-1.37	-0.12	0.08	-0.09	3.43	2.84	-0.29	3.49	-0.05	2.44	2.05	-0.83	4.09	-0.99	2.37	-0.24	-2.37	2.09	0.32	0.83	0.23	1.85	2.94	-1.49	-1.53	-0.54	0.88	2.98	1.47	-2.59	-2.49	1.42	-1.53	2.47	-0.21	-1.95	0.48799	-0.86	-1.05	-1.07	-1.9	-0.5	1.58	0.85	1.67	2.92	0.3	-0.81	-1.15	-0.52	-0.69	-0.56	-0.6	-0.2	-1.5	-1.06	0.14	3.66	2.29	0.1	-0.43	-0.53	1.17	-1.48	1.99	4.15
AGI_HUM1_OLIGO_A_23_P103315	^  ^ ENST00000368766 ^ 	16	-0.27	-0.46	0.1	0	0.35	0.17	-0.36	0.1	0.2	0.16	0.06	-0.72	-0.21	-0.47	-0.29	-0.38	-0.2	0.04	0	0.23	0.21	-0.4	-0.51	0.02	-0.13	0.22	0.02	0.55	0.12	-0.64	0.04	-0.15	0.11	0.1	-0.02	0.07	-0.12	-0.02	-0.09	-0.09	-0.42	0.39	-0.29	0.41	-0.58	-0.47	0.06	-1.52	-0.44	-0.29	-0.23	0.17	-0.15	-0.07	-0.05	-0.13	0.19	0.31	-0.42	0.24	-0.15	0.08	0	0.53	0.44	0.44	-0.29	0.45	0.03	0.67	-0.3	0.06	-0.98	0.47	-0.4	-0.3	-0.27	-0.14	0.1	0.28	-0.38	-0.95	-1.25	-0.84	0.27	0.49	0.36	0.03	-0.19	0.06	-0.3	-1.15	-0.15	-0.18	0.42	0.21	-0.37	-0.09	-0.18	0.3	-0.49	-0.28	-0.42	-0.2	0.45	0.33	-0.48	-0.19	-0.12	0.04	0.03	0.19	-0.3	-0.23	-0.13	0.07	0.83	0.44	0.33	-0.13	-0.01	-0.37	0.41	-0.67	-0.16	0.12	0.39	0.25	0.74	0.07	0.56	0.75	0.66	0.31	0.25	0.55	0.88	0.86	-0.55	0.19	-0.04	-0.05	0.1	-0.12	0.29	0	0.48	-0.08	0.02	0.3	0.6	0.19	0.08	-0.1	-0.32	0.27	-0.05	-0.38	-0.72	0.04	-0.43	-0.14	-0.14	0.09	0.55
AGI_HUM1_OLIGO_A_23_P103328	PTGER3 ^ Prostaglandin E receptor 3 (subtype EP3) ^ NM_000957 ^ 5733	11	0.52	-0.01	0.32	0.85	0.87	0.49	-0.14	0.69	0.8	0.5	-0.06	-0.45	-3.28	0.54	-0.09	-0.18	-0.31	0.15	-0.37	-1.32	-0.7	-0.48	0.16	0.96	0.11	0.35	0.87	1.17	-0.24	-3.28	0.24	0.03	0.34	-0.27	0.42	0.38	0.53	0.35	0.29	-0.21	0.13	0.44	0.2	0.72	0.07	-0.24	0.3	-3.28	0.94	-0.57	-0.21	-0.52	-0.43	-0.04	-0.98	-0.12	0.68	0.88	0.77	0.99	-0.2	-0.33	0.03	0.71	-0.36	-0.73	0.07	0.19	1.03	0	0.81	-0.76	-0.04	1.6	0.64	-0.12	-0.4	-0.04	-0.57	-1.02	0.49	0.25	0.66	0.54	-0.13	0.67	-0.3	-0.53	0.03	-0.43	0.33	-0.45	-0.06	0.2	-1.07	-0.44	0.12	1.24	0.2	0.02	0.57	1.03	0.36	0.71	-0.29	0.22	1.53	0.91	1.01	1.76	-0.65	-0.35	0.97	-3.28	0.18	-3.28	0.79	0.51	0	1.58	0.43	-0.22	0.27	-0.36	-0.02	-0.56276	-0.18	-0.66	0.23	-0.66	-1.0977	-0.99136	-1.52	-1.66	-1.17	-0.23643	-1.13	-0.61	-1.02	-0.94063	-0.78	-0.22	-1.07	-1.25	-0.99	-1.25	-1.48	-1.07	0.11	0.12	-0.28	-0.46434	-0.62	-0.44	-0.27	0.34	-0.13	-0.15	-0.6	-0.78	-0.07	-0.74	0.96	1.27	1.14
AGI_HUM1_OLIGO_A_23_P103334	^  ^ NM_172071 ^ 	2	-0.24	0.22	0.58	-0.11	-0.37	0.11951	-1.31	0.77	0.43	0.1107	0.65	-1.53	0.22	0.023543	0.21	0.11	0.1	0.21	0.03	1.42	0.52	0.39	0.49	0.26	-0.14	0.077788	0.08	0.7	-0.16	-0.74787	0.18	-0.08	-0.49	-0.42	0.79	0.21	-0.37	0.01	-0.28	0	0.12	0.22	0.12	0.07	0.63	-0.25	1.31	-0.87	0.56	0.36	-0.21	0.83	-0.16	0	-0.02	0.32	0.65	0.76	-2.24	-0.27	0.05	0.34	-0.44	0.1	-0.12	0.15	0	-0.03	-0.9	1.5	-1.38	-0.93	-1.23	0.79	-0.17	0.08	-0.19	0.07	-0.28	0.25	0.16	-1.2	-0.73	-0.52	0.13	0.76	0.42	0.18	-0.28	-0.3	-0.34	-1.16	0.06	-0.73	0.37	-0.43	-0.97	-0.05	-1.22	-0.26	-0.61	-0.47	-0.42	-0.83	-0.15	0.59	-0.31763	-0.13	-0.41	-0.005902	-0.96	-0.33	-1.36	-0.51	-1.36	-0.54	1.67	0.18	1.33	-0.71	1.16	-0.49	0.93	-0.2	-0.64	0.34078	-0.24	0.68	0.15	-0.21	0.52175	0.69664	0.45318	0.24	-0.99	0.99	0.54	0.53	-0.81	0.69894	-0.46	-0.070021	0.3	0.42	0.19	-0.8	0.35	-0.42	-0.62	-0.99	1.71	-0.332	0.72	-0.06	-0.41	2.43	1.73	0.1	-0.04	-0.39	0.51	-0.07	-0.14	0.32	2.04
AGI_HUM1_OLIGO_A_23_P103361	LCK ^ Lymphocyte-specific protein tyrosine kinase ^ NM_005356 ^ 3932	35	-0.01	-1.06	-0.61	-0.42	-0.32	0.01	-0.52	-0.71	-0.21	0.54	-0.93	-0.37	-0.2	-0.11	-0.37	-1.07	0.03	-0.68	-0.41	0.36	0.42	0.02	-0.51	0.04	0.34	0.99	-0.39	-0.06	-0.24	0.99	0.26	0.42	0.61	0.48	0.05	-0.12	0.36	-0.2	1.07	-0.09	-0.35	-1.04	-0.15	-1.6	0.68	-0.43	0.6	0.6	0.13	-0.39	-0.86	-0.19	-0.93	-0.27	-1.09	-0.37	0.02	-0.66	-0.4	-0.37	0.93	0.61	-0.43	-0.08	-0.45	0.42	0.12	-0.22	-0.62	0.01	-0.01	0.32	0.07	-0.18	0.38	0.56	0.63	0.96	1.87	0.67	1.27	1.41	1.61	0.91	0.38	-0.46	-0.35	0.93	-0.16	0.89	0.12	-0.13	0.04	-0.32	1.84	0.05	3.19	0.56	1.26	-0.06	-0.81	-0.39	-0.47	0.04	-0.02	-0.08	0	-0.78	0.55	0.42	0.08	-0.11	-0.37	0.28	-0.07	0.63	-0.3	-0.17	0.34	-0.52	-0.06	0.77	-0.54	-0.2	0.55	0.06	0.06	0	-0.13	-0.13	0.74	0.25	0.54	0.07	0.07	0.13	-0.08	-0.07	0.22	0.08	0.06	1.6	0.25	0.25	-0.25	0.01	-0.27	0.61	-0.38	-0.03	-0.47	0.6	-0.56	0.78	0.1	-0.55	0.03	0.7	0.45	-1.58	-0.09	-0.66	0.34	0.43	-0.07
AGI_HUM1_OLIGO_A_23_P103398	PSEN2 ^ Presenilin 2 (Alzheimer disease 4) ^ NM_000447 ^ 5664	7	0.31	-0.37	0.02	0.01	0.45	0.01	-0.38	-0.38	0.23	0.14	-0.28	-0.96	0.4	-0.26	0.1	-0.21	0.2	-0.2	-0.45	-0.12	-0.09	-0.29	-0.2	0.31	0.24	0.2	0.24	0.58	0.27	-0.27	-0.13	0.03	-0.04	-0.12	0.42	0.1	-0.01	0.14	0.06	-0.1	-0.25	-0.02	-0.32	-0.31	0.22	-0.3	0.8	-0.39	-0.07	-0.44	0.08	-0.21	0.2	0.16	-0.15	-0.35	0.38	0.65	0.34	0.45	0.11	0.13	0.08	0.48	0.34	0.17	-0.24	-0.22	-0.19	0.31	0.27	1.01	-0.49	0.64	-0.13	0.04	-0.01	-0.14	-0.48	-0.69	-0.14	-0.77	-0.49	-0.78	0.41	0.26	-0.01	0.06	0.35	0.31	-0.49	-1.09	-0.43	-0.34	0.06	-0.43	-0.26	0	0.17	0.2	0.22	-0.11	0	0.02	-0.11	-0.26	0.01	0.11	0.04	0.19	-0.18	-0.16	-0.41	-0.71	-0.3	-0.74	0.66	0.27	0.3	-0.38	0.31	-0.73	0.14	-0.87	-0.44	0.18	0.02	-0.1	0.59	0.17	0.61	0.17	0.33	-0.05	0.31	0.71	0.68	0.7	-0.08	0.31	0.32	0.32	-0.38	-0.73	0.18	-0.64	0.27	-0.46	-0.17	-0.39	0.42	-0.05	-0.04	-0.37	-0.48	0.43	-0.3	-0.17	-0.35	-0.32	0.05	-0.48	0.36	0.46	0.64
AGI_HUM1_OLIGO_A_23_P103405	^ LOC440722 ^ AK023086 ^ 440722	53	0.64	1.2	-0.02	0.29	-0.04	-0.17	0.51	0.84	0.17169	0.052843	0.07	-0.27	1.24	0.01	0.41	0.26	0.31	0.29	0.1	0.88	0.23	0.31	-0.02	-0.66663	-0.3	-0.56169	0.12	0.091941	-0.04	-0.24657	0.14	-1.33	1.64	0.87	1.42	0.53	1.76	1.36	0.36	0.17	-0.2	-0.76	0.32	-0.32495	-1.4	-1.07	-0.93	-1.6	-0.67	-1.37	0.3	-0.52	0.37	-0.79	0.09	-0.65	0.3	0.74	0.5	0.22	-0.72	-1.11	0.15	-0.59	0.76	0.23	-0.99	-0.71	0.07	-0.03	-0.87	-0.02	-0.63	-0.06	0.06	-0.65	-0.6	-0.49	0.14	-0.51	-0.4	-1.38	-0.75	-1.04	0.28	1.3	0.11	1.01	0.41	-0.54	-0.25	-0.85	-1.08	-1.69	1.62	1.21	0.31	0.4	-0.27	-0.07	-0.87	-0.87	-0.31	-0.69	-0.09	-0.38	-0.39	-1.05	-0.65	-0.68	0.18	-0.26	0.08	0.28	-0.17	0.18	0.12	-0.24	-0.07	-0.22	0.33	-0.71	-0.63	-0.6	-0.78	-0.63	0.1	-0.78	0.02	-0.18	1.16	0.5444	0.58	-0.3	-0.01	0.37	0.37	0.4014	-0.07	0.54	0.24	0.21	0.13	-1.09	-0.44	-1.35	0.71	-0.44	0.1	-0.02	1.36	0.23138	0.41	0.17	-0.28	0.48	0.06	0.44	0.61	-0.05	0.13	0.4	-0.68861	-0.23629	-0.25216
AGI_HUM1_OLIGO_A_23_P103414	"YTHDF2 ^ YTH domain family, member 2 ^ NM_016258 ^ 51441"	12	-0.18	-0.22	-0.25	-0.1	-0.31	-0.27	0.21	-0.01	-0.15	-0.05	-0.14	0.19	-0.04	-0.07	0.21	0.19	-0.05	0.08	0.12	-0.41	-0.35	0.13	-0.15	-0.07	-0.08	-0.03	0	-0.05	0.16	0.81	-0.11	0.1	0.03	-0.09	-0.34	0.04	0.15	-0.09	0.15	0.01	0	-0.01	0.17	0.16	-0.09	0.42	-0.37	1.02	-0.15	-0.05	0.17	0.04	0.1	0.15	0.16	0.1	-0.16	0.03	-0.12	0.33	0.31	0.1	0.53	-0.01	-0.14	0.22	0.27	0.45	0.07	-0.22	0.32	-1.05	0.95	-0.63	0.19	-0.18	0.14	0.08	-0.23	-0.26	-0.47	0.08	0.11	0.45	-0.17	-0.39	-0.03	0.05	0.14	0.09	-0.17	0.64	0.46	0.09	-0.01	-0.13	0.08	-0.09	0.06	0.13	0.18	0.13	0.07	0.15	0.18	-0.12	0.15	-0.35	0.26	-0.14	-0.36	-0.01	0.5	0.65	0.98	0.99	-0.49	-0.02	-0.62	0.21	-0.39	0.3	-0.28	0.34	0.16	-1.44	-0.12	0.15	-0.33	0.29	-1.41	-0.35	-0.98	-0.41	-0.81	-0.8	-0.98	-1.01	-0.02	-0.3	0.43	0.01	-0.27	0.51	0.01	0.55	0.04	0.55	0	-0.02	-0.57	-0.12	0	-0.04	0.09	-0.19	-0.17	0.17	0.24	0.44	0.03	-0.04	0	-0.23	-0.47
AGI_HUM1_OLIGO_A_23_P103433	NOR1 ^ Oxidored-nitro domain-containing protein ^ NM_145047 ^ 127700	7	0.45	0.03	0.35	0.13	0.93	0.44	-0.07	0.02	0.49	0.53	0.19	-0.23	0.22	0.28	0.47	0.16	0.12	-0.19	0.14	-0.42	-0.39	-0.22	-0.15	0.31	0.18	0.5	0.36	0.38	0.26	0.94	0.18	0.06	0.32	0.16	0.2	0.19	0.14	0	0.1	-0.25	-0.32	0.07	-0.55	-0.12	0.07	-0.17	-0.32	0.29	-0.06	-0.01	-0.05	-0.38	0.06	-0.3	-0.47	-0.7	0.22	0.5	0.15	0.4	-0.22	-0.17	0.25	0.4	0.07	-0.09	-0.12	-0.05	-0.09	-0.04	-0.05	1.16	0.33	0.59	-0.14	0.11	-0.25	0.09	-0.63	-0.83	-0.49	-1	-0.67	-0.53	0.09	0.34	-0.38	0.02	-0.12	-0.05	-0.35	-0.91	-0.86	-0.43	-0.46	-0.02	-0.09	-0.06	0.25	0.36	0.3	0.3	0.24	0.26	-0.31	-0.26	0.11	0.22	-0.06	0.09	-0.33	-0.44	0.28	-0.26	-0.3	-0.4	0.03	-0.05	-0.48	-0.64	0.07	-0.8	0	-0.5	-0.65	0.23	-0.19	-0.47	0.01	-0.23	0.35	-0.26	-0.3	-0.54	0.01	0.6	0.16	0.12	-0.1	-0.1	-0.14	-0.01	-0.45	-0.76	-0.35	-0.58	0.11	-0.39	-0.5	-0.23	0.09	0.16	0.2	0.11	-0.03	0.36	0.14	-0.71	-0.03	0.14	0.05	0	0.21	0.16	0.41
AGI_HUM1_OLIGO_A_23_P103442	FLJ11730 ^ Hypothetical protein FLJ11730 ^ NM_022756 ^ 64769	6	-0.1	-0.14	-0.04	-0.07	-0.22	-0.17	0.64	-0.06	-0.2	-0.31	-0.14	-0.29	-0.3	0.02	-0.02	0.03	0	-0.04	0.28	0.16	0.68	0.15	-0.36	-0.5	0.33	-0.33	-0.03	-0.36	-0.16	0.96	-0.2	-0.23	-0.07	0.19	-0.17	-0.27	-0.3	0.14	-0.02	0.23	0.04	0.14	0	0.28	0	0.06	-0.4	0.33	-0.14	-0.42	0.06	0.02	-0.05	-0.03	-0.08	-0.01	0.21	0.46	0.51	0.08	-0.09	-0.07	-0.09	0.16	0.25	0.4	-0.11	0.06	0.37	0.06	-0.39	-0.21	0.57	-0.02	0.12	-0.08	-0.27	-0.19	-0.17	0.17	-0.26	0.34	-0.28	-0.07	0.09	0.13	0.63	-0.41	-0.08	-0.07	-0.13	0.42	0.01	0.01	0.16	0.47	0.07	-0.19	0.3	0.14	-0.53	-0.24	-0.05	-0.27	0.27	-0.05	0.2	0.23	-0.04	0.44	0.12	-0.02	0.59	0.7	0.88	0.87	-0.13	-0.27	-0.1	0.14	-0.08	-0.23	-0.51	0.23	-0.21	0	-0.09	0.05	0.43	0.87	0.27	0.29	0.53	0.46	0.34	0.74	0.39	0.39	0.85	0.26	0.52	-0.02	0	0.2	-0.08	0.31	0.23	0.71	-0.06	0.07	0.17	0.38	-0.03	0.52	0.1	-0.21	0.23	0.2	-0.04	0.22	-0.24	-0.16	-0.17	-0.48	-0.33
AGI_HUM1_OLIGO_A_23_P103454	AE2 ^ Hypothetical protein AE2 ^ NM_032264 ^ 84224	12	-0.02	0.39	-0.1	-0.17	-0.82	-0.55	1	0	-0.72	-1.03	-0.46	1.15	-0.11	-0.49	-0.07	0.04	-0.31	0.01	0.42	-0.46	-0.23	0.69	0.01	-0.94	0.09	-1.63	-0.34	-1.88	-0.12	0.23	0.07	-0.75	0.02	0.11	-0.62	-0.73	0.22	-0.53	-0.06	-0.06	0.22	-0.98	0.43	-0.29	-0.03	0.02	-0.84	0.38	0.28	0.12	0.12	-0.15	0.44	-0.49	0.78	0.43	-0.54	-1.05	0.67	-0.65	0.24	-0.69	0.23	-1.14	-0.09	0.71	-0.58	-0.34	0.19	0.03	0	0.07	0.49	-1.12	0.02	-0.49	-0.3	-0.69	0.75	0.31	-0.21	1.19	0.67	0.81	-0.47	0.26	0.28	0.14	0.06	-0.35	0.52	1.28	-0.11	-0.61	0.72	0.92	1.16	0.46	0.8	-0.46	-0.19	0.04	0.08	-0.75	0.65	0.82	0.1	-0.96	-0.12	-1.47	0.41	-0.12	1.33	1.72	1.67	1.67	-1.07	-0.32	-0.32	0.32	-0.53	0.52	-0.05	1.51	0.39	-0.39	0.17	-0.02	-1.02	0.08	-0.68	-0.9	-0.65	-0.65	-0.54	-0.99	-0.94	-0.93	0.91	-0.43	1.02	-0.31	0.28	0.81	0.67	1.6	0.32	1.13	0.49	0.32	-0.38	-0.31	0	1.11	0.51	-0.49	-0.29	0.41	0.76	1.2	0.08	0.58	-0.76	-1.3	-1.7
AGI_HUM1_OLIGO_A_23_P103465	"PLA2G5 ^ Phospholipase A2, group V ^ NM_000929 ^ 5322"	52	0.09	0.23	1.16	-0.1	0.48	0.49	-0.22	-0.32	-0.38	0.17476	0.31	-0.61	-0.13063	0.38	-0.62	-1.29	-0.24	-0.76	-0.03	-0.08	-0.22	0.16	1.03	0.68	0	0.12	0.09	0.32362	0.56	-1.74	0.45	0.54	-0.64	-1.1	-0.42	-0.34524	-0.16	-0.48	-0.35	-1.14	0.24	-0.39	-0.25	-0.93	-0.13	0.5	-0.69	-1.66	-0.65	0.19	-0.28	-0.41118	0.1	-0.05	-0.6	-0.62	0.6	1.4	0.81	0.97	-0.68	-0.73	-0.64	-0.74	0.02	-0.89	-0.24	-0.66	0.7	0.67	0.25	-0.12	-0.2	0.25	-1.2	-0.58	-0.81	-0.1	1.1	-0.09	0.94	-0.33	0.81	0.89	-0.3	0.47	0.06	-0.76	-1.17	-0.47	-0.32	0.99	1.01	0.24	-0.33	0.08	0.68	-0.12	-0.38	0.04	0.8	0.3	0.53	-0.1	0.2	0.56	-0.02	0.87	-0.06	0.08	0.81	-0.05	0.56	0.05	0.57	-0.15	0.79	0.33	-0.45	-0.08	0.15	-1.18	-0.58	-0.99	-1.05	0.23	0.01	-0.19	-0.05	0.12	0.46	0.26	0.49	-0.31	0.46	0.98	0.49881	0.65	0.72	0.06	0.14	0.33	-0.12	0.26	-0.97	-0.08	-0.48	-0.4	0.26	0.5	0.15	0.05	-0.26	0.62	-0.84	-0.27	0.13	-0.2	0.04	0.28	0.03	-1.01	0.02	1.33	-0.15
AGI_HUM1_OLIGO_A_23_P103476	TERE1 ^ Transitional epithelia response protein ^ NM_013319 ^ 29914	22	0.77	0.75	-0.85	-0.83	0.3	1.37	0.88	0.71	-0.07	-0.72	2	1.09	0.04	1.34	0.83	0.5	-0.18	0.06	1.28	0.63	0.64	0.54	-0.88	0.18	-0.99	0.06	-0.41	1.4	0.17	0.72	-0.55	0.15	2.03	1.09	1.16	1.31	2.15	1.62	0.68	-0.1	-0.08	0.04	-0.7	-0.56	-0.89	-0.77	0.38	-0.33	-0.78	0.71	-1.29	-0.06	-1.49	0.05	-1.4	-1.01	-0.14	0.59	0.51	0.59	-0.4	-0.65	0.32	0.05	1.69	0.6	-0.41	-0.52	1.32	0.72	-0.65	-0.19	0.74	0.82	1.46	1.48	1.28	1.05	-1.01	-0.91	-0.53	-1.3	-0.89	-0.98	-0.88	-0.65	-0.75	-1.02	-0.86	-1.15	-0.21	-1.74	-1.07	0.47	-0.48	-0.35	-1.13	-1.14	-0.97	-0.7	-0.87	-1.37	-1.19	-0.96	0.81	0.37	1.97	2.01	0.87	2.02	-0.87	-1.05	0.48	-1.27	-1.28	-1.45	1.19	-0.11	1.36	-0.27	1.27	0.32	0.89	-1.34	-0.85	0.17	-0.03	0.05	-0.22	-0.49	0.77	0.37	1.51	-0.14	0.26	0.4	0.39	0.5	-0.12	1.23	-0.94	-0.02	1.93	1.16	0.11	-0.75	-0.9	-0.51	0.61	0.48	0.89	1.54	-1.12	-1.11	0	1.18	-0.05	-0.63	-0.53	-0.96	-1.13	-1.26	-0.14	1.64	0.06
AGI_HUM1_OLIGO_A_23_P103486	"CYP2J2 ^ Cytochrome P450, family 2, subfamily J, polypeptide 2 ^ NM_000775 ^ 1573"	20	0.01	0.03	0.36	-0.03	1.26	0.86	0.4	0	0.85	0.85	0.01	-1.44	1.05	0.95	-0.05	-0.04	0.08	-0.26	-0.13	-0.84	-0.53	-0.05	-0.09	0.57	1.36	0.87	0.77	1.16	0.79	1.45	0.31	0.29	1.09	-0.01	0.39	0.23	-0.05	0.12	0.13	0.48	-0.56	-0.31	-0.21	-0.11	-0.51	-0.57	0.12	0.79	-0.46	-0.45	0.17	-0.03	0.12	-0.42	0.56	-0.14	0.74	0.62	0.6	0.32	-0.11	0.37	0.74	0.66	-0.03	-0.17	-0.28	0.63	0.16	0.34	0.65	1	1.69	0.8	0.09	-0.43	-0.29	-0.38	-1.01	-1.2	-1.18	-1.47	-0.53	0.45	-0.36	-0.36	-0.51	0.27	0.38	-0.33	-0.36	-1.03	-1.05	-0.49	-0.77	-1.07	-0.47	-0.22	-0.14	0.13	0.58	0.46	1.33	0.24	0.38	-0.24	0.33	0.75	0.45	0.46	-0.81	-0.59	-0.7	-0.44	0.1	-0.17	0.64	0.28	-0.33	-0.02	-0.04	-0.85	0.1	-1.38	-0.99	0.03	0.14	-0.47	0.28	-0.08	0.44	-0.18	-0.04	0.16	-0.27	0.59	0.62	0.71	-0.04	-0.95	0.13	-0.62	-0.18	-0.64	-0.14	-0.91	-0.12	-0.95	-0.38	-0.28	0.27	-0.32	-0.12	-0.43	-0.16	0.92	0.42	-0.5	0.58	0.98	-0.17	0.03	0.87	0.16	1.13
AGI_HUM1_OLIGO_A_23_P103496	GBP4 ^ Guanylate binding protein 4 ^ NM_052941 ^ 115361	25	-0.28	-2.87	0.55	0.85	0.98	-1.11	-1.4	0.49	-0.42	-0.16715	0.11878	-1.58	-0.04	0.078697	-0.55	0.26	0.06	-0.14	-0.14	-0.49	-0.25	1.47	1.17	0.21	-0.64	-1	1.19	-2.87	0.33	-1.1082	1.55	0.83	-0.5	-0.76	0.86	0	-0.25	-0.18	1.72	0.46	-0.35	-0.11	-0.48	-1.11	0.94	-0.13	0.29	-2.87	1.22	1.69	-0.55	-0.10893	-0.18	-0.32	-1.27	-1.25	0.1	0.64	-0.43	-0.17	2.22	2.26	-0.15	0.03	0.51	0.74	0.66	0.07	-0.11473	0.11	-0.78	-0.55	-1.16	-0.22	-0.71	-1.01	-0.38	-0.54	1.04	0.61	0.62	0.1	1.11	1.11	-0.62	0.47	0.53	-0.4	-0.16	-0.18	0.53	-0.94	0.23	-0.26	1.85	-0.43	2.4	1.14	0.43	0.54	0.7	-0.45	1.86	-0.47	-0.17	0.68	-0.0073627	-0.3	0.27	-0.78	0.066395	-0.82	-0.4	-0.34	-0.15	-0.24	0.91	0.06	0.06	0.30429	2.57	0.75	1.33	1.57	-1.99	-0.53854	-0.89	1.27	0.49	0.92	-0.84164	-0.40804	-1.16	-1.3	-0.21539	0.50911	-1.33	-0.5526	-0.56322	-0.94	-1.72	0.36	-0.1	-0.2	0.15	-1.4	-0.77	-0.72	0.45	-0.57	0.79	-0.37976	0.17	0.66	-1.82	1.59	0.54	0.65	0.09	0.07	0.82	-1.14	0.31	-0.25923	1.5
AGI_HUM1_OLIGO_A_23_P103503	"MDM4 ^ Mdm4, transformed 3T3 cell double minute 4, p53 binding protein (mouse) ^ NM_002393 ^ 4194"	1	0.22	0.17	-0.04	0.12	-0.23	-0.93	-0.21	-0.14	0.02	-0.09	0.02	-0.36	-0.02	-0.05	-0.13	0.15	0.11	0.18	-0.03	0.17	-0.39	0.49	-0.04	-0.09	0.2	-0.63	-0.22	-0.11	0.05	1.28	0.13	0.02	0.04	0	-0.09	0.14	-0.07	-0.05	0	-0.11	-0.29	-0.56	0.34	0.32	0.05	0.03	-0.52	1.55	0.16	-0.08	-0.02	0.26	-0.05	-0.28	0.25	0.15	-0.33	-0.44	0.33	-0.21	0.42	0.24	0.23	-0.34	0.15	0.58	0.1	0.43	0.02	-0.21	-0.43	0.16	0.71	-0.77	0.15	-0.2	0.03	0.13	0.11	0.2	0.02	0.04	0.58	0.03	-0.27	-0.36	-0.24	0.19	0.03	-0.09	-0.12	0.35	0.13	0.03	0.29	0.15	-0.12	0.03	-0.27	-0.08	-0.39	-0.11	-0.02	0.09	-0.08	-0.1	0.36	-0.23	-0.15	-0.27	-0.41	-0.31	0.13	0.83	0.81	1.04	-0.41	-0.35	-0.71	0.04	-1.15	-0.15	-0.03	0.65	-0.1	-0.76	-0.04	-0.06	-0.19	0.62	-0.03	-0.13	-0.04	-0.12	-0.43	0.17	-0.25	-0.24	0.11	0.1	0.37	0	-0.16	-0.24	0.12	0.51	0.06	0.29	-0.17	-0.08	-0.16	0.29	0.17	0.08	0.03	0.07	0.27	0.3	0.31	0.6	0.2	0.04	-0.1	-0.21	-0.01
AGI_HUM1_OLIGO_A_23_P103511	^  ^ ENST00000367932 ^ 	9	-0.33	-0.58	0.16	0.17	0.27	0.44	0.16	0.11	0.78	0.03	-0.33	-0.76	-0.61	-0.17	-0.2	0.38	-0.2	-0.09	0.3	0.31	0.56	-0.81	-1.34	0.03	-0.99	-1.13	-0.35	-0.5	-0.53	-0.54	-0.53	-0.94	-0.22	-0.36	0.02	-0.67	-0.49	-0.16	-0.69	-0.3	-0.67	0.36	-0.82	-0.08	-1.02	-0.14	-0.21	-0.41	-0.34	-0.63	0.05	-0.73	-0.4	-0.5	-0.97	-0.71	-0.12	0.7	0.05	0.11	-1.03	0.03	-0.38	0.46	0.82	1.19	-0.37	0.27	0.22	0.67	-0.35	1.33	-0.73	0.85	-0.33	-0.22	-0.42	-0.39	0.06	0.23	-0.19	0.64	-0.3	-0.32	-0.31	0.9	0.35	-0.71	-0.21	-0.81	-1.48	-1.71	-0.86	-0.27	0.36	0.51	-0.36	-1.23	0.24	0.26	0.3	1.04	0.42	0.67	-0.28	-0.53	-0.51	-0.33	-0.33	0.6	-0.05	0.12	0.35	0.9	-0.1	0.63	0.54	0.4	0.47	0.1	0.7	-0.71	0.23	-0.33	0	0.82	0.34	0.21	0.81	0.98	0.69	0.52	0.65	0.02	0.69	0.78	0.84	0.8	0.29	0.09	0.27	-0.06	0.33	0.03	0.15	0.1	0.59	0	0.02	1	0.56	0.6	0.25	0.58	-0.55	1.04	-0.1	-0.32	-0.8	-0.74	-0.38	-0.51	-0.15	0.12	0.31
AGI_HUM1_OLIGO_A_23_P103532	GPR161 ^ G protein-coupled receptor 161 ^ NM_007369 ^ 23432	5	0	-0.11	-0.06	-0.1	-0.14	0.04	-0.66	-0.3	0.26	0.23	-0.36	0.02	-0.35	-0.44	0.22	0.04	-0.15	-0.36	-0.22	0.58	0.25	-0.54	-0.25	0.06	0.04	0.45	0.22	0.56	0.39	-0.31637	-0.06	0.06	0.22	-0.14	-0.02	0.2	0.13	-0.23	0.29	0.09	-0.27	0.1	-0.23	-0.24	-0.04	-0.15	0.39	-0.51	0.09	-0.31	0.12	-0.46	-0.35	0.12	-0.16	-0.07	-0.32	-0.27	-0.61	0.28	0.35	0.04	0.13	0.22	0.61	-0.04	0.07	-0.32	0.5	0.09	0.68	0.33	-0.1	0.24	-0.56	-0.52	0.11	-0.06	-0.35	0.36	-0.49	-0.25	-0.16	0.32	-0.35	0.43	0.06	-0.42	-0.2	-0.17	0.87	-0.26	0.76	0.91	0.29	-0.24	-0.18	0.05	-0.21	-0.24	0.67	-0.49	-0.19	-0.39	0.2	0.82	-0.09	0.18	0.07	-0.11	0.37	0.39	-0.27	-1.02	-0.36	-0.27	0.09	0.64	-0.03	-0.44	-0.39	-0.24	0.41	-0.25	0.12	0.21	0.95	0.49	-0.06	-0.11	0.126	0.12	0.16	0.17	0.11	-0.10677	0.13	0.11045	-0.35	-0.05	-0.39	0.1	0.2	0.28	0.52	-0.16	0.33	0.6	0.61	-0.01	0.15	0.34	0.24	-0.23	-0.36	-0.49	-0.23	-0.33	-0.42	-0.73	0.25	-0.1	0.06	0.65	0.27
AGI_HUM1_OLIGO_A_23_P103561	NAV1 ^ Neuron navigator 1 ^ NM_020443 ^ 89796	2	0.8	0.6	0.91	0.22	0.76	-0.38	-0.46	-0.31	0.52	0.54	-0.13	-0.81	0.42	-0.84	-0.02	0	0.21	-0.05	-0.24	-0.25	-0.21	0.34	0.4	0.81	-0.62	0.42	0.13	1.4	-0.08	-0.53	0.43	0.31	-0.35	-0.97	0.28	0.42	-0.14	0.14	-0.54	-1.11	-0.74	-0.47	-0.8	-0.93	-0.32	-0.76	1.05	0.13	0	-0.21	0.3	-0.24	0.24	0.68	-0.26	0.1	0.12	0.67	-0.16	-0.23	-0.21	0.3	-0.38	0.86	-0.4	-0.09	0.17	-0.77	-1.29	0.24	0.03	0.51	-0.53	0.6	-0.94	0.11	0.37	0.26	0.15	0.09	0.31	-1.3	-0.3	0.1	0.26	0.71	0.35	0.38	0.81	0.58	0.01	-1.18	0.53	-0.53	-0.14	0.21	-0.62	0.02	-0.68	-0.15	0.22	-0.01	0.12	-0.19	-0.75	0.01	-0.69	0.27	0.01	0.31	-1.31	-0.37	-0.96	-0.18	-1.41	-1.46	0.86	0.17	0.17	-0.32	0.28	-1.16	1	-0.09	-0.55	0.04	-0.42	0.09	0.81	0.46	0.49	0.28	-0.58	-0.12	-0.18	1.39	1.11	1.08	-1.51	0.34	-1.51	-0.9	-0.46	-0.61	0.04	-1.34	0.12	-1.11	-0.5	-0.98	0.12	-1.79	0.02	-0.34	-0.64	1.09	0.38	-0.17	-0.19	-1.1	0.48	-0.04	-0.1	0.45	1.68
AGI_HUM1_OLIGO_A_23_P103571	"MAN1A2 ^ Mannosidase, alpha, class 1A, member 2 ^ NM_006699 ^ 10905"	2	-0.17	0.49	-0.07	0.06	-0.27	-0.38	-0.22	0.20528	-0.17	-0.16605	0.78	0.86	0.31768	-0.27	1.36	1.18	-0.25	-0.12	-0.23	0.39	0.34	0.77	-0.06	-0.16956	-0.22	-0.23801	0.05	0.18585	-0.77	-0.12751	0.22	0.05	-0.03	-0.13	0.72	1.24	0.11	-0.06	0.51	0.21	-0.3	-0.07	-0.3	-0.09	0.08	0.26	0.97	0.64	0.52	0.6	0.2	-0.31	-0.2	-0.11	0.19	0.47	0.042367	-0.33	-0.59	-0.043414	-0.01	0.11	-0.1	-0.48	-0.02	-0.21	-0.14	-0.33	-0.56	0.21	-0.71	0	-0.61	-0.66	-0.85	-0.45	0.03	-0.1	-0.09	0.52	-0.02	-0.33	-0.12	-0.12	0.23	0.57	0.34	0.43	0.37	0.11	1.28	1.5	1.72	1.48	-0.17	-0.13	-1.4	-0.69	-1.32	-1.04	-0.46	-0.85	-0.87	-0.9	-0.03	0.43	-0.97	-0.3	-0.95	-0.36156	-0.16	-0.05	-0.18	-0.45	-0.5	-0.09	0.66	0.19	0.17	-0.13	-0.07	-0.23	1.22	0.97	0.67	0.5	-0.04	0.65	0.39	0.09	1.0124	0.98	1.26	1.42	0.96	1.05	1.18	1.29	0.45	0.51408	-0.68	-0.52	0.09	0.17	1.03	0.83	0.27	0.21	0.26	0	0.31	0.39353	0.41	-0.56	-0.07	0.28	0.49	-0.39	-0.36	-0.17	0.57	0.04	0.31	0.43	0.33679
AGI_HUM1_OLIGO_A_23_P103601	"MAN1C1 ^ Mannosidase, alpha, class 1C, member 1 ^ NM_020379 ^ 57134"	21	-0.46	-0.25	0.26	0.06	0.64	0.15	-0.73	-0.33	-0.35	0.08	-0.78	-1.46	-0.29	0.02	-0.8	-1.2	-0.07	-0.61	-0.33	-0.29	-0.12	0.35	-0.01	0.52	0.37	0.5	0.84	0.35	0.49	0.15	-0.12	0.24	-0.65	-0.21	-0.39	-0.6	-0.47	-0.06	-0.56	-0.51	0.7	-0.14	0.04	-0.68	0.11	-0.23	0.56	-1.09	-0.5	-0.46	-0.43	-0.99	-0.18	-0.13	-0.71	-0.79	0.61	0.5	0.63	0.09	0.05	0	0.38	-0.11	0.26	0.34	-0.48	-0.76	0.33	0.29	-0.04	-0.51	-0.69	0.36	-0.43	0.09	-0.12	0.22	0.83	0.23	0.8	0.38	0.21	-0.17	-0.24	0	0.09	-0.31	-0.23	0.07	0.93	-0.3	-0.1	0.13	0.12	-0.1	0.5	0.29	0.29	-0.35	0.35	-0.04	-0.26	0.04	-0.3	0.7	-0.09	-0.32	-0.11	-0.63	0.26	-0.22	0.55	0.38	0.37	-0.19	1.01	0.5	0.36	-0.01	0.12	-0.94	0.19	-0.25	0.25	1	0.62	-0.34	0.53	0.52	1.42	0.64	1.03	-0.17	0.88	0.67	1.28	1.29	-0.01	0.29	0.03	0.32	-0.41	-0.27	-0.49	-0.48	0.1	0.7	0.42	-0.29	0	-0.39	-0.3	0.14	-0.24	0.07	-0.15	-0.13	0.16	-0.64	-0.1	-0.69	0.25	0.44	0.16
AGI_HUM1_OLIGO_A_23_P103617	ANXA9 ^ Annexin A9 ^ NM_003568 ^ 8416	20	0.38	-0.55	0.55	-0.01	0.78	0.72	0.08	0.26	1.2	0.65	0.2	-1.15	0.45	0.54	-0.42	-0.18	-0.16	-0.05	-0.25	-0.35	-0.23	-0.49	-0.16	0.27	1.35	0.74	0.85	1.37	0.79	0.52	0.47	0.5	0.64	0.39	0.49	0.64	0.18	-0.07	0.4	0.47	-0.39	0.96	0.84	1.07	-0.13	0.22	0	-0.11	-0.3	-0.12	0.25	0.33	-0.35	-0.13	0.14	0.04	0.43	0.36	-0.12	0.32	-0.33	0.15	-0.39	0.19	-0.21	-0.77	-0.67	-0.09	0.42	0.61	0.85	1.06	0.68	1.02	-0.26817	-0.36	-0.57	0.22	-1.27	-1.74	-1.56	-1.99	-1.83	-1.11	0	-0.13	-0.29	-0.09	-0.75	-0.34	-0.4	-0.79	0.36	-0.07	-0.52	-0.29	-0.46	0.17	0.13	-0.13	0.28	0.46	0.63	0.36	0.48	-0.39	0.27	0.42	0.46	1.1	-1.25	-0.75	-0.82	-0.81	-0.53	-0.33	0.68	0.19	-0.19	-0.55	-0.12	-0.07	-0.17	-1.7	-0.53	0.53	0.5	-0.04	0.38	0.04	0.42	0.68	0.7	0.18	-0.29	-0.16	0.41	0.53	-0.06	-0.23	0.05	-0.18	-0.21	0.36	0.55	-0.25	0.06	-0.46	-0.49	-0.01	-0.12	-0.33	-0.42	-0.56	-0.02	0.13	0.35	-0.28	-0.29	0.32	-0.73	0.25	0.45	-0.05	0.62
AGI_HUM1_OLIGO_A_23_P103628	^  ^ NM_018072 ^ 	19	0.12	0.2	0.18	-0.11	-0.39	0	0.1	-0.01	0	-0.07	0.03	0.01	0.17	0.08	0	-0.07	-0.09	-0.03	-0.14	0	-0.08	-0.09	-0.04	-0.14	-0.1	-0.11	0.11	0.16	-0.12	0.14	-0.15	0.03	-0.38	-0.49	-0.02	0	-0.25	-0.61	-0.08	-0.4	-0.03	0.02	-0.09	-0.07	0.2	0.03	0.03	0.12	-0.02	-0.07	0.04	-0.08	0.02	0.12	0.08	0.23	-0.16	0.44	-0.17	-0.07	0.18	-0.16	-0.01	-0.26	0.06	-0.16	0.32	-0.03	-0.11	0.15	0.24	0.32	-0.08	0.28	-0.06	0.03	0.27	0.39	0.07	0.17	0.28	0.1	0.39	0.54	0.09	-0.09	-0.15	0.36	0.38	0.17	-0.27	0.01	0.03	-0.3	-0.03	-0.25	0.12	-0.3	-0.13	-0.03	-0.14	0.06	-0.09	0.09	-0.07	0.02	0.33	0.05	-0.05	0.01	0.05	0.19	-0.4	-0.08	-0.25	-0.14	-0.09	-0.11	0.16	-0.17	0.43	0.38	-0.04	-0.05	-0.28	-0.08	-0.23	-0.23	-0.11	-0.27	0.02	0.21	-0.04	-0.03	-0.2	0.58	0.05	0.06	-0.1	0.24	0.16	0.01	-0.27	0.23	0.21	0.32	-0.14	-0.16	0.06	0.05	0.12	-0.04	0.01	0.06	0.18	-0.24	0.31	0.15	-0.01	0.14	-0.21	0.19	-0.02	-0.14	0.23
AGI_HUM1_OLIGO_A_23_P103631	EBNA1BP2 ^ EBNA1 binding protein 2 ^ NM_006824 ^ 10969	4	0.38	0	0.16	0.31	-0.56	-0.78	0.15	-0.11	-0.24	-0.34	0.24	-0.26	0.25	0.46	0.42	0.68	0.07	0.17	-0.15	-0.35	-0.22	0.01	0.24	-0.39	0.26	-0.23	0.25	0.03	0.07	0.43	0.07	-0.14	0.15	0.22	0.7	0.58	0.47	0.47	0.18	0.31	-0.22	-0.29	0.14	-0.13	-0.18	0.09	0.46	0.93	0.27	-0.03	0.15	0.23	0.49	0.58	0.02	0.09	0.12	0.8	0.34	0.27	0.18	-0.11	0.12	-0.11	-0.11	-0.35	0.09	0.09	-0.22	-0.6	-0.06	0.65	0.31	0.2	0.45	0.37	0.36	0.41	-0.11	-0.17	0.6	-0.47	0.37	0.24	0.46	-0.35	-0.07	0.25	0.79	0.39	-0.69	-0.15	-0.33	-0.54	-0.01	-0.27	-0.21	0.09	0.17	0.51	-0.1	0.03	-0.21	0.38	-0.4	-0.92	-0.06	-0.13	-0.23	-0.22	-1	-0.21	-0.67	-0.45	-0.5	-0.57	0	-0.34	-0.44	-0.26	-0.39	0.06	-0.57	-0.63	-0.6	0.26	-0.64	-0.25	0.25	-0.02	0.41	-0.05	0.17	0.09	-0.51	0.28	-0.13	-0.1	-0.25	-0.06	-0.24	-0.02	-0.5	-0.89	-0.15	-0.47	0.06	-0.44	-0.47	-0.61	-0.47	-0.53	-0.26	-0.34	0.22	0.02	0.22	0.05	0.25	0.15	-0.32	0.11	-0.04	-0.18	0.7
AGI_HUM1_OLIGO_A_23_P103661	YAP ^ YY1 associated protein ^ NM_139118 ^ 55249	4	0.27	0.18	0.53	0	0.81	0.6	0.41	0.1	0.04	0.32	0.05	0.01	0.24	0.28	-0.05	-0.1	0.06	0.07	0.18	-0.51	0.08	0.31	0.43	0.29	0.35	0.18	0.09	-0.13	-0.17	0.33	0.34	0.07	0.28	0.47	-0.33	-0.27	-0.1	-0.32	0.19	0.23	0.49	0.42	0.23	0.34	0.16	-0.05	0.04	-0.19	-0.2	0.03	0.28	0.19	0.13	-0.12	0.39	0.43	0.16	0.13	0.77	-0.29	0	-0.15	-0.06	0.09	-0.81	-0.24	-0.07	-0.01	-0.33	0.27	0.29	0.37	-0.21	0.43	-0.09	0.1	0.08	-0.03	-0.49	-0.77	-0.19	-0.05	0.04	-0.02	0.36	-0.59	-0.32	0.25	0.25	0.09	-0.3	-0.13	-0.57	-0.63	-0.83	-0.6	0	-0.23	-0.13	-0.39	0.37	0.29	0.13	0.25	-0.14	-0.36	0.01	0.45	0.14	0.08	-0.29	-0.44	-0.02	-0.22	-0.35	-0.39	-0.31	-0.18	-0.27	-0.77	0.27	-0.58	-0.63	-0.06	-0.86	0.05	-0.42	-0.32	-0.21	-0.31	-0.15	-0.73	-0.66	-0.5	-0.36	0.33	0.11	0.12	0.05	-0.69	0.07	-0.02	-0.38	-0.61	-0.39	-0.14	-0.78	-0.3	-0.3	-0.27	-0.46	-0.85	-0.35	0.12	0.55	0.81	-0.2	0.33	0.38	0.58	0.09	0.31	0.23	-0.14	-0.01
AGI_HUM1_OLIGO_A_23_P103672	NES ^ Nestin ^ NM_006617 ^ 10763	3	-0.4	-0.5	-0.24	0.25	0.09	0.17	-0.25	-0.52	-0.28	-0.35	-0.03	0.67	0.11	0.3	0.2	0	-0.3	-0.08	-0.4	-0.14	-0.33	0.15	0.12	-0.15	-0.18	0.28	0.49	0.07	0.81	-0.87	-0.39	-0.12	-0.16	-0.29	-0.2	0.02	0.01	0.15	-0.26	-0.23	-0.56	-0.53	-0.56	-0.74	-0.12	-0.37	1.27	-0.01	-0.17	-0.33	-0.16	-0.57	-0.08	0.09	-0.08	-0.22	0.33	-0.35	-0.36	-0.1	-0.39	-0.22	0.4	0.1	0.86	0.62	0.2	-0.26	0.56	0.69	1.76	0.17	-0.06	0.95	-0.29	0.21	0.47	0.25	-0.16	-0.64	-0.18	-0.3	0.52	0.35	-0.1	0.17	-0.2	-0.34	0.2	-0.05	0.65	-0.18	0.04	1.02	-0.12	-0.72	0.48	0.03	0.58	0.09	0.53	0.43	-0.04	-0.42	0.14	0.48	0.51	0.36	-0.06	-0.49	0.28	0.34	0.33	-0.73	-0.28	-0.77	0.13	0.33	0.89	0.46	-0.04	0.28	0.68	0.09	1.06	-0.5	0.55	0.39	-0.19	-0.36	-0.68	-0.44	-0.23	-0.71	-0.33	-0.44	-0.24	-0.24	0.41	0.28	0.1	-0.04	0.23	0.44	0.23	0.3	0.16	0.17	0.93	0.29	-0.16	-0.27	0.19	0.05	0.16	-0.16	0.39	-0.43	0.73	-0.31	0.58	-0.39	0.33	0.49	0.04
AGI_HUM1_OLIGO_A_23_P103690	C1orf2 ^ Chromosome 1 open reading frame 2 ^ NM_006589 ^ 10712	5	-0.35	-0.44	-0.34	-0.8	0.22	0.19	-0.57	-0.72	-0.04	0.04	-0.34	-0.22	-0.34	0.04	-0.13	-0.5	-0.31	-0.41	-0.16	0.48	0.34	-0.26	-0.44	0.2	-0.02	0.48	-0.17	0.32	0.11	0.6	0.06	0.32	0.06	-0.48	-0.67	-0.3	-0.09	-0.49	-0.18	-0.54	-0.35	0.33	-0.31	0.05	-0.32	-0.28	0.19	0.01	-0.6	-0.41	-0.22	-0.43	-0.4	-0.41	-0.08	-0.1	-0.13	-0.18	-0.62	-0.42	0	0.11	-0.19	0.01	0.12	0.56	-0.05	0	0.15	0.47	0.23	0.33	-0.48	-0.04	-0.2	-0.02	0.11	0.08	-0.21	-0.02	-0.66	0.13	-0.29	-0.26	-0.06	0.49	-0.11	-0.21	-0.12	-0.24	-0.02	-0.24	0.22	0.41	0.06	0.07	0.13	-0.46	0.34	-0.29	-0.31	-0.03	-0.25	-0.82	0.52	0.54	-0.09	-0.05	0.17	0.45	0.23	0.28	0.03	-0.07	-0.49	-0.1	0.46	0.51	0.73	-0.13	0.62	0.35	0.33	0.23	0.48	0.74	0.68	0.27	-0.12	-0.53	0.35	0.36	0.35	0.16	0.18	0.29	0.53	0.42	0.14	-0.09	0.32	0	0.41	0.56	0.2	0.4	0.14	-0.19	0.2	0.76	0.26	0.32	0.04	0.11	0.01	-0.1	0.24	0.34	-0.13	0	-0.24	-0.05	0.13	0.1	0.27
AGI_HUM1_OLIGO_A_23_P103698	MAPBPIP ^ Mitogen-activated protein-binding protein-interacting protein ^ NM_014017 ^ 28956	10	-0.34	-0.25	-0.49	-0.47	-0.41	0.15	-0.25	-0.32	-0.18	-0.27	0.07	-0.51	-0.34	-0.08	-0.4	-0.45	-0.26	-0.1	0.15	0.31	0.33	0.14	-0.02	-0.16	0.26	0.33	-0.3	-0.15	-0.24	-0.09	0.14	0.24	0.29	0.48	-0.21	-0.26	-0.31	-0.23	0.1	0.3	0.38	0.33	0.21	0.33	0.43	0.29	-0.01	-0.58	0.16	0.07	-0.15	-0.16	-0.36	-0.2	-0.34	0	0.19	0.71	-0.09	0.14	0.66	0.39	-0.15	0.31	0.23	0.35	0.37	0.37	0.54	0.51	-0.33	0.3	-0.46	0.03	-0.34	-0.04	-0.1	-0.02	-0.07	-0.04	-0.36	0.68	0.37	0.23	-0.17	0.21	0.07	-0.43	-0.29	-0.07	-0.05	0.16	0.23	0.39	-0.39	0.14	-0.06	-0.31	-0.04	-0.05	-0.16	-0.1	-0.18	-0.3	0.02	0.06	0.13	0.03	0.14	0.39	0.2	0.1	-0.07	-0.2	-0.04	-0.21	0.21	-0.23	0.5	-0.08	0.56	0.03	-0.05	0.22	-0.09	0.9	-0.02	-0.01	-0.05	-0.02	0	-0.22	0	-0.14	0.11	0.54	0.77	0.76	0.1	-0.29	-0.07	-0.1	0.18	0.16	0.28	0.45	-0.25	0.11	0.32	0.61	0.37	-0.04	-0.12	0.17	0.04	0.21	0.13	-0.01	-0.02	-0.04	0.19	0.16	0.05	0.18	0.08
AGI_HUM1_OLIGO_A_23_P103703	"HSPB7 ^ Heat shock 27kDa protein family, member 7 (cardiovascular) ^ NM_014424 ^ 27129"	34	0.55	-0.84	0.24	0.69	1.21	0.76	0.1	0.43	1.43	-0.71	-0.27	0.58	0.12	-0.99	0.93	-0.23	1.07	1.21	0.01	0.66	-0.13	-1.38	0.02	-0.4	0.05	-1.07	0.31	-0.85	0.34	-0.49698	-0.05	-1.76	-0.26	-0.47	0.32	-1.04	0.65	-0.15	-0.09	0.37	-0.1	0.53	-0.51	-0.21	0.78	-0.72	-0.77	-1.2	1.06	0.03	0.73	-0.55	0.44	-1.07	-0.17	-1.16	0.4	0.2	0.43	-0.07	-1.31	-1.56	-0.31	-0.34	1.74	0.37	0.48	-0.54	0.98	-0.35	0.1	1.65	0.04	1.18	-0.3	0.23	-1.23	-0.82	-1.06	-1.53	-0.79	-0.77	-0.59	-0.66	-0.56	2.21	0.21	-0.03	0.41	-0.57	0.08	-1.27	-0.48	-0.44	-0.36	-0.33	-0.01	-0.79	1.16	1.06	0.87	0.6	1.32	-0.16	-0.03	-0.43	-0.3	-0.66	-0.45	-0.87	1.32	0.71	2.04	-0.54	1.19	-0.69	0.78	-0.07	0.87	0.27	0.68	-0.86	1.45	0.46	0.33	0.75	-0.09	-0.07	-0.57	-0.32	1.48	-0.5	1.17	-1.57	0.73	-1	0.05	0.01	-0.01	-0.73	-0.09	-0.66	0.3	-0.39	1.48	0.14	1.12	-0.86	1.24	0.5	1.59	0.56	2.4	1.08	-1.25	0.98	-1.18	0.03	-0.94	1.4	1.29	0.08	-0.61	-0.99	0.34
AGI_HUM1_OLIGO_A_23_P103720	AGMAT ^ Agmatine ureohydrolase (agmatinase) ^ NM_024758 ^ 79814	8	0.02	-0.9	-0.23	-0.29	-0.03	0.03	-0.71	-0.62	0.16	0.51	0.35	0.19	0.25	0.52	0.59	0.55	0.24	0.06	-0.13	-0.03	-0.54	0.38	-0.1	0.38	-0.67	0.91	-0.48	0.57	0.52	2.16	-0.33	-0.06	0.15	0.25	0.41	0.34	0.36	0.33	0.24	-0.81	-0.53	-0.64	-0.57	-0.84	-0.21	-0.5	0.65	1.97	-0.06	-0.55	-0.44	-0.01	-0.08	0.12	-0.65	-0.67	-0.11	-0.01	-0.23	0.48	0.15	0.11	0.25	0.32	0.07	0.28	0.16	-0.37	-1.32	-0.18	0.39	0.96	0.8	0.27	0.69	0.67	0.88	0.92	0.5	-0.13	0.66	-1.29	0	-0.88	0.49	-0.52	-0.79	0.75	0.5	0.4	-0.73	-0.79	-0.21	-0.51	0.15	-0.11	0.23	-0.15	0.43	0.25	-0.35	-0.61	-0.72	0.03	-0.68	-1.07	-0.24	-0.8	-0.62	0.09	-0.36	-0.13	-0.5	0.63	-0.91	0.18	-0.41	-0.63	-0.2	-1.02	0.13	-0.28	-0.42	-1.05	-0.38	0.41	-0.61	-0.92	-0.34	-0.66	0.9	0.81	0.81	0.45	0.68	0.89	0.41	0.7	0.45	0.47	-0.06	0.71	0.07	-0.52	-0.11	-0.16	0.36	0.12	-0.44	-0.56	-0.71	0.88	-0.22	-0.64	0.82	0.27	0.48	-0.15	-0.19	-0.42	0.06	-0.28	0.22	1.11	0.89
AGI_HUM1_OLIGO_A_23_P10374	^  ^ NM_014925 ^ 	12	-0.12	-0.26	-0.24	-0.18	0.36	0.29	0.65	-0.2	-0.11	-0.03	-0.14	0.22	-0.31	-0.05	-0.23	-0.1	0.15	0.11	-0.01	-0.29	0.02	0.38	-0.71	-0.04	-0.03	0.19	0.04	-0.09	0.09	1.82	-0.09	0.03	0.16	0.5	-0.58	-0.41	0.02	0.07	-0.06	0.27	0	0.41	0.01	0.53	0.03	0.38	-0.55	1.37	-0.1	0.2	-0.37	0.23	-0.3	-0.33	-0.3	-0.16	-0.25	-0.37	0.83	0.12	-0.12	0.16	-0.04	0.11	0.11	1.42	0	0.28	0.3	0.18	0.05	-0.94	1.51	-0.06	-0.09	-0.19	-0.43	-0.26	0.08	-0.24	-0.38	0.54	-0.84	-0.34	0.24	0.35	0.36	-0.12	-0.35	-0.16	0.21	0.36	-0.18	0.34	0	0.84	0.41	-0.2	0.55	-0.09	0.06	0.22	-0.07	-0.01	0.23	0.26	0.03	-0.29	0.03	0.4	0.05	-0.12	1.74	2.14	1.66	2.13	-0.5	0.02	-0.23	0.39	-0.33	-0.24	-0.22	0.43	0.16	-0.04	0.06	-0.11	-0.24	0.77	-0.12	-0.19	0	-0.48	-0.23	-0.29	-0.48	-0.3	0.47	-0.46	0.24	-0.14	-0.11	0.56	-0.23	0.99	-0.05	1.26	-0.21	1.08	-0.37	0.2	-0.16	1.15	0.33	0.07	-0.04	0.23	0.25	0.57	-0.09	0.09	0.07	-0.25	-0.29
AGI_HUM1_OLIGO_A_23_P103765	"FCER1A ^ Fc fragment of IgE, high affinity I, receptor for; alpha polypeptide ^ NM_002001 ^ 2205"	27	-0.18	-0.25	-0.39	-0.27	-0.43	0.41	-0.32	-0.79	0.55	0.8	0.01	-0.96	0.03	-0.19	-0.71	-0.23	-0.24	-0.19	-0.36	0.86	0.53	-0.66	-0.5	0.15	-0.2	1.56	-0.19	1.22	0.65	2.24	-0.29	-0.44	1.06	0.11	-0.09	-0.13	0.62	0.73	0.07	-0.55	-0.86	-0.29	-0.39	-0.11	-0.31	0.35	-0.09	1.58	0.37	0	-0.16	0.25	-0.72	-0.17	-0.74	-0.26	-3.89	0.94	0.26	0.85	-0.89	-0.09	-0.18	0.09	0.26	0.25	-0.74	0.08	0.32	0.48	-0.41	0.72	0.8	0.36	-0.41	-0.2	0.03	0.09	0.14	0.33	-0.34	0.07	-0.37	0.26	0.08	0.38	-0.03	-0.23	-0.7	-0.4	0.18	0.04	0.2	0.23	0.41	-0.06	0.41	0.3	0.09	0.89	-0.36	-0.02	0.23	-0.11	-0.59	-0.02	2.57	0.49	0.51	0.1	-0.56	-0.39	0.86	1.64	0.41	0.85	0.8	0.14	-1.67	0.32	-0.4	-1.13	-0.46	-1.52	-1.4	0.8	-0.11	-0.38	-0.16	-0.33	0.46	-0.29	-0.34	-0.5	0.39	0.53	0.52	0.31	-0.5	0.22	-0.65	-0.39	0.22	0.11	0.44	-0.38	-0.1	0	0.11	-0.01	-0.38	0.33	0.19	0.17	-1.15	0.05	0.07	-0.66	0.09	-0.96	-0.22	-0.76	0.15	1.03	0.99
AGI_HUM1_OLIGO_A_23_P103775	FAD158 ^ Factor for adipocyte differentiation 158 ^ NM_032270 ^ 84230	18	-0.68	-0.21	0.04	-0.34	0.14	-0.32	0.03	-0.07	0.01	0.14785	-0.7	-0.66	-0.21749	0.21	-0.22	-0.1	0.05	0.26	-0.98	-0.72	0.12	0.91	0.65	0.45	0.44	0.23749	-0.08	0.11069	-0.41	0.06	0.36	0.17	-0.98	0.04	-0.69	-0.3	-1.21	0.09	-0.61	0.42	0.22	0.32	0.04	0.29	0.33	-0.03	-0.19	-0.59	-0.21	0.04	-0.24	-0.15	-0.09	-0.06	-0.05	0.27	0.23	0.05	0.15	-0.33	0.2	0.63	0.18	0.55	-0.29	0.05	0.76	0.91	-0.32	-0.27	0.17	0.15	0.43	0.19	0.06	0.11	0.2	0.43	-0.29	-0.35	0.31	0.24	0.8	1.08	0.43	-0.63	0.45	0.13	-0.31	0.31	-0.6	-0.25	-0.32	-0.08	-0.65	-0.49	0.05	0	-0.13	-0.25	0.23	0.27	0.13	0.17	-0.97	-0.92	-0.38	-0.01	0.17	-0.06	0.05	0.57	-0.23	-0.16	0.05	-0.09	-0.57	-0.1	-0.74	0	-0.29	-0.28	-1.24	-0.02	-0.66	0.10361	-0.64	0.07	0.41	0.02	0.15311	-0.27212	-0.072436	-0.12	0.43	0.61	0.03	-0.049199	-0.12	0.13	-0.14	0.28	-0.91	-0.06	-1.02	-0.43	-1.21	-0.51	-0.5	-0.45	-0.25	-0.024482	-0.17	0.18	0.24	0.48	0.24	-0.29	0.84	-0.07	0.29	-1.2	0.72	0.42	0.18
AGI_HUM1_OLIGO_A_23_P103787	HIPK1 ^ Homeodomain interacting protein kinase 1 ^ NM_198268 ^ 204851	2	0.15	0.29	0.53	-0.23	0.59	-0.65	-1.06	0.4	0.43	0.5	0.98	-0.2	0.39	0.49	0.24	-0.1	0.27	0.25	-0.11	0.19	-1.36	-0.35	0.61	0.45	0.33	0.13	0.47	0.03	0.07	-1.77	0.79	0.26	0.02	-0.05	0.45	-0.2	-0.34	-0.8	-0.05	0.07	0.36	0.18	0.33	0.45	0.43	0	1.1	-1.48	-0.17	0.27	-0.14	0.86	0.34	0.11	0.61	0.82	-0.32	-0.91	-1.32	0.45	0	0.35	-0.32	-0.03	-0.35	-2.08	0.12	0.04	-1.25	1.09	1.01	-0.34	-1.36	0.58	0.38	0.64	0.24	0.12	-1.17	-0.38	0.7	-1.64	0.03	-0.37	-0.14	-0.07	-0.53	0.45	-0.02	0.31	-0.3	-2.24	0.07	-0.43	-0.02	-1.87	-0.77	0.12	-0.75	-0.43	0.37	0.33	0.11	0.2	-0.5	-0.52	-0.08	-0.06	0.18	-0.07	-0.6	-0.18	-2.13	-2.39	-2.61	-2.37	1.26	0.21	0.18	-1.27	0.06	-0.6	0.44	-1.38	-0.23	-1.75	0.23	-0.05	0.3	-1.57	-1.1	-0.22	-0.93	-0.37	-0.82	-0.33	-0.33	-0.14	-0.91	0.01	-0.82	0.03	0.61	-1.56	0.39	-2.33	-0.31	-2.59	-0.22	-1.94	0.67	-0.47	0.25	-1.68	-0.01	1.23	1.24	0.18	-0.43	-1.23	0.15	0.43	0.47	0.55	1.27
AGI_HUM1_OLIGO_A_23_P103795	"VANGL1 ^ Vang-like 1 (van gogh, Drosophila) ^ NM_138959 ^ 81839"	6	-0.13	-0.11	0	-0.41	0.3	0.08	0.18	-0.68	-0.12	0.01	-0.57	0.61	-0.32	-0.03	-0.12	-0.18	-0.37	-0.14	-0.02	0.08	0.45	0.48	-0.4	-0.02	0.18	0.26	-0.23	-0.49	-0.59	0.93	-0.48	-0.36	-0.14	0.52	-0.92	-0.49	-0.35	-0.27	-0.1	0.25	-0.23	0.25	-0.31	-0.29	-0.38	-0.14	-0.36	0.9	-0.72	-0.65	-0.31	0.15	-0.19	-0.12	-0.15	-0.01	-0.36	-0.45	0.45	-0.43	-0.16	0.38	-0.11	0.5	-0.18	0.76	-0.39	0.22	0.43	0.78	0.07	0.26	0.93	0.03	-0.45	-0.14	-0.11	0.09	-0.53	-0.49	-0.9	0.26	-0.34	-0.23	0.12	0.17	0.21	-0.43	-0.08	-0.03	0.017705	0.84	-0.39	0.05	-0.62	0.46	-0.22	-0.31	0.17	-0.28	0.03	0.4	0.08	0.03	0.32	0.4	0.13	-0.09	0.04	0.51	0.16	0.56	0.96	0.82	0.85	1.25	-0.28	-0.09	0.1	0.13	0.3	-0.15	-0.24	0.43	0.3	0.74	0.23	0.28	-0.52	-0.03	0.41	0.25	0.35	0.28	0.65	0.43	0.52	0.44	0.59	-0.14	0.43	-0.24	0	0.58	0.04	0.68	-0.42	0.93	0.4	0.9	-0.23	0.22	-0.09	1.07	0.48	-0.03	-0.23	-0.41	0.13	0.85	-0.32	0.04	-0.05	-0.25	-0.61
AGI_HUM1_OLIGO_A_23_P1038	"JARID1B ^ Jumonji, AT rich interactive domain 1B (RBP2-like) ^ NM_006618 ^ 10765"	30	0.16	-0.32	0.28	-0.33	0.71	0.91	0.3	0.14	0.39	0.7	-0.17	0.05	0.03	-0.45	0.11	-0.02	0.41	-0.01	0.15	0.04	0.46	0.03	-0.26	0.69	-0.35	0.33	-0.15	0.20996	-0.5	-0.042451	0.14	0.04	-0.4	-0.16	-0.38	0.44	-0.93	-0.13	-0.36	-0.13	-0.32	0.3	-0.7	0.05	-0.49	-0.39	-0.18	-0.28	-0.3	0.12	-0.33	0.08	-0.19	0.28	0.09	0.21	-0.07	-0.08	-0.25	-0.33	-0.16	0.4	-0.05	0.75	-0.48	0.34	0.02	-0.08	-0.26	0.8	-0.28	-0.15	-0.42	0.38	-0.58	-0.24	-0.05	0.39	-0.25	0.01	-0.4	-0.35	-0.63	-0.28	0.04	-0.26	0.19	-0.26	-0.26	0.12	0.04	-0.27	0.04	-0.31	-0.26	0.11	-0.71	-0.22	-1.06	-0.32	-0.47	0.07	-0.2	-0.45	0.74	0.94	0.19	0.96	-0.02	1.16	0.3	0.46	-0.45	0.11	-0.54	-0.18	0.59	0.15	0.27	-0.02	0.17	-0.31	0.85	0.16	0.08	0.16644	0	0.76	0.36	0.2	0.11029	0.0071585	-0.00010756	0.39	-0.01	-0.13	0.09	0.20605	0.36	-0.019561	-0.23	-0.29	0.12	0.36	0.18	-0.79	0.03	0.19	-0.05	0.05	0.27	-0.0072089	-0.05	0.03	-0.06	0.45	0.36	-0.12	-0.49	-0.4	0	0.11	0.23	-0.25	0.39
AGI_HUM1_OLIGO_A_23_P103824	^  ^ THC2249577 ^ 	7	0.12	-0.020314	0.34	0.05	0.89	0.3	0.08	-0.16	0.19	0.22	0.32	-0.31	0.41	0.57	0.01	-0.01	-0.51	-0.39	-0.05	-0.13	-0.02	0.18	0.22	0.57	0.3	0.42	0.45	0.36	-0.08	-0.12	-0.06	-0.07	0	0.31	-0.05	0.16	-0.11	-0.08	0.04	-0.16	0.17	0.38	0.1	0.06	-0.09	-0.25	0.21	-0.12	-0.4	-0.33	-0.06	-0.02	-0.04	0.16	-0.12	0.11	0.26	-0.16	0.51	-0.07	-0.01	0.03	-0.1	0.21	-0.07	-0.01	-0.05	-0.19	-0.02	0.31	0.25	0.55	0.09	0.57	-0.01	0.35	0.12	0.15	-0.06	-0.4	0.06	0.04	0.18	-0.3	0.35	-0.14	-0.38	-0.03	0.3	0.33	-0.18	0.23	-0.07	-0.07	-0.23	-0.28	-0.13	-0.24	-0.03	-0.06	0.36	0.15	-0.13	0.12	-0.15	-0.07	-0.13	0.32	-0.12	0.42	0.1	0.01	0.5	-0.24	-0.04	-0.09	0.13	0.14	-0.13	-0.37	0.17	-0.23	-0.09	-0.47	-0.37	0.38	-0.04	-0.14	-0.19	-0.36	0.54	0.38	0.44	-0.03	0.31	0.21	0.49	0.47	0.24	0.31	0.2	0.32	-0.09	-0.16	-0.1	-0.3	-0.17	-0.31	-0.16	0.28	-0.03	0	-0.14	0.02	0.19	0.35	-0.11	0.13	0.08	0.17	0	-0.2	0.16	0.15	0.52
AGI_HUM1_OLIGO_A_23_P103837	UBAP2L ^ Ubiquitin associated protein 2-like ^ D63478 ^ 9898	6	-0.17	-0.32	-0.21	-0.12	0.81	0.54	0.32	-0.19	0.01	0.26	-0.31	0.22	-0.1	-0.18	-0.04	0.04	0	-0.03	-0.01	-0.34	0.08	0.17	0.06	0.08	0.37	0.75	-0.04	-0.36	-0.33	-0.04	-0.15	0.1	0.16	0.17	-0.45	-0.17	-0.3	-0.48	0.03	0.29	-0.12	0.38	0.04	0	0.06	0.36	0.34	0.22	-0.06	-0.04	-0.04	0.07	0	-0.26	0.34	-0.15	-0.21	-0.69	0.15	-0.64	-0.12	-0.14	-0.26	0.42	-0.45	0.27	0.33	-0.1	0.06	0.41	0.41	-0.01	-0.08	-0.02	-0.11	-0.12	-0.07	-0.1	-0.49	-0.52	-0.79	0.22	0.12	-0.05	-0.18	-0.05	-0.06	-0.3	-0.3	-0.27	0.18	0.56	0.17	0.09	-0.42	-0.29	-0.11	-0.28	0.3	-0.58	-0.06	0.32	0.58	-0.58	0.39	0.07	0.04	0.45	0.4	0.32	0.07	0.32	0.19	-0.21	0.1	0.21	-0.24	-0.01	-0.13	-0.6	0.3	-0.17	-0.27	0.14	0.11	0.04	0.37	0.2	0.01	-0.01	-0.1	0.28	-0.1	-0.03	0.33	0.1	0.57	0.46	0.29	0.04	0.24	-0.03	0.33	0.56	0.47	0.74	0.1	0.13	0.1	0.38	-0.01	-0.23	-0.24	0.12	0.22	-0.02	-0.19	0.03	-0.01	0.34	-0.1	0.37	0	-0.01	0.18
AGI_HUM1_OLIGO_A_23_P10385	RAMP ^ RA-regulated nuclear matrix-associated protein ^ NM_016448 ^ 51514	51	-0.4	-0.77	0.04	0.02	-0.6	-0.52	-0.59	-0.31	0.08	-0.01	0.19	0.13	0.13	-0.49	0.03	0.28	-0.38	0.02	-0.75	-0.19	-0.32	0.37	0.04	0.01	-0.25	0.12	-0.23	0.7	-0.33	1.06	0.38	0.4	-0.18	-0.48	-0.14	0.59	-0.35	-0.41	-0.3	-0.47	0	0.04	0.04	0.3	-0.26	-0.18	0.37	1.45	-0.01	-0.2	-0.11	-0.06	-0.26	-0.21	-0.21	-0.13	0.09	0.17	0.21	0.37	0.45	0.34	0.21	0.2	0.12	0.56	0.53	0.8	-0.5	-0.31	0.04	-0.12	1.13	-0.27	-0.16	-0.15	0.44	0.63	-0.22	-0.11	-0.12	-0.97	-0.54	-0.21	-0.53	-0.45	-0.47	0.04	-0.07	-0.27	-0.27	0.6	0.18	0.18	0.37	-0.72	-0.43	-0.12	-0.3	-0.1	-0.09	-0.34	-0.39	0.15	0.23	-0.38	0.03	-0.1	0.22	-0.09	-0.53	-0.11	-0.15	0.95	0.28	1.07	-0.74	-0.46	-0.44	0.41	-0.67	0.57	0.1	-0.04	0.55	-0.69	-0.06	0.43	-0.02	0.35	-0.17	0.84	0.2	0.51	0.39	0.33	0	-0.01	-0.14	0.06	0.28	0.05	-0.04	0.63	0.24	0.28	0.11	0.34	-0.16	0.1	-0.47	0.49	0.12	0.04	0.29	-0.17	0.58	-1.04	0.36	0.53	0.17	-0.3	0.02	-0.22	0.66
AGI_HUM1_OLIGO_A_23_P103864	TTC13 ^ Tetratricopeptide repeat domain 13 ^ NM_024525 ^ 79573	1	-0.3	0.16	0	-0.19	-0.42	-0.91	0.13	0.02	-0.69	-0.92	0.12	0.13	-0.04	0.15	0.01	0.17	-0.35	0.2	0.13	0.42	-0.11	0.33	0.47	-0.48	0.34	-0.94	-0.18	-0.41	-0.72	0.66	0.25	-0.35	-0.32	0.01	-0.31	-0.72	-0.15	-0.75	-0.21	-0.2	0.53	0.43	0.69	0.68	0.23	-0.22	-0.3	0.43	0.35	-0.06	0.33	0.11	0.32	-0.43	0.42	0.28	-0.2	-0.06	0.46	-0.24	0.27	-0.5	-0.07	-0.64	-0.07	-0.13	0.03	-0.15	0.07	-0.14	-0.4	-0.89	0.44	-0.59	-0.08	-0.64	-0.13	-0.23	0.3	0.18	0.12	0.59	0.02	-0.09	0.18	0.4	0.21	0.37	0.32	-0.17	-0.04	1.16	0.04	-0.43	0.52	0.41	-0.19	0.19	-0.08	-0.11	-0.07	0.09	-0.12	0.16	0.03	-0.18	-0.26	-0.56	0	-0.81	0.27	-0.04	0.68	1.16	0.99	0.74	-0.37	-0.75	-0.55	-0.34	-0.16	0.26	-0.45	0.39	-0.41	-0.77	-0.07	-0.3	-0.45	-0.09	-0.73	0.04	-0.27	-0.22	-0.17	-0.07	-0.38	-0.31	0	-0.17	0.34	0.03	-0.15	-0.32	0.46	0.71	0.2	0.43	0.41	0.15	0.24	0.07	0.18	0.25	0.44	0.34	-0.09	0.75	0.29	0.99	0.2	0.64	-0.2	-0.78	0.13
AGI_HUM1_OLIGO_A_23_P103877	LOC126755 ^ Hypothetical protein LOC126755 ^ CR622769 ^ 126755	8	-0.44	-0.85	-0.89	-0.58	0.52	0.86	-0.23	-0.11	0.02	0.5	0.18	0.53	-0.84	-0.02	-0.58	0.25	-0.12	-0.47	-0.12	-0.41	-0.06	-0.54	-1.29	0.41	-0.1	0.72	0.25	0.27	0.04	1.74	-0.82	-0.46	0.2	0.06	-0.78	0.07	0.43	-0.07	-0.36	-0.73	-0.89	0	-1.24	-0.84	-1.26	-0.88	0.37	1.28	-1.31	-0.69	-0.13	0.03	-0.45	0.08	-0.77	-1.13	0.02	-0.03	-0.96	-0.23	-0.67	-0.01	0	0.43	0.01	0.69	-0.49	0	0.3	0.93	0.21	1.29	0.48	0.83	0.49	1.1	0.57	0.39	-0.35	-1.05	-0.99	-1.74	-1.16	-0.74	0.19	-0.8	-0.39	0.08	0.72	0.37	-1	-1.27	-0.62	-0.05	-0.54	-0.15	-0.32	-1.32	0	0.15	-0.29	-0.24	-0.47	-0.08	-0.4	-0.38	0.62	0.37	-0.24	-0.7	0.01	-0.26	-0.04	0.78	-0.39	-0.1	0.25	0.66	0.77	0.19	0.67	0.67	0.86	0.42	0.95	1.23	0.08	-0.46	-0.29	-0.21	0.49	0.65	0.61	0.07	0.27	0.83	1.34	1.24	0.79	0.9	0.28	0.41	0.5	0.32	-0.64	0.15	0	-0.27	-0.27	0.14	-0.13	0.61	-0.38	-0.31	0.93	0.26	-0.15	0.79	-0.48	-0.44	-0.62	1.64	0.39	0.65	0.03
AGI_HUM1_OLIGO_A_23_P103885	AKIP ^ Aurora-A kinase interacting protein ^ NM_017900 ^ 54998	39	-0.14	-0.22	-0.21	-0.56	-0.15	0.33	-0.18	-0.19	0.06	-0.02	-0.01	0.39	-0.27	-0.03	0.02	-0.23	-0.34	-0.05	0.1	0.53	0.42	-0.28	-0.01	-0.02	0.03	0.54	-0.32	0.14	0.14	-0.38	0	-0.1	0.43	0.11	-0.01	-0.19	0.13	0.04	0.11	-0.02	-0.16	0.15	-0.25	-0.22	-0.17	-0.35	0.45	-0.27	-0.08	-0.07	-0.04	-0.21	-0.05	-0.17	-0.02	0	0.18	-0.49	-0.11	-0.13	0.16	-0.09	-0.38	-0.11	0.46	0.25	-0.08	-0.01	0.4	0.56	-0.15	0.4	-0.19	0.2	-0.17	0.01	0.07	-0.03	-0.09	-0.05	-0.41	0.15	-0.13	-0.3	-0.29	0.51	0.01	-0.12	-0.11	-0.18	0.18	0.15	0.41	0.26	-0.09	-0.03	-0.22	-0.4	0.03	0.12	0.14	-0.25	-0.11	-0.4	0.33	0.2	-0.13	-0.05	0.07	0.41	0.11	0.05	0.61	-0.2	0.11	0.04	0.43	0.22	0.63	-0.35	0.55	0.24	0.24	-0.16	0.35	-0.34	0.34	0.12	0.03	-0.26	-0.25	-0.09	-0.06	0	0.14	-0.18	0.52	0.53	0.35	0.2	0.03	0.05	0.75	0.4	0.67	0.37	0.21	-0.13	0.33	0.41	0.15	0.05	0.51	0.38	-0.11	0.1	0.16	-0.33	-0.22	0.18	0.1	-0.19	0.08	-0.19	0.19
AGI_HUM1_OLIGO_A_23_P103905	Ufc1 ^ Ufm1-conjugating enzyme 1 ^ NM_016406 ^ 51506	14	0.36	-0.32	-0.27	-0.53	-0.08	0.31	0.43	-0.31	0.1	0.01	-0.43	-0.36	-0.62	-0.36	-0.01	0.08	-0.04	-0.06	0	-1.18	0.01	0.08	0.01	0.1	0.65	0.43	-0.17	-0.3	-0.03	1.62	0.12	0.23	-0.03	0.27	-0.39	-0.14	-0.11	-0.01	0.1	0.59	0.09	0.46	0.2	0.55	0.16	0.21	-0.65	1.2	-0.35	0.06	0.03	0.25	-0.4	0.01	-0.1	0.06	0.02	0.81	0.74	0.05	0.04	0.34	-0.27	0.51	-0.72	0.27	0.36	0.55	-0.02	0.3	-0.15	0.6	1.16	0.17	-0.05	0.37	-0.04	0.23	-0.65	-1.09	-0.87	0.11	0.11	0.37	0.45	-0.54	-0.03	-0.2	-0.26	-0.05	-0.02	0.21	-0.29	0.35	-1	0.47	-0.16	-0.22	0.31	0.09	0.12	0.27	0.3	-0.06	-0.06	-0.54	0.18	0.79	0.24	0.69	-0.48	-0.24	0.23	0.42	0.41	0.49	-0.61	-0.5	-0.35	-0.13	0.27	-0.29	-1.05	0.11	-0.27	0.7	-0.59	-0.23	-0.02	0.29	-0.43	-0.83	-0.73	-0.29	-0.31	0.2	-0.23	-0.28	0.37	-0.95	-0.24	-0.6	-0.2	0.2	-0.42	0.39	-0.9	0.33	-0.34	0.31	-1.15	-0.03	-1.04	0.02	0.05	-0.18	-0.3	-0.1	-0.04	0.18	-0.2	0.07	0.22	0.13	-0.27
AGI_HUM1_OLIGO_A_23_P10391	"COL5A2 ^ Collagen, type V, alpha 2 ^ NM_000393 ^ 1290"	10	-1.34	-0.57	-0.7	-1.21	-0.65	-1.41	-0.93	-1.37	-1.75	-0.85	-1.94	-1.55	-1.07	-0.89	-1.39	-1.15	-1.33	-1.06	-2.03	-0.86	-0.81	1.18	1.34	0.34	0.28	0.23	0.07	-0.25	-0.91	0.01	0.37	0.6	-1.15	0.03	-1.38	-0.67	-1.28	-0.86	-0.35	-0.19	0.94	-0.43	0.18	-1.88	0.38	-0.54	0.22	-0.04	0.18	-0.45	-0.22	-1.01	-0.31	0.77	0.18	0.04	0.39	-0.08	0.96	-0.96	0.74	0.38	0.91	0.14	0.52	0.47	1.19	-0.69	-0.25	0.11	-0.08	0.4	0	-0.46	-0.91	-0.42	-0.37	0.07	0.38	0.54	0.71	0.83	1.19	0.9	-1.08	-0.78	-0.11	-0.68	-0.17	0.17	2.11	1.64	1.7	0.48	-0.6	-0.88	-0.38	1.05	-0.21	-1.16	0.18	-0.65	-0.26	-1.25	0.54	2.44	0.17	0.19	0.79	-1.45	1.39	0.27	0.09	0.98	0.47	0.48	0.62	-0.18	0.36	0.1	0.47	-0.58	0.71	1.29	0.81	0.81	1.44	0.69	0.46	0.7	-0.01	0.15	-0.27	-0.83	1.03	-0.28	0.78	0.77	0.12	0.25	-0.19	-0.3	-0.26	0.34	0	0.13	-0.35	1.36	1.84	-0.32	0.75	-0.35	-0.41	-0.33	-0.12	-0.4	-0.05	0.48	1.01	-1.04	0.01	0.31	-0.27	-0.03	0.4
AGI_HUM1_OLIGO_A_23_P103919	"B4GALT3 ^ UDP-Gal:betaGlcNAc beta 1,4- galactosyltransferase, polypeptide 3 ^ NM_003779 ^ 8703"	15	0.01	-0.02	0.02	-0.66	0.05	0.31	-0.33	-0.17	0.25	0.25	0.08	0.3	-0.21	-0.34	0.09	-0.32	-0.23	-0.3	0.27	0.33	0.44	-0.14	-0.15	0.1	-0.01	-0.07	-0.34	-0.12	-0.09	-0.11	-0.09	0.1	0.16	0.3	-0.16	0.13	0.16	-0.36	0.06	0.17	-0.22	0.39	-0.18	0.12	-0.17	-0.12	-0.29	-0.42	-0.46	-0.11	-0.16	0.23	-0.2	-0.28	0.23	0.2	-0.21	-0.32	-0.23	-0.48	-0.14	-0.09	-0.01	0.01	0.01	0.51	-0.34	-0.17	0.35	0.66	0.45	-0.02	0.18	0.07	-0.04	0.12	0.12	-0.21	-0.07	-0.04	-0.47	0.45	0.07	0.02	0.04	0.46	0	-0.13	-0.02	-0.19	0.11	0.17	0.11	0.22	-0.18	0.07	-0.08	-0.31	-0.36	-0.47	-0.01	-0.12	0.09	-0.09	0.48	0.57	-0.05	0.32	-0.03	0.47	0.54	0.34	0.34	0.26	0.41	0.42	0.11	0.42	0.17	-0.56	0.44	0.44	-0.14	-0.27	-0.12	-0.01	0.42	-0.19	-0.37	-0.54	-0.41	-0.04	-0.26	0.07	-0.23	-0.04	-0.09	-0.09	0.28	0.03	0.42	0.27	0.51	0.46	0.06	0.58	0.15	-0.01	0.34	0.47	0.11	0	0.17	0.26	0.05	-0.05	-0.19	-0.16	-0.28	0.02	-0.19	0.13	0.12	0.08	-0.38
AGI_HUM1_OLIGO_A_23_P103932	FGR ^ Gardner-Rasheed feline sarcoma viral (v-fgr) oncogene homolog ^ NM_005248 ^ 2268	40	-0.43	-0.48	-0.32	-0.31	0.03	-0.22	-0.04	-0.64	-0.57	-0.43	-0.26	-0.71	-0.43	0.03	-0.78	-1.07	-0.52	-0.14	-0.7	1.15	0.34	0.4	0.49	-0.06	0.96	0.7	-0.21	0.87	-0.32	-0.05	0.01	-0.13	-0.02	-0.2	0.09	0.08	0.08	-0.01	0.08	-0.5	-0.2	-0.34	0.02	-0.61	0.21	0.48	0.6	-0.1	0.39	-0.17	0.39	-0.39	-0.48	-0.18	-1.02	-0.66	0.39	0.5	0.58	-0.33	0.27	-0.21	-0.14	0.35	0.48	0.75	-0.21	-0.06	0.12	0.49	0.39	0.93	0.42	0.52	-0.16	-0.58	0.13	0.31	0.87	0.73	0.69	0.71	0.48	0.36	-0.38	0.88	-0.89	1.41	-0.85	-0.52	-0.04	0.3	-0.12	0.03	0.55	-0.22	0.77	0.2	-0.01	-0.01	-0.33	-0.2	-0.4	0.58	-0.63	-0.28	0.24	-0.16	-0.22	0.48	-0.08	-0.17	0.44	0.4	0.46	0.12	0.6	0	-1.41	-0.03	0.45	-0.99	0.02	-1.21	-2	0.25	0.08	-0.67	0.08	0.36	1.21	-0.57	0.87	-0.52	0.18	-0.31	0.41	0.28	-0.31	0.01	-0.4	0.47	0.22	-0.06	0.02	-0.09	-0.19	0.48	-0.09	0.27	-0.26	-0.04	0.09	0.11	-0.54	0.29	-0.15	0.37	0.98	-1.01	0.43	-0.28	0.63	1.13	0.86
AGI_HUM1_OLIGO_A_23_P103942	"DNAJC11 ^ DnaJ (Hsp40) homolog, subfamily C, member 11 ^ NM_018198 ^ 55735"	15	-0.06	-0.37	-0.24	-0.25	0.32	0.14	-0.08	-0.21	0.08	0.01	0.01	0.12	-0.22	-0.21	-0.01	0.01	-0.11	0.1	0.08	0.2	0.14	-0.02	-0.32	0.16	-0.2	0.09	-0.29	-0.07	0.26	-0.79	-0.28	-0.17	0.23	-0.02	-0.07	-0.01	0.21	0.09	-0.06	-0.18	-0.43	-0.02	-0.35	-0.07	-0.25	-0.15	0.26	-0.53	-0.31	-0.4	-0.11	0.02	-0.28	-0.17	0.03	0.06	-0.1	-0.39	-0.21	-0.02	-0.08	-0.08	-0.14	-0.01	0.25	0.24	0.1	0.12	0.21	0.35	0.34	-0.39	-0.57	0.19	0.01	0.17	-0.06	-0.11	0.03	-0.14	-0.32	0.03	-0.1	-0.14	-0.25	0.26	0	-0.28	-0.06	-0.33	-0.02	-0.04	-0.02	0.23	0.06	-0.04	0.02	-0.07	0.29	-0.01	0.18	0.13	0.24	-0.06	0.47	0.41	0.12	-0.02	0.26	-0.15	0.24	0.01	0.33	-0.34	0.16	-0.15	0.45	0.6	0.31	-0.07	-0.1	0.2	0.26	-0.43	0.23	0	0.7	0.46	0.3	-0.02	-0.14	0.04	-0.08	-0.01	-0.05	-0.27	-0.02	0.04	0.05	0.12	0.18	0.17	0.56	0.51	0.39	0.36	0.27	-0.02	0.25	0.54	0.16	0.63	0.42	0.11	0.06	-0.17	0.07	-0.05	-0.06	0.27	-0.07	0.16	0.22	0.52	0.12
AGI_HUM1_OLIGO_A_23_P103951	^  ^ A_23_P103951 ^ 	12	0	-0.02	-0.1	0.18	-0.77	-0.45	0.07	0.22	0.02	0.02	-0.09	0.48	0.12	0.13	-0.24	0.1	-0.06	-0.03	0.01	-0.53	0.08	0.66	-0.54	-0.82	-0.05	-0.29	0.04	-0.39	0.15	1.31	-0.21	0.23	-0.27	0.16	-0.29	0.02	-0.42	0.17	-0.05	0.12	-0.88	-0.87	-0.9	0.22	0.3	0.68	-0.72	1.3	-0.4	0.59	0.11	0.75	0.35	0.86	0.43	0.44	0.61	0.17	0.16	0.27	-0.29	0.45	0.31	-0.27	-0.31	0.14	-0.1	0.48	-0.29	-0.93	0.26	-0.21	1.2	-0.75	0.25	0.02	-0.08	0.06	-0.73	0.72	-0.99	0.07	-0.9	0.51	0.57	-0.16	0.74	0.94	0.22	0.98	-0.4	-0.09	-0.01	-0.38	0.1	1.31	-0.06	0.41	-0.22	0.46	-0.44	0.32	0.35	0.23	-0.2	-0.12	-0.17	-0.38	-0.27	-0.29	-0.51	0.47	0.1	1.12	0.73	1.31	-0.62	-0.04	-1.15	0.51	-0.75	0.56	-0.68	0.31	-0.75	-0.42	-0.68	0.21	0.45	0.9	-0.83	0.17	-0.6	0.39	-0.73	-0.21	-1.54	-1.5	-0.07	0.05	0	-0.11	-0.18	0.73	-0.38	0.9	0.36	0.98	-0.12	-0.07	-0.47	0.33	-0.16	0.53	-0.15	-0.45	-0.6	-0.42	0.14	0.02	-0.11	-0.2	0.08	-0.67	-0.8
AGI_HUM1_OLIGO_A_23_P103968	"AKR7A3 ^ Aldo-keto reductase family 7, member A3 (aflatoxin aldehyde reductase) ^ NM_012067 ^ 22977"	5	0.41	-0.12	-0.15	-0.21	0.16	0.81	-0.33	-0.17	0.53	0.72	0.13	0.5	-0.47	-0.26	-0.12	-0.32	-0.01	-0.02	0.06	-0.43	0.08	-0.12	-0.29	0.46	0.2	0.95	0.04	0.16	0.42	0.16	-0.13	0.2	0.17	0.23	0.23	0.3	0.37	0.44	0.08	0.22	-0.05	0.21	-0.09	0.01	-0.07	0.11	0.17	-0.58	-0.33	-0.12	-0.01	0.07	-0.42	-0.07	-0.15	-0.07	0.25	-0.05	0.04	0.31	-0.2	0.4	-0.04	0.42	-0.13	0.34	-0.05	-0.1	0.39	0.17	0.27	-0.57	-0.19	0.47	0.01	0.55	-0.01	0.36	-0.58	-0.86	-0.77	-0.27	-0.26	-0.22	-0.2	-0.23	0	-0.31	-0.27	0.02	0.22	-0.52	-0.22	0.52	-0.95	-0.12	-0.25	0.59	0.24	0.15	0.2	-0.03	0.05	-0.14	0.35	0.8	0.55	0.98	0.15	0.74	0.29	0.12	0.38	-0.09	0.17	-0.45	0.27	0.55	-0.13	-0.2	-0.31	0.12	-0.09	-0.69	0.1	0.21	0.12	0.09	0.35	0	-0.39	-0.36	-0.54	-0.23	0.02	-0.34	0	0.02	-0.13	-0.38	-0.39	-0.39	0.49	0.32	0.08	0.1	-0.54	0.06	0.12	0.46	-0.28	0.15	-0.45	-0.36	-0.27	-0.29	-0.04	-0.7	-0.32	-0.31	-0.3	-0.2	0.56	0.84	0.15
AGI_HUM1_OLIGO_A_23_P103981	"HIST2H2AA ^ Histone 2, H2aa ^ NM_003516 ^ 8337"	7	-0.01	-0.53	0.15	0.14	0.57	0.37	-0.02	0.1	0.17	0.29	0.07	-0.63	-0.42	0.1	0.13	-0.13	0.05	0.02	0.28	0.17	0.16	-0.5	-0.02	-0.09	-0.12	0.46	0.21	0.61	0.2	-0.21	0.26	0.31	0.33	0.42	0.39	0.53	0.47	0.69	-0.06	0.34	-0.39	0.3	0.36	0.3	-0.33	-0.4	-0.03	-1.24	-0.34	-0.24	-0.08	0.31	0.25	-0.5	0.01	-0.41	-0.17	0.02	-0.57	0.34	-0.35	-0.54	-0.63	-0.64	-0.27	-0.6	-0.8	-0.51	0	0.28	0.2	0.27	-0.21	0.57	0.72	0.01	0.2	0.17	-0.32	-0.63	-0.47	-1.06	0.04	-0.98	-0.08	-0.21	-0.35	0.19	-0.59	-0.27	-0.82	-0.01	-0.09	-0.7	0.17	0.28	-0.4	-0.67	0.35	0.47	-0.25	-0.08	-0.05	0.57	-0.14	-0.61	0.01	0.11	0.3	0.56	-0.19	0.12	0.13	-0.25	-0.09	-0.29	0.49	0.15	0.22	-0.23	0.55	0.21	-0.19	-0.94	-0.06	0.46	0.2	-0.14	0.31	-0.36	0.84	0.46	0.71	0.33	-0.49	-0.39	0.41	0.4	-0.51	-0.21	0	0.33	0.28	-0.51	-0.25	-1.06	0.5	-0.83	-0.82	-0.31	0.01	0.57	-0.03	-0.89	-0.14	0.29	0.31	0.18	-0.35	-0.42	-0.35	-0.29	0.58	0.8	0.5
AGI_HUM1_OLIGO_A_23_P103996	"GCLM ^ Glutamate-cysteine ligase, modifier subunit ^ NM_002061 ^ 2730"	0	-0.2	-0.42	-0.46	-0.39	-0.92	-0.59	0.42	-0.12	-0.31	-0.95	0.11	0.53	-0.19	0.16	0.58	0.44	0.08	0.04	0.03	0.55	-0.16	0.62	0.33	-0.65	-0.01	-0.23	-0.39	-0.66	-0.64	0.27	-0.08	-0.11	0.43	0.08	0.43	0.09	0.45	-0.16	0.59	-0.29	0.53	-0.21	-0.01	-0.43	0.14	-0.46	-0.3	-0.16	0.47	0.43	0.16	-0.42	0.43	-0.4	0.39	-0.54	-0.14	-0.13	-0.05	-0.58	0.04	-0.51	0.1	-0.85	0.44	-0.08	0.32	-0.5	0.39	-0.06	-0.47	0.32	0.53	-0.38	0.42	-0.58	0.29	-0.18	-0.03	0.05	0.14	0.05	0.37	-0.65	-0.88	0.17	-0.78	0.26	0.01	-0.9	-0.01	0.66	0.34	-0.27	0.36	0.24	-0.14	-0.66	0	-0.48	-0.18	-0.16	-0.02	-0.35	0.22	-0.34	0.37	-0.59	0.02	-0.43	-0.11	-0.19	0.72	0.32	0.3	0.07	0.14	-0.46	0.25	-0.51	0.89	-0.33	-0.04	-0.03	-0.12	0	-0.03	-0.18	-0.74	-0.39	0.42	0.01	0.39	-0.3	0.03	0.19	0.07	-0.02	0.48	0.16	0.24	-0.1	0.63	-0.12	0.32	0.2	0.56	0	0.03	-0.38	0.56	0.4	0.65	0.12	0.47	0.32	0.11	0.38	0.35	0.64	0.13	-0.02	-0.49	-0.56	-0.38
AGI_HUM1_OLIGO_A_23_P10401	"PPP2R3A ^ Protein phosphatase 2 (formerly 2A), regulatory subunit B'', alpha ^ NM_002718 ^ 5523"	9	-0.01	-0.31	0	0.06	0.03	-0.01	-0.34	-0.06	-0.16	0.22	0.07	-0.6	-0.1	0.55	-0.51	-0.26	-0.19	0.06	-0.09	-0.36	0.82	-0.51	-0.29	0.19	0.12	-0.01	0.21	0.66	-0.02	0.55	0.06	0.04	-0.59	0.08	0.03	0.3	-0.57	-0.03	-0.36	0.27	-0.49	0.33	-0.24	0.53	-0.59	0.07	0	0.43	-0.63	-0.36	-0.24	0.34	-0.46	0.02	-0.51	0.23	-0.19	0.59	0.01	0.39	-0.29	-0.02	-0.09	0.36	0.31	0.38	-0.13	0.66	0.16	0.36	-0.38	0.61	0.58	0.33	-0.27	-0.12	-0.13	0.18	-0.19	0.37	-0.7	0.14	-1.13	-0.22	0.11	0.23	0.22	-0.35	-0.27	0.21	-0.58	0.22	0.01	0.09	-0.36	0.47	-0.8	-0.44	-0.27	0.33	-0.61	0.22	-0.19	0.57	-0.18	-0.27	-0.71	-0.18	-0.7	-0.12	-0.12	0.11	0.11	0.66	0.23	0.7	0.16	0.16	-0.47	0.49	0.47	0.24	-0.33	0.1	-0.87	0.64	-0.02	0.41	0.47	0.76	0.32	0.87	0.33	0.61	-0.18	0.35	-0.25	-0.22	-0.06	0.13	-0.18	-0.31	-0.35	0.33	0	0.23	0.04	0.69	-0.37	0.42	0.01	0.72	-0.11	0.48	-0.72	-0.02	-0.3	-0.1	-0.36	-0.06	-0.36	-0.41	0.19	-0.17	0.39
AGI_HUM1_OLIGO_A_23_P104022	C1orf19 ^ Chromosome 1 open reading frame 19 ^ NM_052965 ^ 116461	45	-0.01	0.1	0.2	0.27	-0.33	-0.52	0.14	-0.34	-0.34	-0.71	-0.12	-0.49	0.25	0.42	0.07	0.19	-0.12	-0.07	-0.41	-0.03	0.71	0.22	0.31	-0.75	0.41	-0.61	0.51	0	-0.42	0.72	0.12	-0.23	1.01	-0.26	-0.04	-0.26	-0.69	-0.24	-0.35	-0.2	0.53	0.11	0.39	0.09	-0.06	-0.08	-0.01	0.18	0.33	-0.27	0.25	-0.26	0.31	0.18	-0.14	0.02	0.32	0.56	0.64	0.01	0	-0.16	-0.06	-0.24	0.26	0.03	0.04	0.01	-0.14	-0.42	-0.66	0.29	-0.31	-0.33	-0.15	-0.47	-0.01	-0.32	0.58	0.44	0.07	-0.09	0.15	-0.04	-0.04	-0.06	0.11	0.08	0.34	0.1	-0.13	0.36	0.14	-0.08	0.05	0.4	-0.71	-0.29	-0.42	-0.18	-0.44	-0.33	-0.39	-0.03	-0.28	-0.46	-0.71	-0.06	-0.71	-0.08	0.11	0.1	-0.29	0.19	-0.25	-0.03	-0.02	-0.66	-0.21	0.13	0.12	-0.23	-0.4	0.16	0.16	0.36	-0.17	0.02	0.69	0.69	1.19	0.37	1.01	0.9	0.59	0.71	0.47	0.56	-0.06	0.11	0.08	-0.03	-0.33	-0.37	0.04	-0.02	0.32	0.15	0.1	-0.12	0.23	0.32	-0.01	0.23	0.16	-0.1	-0.06	-0.15	0.21	0.52	0.07	0.14	-0.08	-0.62	0.63
AGI_HUM1_OLIGO_A_23_P104025	C1orf19 ^ Chromosome 1 open reading frame 19 ^ NM_052965 ^ 116461	26	-0.14	-0.16	-0.22	-0.1	-0.48	-0.54	0.18	-0.52	-0.18	-0.54	-0.43	0.27	-0.56	-0.2	-0.08	0.08	-0.23	-0.23	-0.23	0.21	0.13	0	0.25	-0.51	0.25	0.24	-0.02	0.03	-0.1	1.33	-0.31	-0.42	-0.3	-0.18	-0.15	-0.2	-0.26	-0.29	-0.19	-0.34	-0.07	-0.22	-0.11	-0.38	-0.32	-0.11	-0.23	0.53	0.2	-0.61	-0.29	-0.1	0	0.06	-0.19	-0.2	0.13	0.56	0.6	-0.02	0.02	-0.09	-0.24	-0.25	0.05	0.43	-0.07	0.01	-0.09	-0.26	-0.39	0.66	0.45	-0.49	0.05	-0.3	0.05	0	0.29	0.3	-0.26	-0.07	0.2	0.17	0.04	0.03	0.22	0.26	0.16	0.02	0.01	0.64	0.18	0.02	-0.26	0.52	-0.36	-0.41	0.24	0.02	-0.59	-0.1	-0.07	-0.15	-0.04	-0.21	-0.24	-0.35	-0.18	-0.35	0.24	0.02	-0.03	0.48	0.15	0.72	-0.35	-0.5	-0.25	0.17	0.1	0.03	-0.3	0.4	-0.13	0.49	0.04	0.08	0.1	0.89	0.46	0.25	0.64	0.64	0.58	0.69	0.39	0.38	0.54	0.1	0.39	-0.1	-0.03	0.11	0.03	0.42	0.25	0.69	0.2	0.32	-0.02	0.84	0.12	0.74	-0.06	-0.12	-0.37	-0.27	0.15	0.37	0.2	0.14	-0.1	-0.27	0.19
AGI_HUM1_OLIGO_A_23_P104046	"BPNT1 ^ 3'(2'), 5'-bisphosphate nucleotidase 1 ^ NM_006085 ^ 10380"	7	0.04	-0.49	0	-0.1	0.04	0.1	-0.13	-0.09	0.01	0.15	0.27	0.4	-0.02	-0.16	0.31	0.26	0.35	-0.11	-0.09	-0.2	-0.45	-0.03	-0.07	0.13	0.14	0.88	0.19	0.51	0	0.32	0.36	0.51	0.58	-0.23	0.27	0.23	0.04	-0.27	0.16	-0.2	-0.14	-0.2	-0.1	0.24	-0.15	-0.03	0.64	1.03	-0.07	-0.12	0.21	0.19	-0.23	-0.22	-0.17	-0.07	0.26	0.72	0.04	0.47	-0.1	0.09	0.31	0.21	0.08	-0.18	0.14	-0.04	-0.55	0.02	0.17	1.21	0.79	0.18	0.46	0.2	0.3	0.36	-0.23	-0.5	-0.43	-1.06	-0.27	-0.17	-0.2	0	-0.13	0.09	0.17	0.22	-0.5	-0.47	-0.03	0.17	-0.33	-0.26	-0.55	-0.95	-0.23	-0.21	-0.14	-0.37	-0.25	0.08	-0.26	-0.56	-0.28	-0.07	0.03	0.07	-0.14	0.06	-0.53	0	-0.4	-0.52	0.21	-0.18	0.29	-0.15	0.24	0.4	-0.19	0.39	0.2	0.46	-0.28	-0.09	-0.16	-0.03	0.56	0.12	0.32	-0.04	0.14	0.7	0.53	0.48	0.21	0.22	-0.06	0.11	0.25	0.36	0.13	-0.24	-0.13	-0.16	-0.14	-0.24	-0.02	0.28	-0.59	-0.67	0.29	0.21	-0.03	-0.22	0	-0.14	-0.17	-0.18	-0.09	0.05	0.1
AGI_HUM1_OLIGO_A_23_P104054	C1orf9 ^ Chromosome 1 open reading frame 9 ^ NM_016227 ^ 51430	25	0.26	0.76	0.6	0.64	-1.09	-0.57	0.27	0.56	-0.5	-0.71	0.56	0.92	0.32	0.54	0.43	0.62	-0.16	0.34	0.65	0.09	-0.02	-0.16	0.14	-0.69	-0.75	-1.22	-0.05	-0.4	-0.48	-0.87	0.18	-0.29	-0.11	-0.16	0.68	0.59	0.39	-0.1	0.52	0.08	0.07	-0.84	0.38	0.12	-0.21	0.1	-0.22	-0.6	0.63	0.54	0.29	0.37	0.54	0.29	-0.05	-0.23	-0.31	0.08	-0.21	0.4	0.2	-0.27	0.26	-1.08	0.4	-0.51	-0.46	-0.07	0.14	-1.06	-0.79	-0.09	-0.77	-0.72	0.23	-0.43	0.19	0.21	1.16	1.34	0.3	0.23	0.21	0.47	-0.08	-0.02	0.02	0.4	0.34	-0.05	0.03	0.19	0.24	-0.28	1.04	0.82	0	0.27	-0.5	0.07	-0.67	-0.15	-0.51	0	0.38	0.15	-0.58	-0.57	-0.71	-0.88	0.31	0.31	-0.38	0.51	-0.37	0.37	-0.34	-0.14	-0.31	0.08	-0.26	0.53	0.05	0.59	0.14	-0.3	-0.41	0.14	0.41	0.28	-0.4	0.08	0.07	0.72	-1.01	-0.35	-1.19	-1.06	-0.47	-0.05	-0.1	-0.21	0.27	0.22	-0.05	-0.03	0.71	-0.06	-0.04	-0.66	-0.01	0.19	0.56	0	-0.04	-0.44	0.29	-0.17	-0.01	-0.26	-0.04	-0.5	-0.96	-1.3	-0.55
AGI_HUM1_OLIGO_A_23_P104065	ICMT ^ Isoprenylcysteine carboxyl methyltransferase ^ NM_012405 ^ 23463	3	-0.04	-0.68	-0.43	-0.07	-0.16	-0.03	0.15	-0.56	0.04	-0.32	-0.33	0.6	-0.14	-0.02	-0.07	0.06	-0.07	0.11	-0.38	-0.91	-0.39	0.54	0.04	-0.18	0.35	0.1	-0.01	-0.11	-0.32	0.6	-0.34	0.2	-0.34	-0.06	-0.34	0.23	0.03	0.02	-0.36	0.06	0.27	0.46	0.11	0.19	0.18	0.07	0.13	0.59	-0.45	-0.15	-0.01	-0.19	-0.04	0.09	0	-0.04	-0.17	-0.15	0.39	-0.29	0.21	0.11	0.12	0.29	-0.36	0.49	0.31	0.03	0.21	-0.09	0.96	-0.57	1.02	-0.09	0.07	0.24	-0.05	0.08	-0.46	-0.93	-0.49	0.42	0.41	0.53	-0.29	-0.23	-0.03	-0.21	-0.22	-0.28	0.15	0.55	0.06	0.26	-0.98	0.32	0.12	-0.33	0.63	-0.34	0.37	0.01	0.38	-0.1	0.2	0.09	0.32	0.24	0.25	0.15	-0.03	-0.13	0.88	0.44	0.89	0.73	-0.26	0	-0.4	0.13	-0.37	0.21	-0.37	0.4	0.12	-0.04	0.31	0.33	-0.29	0.09	-0.79	-0.45	-0.91	-0.39	-0.27	-0.82	-0.82	-0.71	0.05	-0.53	0.29	-0.25	-0.03	0.75	0.05	0.59	-0.37	0.43	0.21	0.55	-0.74	-0.25	-0.62	-0.07	0.13	-0.98	-1.05	0.03	0.17	0.34	0.14	0.35	-0.03	-0.07	-0.28
AGI_HUM1_OLIGO_A_23_P104073	S100A3 ^ S100 calcium binding protein A3 ^ NM_002960 ^ 6274	56	-0.93	-1.76	-0.27	0.28	-0.76	0.12	0.83	-1.44	0.45	-0.96	-0.57	-0.59	-0.37	-0.66	1.56	1.42	-0.15	0.3	-1.14	0.2	-0.29	-0.25	-0.24	-0.62	-0.89	-0.73	0.33	-1.21	-1.03	-0.64	-0.18	-1.28	0.85	1.05	0.9	0.32	1.45	-1.36	1.85	0.88	0.68	1.26	0.24	0.14	-0.43	0.1	0.13	0.05	1.32	0.78	0.9	0.5	0.88	-1.2	0.65	-0.03	-0.34	-0.54	0	-0.62	0.34	-1.23	1.08	-1.13	-1.38	0.1	0.02	-0.87	1.81	-0.91	-1.01	-0.29	0.19	-1.11	-0.47	-1	0.42	0.45	0.51	-0.83	0.28	-0.38	0.2	-1.11	-1.07	0.93	-1	-0.55	0.26	-1.48	-0.06	1.24	-0.77	-0.68	-1	-0.74	-0.82	-1.01	0.19	-0.46	0.97	0.01	0.48	-0.07	1.29	-1.14	0.64	0.72	0.4	0.86	-0.91	-0.55	1.09	-1.36	-0.09	0.58	0.44	-0.02	1.14	-1.31	0.52	-0.67	0.82	-1.34	1.72	1.6	1.16	-0.31	-1.21	-1.23	0	-0.73	0.15	-1.27	1.32	-1.31	1.56	1.63	0.34	0.1	0.26	-0.81	1.66	-0.57	1.78	-1.28	1.21	-0.81	-0.51	0.01	-1.01	-0.02	1.91	-0.75	0.48	-1.03	0.64	1.08	1.36	1.36	-1.37	0.49	1.06	1.06	-0.85
AGI_HUM1_OLIGO_A_23_P104086	"CROCC ^ Ciliary rootlet coiled-coil, rootletin ^ NM_014675 ^ 9696"	11	0.15	0.24	-0.19	0.4	0.58	0.15	0.18	-0.03	0.21	0.29	0.17	0.41	0.37	0.05	0.25	0.22	0.23	0.12	0.31	-0.76	-0.44	0.28	-0.4	0.52	0.09	0.8	-0.07	0.27828	0.27	-0.32706	-0.03	0.24	0.44	0.25	-0.11	0.51	0.49	0.38	-0.08	0.37	-0.06	0.09	-0.09	0.07	0.05	0.2	-0.18	-1.01	-0.04	0.07	0.07	0.39	-0.05	0.23	-0.06	0.04	-0.11	-0.03	-0.06	0.36	0.07	0.27	0.22	0.26	-0.53	-0.06	-0.09	0.22	-0.11	-0.82	0.83	0.3	0.25	-0.41	-0.19	-0.02	-0.08	-0.01	-0.49	-1.01	-0.54	-0.03	0.39	0.53	0.13	-0.19	-0.02	-0.21	-0.14	-0.32	0	-0.06	-0.42	0.19	-0.48	-0.2	1	0.19	0.64	0.29	0.55	0.47	0.43	-0.26	0.19	0.12	0.43	0.33	0.25	0.2	-0.57	-0.35	0.12	-0.51	-0.02	-0.66	-0.74	0.08	-0.98	-0.61	-0.9	-0.61	-0.45	-0.62	-0.53	-0.47	0.09	0.22	-0.22	-0.55	-0.67549	-0.54929	-0.5737	-0.9	-0.061603	-0.37579	-0.84792	-0.84812	-0.61	-0.52204	-0.4	-0.03	-0.29	0.07	-0.47	-0.08	-0.82	-0.04	-0.34	-0.49	-0.36264	-0.34065	-0.1	0.1	-0.17	-0.36	-0.29	-0.18	0.3	0.29	0.08	0.2	0.31	0.64	-0.03
AGI_HUM1_OLIGO_A_23_P104109	"RPS6KC1 ^ Ribosomal protein S6 kinase, 52kDa, polypeptide 1 ^ NM_012424 ^ 26750"	4	0.28	0.28	0.11	0.28	-0.29	-0.34	0.65	0.16	0	-0.11	0.04	0.04	0.2	0.14	0	0.23	0.04	-0.12	-0.14	-0.7	-0.29	0.51	0.35	0.04	0.07	-0.27	0.12	-0.03	-0.01	-0.03	0.19	0.26	-0.11	-0.17	-0.02	0.07	-0.12	0.08	0.19	-0.18	0.08	-0.08	0.02	-0.38	0.21	0.17	0.16	0.47	0.17	0.13	0.17	-0.15	0.16	0.39	0.48	0.48	0.53	0.54	0.49	-0.01	0.16	0.17	0.23	0.1	-0.32	-0.04	0.18	0.16	-0.41	-0.21	0.29	1.04	0.11	0.26	-0.02	0.1	0.42	0.39	0	-0.27	0.51	-0.21	0.68	0.55	0.28	-1.07	-0.1	0.4	0.36	0.35	-0.13	-0.32	-0.24	-0.45	-0.3	-0.29	0.11	0.53	0.07	0.02	0.4	0.19	0.28	-0.14	-0.45	-0.21	0.04	-0.02	0.15	-0.04	-0.49	-0.25	-0.62	-0.33	-0.36	-0.35	-0.48	-0.26	-0.23	0.05	-0.53	-0.64	-0.11	0.31	-0.59	-0.06	-0.71	0.16	-0.04	-0.36	0.28	-0.22	-0.46	-0.18	0	0.66	-0.16	-0.28	0.07	-0.14	0.03	0.03	-0.62	-0.17	-0.17	-0.16	-0.5	-0.29	-0.04	-0.16	-0.11	-0.6	-0.34	-0.02	0.02	0.04	0.45	-0.2	0.4	0.13	-0.04	-0.3	-0.05	-0.26	-0.19
AGI_HUM1_OLIGO_A_23_P104116	RBM8A ^ RNA binding motif protein 8A ^ NM_005105 ^ 9939	4	0.14	0.23	-0.13	0.15	-0.59	-0.59	0.16	0.02	-0.22	-0.36	0.14	-0.14	0.18	-0.04	-0.01	0.25	-0.08	0.01	0.01	-0.11	-0.17	0.31	0.34	-0.18	0.14	-0.28	-0.03	-0.22	0.09	0.33	0.1	-0.05	0.12	-0.01	0.37	0.17	0.19	0.34	0.19	0.26	0	-0.32	0.23	0.17	0.12	0.11	-0.12	0.33	0.23	0.05	-0.06	0.14	0.26	0.1	-0.23	-0.34	-0.09	0.55	0.26	0.47	0.19	-0.15	0.1	-0.32	0.01	-0.19	0.13	0.05	-0.11	-0.41	-0.22	0.1	0	-0.22	0.28	-0.14	0.05	0.01	0.05	0.05	0.32	-0.13	0.28	0.23	-0.2	-0.28	-0.15	0.02	0.15	-0.06	-0.2	0.51	0.09	-0.19	0.2	-0.26	0.13	0.06	0.18	0.32	0.07	0.14	-0.09	0.38	-0.29	-0.55	0.04	-0.29	0.02	-0.34	-0.61	-0.06	-0.22	-0.15	0	-0.04	-0.2	-0.36	-0.48	-0.18	-0.4	0	-0.31	-0.07	-0.49	-0.17	-0.58	-0.29	0.08	0.03	0.03	-0.08	-0.02	-0.14	-0.36	0.17	0.03	0.04	-0.03	-0.08	0.08	0.17	-0.35	-0.41	0.04	-0.19	0.17	-0.44	-0.28	-0.46	-0.19	-0.43	-0.18	-0.36	0.19	-0.11	0.04	0.02	0.25	0.19	-0.18	0.14	-0.15	-0.07	0.26
AGI_HUM1_OLIGO_A_23_P104138	MGC15634 ^ Hypothetical protein MGC15634 ^ BC007286 ^ 84841	1	-0.19	0.28	-0.23	0	-0.7	-0.62	-0.22	-0.2	-0.4	0.01	-0.43	0.25	0.25	0.45	-0.46	0.1	-0.33	-0.41	0.16	0.43	0.36	-0.48	0.11	-0.75	-0.24	-0.47718	-0.81	-0.48058	-0.14	0.34786	-0.27	-0.46	-0.54	-0.73	-0.05	-0.42	0.25	-0.35	-0.3	-0.28	-0.02	-0.77	0.1	-0.12	-0.07	0.25	-0.37	0.49	0.25	0.21	0.3	-0.23	0.08	0.15	-0.36	0.07	-0.17	-0.21	-0.72	0.02	0.01	-0.59	-0.15	-0.48	0.18	0.19	-0.54	-0.03	-0.35	0.05	-0.8	0.65	-0.05	-0.39	-0.04	-0.43	0.12	-0.23	0.78	0.6	0.36	0.41	0.34	0.27	0.02	-0.54	-0.22	0.02	-0.36	0	0.19	0.41	-0.29	-0.09	0.79	0.82	0.12	0.32	0.32	0.05	-0.63	-0.36	0.13	0.1	-0.25	-0.14	-0.45321	-0.34	-0.62	-0.5928	0.57	0.06	0.58	1.21	0.23	0.78	-0.19	-0.24	-0.27	-0.13	-0.81	-0.5	-0.71	0.36	0.7	0.27	-0.24	-0.4	-0.2	0.1	1.68	0.29287	0.46	0.13	0.23	0.29	-0.16	0.12834	0.19	0.31	0.65	-0.01	0.24	0.01	0.58	0.93	0.6	0.66	0.41	0.49	0.01	0.23322	0.51	0.61	0.43	-0.23	-0.64	-0.26	0.18	0.11	-0.31	-0.22	-0.72	-0.44328	-0.81
AGI_HUM1_OLIGO_A_23_P104146	ZNF262 ^ Zinc finger protein 262 ^ NM_005095 ^ 9202	4	0.26	0.4	0.67	0.26	-0.22	0.19	0.22	0.22	-0.31	-0.18	0.23	0.15	0.57	0.35	0.33	-0.12	-0.06	-0.16	0.02	-0.59	-0.1	0.12	0.43	0.03	-0.09	-0.43	0.34	-0.4	-0.61	0.4	0.01	-0.31	0.24	-0.02	0.22	-0.38	-0.13	-0.86	0.36	-0.79	0.49	-0.08	0.46	-0.06	0.34	0.16	0.42	1.3	0.41	0.1	0.25	-0.02	0.39	0.41	-0.07	0.08	0.52	0.35	0.54	0.33	-0.02	-0.19	0.25	0.02	-0.25	-0.53	-0.28	-0.4	-0.32	-0.32	-0.01	0.19	0.52	0.46	-0.01	0.37	0.18	0.58	0.3	-0.11	0.82	0.09	0.53	0.31	0.61	-0.3	-0.33	0.33	0.38	0.47	0.09	0.35	-0.29	-0.6	-0.1	0.15	0.25	-0.05	-0.14	0.06	-0.06	0.1	-0.2	0.14	0.09	-0.03	-0.6	0.25	-0.4	-0.13	-0.42	0.13	0.7	1.05	0.31	0.51	-0.41	-0.33	-0.7	-0.27	-0.08	-0.17	-0.41	0.2	-0.8	-0.37	-0.76	-0.44	-0.52	-0.17	0.43	-0.06	0	-0.07	-0.3	0.15	-0.38	-0.49	0.47	0.11	-0.11	-0.15	-0.5	-0.14	-0.53	-0.1	-0.04	0.01	-0.3	-0.84	-0.49	-0.49	-0.35	0.06	0.34	0.3	0.19	-0.24	0.22	0.08	0.12	-0.08	-0.27	-0.46	-0.01
AGI_HUM1_OLIGO_A_23_P104151	LOC51249 ^ Hypothetical protein LOC51249 ^ NM_016486 ^ 51249	8	-0.06	0	-0.05	-0.38	0.09	0.02	-0.2	-0.45	0.27	0.1	-0.12	0	-0.13	-0.13	-0.17	-0.3	-0.31	-0.35	-0.12	0.21	0.18	-0.14	-0.37	0.25	-0.01	0.54	-0.14	0.11	-0.43	1.31	-0.04	0.3	0.18	-0.08	-0.49	-0.24	-0.23	-0.39	-0.13	-0.47	-0.34	0.09	-0.25	-0.11	-0.28	-0.32	-0.31	0.84	-0.64	-0.15	-0.18	-0.36	-0.47	-0.27	0.05	0.18	-0.21	0.03	-0.35	-0.3	0	-0.08	-0.15	0.02	0.31	0.23	0	0.09	-0.19	0.44	-0.21	-0.11	0.84	-0.31	-0.08	-0.24	-0.05	-0.18	0.1	0.24	-0.3	-0.12	-0.01	0.04	-0.27	-0.04	0.01	-0.24	-0.17	-0.41	-0.17	0.24	0.11	0.13	0.04	-0.22	-0.58	-0.6	-0.34	-0.13	-0.41	0.08	0.04	-0.25	0.23	0.01	-0.03	0.13	-0.01	0.17	-0.05	0.17	0.12	0.53	0.42	0.57	0.4	0.1	0.36	0.26	0.48	0.32	-0.17	0.03	-0.14	0.01	0.13	0.03	-0.25	-0.31	0.31	0.73	0.7	0.45	0.3	0.56	0.54	0.5	0.23	0.36	0.4	0.15	0.13	0.51	0.06	0.35	0.17	0.1	0.03	0.31	0.04	0.66	-0.34	-0.27	0.12	0.42	0.44	-0.07	-0.23	0.21	0.02	-0.21	-0.12	0.16	-0.24
AGI_HUM1_OLIGO_A_23_P104188	"ELF3 ^ E74-like factor 3 (ets domain transcription factor, epithelial-specific ) ^ NM_004433 ^ 1999"	3	0.59	-0.11	-0.61	-0.33	0.92	1.18	0.88	0.25	0.46	0.64	-0.01	1.57	-0.19	-0.1	0.26	0.26	1.36	0.81	0.87	-0.22	0.1	-0.04	-2.02	0.29	-0.57	-0.12	-0.29	-0.77	0.57	0.7	-0.21	0.01	0.37	-0.67	-0.29	-0.17	0.67	-0.05	0.41	-0.31	-0.87	0.5	-0.76	0.55	0.09	0.35	0.24	0.68	-0.09	-0.46	0.03	-0.89	0.24	0.38	-0.5	-0.78	0	-0.25	-0.1	0.12	0.5	-0.57	0.8	0.39	-0.6	0.66	0.3	-0.43	0.89	0.05	2.38	-0.2	1.06	1.18	0.49	-0.41	0.65	-0.25	-0.74	-0.84	-1.3	-0.58	-0.15	0.33	0.05	-0.21	-0.37	0.26	0.37	-0.48	-0.04	-0.09	0.6	0.63	-0.75	-0.13	0.9	-1.4	1.66	0.93	0.36	0.51	0.98	-0.18	0.06	-0.99	0.91	0.04	0.44	-0.04	-1.01	-0.49	0.34	-0.2	0.27	-0.14	-0.05	0.82	-0.19	-0.11	0.64	0.3	-0.69	0.16	0.02	-2.18	-0.25	-0.79	-0.87	-0.61	-1.23	-1.22	-1.28	-1	-0.42	0.02	-0.66	-0.68	0.22	-0.75	0.07	-0.01	0.1	-0.08	-0.21	0.09	0	-0.74	-0.4	-0.11	-1.02	-0.48	-0.52	-0.08	0.69	0.2	0.01	0.08	0.79	0.22	-0.11	0.88	0.78	0.76	0.04
AGI_HUM1_OLIGO_A_23_P104193	"ITGB1 ^ Integrin, beta 1 (fibronectin receptor, beta polypeptide, antigen CD29 includes MDF2, MSK12) ^ NM_133376 ^ 3688"	2	0.18	1.01	0.49	0.28	-0.44	0.41	1.06	0.24	-0.43	-0.8	-0.47	0.17	0.05	-0.22	-0.06	0.06	-0.14	-0.03	-0.03	-0.54	0.63	0.41	0.94	0	-0.02	-1.02	0.08	-0.46	-0.53	-0.72	0.13	-0.19	-1	-0.38	0.17	0.03	-0.92	0.09	-0.04	0.15	0.86	-0.49	0.14	-0.81	0.77	-0.18	0.35	-1.12	1.26	0.65	0.27	-0.11	0.61	0.81	0.16	-0.05	0.92	0.73	1.23	0.17	0.29	0.3	-0.09	0.03	-0.41	-0.55	0.58	-0.54	-0.32	-0.28	-0.36	0.04	-0.54	0.06	-0.12	0.03	0.16	0.39	0.35	0.27	1.22	0.33	0.86	0.49	0.01	-0.97	-0.21	0.2	0.39	0.32	0.48	0.66	0.84	-0.42	-0.29	0.21	0.03	0.33	0.54	0.2	-0.31	-0.1	0.22	-0.31	-0.57	-0.43	-0.91	0.1	-0.37	-0.75	0.22	0.03	0	-0.02	-0.13	-0.49	-0.31	-0.8	-0.31	0.77	-0.21	0.13	0.04	0.69	-0.14	-0.28	-1.24	0.31	0.62	0.78	-0.26	-0.64	-0.06	0.47	0.05	-0.2	-0.53	-0.53	0.61	-0.3	-0.44	-0.92	-0.56	-0.4	-0.11	-0.5	0.08	-0.06	0.21	-0.68	-0.09	-0.2	0.39	0.19	-0.16	0.24	0.16	-0.49	-0.1	-0.14	0.74	-0.1	-0.39	-0.85	-0.09
AGI_HUM1_OLIGO_A_23_P104199	"ITGB1 ^ Integrin, beta 1 (fibronectin receptor, beta polypeptide, antigen CD29 includes MDF2, MSK12) ^ NM_133376 ^ 3688"	31	0.23	0.9	0.47	0.31	-0.2	0.88	1.36	0.3	-0.37	-0.78	-0.59	0.18	-0.01	-0.18	-0.12	-0.09	-0.09	-0.03	-0.08	-0.59	1.12	0.39	0.9	0	0.3	-0.69	0.19	-0.22	-0.46	-0.45	0.25	0.07	-0.62	-0.37	0.07	-0.04	-0.98	0.1	0.08	0.28	0.96	-0.16	0.21	-0.62	0.67	-0.1	0.02	-1.01	1.02	0.66	0.28	-0.07	0.57	0.66	0.42	0.15	1.23	0.43	1.41	0.04	0.44	0.34	-0.1	0.18	-0.35	-0.47	0.77	-0.37	-0.02	-0.38	-0.26	-0.43	-0.85	-0.17	-0.17	-0.02	0.33	0.36	0.01	0.25	0.79	0.66	0.87	0.56	0.03	-1.39	-0.27	0.2	0.35	0.31	0.3	0.74	0.73	-0.1	-0.44	0.11	-0.05	0.22	0.66	0.14	-0.22	-0.25	0.28	-0.32	-0.26	-0.12	-0.69	0.32	-0.27	-0.34	0.68	0.32	0.12	-0.21	-0.11	-0.61	-0.37	-0.65	-0.58	0.77	-0.33	0	-0.11	0.82	-0.1	-0.09	-0.81	0.48	0.76	1.09	-0.06	-0.41	0.32	0.67	0.89	-0.04	-0.03	0.01	0.95	0.01	-0.29	-0.68	-0.56	-0.2	-0.21	-0.23	-0.03	0.14	0.39	-0.23	-0.03	0.13	0.42	0.25	-0.01	-0.19	0.06	-0.2	0	-0.07	0.7	0.04	-0.26	-0.48	-0.22
AGI_HUM1_OLIGO_A_23_P104201	YME1L1 ^ YME1-like 1 (S. cerevisiae) ^ NM_139313 ^ 10730	1	0	0.24	0	0.17	-0.85	-0.57	0.56	-0.25	-0.38	-0.67	-0.22	0.38	-0.1	0.27	0.28	0.34	0.01	0.06	-0.07	-0.2	0.07	0.22	0	-0.44	0.18	-0.64	0.12	-0.01	-0.15	0.86	0.09	0.11	-0.16	-0.41	-0.02	0.1	-0.02	0.02	0.13	0.05	-0.1	-0.5	0.15	-0.21	-0.02	0.3	-0.33	0.69	0.18	0.03	0.09	-0.26	0.14	0.24	-0.04	-0.01	-0.19	0.2	0.41	-0.23	0.18	-0.25	0.04	-0.29	-0.1	0.15	0.05	-0.26	0.04	-0.55	-0.26	-0.21	0.33	-0.37	-0.01	-0.05	0.17	0.15	0.24	0.15	0.1	0.35	0.15	0.15	-0.28	-0.63	-0.38	0.05	0.07	0	-0.04	0.98	0.22	-0.01	0.1	0.05	0.19	-0.14	0.29	-0.05	-0.21	-0.36	-0.27	-0.18	0.19	-0.02	0	-0.24	-0.36	-0.52	0.09	0.27	0.49	0.63	0.53	0.47	-0.35	-0.3	-0.45	0.13	-0.24	0.32	-0.06	0.71	-0.08	-0.2	-0.18	0.39	0.25	0.86	-0.26	-0.17	-0.08	0.16	-0.33	-0.33	-0.58	-0.63	0.62	0.04	0.38	-0.15	-0.32	0.16	-0.12	0.52	0.22	0.49	-0.05	-0.07	-0.32	-0.08	0	0.22	0.03	-0.76	0	-0.1	0.13	0.49	-0.15	0.28	-0.33	-0.63	-0.58
AGI_HUM1_OLIGO_A_23_P104224	ACF ^ Apobec-1 complementation factor ^ NM_138933 ^ 29974	8	-0.93	-0.71	-0.71	-0.9	-0.13	0.54	-0.36	-0.03	0.37	1.02	0.22	0.39	-0.37	-0.24	-0.32	-0.03	-0.02	-0.01	-0.31	0.36	-0.05	-1.8	-0.85	0.07	-0.88	0.59	-0.35	-0.82	-0.06	1.41	-0.21	-0.18	0.11	-0.74	-0.1	-0.77	-0.27	-0.48	-0.71	-1.62	-0.97	0.08	-0.91	-0.73	-0.59	-0.48	0.9	2.18	-1.36	-1.04	-0.08	-0.07	-0.13	-0.11	-0.23	-1.24	0.34	0.13	0.33	0	-0.1	0.1	-0.12	0.08	0.65	0.8	-0.28	-0.05	-0.25	0.93	0.46	0.94	1.19	0.44	0.63	0.85	0.99	0.53	0.83	0.37	-0.76	-0.75	-0.96	-0.33	0.59	-0.06	-0.1	0.49	1.01	1.01	-0.34	0	0.21	0.11	0.57	0.28	-1.08	-0.46	-0.01	0.14	-0.62	-0.32	-0.3	-0.05	-0.54	-0.29	-0.39	-0.49	-0.31	-0.42	0.75	0.3	-0.57	1	0.39	1.27	-1.09	-0.78	1.75	-0.84	0.31	1.96	0.37	1.52	1.78	1.11	-0.11	-0.51	-0.47	0.05	1.29	1.1469	1.94	1.64	1.16	0.68	1.62	1.49	1.75	1.56	1.02	1.1	0.32	0.01	0.68	1.14	1.31	1.07	0.86	1.04	0.8	1.22	0.22	0.07	0.62	0.1	-0.5	-0.61	-0.86	-0.35	-0.04	-0.14	0.33	0.13	0.76
AGI_HUM1_OLIGO_A_23_P104252	ITIH5 ^ Inter-alpha (globulin) inhibitor H5 ^ NM_030569 ^ 80760	27	0.37	-0.17	0.1	0.01	0.21	0.14	0.08	-0.13	0.36	0.29	-0.63	-1.07	-0.41	-0.17	-0.37	-0.7	0.12	-0.01	-0.87	-0.14	-0.09	-0.13	-0.06	0.14	-0.04	0.67	0.34	0.4	0.35	1.17	-0.36	-0.61	-0.01	0.12	-0.1	-0.49	0.22	0.24	0.43	-0.2	-0.07	-0.11	-0.09	-0.47	0.17	-0.05	0.38	0.6	-0.03	-0.36	0.42	-0.61	-0.06	0.36	-0.1	-0.34	0.78	0.76	0.59	0.18	-0.82	-0.48	0.16	0.23	0.21	0	-0.42	-1.3	0.15	-0.19	-0.3	0.88	0.45	0.87	-0.15	0.05	-0.11	0.16	-0.59	-0.85	-0.13	-0.51	0.14	0.14	0	0.44	0.3	-0.24	0.08	0.23	0.53	-1.44	-0.62	-0.98	-0.12	-0.17	0.29	0.8	0.83	0.64	0.65	0.36	0.51	0.02	-0.45	-0.08	0.84	0.22	0.29	-0.11	-0.26	-0.08	1.03	1.43	0.82	0.73	0.46	-0.41	-0.28	-0.26	-0.2	-1.7	0.07	-1.12	-0.22	0.84	-0.1	-0.67	-0.27	-0.23	1.18	0.3	1.1	-0.8	0.15	0.45	0.39	0.59	-0.02	0.02	-0.2	-0.39	-0.05	-0.3	0.12	-0.55	0.49	0.69	0.54	-0.37	-0.22	-0.22	0.38	0.42	-0.43	0.29	-0.31	-0.42	0.05	-0.63	0.12	-0.9	0.48	0.58	0.45
AGI_HUM1_OLIGO_A_23_P104282	C10orf6 ^ Hypothetical protein LOC143286 ^ NM_018121 ^ 55719	1	0.01	0.46	0.04	-0.15	-0.56	0.16	0.51	0	-0.95	-0.19	0.05	0.21	0.02	-0.12	-0.16	-0.14	0.09	-0.4	-0.18	-0.46	-0.36	0.56	0.39	-0.49	0.24	-0.33	-0.14	-0.27	-0.32	0.35355	0.14	-0.32	-0.25	0	-0.1	-0.18	-0.5	0.24	0	-0.08	0.45	0.13	0.35	-0.05	0.32	0.15	0.24	0.23	0.16	0	-0.22	-0.07	0.26	0.14	0	0.11	0.41	0.06	0.47	-0.23	-0.05	-0.52	-0.02	-0.28	-0.2	0.23	-0.17	-0.41	-0.47	-0.43	-0.47	-0.21	-0.24	-0.23	0.42	0.45	0.22	0.37	0.36	-0.12	0.2	0.37	0.65	0.53	0.17	-0.68	-0.73	0.22	0.3	0.47	0.06	0.42	-0.11	-0.49	-0.09	0.44	0.79	0.44	0.49	0.07	-0.62	-0.54	0.19	-0.5	0.15	0.05	-0.04	0.01	-0.27	-0.03	0.19	0.05	0.52	1.15	0.57	0.31	-0.64	-0.89	0.35	0.1	0.35	0.35	-0.27	0.76	0.81	0.58	-0.76	-0.42	-0.65	-0.18	-0.05	-0.03	-0.08	0.18	0.07	0.22	-0.01	-0.07	0.4	-0.03	0.19	-0.4	-0.36	0.03	-0.18	0.29	-0.04	0.47	-0.22	-0.05	-0.46	-0.37	-0.44	0.67	0.2	-0.32	0.13	-0.19	0.29	0.03	-0.59	0.06	-0.38	-0.32	-0.27
AGI_HUM1_OLIGO_A_23_P104295	SHFM3 ^ Split hand/foot malformation (ectrodactyly) type 3 ^ NM_022039 ^ 6468	3	-0.35	-0.63	-0.55	0.11	0.36	0.1	-0.02	-0.43	0.05	0.1	-0.28	1.43	-0.11	-0.26	0.31	0.12	0.4	0.24	-0.02	-0.34	0.04	-0.32	-1.13	0	-0.09	0.24	0.07	0.11	0.6	-0.30507	-0.14	0.38	-0.08	0.2	-0.54	0.09	0.34	-0.06	0.1	0.49	-0.25	0.33	-0.2	0.32	0.2	0.32	-0.4	-0.93	-0.06	0.09	0.13	0.09	-0.39	-0.15	-0.06	-0.1	-1.06	-1.52	-0.23	-0.58	0.11	-0.01	0.05	0.37	0.13	0.15	0	0.34	1.21	-0.65	1.65	-1.0289	-0.61	-0.68	-0.38	-0.54	-0.18	-0.15	-0.92	-0.52	-1.7	1.15	-0.29	0.18	-0.01	-0.03	-0.17	-0.61	-0.51	-0.48	0.45	0.97	0.15	1.54	-0.52	-0.05	0.49	0.2	1.22	-0.18	0.98	0.32	0.76	-0.13	0.78	0.59	0.43	0.47	0.4	0.19	0.9	0.61	0.81	-0.74	0.81	0.06	-1.02	0.86	-1.08	-0.59	-1.32	0.08	-0.53	-0.34	0.09	-1.066	0.94	0.9	-0.45	-0.08	-2.14	-1.2	-1.42	-0.99	-0.92	-2.44	-1.31	-1.33	-0.38	-1.32	0.15	0.05	0.09	1.34	0.1	0.86	-0.25	0.58	0.56	0.88	-1.24	-0.46	0.3	-0.23	-0.6	-1.6	-1.35	0.11	0.24	0.39	0.02	0.05	-0.13	0.52	-1.16
AGI_HUM1_OLIGO_A_23_P1043	FLJ10901 ^ Hypothetical protein FLJ10901 ^ NM_018265 ^ 55765	6	-0.09	-0.36	-0.49	-0.51	0.21	0.78	0.51	0.2	0.11	0.25	-0.37	-0.02	-0.02	-0.08	-0.09	-0.2	-0.16	-0.14	0.12	-0.51	0.46	-0.52	-0.67	0.18	-0.13	0.62	-0.57	0.07	-0.06	0.82	-0.05	0.2	0.11	0.57	-0.61	-0.22	-0.22	-0.05	-0.11	0.41	-0.52	0.66	-0.18	0.76	0.17	0.31	0.04	0.11	-0.34	0.49	-0.3	0.54	-0.67	-0.46	-0.01	0.07	-0.26	-0.05	0.34	0.05	-0.42	0.12	-0.23	0.29	-0.55	0.73	-0.26	0.47	0.09	0.48	0.28	0.11	0.53	0.26	0.11	0.06	-0.19	-0.02	-0.91	-0.93	-1.43	0.09	-1.06	0.28	0.21	0.18	0.48	-0.42	-0.17	0.05	-0.15	0.49	-0.47	0.47	-0.72	0.33	-0.17	-0.33	0.26	-0.02	-0.14	0.43	0.44	0.07	0.24	-0.04	0.26	0.33	0.23	0.85	-0.05	0.27	0.65	1.09	0.75	1.33	-0.37	-0.1	-0.39	-0.05	-0.02	-0.16	-0.03	0.26	-0.4	1.16	-0.01	0.18	-0.03	-0.01	0.36	0.01	-0.24	-0.12	-0.36	0.3	-0.15	-0.15	-0.02	-0.68	-0.06	-0.59	0.29	0.72	0.24	0.82	-0.47	0.17	-0.16	0.96	0.1	0.17	-0.27	0.44	0.12	0.07	0	-0.11	-0.2	0.22	-0.18	0.1	0.1	-0.09	-0.22
AGI_HUM1_OLIGO_A_23_P104318	DDIT4 ^ DNA-damage-inducible transcript 4 ^ NM_019058 ^ 54541	0	-0.65	-0.78	-0.62	-0.14	0	0.16	0.64	0.02	-0.45	-0.48	0.22	1.08	0.2	0.43	0.46	0.48	0.09	0.26	-0.25	0.21	-0.41	0.83	-0.41	-0.02	-1.08	-0.53	-0.82	-0.6	-0.32	-0.7	-0.58	-0.39	0.53	0.94	0.09	0.49	0.43	0.09	0.02	0.45	0.57	0	-0.06	0	-0.04	-0.15	0.85	-0.46	-0.39	0.01	0.27	0.34	0.66	0.29	-0.82	-0.96	-0.91	-0.67	0.09	-0.11	-0.13	-0.72	0	-0.25	0	0.15	1.09	0.66	0.65	0.17	-0.45	-0.45	-0.28	-0.12	0.04	-0.11	-0.39	-0.35	-0.88	-1.1	-0.61	0.48	0.29	-0.21	-1.22	-0.45	-0.23	-0.64	-1	-0.92	0.62	0.51	1.08	1.92	-0.99	-0.72	0.19	-0.51	0.15	-0.4	-0.41	-0.19	-0.36	0.05	0.48	0.71	0.87	0.06	0.18	0.2	0.37	-0.24	1.1	-0.01	-0.22	0.06	-0.19	-0.19	0.45	-0.25	1.2	0.59	1.42	2.01	1.75	1.5	0.47	0.89	0.14	0.47	-0.47	-0.71	-0.19	-0.84	-0.51	-0.51	1.61	1.62	-0.27	-0.44	-0.46	-0.41	0.62	0.21	-0.17	0.2	-0.96	-0.2	0.25	0.58	0.17	0.04	-0.26	0.33	0.38	0.02	0.29	0.42	-0.04	1.85	-0.36	1.06	-0.5	0.14	-0.23
AGI_HUM1_OLIGO_A_23_P104323	MGMT ^ O-6-methylguanine-DNA methyltransferase ^ NM_002412 ^ 4255	20	0.23	-0.5	-0.31	-0.27	-0.17	0.26	-0.17	0.06	0.67	0.8	-0.28	-0.44	-0.52	-0.72	0.11	0.12	0.29	0.11	0.3	-0.29	-0.11	-0.27	-0.65	-0.06	0.32	0.96	-0.2	0.4	0.28	1.44	0.12	0.38	0.35	0.37	0.06	0	-0.14	0.43	0.19	0.25	-0.15	0.27	-0.14	0.12	0.23	0.18	-0.05	1.11	-0.06	-0.03	0.33	0.39	-0.21	0.2	-0.21	0.43	0.55	0.33	0.49	0.63	0	0.31	0.06	0.45	-0.13	0.15	0.29	0.46	0.3	0.04	0.53	-0.09	1.31	0.29	0.14	0.44	0.22	0.2	-1.62	-1.48	-1.14	-1.09	-1	-0.93	0.45	-0.08	0.31	0.11	0	0.25	-1.12	-1.31	-1.13	-0.66	-0.59	-0.03	-0.01	0.25	0.32	0.52	0.02	-0.19	-0.19	-0.15	-0.26	-0.35	0.26	0.36	0.4	0.34	-0.1	-0.12	0.49	0.15	0.59	0.27	-0.18	-0.09	-0.7	-0.28	-0.83	-0.47	-0.01	-0.12	-0.02	0.44	-0.44	-0.32	-0.06	0.16	-0.21	-0.23	-0.39	-0.17	-0.09	0.18	0.03	0.06	-0.32	-0.71	-1.14	-0.63	-0.05	-0.06	-0.11	-0.35	-0.57	0.11	0.07	0.18	-0.36	0.43	-0.42	-0.31	-0.16	-0.4	0.07	-0.07	-0.19	-0.1	-0.09	-0.04	0.03	0.46	0.68
AGI_HUM1_OLIGO_A_23_P104346	"PIP5K2A ^ Phosphatidylinositol-4-phosphate 5-kinase, type II, alpha ^ NM_005028 ^ 5305"	2	-0.08	-0.14	0.19	-0.01	0.05	-0.93	-2.15	-0.21	0.51	0.78	0.43	-0.78	0.44	-0.12	-0.37	-0.4	0.17	-0.15	-0.75	0.39	-0.69	-0.1	0.39	0.37	-0.52	0.07	0.33	0.69	0.54	-0.31	0.29	0.23	-0.13	-0.53	0.58	0.13	-0.01	0.26	-0.07	-0.47	0.14	-0.23	0.17	-0.43	0.28	0.04	1.36	-0.29	0.19	-0.15	0.06	0.09	-0.17	0.3	-0.45	-0.22	0.03	-0.63	-1.65	0.47	0.13	0.29	-0.23	-0.2	0.49	-0.42	0.24	-0.11	-0.88	0.55	0.95	0.08	-0.28	0.55	-0.24	-0.07	0.2	0.35	0.3	0.48	1.57	-1.31	0.31	-0.37	-0.09	0.46	0.25	1.39	-0.1	0.28	-0.27	-1.48	0.6	0.06	1.01	-1.14	0.05	0.37	-0.91	0.05	0.1	-0.75	-0.6	0.74	-0.5	0.45	-0.31	-0.21	-0.22	-0.43	-0.52	0.01	-2.16	-1.12	-1.31	-1.29	0.94	0.37	-0.04	-0.47	-0.07	-0.55	1.12	-0.7	-0.12	-0.42	0	0.54	0.58	-0.19	-0.06	0.58	0.1	0.01	-0.16	-0.18	-0.22	0	-1.09	0.77	-0.71	0.36	0.44	-0.66	0.74	-0.64	0.74	-0.71	0.28	-1.08	0.45	0.19	0.2	-1.29	-0.51	0.5	0.45	-0.21	-0.51	-1.86	0.43	-0.49	0.34	0.97	1.26
AGI_HUM1_OLIGO_A_23_P104351	"FAM45B ^ Family with sequence similarity 45, member B ^ NM_018472 ^ 55855"	2	0.12	0.23	0.32	0.45	-0.76	-0.91	-0.48	0.28	-0.02	-0.16	0.21	-0.45	0.36	-0.17	0.29	0.56	0.28	0.25	0.08	0.37	0.13	-0.09	0.24	-0.28	-0.7	-0.81	0.15	0.19	0.01	-0.53	0.07	-0.11	-0.34	-0.46	0.28	0.26	0.03	-0.16	-0.24	-0.4	0.04	-0.46	0.15	-0.06	-0.45	-0.23	0.13	-1.04	0.2	0.06	0.19	0.21	0.34	0.29	0.06	-0.08	-0.02	0.34	-0.61	0.37	0.19	-0.05	0.08	-0.52	0.23	-0.32	-0.01	-0.17	-0.61	-0.26	-0.64	0.24	-1.03	-0.28	-0.28	-0.58	-0.08	-0.21	0.55	0.97	0.23	-0.88	-0.34	-0.57	-0.37	0.6	0.13	0.24	0.15	-0.16	0.57	-0.55	0.49	-0.43	0.61	0.07	-0.57	0.06	-0.84	0.13	-0.42	-0.5	-0.27	-0.26	0.07	0.15	-0.59	-0.49	-0.36	-0.44	-0.11	0.11	-0.84	0.01	-0.68	-0.05	0.19	-0.01	0.62	0.23	0.41	-0.42	0.58	0.32	-0.07	0.08	0.25	0.29	0.31	0.1	0.56	0.72	0.49	0.88	-0.48	0.36	0	-0.08	-0.8	0.47	-0.41	-0.17	0	-0.17	0.41	-0.55	0.85	-0.44	0.09	-0.66	0.81	-0.02	0.57	-0.07	-0.09	0.66	0.28	0.02	-0.19	-0.24	0.4	-0.14	-0.46	-0.72	0.16
AGI_HUM1_OLIGO_A_23_P104362	"ECHS1 ^ Enoyl Coenzyme A hydratase, short chain, 1, mitochondrial ^ NM_004092 ^ 1892"	34	-0.11	0.07	-0.37	-0.19	-0.01	0.31	-0.13	-0.23	0.22	-0.13	-0.22	0.1	-0.42	-0.31	0.05	-0.19	0.17	0.33	0.1	0.04	0.07	-0.3	-0.6	-0.05	-0.11	0.12	-0.29	0.11	-0.14	0.09	-0.18	-0.1	0.14	-0.11	-0.12	-0.12	0.03	0.03	0.04	-0.08	-0.24	0.17	-0.36	-0.26	0.1	-0.37	-0.21	-0.71	-0.03	-0.09	-0.03	-0.35	-0.18	-0.16	-0.14	-0.43	-0.18	0.25	-0.46	-0.09	0.01	-0.19	-0.16	-0.05	0.38	0.29	-0.02	-0.31	0.34	0.37	0.18	0.66	-0.06	0.53	-0.01	0.19	-0.01	0.06	-0.4	-0.27	-0.46	-0.31	-0.23	-0.17	-0.2	0.24	-0.13	-0.08	-0.08	-0.15	-0.15	-0.55	-0.07	0.24	-0.36	-0.11	-0.12	-0.43	0.28	0.1	0.33	-0.1	0.06	-0.34	0.06	0.11	0.27	0.05	-0.07	-0.04	0.3	0.19	0.14	-0.51	-0.08	-0.36	0.29	0.15	0.69	0.47	0.53	0.19	0.65	0.42	0.38	0.49	0.13	0.08	-0.08	-0.11	0.13	0.34	0.33	-0.17	0.32	0.2	0.33	0.32	0.24	0.4	0.21	0.25	0.35	0.25	0.27	0.37	0.17	-0.2	0.22	0.38	0.38	0.41	0.53	0.05	0	0.04	-0.09	-0.62	-0.24	0.3	0.43	-0.15	0.02	0.33	-0.24
AGI_HUM1_OLIGO_A_23_P104372	"DNAJC9 ^ DnaJ (Hsp40) homolog, subfamily C, member 9 ^ NM_015190 ^ 23234"	1	-0.12	-0.28	0.05	0.36	-0.54	-1.08	0.04	-0.1	-0.34	-0.55	-0.13	-0.23	0.35	0	0.03	0.44	0.02	0.07	-0.22	0.25	0.27	0.12	-0.07	-0.69	0	-0.84	0.21	-0.04	-0.06	-0.06	0.04	-0.32	-0.37	-0.08	0.3	0.13	-0.31	0.1	-0.16	0.08	-0.17	-0.48	-0.07	0.08	-0.26	-0.06	0.04	-0.35	0.13	-0.28	-0.04	0.02	0.27	-0.04	-0.25	-0.31	-0.03	0.44	0.17	0.14	0.21	-0.15	0.06	-0.02	0.23	0.2	0.03	0.26	0.19	-0.2	-0.5	0.08	-0.46	-0.16	-0.05	-0.42	-0.06	-0.08	0.26	0.34	-0.09	0.08	-0.36	-0.37	-0.25	0.05	0.13	0.04	0.15	-0.3	-0.41	0.63	-0.11	-0.31	0.59	0.77	-0.11	-0.05	0.05	0.34	-0.55	0.09	-0.14	0.22	0.04	-0.56	-0.45	-0.65	-0.2	-0.21	-0.3	-0.01	0	0.24	0.37	0.36	0.11	-0.13	-0.16	0.2	-0.35	-0.01	-0.34	-0.06	-0.34	0.26	-0.04	0.22	0.55	0.54	0.94	0.32	0.74	0.63	-0.06	0.61	0.16	0.16	0.26	0.21	0.54	0.21	-0.16	-0.13	0.17	0.09	0.44	0.32	-0.11	0.18	0.22	0.03	0.33	0.55	-0.04	0.05	-0.04	-0.1	0.21	0.37	-0.08	-0.06	-0.22	-0.67	0.17
AGI_HUM1_OLIGO_A_23_P104387	GHITM ^ Growth hormone inducible transmembrane protein ^ NM_014394 ^ 27069	20	0.39	0.07	0.14	0.08	-0.03	0.09	0.59	-0.03	-0.06	-0.21	0.23	0	0.03	0.32	0.1	0.12	0.09	0.19	0.26	-0.49	0.26	-0.14	-0.11	-0.08	0.38	-0.45	0.08	0.17	0.01	0.72	-0.08	-0.05	0.27	0.2	0.41	0.35	0.3	0.56	0.06	0.02	-0.37	-0.2	-0.31	-0.02	-0.04	0.13	0.03	0.47	-0.16	0.03	0.03	-0.03	0.06	0.18	-0.17	-0.03	0.29	0.78	0.34	0.29	0.04	-0.12	-0.07	0.25	-0.18	-0.23	0.14	-0.01	0.06	-0.07	0.05	-0.02	0.56	0.56	0.48	0.32	0.21	0.19	-0.38	-0.6	0.16	-0.58	0.04	0.01	0.31	-0.57	-0.09	0.14	0.05	0.19	-0.46	-0.18	-0.34	-0.15	-0.46	0.11	-0.05	-0.23	0.51	0.4	0	-0.13	0.26	0.32	-0.15	-0.77	0.03	0.46	0.05	0.26	-0.47	-0.17	0.17	0.07	-0.08	-0.19	-0.15	-0.32	-0.37	0.19	-0.01	-0.08	-0.56	-0.67	-0.64	-0.01	-0.53	-0.32	0.34	0.29	0.53	-0.24	0.18	0.3	-0.2	0.27	-0.14	-0.16	0.46	0.05	-0.11	-0.08	-0.38	-0.32	-0.44	-0.45	-0.36	-0.54	-0.52	-0.36	-0.53	0	-0.58	-0.26	0	-0.37	-0.24	-0.27	-0.1	-0.05	-0.28	0.02	0.05	0.09	0.19
AGI_HUM1_OLIGO_A_23_P104413	^  ^ NM_033178 ^ 	13	0.01	-0.23	0.87	0.3	0.4	0.35	-2.87	-0.45	0.27	0.53	0.86	-0.1	0.54	0.09	0.1	0.02	0.25	-0.29	0.03	1.4	0.84	-1.79	-0.96	0.43	-1.25	0.17	0.52	1.68	1.54	-0.93	-0.61	-0.5	-0.15	-0.68	0.92	1.18	0.75	1.04	0.05	-0.36	-1.04	-0.5	-0.56	-0.43	-0.39	-0.43	0.78	0.56	-0.09	-0.24	-0.64	-0.73	-0.7	0.24	-0.94	-0.84	-0.43	-1.96	-1.37	2.02	0.11	0.31	0	0.28	1.75	-1.32	-0.04	-0.21	1.29	-0.74	3.71	0.1	0.77	0.19	-0.9	-0.69	-0.24	-0.44	1.37	1.67	1.08	-1	-0.45	-0.53	-0.41	1.39	0.63	-0.48	-0.61	-0.34	0.3	-2.99	1.02	0.85	1.51	-1.43	-1.23	0.87	-1.22	1.35	1.25	-0.89	-0.19	1.7	-0.15	0.77	-0.54	0.03	-0.27	-0.38	0.51	1.83	-2.05	-0.96	-2.07	-1.2	0.6	2.46	-1.61	1.3	-2.42	0.39	1.05	-2.17	1.75	-1.06	2.47	0.68	1.85	-0.46	-1	0.81	0.47	0.85	0.69	-2.04	-1.22	-1.25	-2.67	1.02	-2.16	0.83	0.45	-0.31	1.06	-2.62	2.09	-1.49	1.36	-0.82	-0.73	0.95	1.46	-2.13	-0.48	-0.86	-0.96	0.03	-1.24	-2.48	0.06	0.21	-0.09	1.39	0.48
AGI_HUM1_OLIGO_A_23_P10442	OSBPL1A ^ Oxysterol binding protein-like 1A ^ NM_080597 ^ 114876	4	0.15	0.21	0.25	0.2	-0.03	-0.02	0.57	0.01	0.2	-0.07	0.02	0.73	0.38	0.39	0.14	0.11	0.26	0.14	0.02	-0.48	-0.13	0.01	0.28	-0.37	0.38	-0.15	0.38	-0.31	0.16	1.15	-0.28	-0.16	0.45	-0.02	-0.04	-0.16	0.5	0.41	0.26	-0.02	-0.1	-0.32	0.06	0.05	-0.04	-0.16	-0.26	1.28	-0.03	-0.18	0.38	-0.21	0.31	-0.02	-0.19	-0.37	0.14	0.03	1.04	0.04	-0.07	-0.25	0.31	-0.1	-0.14	0.3	-0.26	0.03	0.24	-0.52	0.39	-0.34	1.2	-0.27	0.52	0.08	0.05	0.27	-0.41	-0.99	-0.6	-0.31	-0.25	-0.46	0.38	-0.14	0.13	0.48	0.4	0.3	0.01	0.17	-0.44	-0.23	-0.17	0	0.44	0.29	0.94	0.5	-0.05	-0.14	0.16	-0.24	-0.05	-0.47	0.15	-0.05	0.01	-0.76	0.19	0	0.96	0.7	1.06	0.69	-0.46	-0.48	-0.64	0.3	-0.45	-0.09	-0.28	0.52	-0.13	-0.76	-0.67	-0.41	-0.17	0.19	-0.15	-0.35	0.05	-0.26	-0.21	-0.38	-0.67	-0.66	0.37	-0.07	0.53	0.02	-0.39	-0.15	-0.26	0.14	-0.24	0.41	0.14	-0.17	-0.48	0.12	-0.18	0.2	0.31	-0.21	-0.53	-0.04	0.4	0.75	0.09	0.28	0	-0.21	-0.6
AGI_HUM1_OLIGO_A_23_P104451	DDX50 ^ DEAD (Asp-Glu-Ala-Asp) box polypeptide 50 ^ NM_024045 ^ 79009	1	-0.04	0.45	0.08	0.26	-1.1	-0.74	0.13	0.27	-0.51	-0.67	0.12	-0.04	0.28	0.25	0.05	0.18	-0.06	-0.02	0.01	0.06	0.08	-0.17	0.19	-0.64	-0.23	-0.85	0.09	-0.5	-0.28	-0.08	0.12	-0.12	-0.31	-0.46	0.29	-0.19	-0.09	-0.63	0.07	-0.23	0.13	-0.78	0.27	-0.16	0.18	0.2	-0.17	0.19	0.34	0.05	0.29	0.14	0.46	0.32	-0.12	0.06	-0.01	0.47	0.09	0.33	0.2	-0.21	0.02	-0.91	0.17	-0.55	-0.37	-0.14	-0.12	-0.57	-0.45	0.11	-0.3	-0.23	0.08	-0.23	0.14	0.29	0.81	0.84	0.7	0.35	0.34	0.53	0.35	-0.18	-0.04	0.26	0.39	0.4	-0.19	0.18	-0.08	-0.38	0.85	0.26	0.17	0.34	-0.18	0.29	-0.52	-0.2	-0.52	0.23	-0.28	-0.31	-0.1	-0.69	-0.85	-0.94	0.09	0.15	-0.3	0.46	0.09	0.22	-0.31	-0.35	-0.3	0.16	-0.23	0.01	-0.05	0.34	-0.57	0.21	-0.61	-0.25	0.06	0.25	-0.12	0	0.05	0.2	-0.55	0.16	-0.54	-0.58	-0.24	0.02	0.08	0.09	-0.39	-0.26	-0.1	0.19	0.44	0.13	-0.1	-0.3	-0.02	-0.12	0.17	0.05	-0.01	-0.35	0.25	0	0.1	0.17	-0.13	-0.04	-0.54	-0.67	-0.37
AGI_HUM1_OLIGO_A_23_P104464	ALOX5 ^ Arachidonate 5-lipoxygenase ^ NM_000698 ^ 240	10	0	-0.33	-0.35	-0.58	-0.51	-0.4	-0.85	-0.32	-0.7	-0.33	-0.47	-1.16	-0.22	0.16	-0.92	-1.12	-0.24	-0.38	-0.61	0.73	0.36	0.37	0.73	0.49	-0.08	0.34	-0.53	0.16	-0.82	-0.85	0.25	0.26	-1.31	-0.68	-1.2	-1.07	-1.36	-1.33	-1.14	-1.26	0.79	0.38	0.65	-0.46	0.05	0.35	0.77	-0.86	0.35	0.07	-0.01	-0.22	-0.5	-0.37	-0.15	0.09	0.11	0.07	0.3	-0.27	0.17	0.32	-0.35	-0.07	0.12	0.21	-0.11	-0.14	-0.66	-0.01	-0.26	0.04	-1.39	-0.2	-0.14	-0.04	0.37	0.17	1.1	1.1	0.95	1.11	0.85	0.31	0	0.38	0.07	0.73	-0.49	-0.35	0.37	0.78	1.02	0.49	0.64	0.13	0.41	-0.33	-0.62	-0.46	-0.06	-0.01	-0.48	0.12	-0.41	0.02	-0.59	-0.51	0.03	-0.05	0.22	-0.24	-0.01	-0.9	-0.71	-0.65	0.4	0.27	-0.17	0.1	1.08	0.14	-0.15	-0.03	-0.43	0.55	0.36	-0.14	0.42	0.34	1.3	0.53	1.06	0.19	0.43	-0.11	0.41	0.43	-0.39	0.01	-0.78	0.44	0.41	-0.09	0.08	0.29	-0.2	0.06	-0.41	0.61	-0.07	0.27	0.1	0.37	-0.75	0.11	0.01	0.14	0.39	-1.2	-0.13	-0.19	0.23	-0.07	0.67
AGI_HUM1_OLIGO_A_23_P104471	DUSP13 ^ Dual specificity phosphatase 13 ^ NM_001007271 ^ 51207	9	-0.32	-0.5	-0.32	0.06	-0.06	0.28	-0.54	-0.34	-0.17	0.39	0.19	-0.5	-0.2	0.74	0.5	0.67	-0.12	0.1	0.04	0.6	1.37	-0.46	-1.15	0.43	-0.38	0.89	-0.2	0.98	-0.55	0.45	-0.58	0.29	0.57	1.37	0.66	1.96	0.8	1.2	0.25	0.7	-0.8	0.21	-0.19	-0.05	-0.57	0.72	0.15	0.37	-0.66	-0.05	-0.84	0.4	-0.39	0.21	-0.88	-0.23	0.07	0.86	-0.17	0.41	-0.72	-0.52	-0.5	0.38	-0.08	0.1	-0.66	-0.11	0	0.56	-0.87	0.38	-0.04	0.66	0.27	0.15	0	0.59	-0.37	-0.05	-0.19	-0.83	-1.11	-0.57	-0.09	-0.03	0.05	-0.3	-0.33	-0.01	-0.29	-0.57	-0.29	0.82	-0.98	0.21	-1.45	-0.64	-1.02	0.35	-0.11	0.1	-0.99	0.39	-0.19	-0.36	0.21	0.15	-0.21	1.43	-0.38	0.58	-0.15	0.24	-0.7	0.36	0.69	0.42	0.52	-0.02	0.52	0.11	-0.1	-0.39	0.2	1.49	0.32	0.38	0.15	-0.09	1.44	1.2	1.36	0.88	0.69	1.76	1.3045	2.12	-0.08	0.69	-0.19	-0.16	0.15	-0.2	0.12	-0.33	-0.09	0	-0.35	0.69	0.06	1.48	-0.24	0.35	-0.2	0.12	-0.53	-1.02	-0.11	-0.13	-1.07	-0.74	-0.32	0.48	0.32
AGI_HUM1_OLIGO_A_23_P104493	^  ^ NM_001015880 ^ 	10	-0.85	-1.27	0.23	0.09	-0.69	-1.04	0.11	-0.6	-1.06	-0.15924	-0.25	0.35	0.35	0.38	-0.16	-0.55	0.43	0.36	-1.31	-0.69	-1.16	1.03	1.74	0.96	1	1.12	0.71	0.06	-0.17	0.22	0.7	1.04	-1.61	-1.05	-1.08	-1.17	-1.13	-1.32	-0.85	-0.98	1.45	0.65	1.23	-0.01	0.59	-0.29	-0.45	-1.55	-0.54	-0.42	-0.55	-0.99	-0.79	-0.55	-0.54	-0.87	0.03	-0.78	0.35	-0.78	0.17	0.14	0	0.08	-0.75	-0.64	0.97	-0.79	0.05	0.73	1.13	0.8	-0.55	0.86	0.46	0.71	0.74	0.68	0.22	-0.21	0.98	0.91	1.62	0.83	-0.37	-0.07	-0.61	0.23	0.09	0.31	1.12	1.08	1.35	1.04	-1.13	-1.15	0.11	-0.37	0.13	-0.95	0.8	0.08	0.17	-0.31	-0.34	0.87	0.53	0.45	0.75	-0.22	0.73	0.2	0.37	-0.59	0	-1.08	0.5	-0.15	0.38	-0.52	0.74	-0.21	0.55	0.5	-0.26	0.13338	-0.25	-0.19	-0.12	0.03	0.047042	-0.70802	-0.49553	-0.89	0.38	0.06	0.73	0.89	0.03	-0.72	-0.53	-0.4	0	-0.14	-0.66	-0.91	-0.91	-0.41	-0.2	-0.77	-0.21	-0.36551	-1.04	-1.31	0.23	0.32	0.96	0.88	-0.1	-0.12	0.07	0.07	0.3899	0	-0.03
AGI_HUM1_OLIGO_A_23_P104522	NEBL ^ Nebulette ^ NM_006393 ^ 10529	9	-0.52	1.93	0.1	-0.16	0.07	-0.05	0.25	0.25	0.33	0.34	0.52	-0.52	-0.15	1.14	0.24	0.24	-0.01	0.22	-0.24	0.22	1.2	-0.11	-0.97	0.29	0.1	0.15	0.35	1.45	-0.47	0.64	-0.08	0.4	-0.04	0.4	0.27	0.65	-0.14	0.21	-0.51	-0.27	-0.6	0.52	-0.36	0.78	-0.63	0.44	-0.09	-0.37	-0.8	0.29	-1.11	-0.18	-0.94	0.09	-1.22	-0.28	0.08	1.8	0.59	0.82	-0.38	0.39	-0.06	1.06	0.3	0.71	-0.23	0.56	0.34	0.25	-0.57	0.49	-0.57	0.43	-0.18	-0.03	-0.03	0.59	-0.86	-0.01	-1.12	-0.39	-0.47	0	0.3	-0.08	0.41	-0.67	-0.26	0	-0.69	-0.41	-0.51	0.42	-0.57	0.72	-0.62	-0.4	-0.35	0.78	-0.67	-0.1	-0.27	0.26	-0.12	-0.48	0.11	0.64	-0.55	1.37	-0.74	0.55	-0.28	0.27	-0.81	0.29	0.8	0.48	0.15	0.47	0.75	-0.04	-0.91	-0.12	-1.64	1.25	-0.56	0.31	0.28	0.13	0.88	0.82	0.31	0.61	-0.06	0.83	0.31	0.41	0.07	0.31	-1.04	-0.24	-0.48	-0.12	-0.74	-0.42	-1.18	-0.24	-0.66	0.75	0.09	-0.1	-0.94	0.24	-0.33	0.2	0.01	-0.54	-0.91	-0.13	-1.16	-0.51	0.3	0.78	0.32
AGI_HUM1_OLIGO_A_23_P104563	CPT1A ^ Carnitine palmitoyltransferase 1A (liver) ^ NM_001876 ^ 1374	5	0.03	0.13	-0.34	-0.76	0.17	-0.06	-0.5	-0.68	0.68	0.29	0.03	-0.76	0.01	-0.04	-0.45	-0.49	-0.25	-0.34	-0.37	0.51	-0.17	0.03	0.09	0.78	-0.88	-0.06	-0.3	0.35533	0.01	-1.26	-0.29	-0.14	-0.53	-0.49	-0.61	-0.5	-0.69	-0.58	0.09	-0.33	-0.43	-0.25	-0.29	-0.1	0.27	0.18	-0.02	-0.71	0.15	0.16	-0.07	-0.46	-0.03	0.37	-0.03	-0.1	0.21	0.14	-0.07	0.29	0.2	0.27	-0.24	0.62	0.16	0.51	0.42	0.01	-0.47	0.25	0.08	0.2	-0.53	-0.23	-0.61	-0.19	-0.04	0.16	-0.13	0.41	0.1	-0.35	0.12	-0.14	0.07	-0.1	0.01	-0.4	-0.06	-0.1	-0.69	-0.64	0.22	-0.03	-0.12	-0.18	-0.31	-0.74	-0.19	-0.47	-0.84	-0.78	-0.46	-0.82	-0.34	-0.19	-0.62	-0.28	-0.25	-0.05	0.67	0.42	0.17	0.18	0.35	0.18	0.58	0.52	0.54	-0.16	0.59	0.11	0.44	-0.26	0.43	0.12	0.21	0.15	0.23	0.33	0.58	0.77	1.07	0.73	0.49	0.48	0.58	0.76	0.55	0.54	0.16	0.29	-0.01	-0.35	0.38	0.28	0.03	0.33	-0.03	0.51	0.33	0.45	0.4	-0.18	0.16	-0.07	0.51	-0.02	-0.38	-0.6	0.45	-0.54	0.48	0.85	0.6
AGI_HUM1_OLIGO_A_23_P104579	DOC-1R ^ Tumor suppressor deleted in oral cancer-related 1 ^ NM_005851 ^ 10263	49	0.09	-0.29	0	-0.56	0.54	0.76	-0.34	-0.21	0.23	0.16	0	0.39	-0.37	0.3	0.19	-0.4	-0.13	-0.31	-0.23	-0.46	-0.06	0.01	0.01	0.04	0.51	1.06	0.11	0.38	0.24	-0.38	-0.03	0.33	0.09	0.02	-0.23	0	-0.05	-0.24	0.05	-0.47	-0.18	0.45	-0.02	-0.08	0.21	-0.11	1.02	0.51	-0.28	-0.1	0.11	-0.02	-0.17	0.4	0.17	0.45	0.4	-0.36	-0.73	-0.35	0.22	0.36	0.04	0.3	-0.54	-0.44	0.42	-0.13	-0.19	-0.15	0.8	-0.08	-0.25	0.39	0.17	0.58	0.67	0.72	0.2	-0.62	0.02	0.01	1.12	0.34	0.34	-0.31	-0.47	0.1	0.07	0.27	-0.13	-0.13	0.52	0.65	-0.38	-0.78	0.66	-0.11	0.49	-0.19	0.51	-0.14	0.16	-0.32	0.16	0.02	0.23	1.04	0.62	0.63	0.05	0.42	-0.18	-0.86	-0.47	-0.69	-0.02	0.3	-0.46	-0.64	-0.35	-0.22	-0.52	-0.94	-0.21	-0.25	0.12	0.33	-0.33	-0.96	-0.55	-0.18	-0.28	-0.51	0.04	-0.53	-0.12	0	-0.17	-0.38	-0.39	0.22	0.9	0.7	0.37	0.45	-0.3	-0.29	0.04	0.24	-0.6	-0.64	-0.41	-0.54	0.07	-0.36	0.26	-0.03	-0.11	-0.39	-0.11	0.01	0.69	0.5	0.45
AGI_HUM1_OLIGO_A_23_P104583	"CORO1B ^ Coronin, actin binding protein, 1B ^ NM_020441 ^ 57175"	11	-0.29	-0.8	-0.18	-0.23	0.76	0.64	-0.33	-0.33	0.06	0.33	-0.32	1.51	-0.04	0.03	0.11	-0.29	0.16	-0.2	0.1	-0.68	-0.22	0.12	-0.22	0.47	0.42	0.79	0.12	0.3	0.82	-0.42	-0.07	0.55	0.11	0.31	-0.37	0.04	0.27	-0.01	0.42	0.42	0.22	0.63	0.15	0.3	0.48	0.3	0.53	-0.05	0.15	0.13	0.12	-0.1	-0.36	0.22	-0.04	0.13	0.11	-1.95	-0.69	-0.26	0.27	0.76	-0.02	0.63	-0.33	-0.47	0.45	0.27	0.44	-0.61	2.11	-0.72284	-0.29	0.31	-0.1	0.19	-0.05	0.11	-0.28	-0.88	-0.14	0.3	0.63	0.05	-0.07	-0.44	-0.23	-0.13	-0.32	-0.09	-0.14	-0.02	0.29	1	-0.43	-0.98	0.83	0.09	0.78	-0.17	0.84	0.3	0.88	0.01	0.28	-0.04	0.35	0.7	0.99	0.42	0.26	0.33	0.02	-1.08	-0.51	-0.96	-0.77	0.59	-1.22	-0.78	-1.6	-0.16	-0.34	-0.68	0.17	-1.57	0.35	0.43	-0.04	-0.8	-1.52	-0.95	-1.51	-1.05	-0.71	-1.4	-1.26	-1.46	-0.71	-0.95	-0.78	-0.12	0.55	0.91	0.17	0.34	-0.19	-0.19	0.39	0.34	-0.76	-0.18	-0.36	-0.75	-0.22	-0.8	-0.82	0.35	0.15	-0.35	0.05	0.12	0.5	0.56	-0.15
AGI_HUM1_OLIGO_A_23_P104607	"PSMC3 ^ Proteasome (prosome, macropain) 26S subunit, ATPase, 3 ^ NM_002804 ^ 5702"	3	0.11	-0.4	-0.08	0.2	0.29	0.6	0.46	0	0.11	0.03	-0.27	0.62	-0.13	-0.39	0.26	0.09	0.21	0.06	-0.12	-1.03	-0.11	0.01	-0.16	-0.05	0.71	0.08	-0.01	0.06	0.12	-0.29	0.18	0.18	-0.22	-0.01	-0.02	0.14	-0.22	-0.03	0.04	0.41	0.3	0.57	0.11	0.26	0.07	0.08	0.51	0.29	-0.17	-0.12	0.23	0.12	-0.13	0.31	-0.03	0.07	0.12	-0.29	0.29	0.06	0.08	0.12	-0.16	0.53	-0.6	-0.12	0.18	0.09	0.21	-0.45	1.19	-0.35	0.79	0.59	-0.34	0.24	0	0.15	-0.96	-0.92	-0.6	-0.16	0.22	0.3	0.05	-0.85	-0.02	-0.24	-0.09	0.01	0.1	0.71	0.31	0.61	-0.94	-0.59	-0.09	-0.16	0.47	-0.14	0.49	0.06	0.51	0.01	0.39	-0.09	0.18	1.14	0.31	0.33	-0.16	0.04	-0.1	-0.74	-0.04	-0.34	-0.39	-0.1	-0.76	-0.21	-0.74	0.04	-0.44	0	-0.1	-0.41	-0.27	0.15	0.07	0.31	-1.6	-1.18	-1.18	-0.5	-0.52	-0.92	-0.37	-0.39	-0.26	-1.12	-0.51	-0.64	0.04	0.17	0.18	0.23	-0.54	-0.23	0.24	0.49	-0.91	-0.92	-0.79	-0.63	0.04	-1.01	-0.54	-0.29	-0.01	0.07	-0.18	0.2	-0.04	0.14	0.09
AGI_HUM1_OLIGO_A_23_P104617	GYLTL1B ^ Glycosyltransferase-like 1B ^ NM_152312 ^ 120071	5	0.08	0.44	-0.27	-0.2	0.47	0.68	-0.23	0.11	0.2	0.64	0.5	-0.18	0.32	0.03	0.13	-0.04	-0.11	-0.13	0.36	0.73	0.53	-0.67	-0.57	0.29	-0.36	0.38	-0.46	0.6	-0.06	-0.36639	-0.2	-0.21	0.96	0.11	0.09	0	0.44	0.06	0.13	-0.39	-0.81	-0.01	-0.5	-0.01	-0.3	-0.01	0.14	-0.87	0	0.04	-0.13	0.08	-0.5	-0.07	0.08	0.39	0.19	-0.46	-0.61	0.33	-0.35	-0.29	-0.13	0.4	0.22	0.1	-0.53	-0.06	0.44	0.51	0.4	-0.77	-0.54	0.08	-0.09	0.05	-0.1	-0.07	-0.38	0.14	-0.69	-0.19	-0.83	-0.33	0.06	0.5	0.2	-0.28	-0.62	-0.3	0.01	-0.35	-0.08	0.75	-0.01	-0.21	-0.29	-0.13	-0.25	0.07	0.09	0.04	0.07	0.44	0.47	0.28	0.17	-0.03	0.06	0.21	0.41	0.35	-0.19	-0.41	-0.02	-0.19	0.61	0.92	-0.2	-0.46	-0.78	-0.19	-0.02	-0.59	-0.48	-0.17	0.81	0.48	0.3	-0.39	-0.08	0.53	-0.01	0.22	0.12	-0.45	-0.09	0.09	-0.38	0.35	0.13	0.37	0.66	0.23	0.54	0.07	0.11	-0.48	0	0.44	0.16	0	0.43	-0.03	-0.15	0.14	-0.03	-0.5	-0.41	-0.07	-0.25	-0.34	-0.12	0.62	0.17
AGI_HUM1_OLIGO_A_23_P104624	^  ^ ENST00000278505 ^ 	19	-0.09	-0.19	-0.05	-0.04	-0.36	-0.37	0.35	0.36	0.18	0.08	0.24	-0.05	-0.09	0.14	0.26	0.28	-0.06	0.16	0.01	0.06	0.27	-0.36	-0.2	-0.29	0.16	-0.49	0.1	-0.15	-0.03	0.1	-0.2	0.02	-0.1	-0.32	0.01	0.08	-0.28	-0.14	-0.25	-0.05	-0.2	0.09	-0.07	0.38	-0.33	0.07	0.02	0.72	-0.44	-0.03	0.15	0.1	-0.08	-0.04	-0.01	0.04	-0.08	0.43	-0.14	0.21	0.04	0.01	0.25	0.04	0.61	0.36	-0.16	0.29	0.06	0.08	-0.44	1.29	0.11	-0.17	-0.22	-0.07	-0.28	0.15	-0.08	0.05	-0.14	-0.41	-0.54	-0.27	-0.03	-0.14	0.09	-0.19	-0.2	-0.12	-0.56	-0.3	-0.32	-0.12	0.14	0.63	-0.4	-0.42	0.18	0.21	-0.13	0.16	0.02	0.29	0.16	-0.19	-0.15	-0.33	-0.33	-0.4	-0.12	-0.13	-0.29	-0.04	-0.08	0.14	0.34	0.37	0.4	0.31	0.61	0.33	-0.48	-0.32	-0.35	-0.04	0.14	0.09	0.17	0.06	0.42	0.59	0.52	0.51	-0.75	0.24	-0.34	-0.36	0.22	-0.01	0.18	-0.1	0.01	0.05	0.11	0.2	0.23	0.08	-0.14	0.36	0.33	0.44	-0.12	0	0.01	0.04	0.34	-0.1	-0.23	0.28	-0.32	-0.02	0.12	-0.28	-0.37
AGI_HUM1_OLIGO_A_23_P10463	"NDUFS5 ^ NADH dehydrogenase (ubiquinone) Fe-S protein 5, 15kDa (NADH-coenzyme Q reductase) ^ NM_004552 ^ 4725"	19	-0.11	0.04	0.06	0.28	-0.65	-0.81	-0.14	0	-0.02	-0.13	0.2	0.29	0.19	0.27	0.15	0.12	-0.07	0.06	-0.32	0.42	0.08	0.05	0.03	-0.59	-0.26	-0.39	-0.12	-0.11	-0.08	0.07	-0.11	-0.26	0.24	-0.28	0.26	0.19	0.35	0.26	0.1	-0.26	-0.25	-0.44	-0.07	-0.21	-0.29	-0.18	-0.04	0.64	-0.1	-0.32	0.1	-0.23	0.13	0.02	-0.21	-0.42	-0.23	0.51	-0.07	0.26	0	-0.26	0.12	-0.39	0.51	-0.2	-0.22	-0.08	-0.01	-0.37	-0.26	0.68	0.33	-0.26	0.09	-0.14	0.05	-0.03	-0.04	0.16	-0.35	-0.52	-0.29	-0.28	-0.01	0.12	0.01	0.19	0.22	0.15	-0.06	0.49	0.27	0.01	0.57	0.36	-0.09	0.17	0.08	0.5	-0.23	-0.07	-0.11	0.02	-0.26	-0.35	-0.47	-0.62	-0.33	-0.82	-0.26	0	-0.42	-0.26	-0.3	-0.39	0.02	0.04	0.23	0.51	0.12	0.69	-0.08	0.25	0.56	0.23	0.07	0.2	-0.04	-0.03	0.34	0.42	0.51	0.5	-0.23	0.2	0	0.01	-0.08	0.39	0.29	0.22	0.01	-0.03	0.27	0.16	0.42	-0.32	0.16	0.05	0.36	0.47	0.15	-0.33	-0.12	0.07	0.2	-0.59	-0.4	0.14	-0.27	-0.38	-0.33	-0.23	-0.37
AGI_HUM1_OLIGO_A_23_P104641	C11orf2 ^ Chromosome 11 open reading frame2 ^ NM_013265 ^ 738	15	0.01	-0.58	-0.39	-0.17	0.31	0.64	-0.12	0	0.56	0.78	-0.38	0.56	-0.55	-0.35	-0.37	-0.37	0.03	-0.15	0.01	0.26	0.51	-0.51	-0.53	0.51	-0.31	0.8	-0.22	0.39	0.47	-0.66	-0.28	0.04	0.06	-0.05	-0.36	0.15	-0.06	0.19	-0.21	-0.21	-0.75	0.09	-0.94	-0.07	-0.55	-0.18	0.14	-1	-0.47	-0.31	-0.22	0.08	-0.53	-0.18	-0.09	0.06	-0.01	-0.62	-0.42	0.04	-0.38	0.07	-0.21	0.24	0.37	0.24	-0.4	0.25	0.25	0.46	0.7	0	-0.19	0.27	-0.11	0.06	-0.03	0.13	-0.43	0.01	-0.75	-0.12	-0.83	-0.17	0.32	0.18	0.5	-0.26	-0.34	-0.06	-0.05	-0.57	0.13	0.36	-0.07	0.24	-0.06	0.02	0.07	-0.32	0.04	0.22	0.14	-0.13	0.36	0.38	0.06	0.16	0.18	0.65	0.63	0.12	0.14	-0.56	0.13	0.35	-0.06	0.65	0.13	0.15	-0.26	0.19	0.17	-0.54	0.65	-0.1	0.51	0.43	0.19	-0.15	-0.61	0.38	-0.08	0.3	-0.35	-0.84	-0.22	-0.23	-0.13	0.1	0.04	-0.02	0.65	0.98	0.31	0.59	-0.2	0.21	0.32	0.88	-0.14	0.94	0.37	0.37	-0.38	-0.28	-0.12	-0.28	-0.57	-0.39	-0.08	-0.38	0.44	0.46	-0.23
AGI_HUM1_OLIGO_A_23_P104651	CDCA5 ^ Cell division cycle associated 5 ^ NM_080668 ^ 113130	51	-0.12	-0.43	0.16	-0.24	-0.08	-0.09	-0.48	-0.76	0.26	-0.02	-0.01	-0.46	0.06	-0.57	0	-0.13	-0.45	-0.27	-0.45	0.31	0.51	0.43	-0.47	0.18	0.2	-0.03	-0.14	0.56	-0.17	0.26	0.07	0.38	-0.34	-0.51	-0.09	0.39	-0.42	-0.41	-0.07	-0.45	-0.18	0.29	0	0.16	-0.35	-0.42	0.05	-0.39	-0.18	-0.49	-0.19	0.39	-0.52	-0.69	-0.63	-0.5	0.01	0.6	0.27	0.2	0.5	0.39	-0.37	0.26	0.08	0.57	0.41	0.56	-0.14	0.26	-0.03	0.06	-0.24	0.08	-0.34	0.13	0.33	0.52	-0.18	-0.08	0.16	-0.21	-0.35	-0.32	-0.64	0.2	-0.25	-0.46	0.04	-0.31	-0.45	0.55	0.21	0.06	0.06	-0.81	-0.27	-0.48	0.02	-0.27	-0.1	-0.27	-0.38	0.19	0.38	-0.45	-0.21	-0.02	0	0.78	-0.5	0.25	-0.51	0.11	-0.31	0.61	0.13	-0.48	0.12	0.25	0.17	0.52	0.25	-0.14	-0.1	0.92	0.1	0.06	0.05	0.13	0.64	0.75	0.97	0.73	0.17	0.64	0.6	0.63	-0.06	0.32	0.76	0.57	-0.1	-0.09	0.32	0.09	-0.06	0.2	-0.4	0.27	-0.11	0.54	-0.14	0.23	0.43	-0.05	0.61	-0.5	-0.02	0.29	-0.42	0.01	-0.03	-0.03	1.01
AGI_HUM1_OLIGO_A_23_P104676	"SF3A1 ^ Splicing factor 3a, subunit 1, 120kDa ^ NM_005877 ^ 10291"	37	0.05	-0.43	0.17	-0.37	0.74	0.63	-0.06	-0.45	0.03	0.22	-0.03	0.49	-0.24	0.08	-0.13	-0.29	-0.02	-0.2	-0.11	-0.17	0.07	-0.14	-0.65	0.17	0.11	0.58	0.02	-0.17	-0.11	-0.15	-0.07	0.14	-0.09	-0.11	-0.6	-0.35	-0.26	-0.52	-0.11	-0.01	-0.14	0.32	-0.35	-0.15	0.02	0.14	0.29	-0.35	-0.41	-0.08	-0.1	-0.12	-0.34	-0.07	0.17	0.13	-0.17	-0.47	-0.31	-0.46	-0.11	0.01	-0.16	0.31	0.01	0.52	-0.09	-0.06	-0.09	0.8	0.37	0.34	-0.37	0.49	-0.43	0.17	0	0.28	0.04	-0.29	-0.41	0.1	0.04	0.12	-0.08	0.02	-0.17	-0.25	-0.18	-0.14	0.1	-0.17	-0.01	0.26	-0.26	-0.31	0.27	-0.52	0.09	-0.51	0.05	-0.14	0.08	-0.6	0.51	0.65	-0.09	0.2	-0.03	0.12	0.28	0.24	0.21	-0.26	-0.19	-0.15	0.38	0.39	0.59	-0.15	0.75	0.02	0.35	0.41	0.28	0.41	0.47	0.47	-0.02	0	0	0.05	0.14	-0.02	0.04	0.21	0.28	0.3	0.57	0.04	0.22	0.01	0.19	0.5	0.12	0.61	-0.27	0.24	0.04	0.28	0.08	-0.01	-0.09	0.32	-0.23	0.07	-0.03	-0.1	-0.05	0.09	-0.27	-0.24	0.28	0.03	-0.04
AGI_HUM1_OLIGO_A_23_P104689	"RELA ^ V-rel reticuloendotheliosis viral oncogene homolog A, nuclear factor of kappa light polypeptide gene enhancer in B-cells 3, p65 (avian) ^ BC014095 ^ 5970"	15	-0.05	-0.58	-0.27	-0.06	0.52	0.5	-0.23	-0.36	0.26	0.46	-0.4	0.31	-0.44	-0.4	-0.11	-0.08	0.09	-0.04	-0.04	-0.26	-0.31	-0.01	-0.49	0.37	0.06	0.4	-0.02	0.19	0.42	-0.59	-0.2	0.21	-0.13	0.09	-0.29	0.18	0.26	0.11	0.02	0.27	-0.18	0.46	-0.11	0.29	0.03	0.21	0.48	-0.76	-0.23	-0.12	-0.03	0	-0.38	0.07	0.05	0.04	-0.28	-0.6	-0.94	-0.11	-0.03	0.2	-0.06	0.57	-0.11	0.01	0.32	0.28	0.43	0.24	1.47	-0.82	-0.27	0.79	-0.24	0.15	-0.08	0.08	-0.31	-0.33	-0.49	0.08	0.06	0	0.09	0.01	0.04	-0.25	-0.24	-0.06	0.1	-0.08	0.33	0.75	-0.37	-0.42	0.3	0.06	0.46	-0.22	0.42	0.24	0.34	-0.05	0.44	0.47	0.16	0.23	0.44	0.35	0.1	0.29	-0.51	-1.03	-0.37	-0.48	0.28	1.12	-0.12	-0.41	-0.3	-0.15	-0.07	-0.53	0.01	-0.16	1.01	0.74	0.41	-0.12	-0.72	-0.43	-0.67	-0.55	-0.11	-0.57	-0.11	-0.11	-0.34	-0.6	0	0.24	0.08	0.63	0.03	0.15	0.02	-0.16	0.15	0.32	-0.18	-0.3	-0.15	-0.51	0	-0.49	-0.29	0.29	0.04	-0.3	-0.06	0.02	0.39	0.78	0.06
AGI_HUM1_OLIGO_A_23_P104692	MGC35521 ^ Pellino 3 alpha ^ NM_145065 ^ 246330	9	0.01	-0.18	-0.06	-0.23	0.49	0.33	-0.42	-0.38	0.31	0.45	-0.02	-0.91	0.05	0.33	-0.24	-0.31	-0.07	-0.42	0.1	0.39	0.7	-1.07	-0.76	0.57	-0.32	0.62	-0.01	0.74	0.31	0.26	-0.23	-0.01	-0.06	-0.41	-0.3	-0.42	-0.16	-0.02	-0.19	-0.69	-0.87	-0.06	-1.06	-0.45	-0.65	-0.28	0.24	0.4	-0.66	-0.67	-0.2	-0.26	-0.39	-0.16	-0.54	-0.26	-0.04	0.11	-0.21	0.07	-0.45	-0.21	-0.46	0.29	0.58	0.72	-0.69	-0.23	0.14	0.35	-0.29	0.95	-0.24	0.32	-0.27	0.14	-0.05	0.07	-0.55	-0.19	-0.69	-0.32	-0.95	-0.51	0.65	0.51	0.2	-0.32	0.08	0.26	-0.06	-0.96	-0.45	0.16	0.28	0.27	-0.22	0.04	0	0.35	0.02	-0.11	-0.23	-0.03	-0.05	0.1	0.23	0.12	-0.38	0.28	0.07	0.15	0.11	0.37	0.23	0.23	0.52	0.52	0.31	-0.2	0.05	-0.54	0.09	-0.52	-0.39	0.61	0.15	-0.28	0.09	0.03	0.43	0.58	0.42	0.02	0.13	0.71	0.83	0.83	0.2	0.43	0.12	0.34	-0.01	-0.04	0.1	0.11	0.17	0.52	-0.04	0.46	0.12	0.32	0	0.27	-0.68	0.48	-0.17	-0.52	-0.93	-0.46	-0.2	-0.98	0.16	0.58	0.03
AGI_HUM1_OLIGO_A_23_P104734	ITM1 ^ Integral membrane protein 1 ^ NM_152713 ^ 3703	0	-0.43	-0.73	-0.12	-0.49	0.02	0.21	-0.56	-0.37	-0.05	-0.03	-0.31	0.41	-0.15	-0.01	-0.19	-0.51	-0.14	-0.1	0.04	0.12	-0.33	0.46	-0.05	-0.01	-0.1	0.09	-0.11	-0.25	0.17	-0.63	0.13	0.04	0.19	0.44	-0.58	-0.32	0.03	-0.06	0.13	0.18	0.5	0.36	0.28	0.09	0.34	0.44	0.42	-1.7	0.3	0.27	0.07	-0.07	-0.29	0.2	-0.14	0	-0.41	-1.8	-1.28	-0.5	0.31	0.51	0.05	0.08	0.39	0.44	0.41	0.19	0.23	0.29	0.25	-2.69	-1.18	-0.18	-0.38	0.04	0.05	0.24	0.41	0.07	-0.29	0.37	0.51	0.46	-0.05	0.56	-0.09	-0.03	-0.08	-0.11	0.64	-0.09	0.62	0.83	-0.26	-0.29	0.14	0.13	-0.23	-0.24	0.7	-0.07	-0.16	-0.03	0.12	0.68	0.34	-0.02	-0.04	-0.39	0.13	-0.15	-0.21	-0.3	-0.42	-0.46	0.65	0.74	0.59	-0.49	0.18	-0.04	0.66	0.42	0.81	-3.07	1.06	0.37	0	-0.08	-3.18	-0.78	-1.51	-0.89	-0.22	-1.42	-0.95	-0.97	0.08	-0.48	-0.16	-0.05	0.66	0.33	0.27	0.1	-0.15	0.13	0.19	0.02	-0.31	-0.55	-0.13	0.12	0.19	0.11	0.05	0.32	0.16	-0.78	0.23	-0.06	0.23	0.2	-0.08
AGI_HUM1_OLIGO_A_23_P104741	^  ^ ENST00000278934 ^ 	10	-0.73587	-0.77259	-0.81	-0.65	-0.27	-0.49	-0.91	-1.47	0.0038411	0.4092	-0.27	-1.5	-0.67158	0.12	-0.96	-0.89	-0.43	-0.87	-1.14	-0.3	0.18	0.67	1.5	1.14	0.27	0.77	0.31	0.45137	0.28	0.29	0.36	0.79	-0.44197	-0.65	-1.3	-0.94	-0.6	-0.33	-1.21	-1.1	0.5	-0.02	0.14	-0.57	-0.03	-0.23	0.28	0.2	-0.41	-0.17	-0.56	-0.92	-0.13	0	-0.77	-0.64	0.27476	0.65	-0.05	-0.68	-0.06	-0.64	0.25	0.47	0.23	0.71	0.92	-0.4	0.13	0.26	1	0.38	0.5	-0.25	0.11	0.69	1.02	0.42	0.18	0.03	0.7	-0.43	0.22	0.55	0.04	-0.06	-0.32	0.02	0.02	-0.1	0.36	0.49	1.15	0.15	-0.35	-0.48	0.13	-0.49	-0.07	-0.7	-0.04	-0.25	-0.41	-0.57	-0.36	0.32	-0.13	-0.68	0.66	-0.33	0.55	-0.35	0.36	0.74	0.41	0.3	0.46	-0.07	-0.03	-0.53	0.04	-0.59	-0.04	0.16	-0.2	0.64	0.41	-0.75	-0.13	-0.21	1.29	0.027544	0.48	-0.58	2.33	0.52	1.86	1.84	0.1	0.46	-0.53	0.39	-0.03	0.29	0	-0.55	-0.29	-0.28	-0.05	0.17	-0.15	0.054296	-0.12	0.73	0.35	0.42	0.09	-0.29	0.22	-1.08	0.29	-0.1	0.67	0.9	1.13
AGI_HUM1_OLIGO_A_23_P104762	"YAP1 ^ Yes-associated protein 1, 65kDa ^ NM_006106 ^ 10413"	2	0.13	0.25	0.24	-0.34	0.09	0.1	-0.25	-0.04	0.3	0.04	-0.05	-0.71	0.2	0	0.04	-0.09	0.04	0.07	0.02	0.4	-0.24	0.08	-0.09	0.6	-0.24	-0.01	-0.05	0.21	0.07	-0.13	0.34	0.31	-0.06	0.02	0.12	0.18	-0.32	-0.13	0.13	0.13	0	0.34	0.27	0.26	0.41	0.31	-0.08	-0.33	0.34	0.26	0.08	0.71	-0.11	0.21	0.27	0.27	-0.2	-0.12	-0.48	0.07	-0.02	0.26	-0.37	0.06	-0.07	-0.26	0.16	0.15	-0.12	0.38	0.1	0.38	-0.64	0.35	-0.07	0.02	0.02	0.27	-0.64	0.09	-0.08	-0.15	-0.14	-0.04	-0.06	-0.31	-0.03	-0.02	-0.02	0.05	-0.15	-0.61	0.28	0.07	-0.31	-1.19	-0.58	-0.39	-0.51	-0.37	-0.09	-0.14	-0.22	-0.33	-0.43	-0.18	0.12	0.12	-0.14	0.37	-0.26	0.07	-0.79	-0.57	-0.69	-0.77	0.36	0.14	-0.08	-0.27	0.25	-0.24	0.59	-0.25	-0.69	0.3	-0.18	0.91	0.05	-0.35	-0.35	-0.13	0.04	0.01	-0.08	0.24	0.41	0.3	-0.01	0.16	-0.19	-0.19	0.15	-0.11	0.19	-0.42	0.08	-0.31	0.07	-0.18	0.39	-0.35	0.38	-0.32	0.28	0.34	0.65	0.41	-0.2	-0.27	-0.01	0.06	-0.05	0.54	0.28
AGI_HUM1_OLIGO_A_23_P104798	IL18 ^ Interleukin 18 (interferon-gamma-inducing factor) ^ NM_001562 ^ 3606	23	-0.33	-0.29	-0.09	-0.23	-0.06	0.43	0.54	0.38	0.37	0.44	0.01	-0.03	0.08	0.14	-0.36	-0.15	-0.35	-0.04	-0.2	-0.42	0.05	-0.25	0.01	0.25	0.51	0	0.02	0.73	-0.46	1.79	0.24	0.58	0	0.15	-0.4	-0.03	-0.61	-0.23	0	0.32	-0.04	0.42	0.45	0.75	-0.16	0.2	-0.23	1.14	-0.14	0.16	0.03	0.54	-0.35	-0.25	-0.02	0.31	0.5	1.16	0.53	0.53	0.06	0.52	-0.24	0.47	0.05	0.52	0.22	0.94	-0.02	0.01	-0.51	0.47	1.39	0.14	-0.8	-0.65	-0.45	0.04	-0.7	-0.01	-1.39	0.39	-1.07	0.05	0.53	-0.2	0.25	0	-0.25	-0.06	-0.19	0.58	0.31	0.32	-0.5	0.28	-0.61	-0.35	-0.35	0.28	-0.22	0.41	0.01	0.18	-0.07	-0.26	-0.19	-0.16	-0.5	0.06	-0.73	-0.07	0.2	0.85	0.79	1.24	-0.12	-0.07	-0.59	0.22	0.12	-0.25	-0.86	0.04	-1.47	0.2	-0.23	0.03	0.07	0.66	-0.23	0.04	-0.63	-0.09	-1.31	0	-0.67	-0.67	-0.25	-0.64	-0.39	-0.85	-0.65	-0.06	-0.28	0.56	-0.38	0.75	-0.04	0.75	0.22	0.54	-0.51	0.35	-0.58	0.3	0.35	0.15	-0.24	0.44	-0.53	-0.26	-0.29	-0.43	-0.33
AGI_HUM1_OLIGO_A_23_P104804	ZBTB16 ^ Zinc finger and BTB domain containing 16 ^ NM_006006 ^ 7704	5	-0.65	-1.03	-1.29	-0.72	-0.21	0.16	-0.46	-0.26	-0.81	0.05	0.42	-0.05	0.54	0.23	-0.87	-0.88	0	0.44	-0.03	2.54	1.83	-0.95	-1.81	-0.29	-0.72	0.74	-0.99	0.2	1.31	-1.86	-1.62	-1.52	1.39	1.02	-0.6	-0.5	0.82	1.2	0.05	0.26	-0.37	0.22	-0.74	-0.1	-0.23	0.15	0.82	-1.61	-0.22	0.17	1.16	1.14	-0.36	-0.05	-0.21	-0.04	0.43	-0.14	0.02	0.75	-0.23	0.69	-0.42	0.33	1.36	1.07	0.54	1.07	0.96	1.26	1.12	-0.01	-2.19	-0.93	-0.43	-0.67	-1.32	-1.41	-0.56	-0.57	0.06	0.03	0.58	0.33	-1.32	1.03	1.36	-1.54	-2.16	-2.19	1.09	-0.89	0.95	1.48	-0.46	-0.83	-0.37	0.45	-0.3	1.2	0.56	0.45	0.91	0.46	-1.27	-0.74	1.07	0.27	0.25	-0.18	-0.51	-1.06	-0.58	-1.99	-1.71	-1.76	0.35	0.16	0.43	0.2	1.01	-0.13	2.1	0.32	-0.83	0.61	0.8	0.23	0.98	0	-1.65	-1.63	-0.38	-0.86	-0.95	-1.07	1.82	1.93	-0.92	-0.1	-1.65	-1.08	1.09	0.14	1.49	-1.25	0.96	-0.06	1.62	1.23	-0.08	0.19	1.68	0.45	-1.17	1.81	0.02	0.54	-0.42	-0.55	0.55	0.71	0.62	0.79	-1.17
AGI_HUM1_OLIGO_A_23_P104876	SPA17 ^ Sperm autoantigenic protein 17 ^ NM_017425 ^ 53340	1	0.08	-0.45	-0.21	0.39	-0.92	-1.01	0.16	0.19	-0.24	-0.36	0.13	-0.08	-0.6	-0.11	-0.25	0.37	-0.54	0	-0.49	-0.18	-1.04	0.59	0.6	-0.51	-0.29	0.1	-0.17	-0.32	-0.21	0.51	0.08	0.28	-0.17	-0.13	0.3	0.26	-0.05	0.04	-0.01	-0.04	-0.08	-0.39	0.31	0.12	0.24	0.47	-0.27	1.85	0.4	0.47	0.06	0.33	0.2	0.34	-0.24	0.23	0.27	0.59	0.7	0.54	0.32	0.3	0.11	-0.22	-0.02	-0.27	0.24	0.31	-0.62	-1.09	-0.56	0.29	1.09	-0.66	0.27	0.12	0.32	0.39	0.28	0.34	0.16	0.5	-0.01	0.28	0.48	-0.3	-0.31	0.39	0.24	0.49	-0.54	1.1	0.05	0	-0.1	0.55	-0.11	-0.18	0.25	0.72	-0.59	-0.46	-0.85	0.14	-0.57	-0.89	-0.53	-1.09	-0.23	-0.96	-0.53	-0.36	0.31	0.74	0.76	0.6	-0.67	-0.65	-0.63	0.09	-0.66	0.12	-0.87	0.15	-0.34	0.45	-0.28	0.41	0.11	0.52	-0.23	-0.04	-0.18	0.23	-0.48	0.1	-0.32	-0.35	-0.01	-0.21	0.02	-0.03	-0.3	-0.14	-0.16	0.46	-0.28	0.24	-0.41	0	-0.07	0.47	-0.03	0.19	0.31	-0.76	0.09	-0.27	0.56	0.38	-0.36	0.24	-0.46	-0.49	0.12
AGI_HUM1_OLIGO_A_23_P10488	^  ^ AK057704 ^ 	16	0.26	0.3	0.33	0.62	0.29	0.08	-0.24	0.69	0.35	0.62	0.99	-0.82	0.15	0.58	-0.09	0.45	0.03	0.26	0.35	-0.12	-0.32	-0.14	-0.06	0.4	-0.35	0.07	-0.25	0.97	-0.39	-0.72	-0.19	0.14	0.55	0.24	0.6	0.62	0.33	0.23	-0.29	-0.39	-0.27	0.2	0.18	0.81	-0.69	0.01	0.24	-0.26	-0.45	0.07	-0.52	0.07	-0.3	-0.02	-0.34	0.06	-0.1	0.78	-0.84	0.79	-0.51	0.13	-0.35	0.25	0.35	-0.5	-0.35	0.64	0.36	0.66	-0.36	1.23	-0.32	1.09	0.48	-0.33	-0.25	-0.13	-0.84	0.72	-1.11	-0.73	-1.52	-0.87	-0.31	-0.02	0.17	-0.72	-0.61	-0.66	-0.97	-0.96	-0.31	0.17	-0.24	0.21	-1.79	-0.78	-1.24	0.48	-0.31	0.38	-0.1	0.98	-0.65	-0.77	0.06	0.02	0	0.76	-0.71	-0.04	-0.91	-0.92	-0.93	-0.54	0.61	0.66	0.08	0.32	0.35	-0.35	0.05	-0.96	-1.32	0.99	-0.32	-0.26	0.31	-0.53	0.31	0.54	0.68	0.54	-0.73	0.92	-0.17	0.11	-1.14	0.17	-0.63	0.15	0.34	-0.54	1.9	-0.88	-0.23	-1	-0.45	0.33	0.81	0.47	-0.38	-0.86	-0.92	1.28	0.65	-0.81	-0.4	0.14	-0.8	-0.46	0.23	0.42	0.46
AGI_HUM1_OLIGO_A_23_P104881	"ROBO4 ^ Roundabout homolog 4, magic roundabout (Drosophila) ^ NM_019055 ^ 54538"	11	-0.39	-0.11	-0.54	0.11	0.44	0.33	-0.24	-0.62	0.24	0.55	-0.18	-0.4	-0.43	-0.04	-0.33	-0.03	-0.12	0.08	0.04	0.19	0.35	0.09	0.18	0.79	0.12	1.08	0.31	0.72	0.39	-0.73387	0.09	0.28	0.28	-0.09	-0.12	0.19	0.29	0.19	0.05	-0.16	-0.14	-0.02	-0.06	0.03	-0.42	-0.15	-0.85	-2.75	0.1	-0.41	-0.08	-0.25	-0.2	0.21	-0.09	-0.08	-0.25	-0.97	0.2	0.25	-0.16	0.26	0.22	0.68	0.43	0.26	0.24	0.38	0.21	-0.43	-0.21	-1.53	-1.88	-0.73	-0.74	-0.58	0.09	0.1	0.03	-0.3	-0.23	-0.2	-0.27	0.09	0.01	0.24	-0.23	-0.17	-0.89	-0.63	0.26	0.16	0.56	0.7	0.45	-0.14	0.45	0.22	0.66	-0.14	0.62	0.22	0.36	-0.15	-0.11	0.18	0.35	0.49	0.63	-0.25	0.46	0.37	0.44	-0.72	0	-0.83	-0.56	0.25	-1.8	-1.17	-0.94	-1.92	0.09	-1.62	-1.2	-0.72	0.68	0.21	0.1	0	-0.88	-0.91	-0.47	-0.03	0.31	-0.61666	-0.61	-0.47	0.18	-0.26	0.14	0.27	0.12	0.5	0.15	-0.65	-0.1	0.03	0.34	-0.04	-0.08	-0.31	0.54	0.35	-1.39	-0.42	-0.38	-0.18	-0.07	-0.19	0.18	-0.25	0.49	0.55	0.68
AGI_HUM1_OLIGO_A_23_P104892	"EIF4G2 ^ Eukaryotic translation initiation factor 4 gamma, 2 ^ NM_001418 ^ 1982"	12	-0.13	0.16	-0.21	-0.06	-1.15	-0.46	0.71	-0.28	-0.35	-0.68	-0.45	0.81	-0.31	-0.1	0.15	0.26	-0.42	-0.11	-0.07	-0.69	0.13	0.29	0.12	-0.73	0.17	-0.83	-0.42	-1.08	-0.42	0.38	-0.02	-0.02	-0.58	-0.18	-0.59	-0.23	-0.07	-0.41	-0.14	0.16	-0.07	-0.2	0.12	-0.08	0.07	0.44	-0.36	1.03	-0.2	-0.02	0.28	0.06	0.16	0.05	0.43	0.28	-0.21	-0.39	0.52	-0.41	0.11	-0.15	0.14	-0.32	-0.14	0.34	0.07	-0.1	0.11	-0.4	0.09	-0.71	0.86	-0.66	-0.06	-0.12	-0.14	0.16	0.29	0.24	-0.21	0.91	0.54	1.18	-0.06	-0.28	0.31	0.05	0.05	0.21	0.17	1.59	0.43	0.11	0.15	0.69	0.51	-0.12	0.82	0.03	-0.14	0.29	0.27	-0.17	0.46	0.26	0.09	-0.03	-0.05	-0.22	0.14	0.2	0.88	1.1	1.32	1.25	-0.78	-0.17	-0.49	0.72	-0.57	1.03	-0.27	1.28	0.45	0.1	0.07	0.56	0	0.48	-0.46	-0.48	-0.19	0.17	-0.32	-0.87	-1.09	-1.08	0.74	-0.26	0.8	-0.29	-0.4	0.77	0.2	1.35	0.08	0.58	0.23	0.19	-0.53	-0.17	-0.24	0.39	0.16	-1.38	-0.4	-0.13	0.49	0.65	-0.33	0.23	-0.61	-1.02	-1.04
AGI_HUM1_OLIGO_A_23_P104942	TMX2 ^ Thioredoxin-related transmembrane protein 2 ^ NM_015959 ^ 51075	6	0.01	-0.24	-0.08	-0.74	0.38	0.59	0.47	-0.51	-0.43	-0.46	-0.16	0.61	-0.46	0.07	-0.41	-0.56	-0.19	-0.21	0.1	0.05	0.84	0.14	-0.33	-0.15	0.29	0.31	-0.16	-0.26	-0.18	0.83	-0.11	-0.05	0.22	0.12	-0.91	-0.58	-0.03	-0.14	-0.19	-0.27	0.01	0.52	-0.12	-0.06	-0.4	-0.06	-0.26	0.5	-0.39	-0.32	-0.21	-0.35	-0.43	-0.19	-0.05	0.01	-0.12	0.1	0.13	-0.47	-0.09	-0.05	-0.46	0.11	0.24	1.24	0	-0.15	0.44	0.81	-0.06	0.56	0.58	0.26	-0.35	0	-0.21	-0.38	0.02	-0.07	-0.83	0.29	0.12	0.26	-0.49	-0.03	-0.07	-0.69	-0.27	-0.58	0.1	0.16	-0.21	0.03	-0.48	0.26	-0.22	-0.58	-0.04	-0.31	-0.13	-0.14	-0.03	-0.72	0.29	0.22	0.07	0.44	0.07	0.41	0.27	-0.01	0.63	0.6	0.3	0.39	0.27	-0.08	0.69	0.48	0.77	0.05	0.12	0.46	0.13	0.75	0.24	0.22	-0.12	0.21	0.3	-0.06	0.4	-0.1	0.32	0.47	0.7	0.7	0.66	0.1	0.44	-0.02	0.28	0.61	0.28	0.9	-0.27	0.3	0.29	0.88	0	0.14	-0.34	0.43	0.31	0	-0.21	-0.28	0.07	0.41	-0.01	-0.21	-0.13	-0.22	-0.22
AGI_HUM1_OLIGO_A_23_P10497	"ATP9B ^ ATPase, Class II, type 9B ^ NM_198531 ^ 374868"	9	0.05	-0.42	0.23	-0.13	0.27	-0.06	-0.19	-0.05	0.03	0.19	0.07	-0.04	-0.27	0.13	-0.05	-0.03	-0.08	-0.1	-0.01	0.06	-0.07	-0.04	-0.26	-0.1	-0.12	-0.31	0.11	0.01	-0.2	0.4	-0.26	-0.21	0.07	0.08	-0.3	-0.02	-0.06	-0.18	-0.22	-0.22	-0.28	-0.15	-0.25	-0.07	-0.39	-0.09	-0.08	-0.45	-0.6	-0.17	0	-0.13	-0.2	-0.14	-0.21	0.11	0.09	-0.59	-0.14	-0.29	-0.06	0.02	0.12	0.13	0.31	0.43	-0.28	0.15	0.22	0.2	0.01	-0.1	0.12	0.29	-0.12	-0.08	-0.18	-0.15	-0.25	-0.39	-0.55	-0.07	-0.55	-0.66	0.08	0.37	0.08	0.03	-0.1	0	-0.01	-0.08	-0.2	0.1	-0.25	0.12	-0.72	-0.15	-0.37	-0.19	0	-0.04	-0.1	0.14	0.09	0.1	0.09	0.03	-0.2	0.04	0.12	-0.09	0.7	0.29	0.25	0.3	0.3	0.24	0.21	0.02	0.17	-0.16	-0.31	-0.54	-0.8	-0.08	0.51	0.06	0.07	0.12	0.6	0.5	0.59	0.15	0.08	0.29	0.1	0.13	0.17	0.09	0	0.19	0.4	0.25	-0.03	0.05	0	0.08	-0.04	0.35	0.25	0.33	0.15	0.43	-0.25	0.45	0.05	0.1	-0.12	0.38	-0.27	-0.08	0.43	0.04	0.2
AGI_HUM1_OLIGO_A_23_P105002	ROM1 ^ Retinal outer segment membrane protein 1 ^ NM_000327 ^ 6094	9	-0.31	-0.66	0.07	-0.41	0.37	-0.04	-0.56	-0.6	0.33	0.1	-0.43	-1.47	-0.07	-0.1	-0.08	-0.7	-0.11	-0.24	0.04	0.44	0.24	-0.11	0.32	0.21	0.11	0.09	0.1	0.82	-0.02	0.21	0.22	0.07	0.05	-0.22	-0.01	-0.36	-0.12	-0.26	-0.21	-0.61	0.05	0.32	0.18	0.13	-0.31	-0.57	0.52	0.29	-0.04	-0.67	-0.25	-0.53	-0.29	-0.65	-0.55	-0.68	0.53	0.44	0.4	0.31	-0.1	0	-0.19	0.18	0.78	0.67	-0.09	0.02	0.38	0.25	-0.28	1.47	0.45	0.49	-0.28	-0.44	-0.27	0	0.25	0.11	0.36	-0.21	-0.72	-0.91	0.27	1.01	0.4	-0.1	0.07	-0.08	-0.43	-0.26	0.29	0.05	0.2	-0.03	-0.76	-0.81	-0.41	-0.32	-0.09	-0.05	-0.45	-0.29	-0.27	-0.76	-0.55	-0.88	-0.37	-0.42	-0.21	-0.18	0.34	0.16	0.22	0.2	0.43	-0.24	0.25	-0.31	0.49	-0.41	0.29	-0.55	-0.07	0.96	0.17	-0.6	0.17	-0.09	1.5	0.52	1.29	0.3	1.02	1.1	1.34	1.26	-0.01	0.08	0.34	-0.03	0.1	-0.68	0.53	-0.12	0.49	-0.2	0.2	0.55	0.79	0.22	0.75	0.13	-0.59	0.68	0.67	-0.13	-0.37	-0.16	0.01	-0.85	0.22	0.11	0.95
AGI_HUM1_OLIGO_A_23_P105028	DKFZP564J0863 ^ DKFZP564J0863 protein ^ NM_015459 ^ 25923	20	0.15	-0.51	-0.28	0.06	0.13	-0.23	0.31	-0.31	0.02	0.15	0	0.2	0.26	0.47	0.02	0.3	-0.04	0.13	-0.13	-0.17	-0.26	0.4	0.35	-0.08	0.13	0.27	-0.12	0.26	-0.14	0.88	-0.16	0.19	0.07	0.35	0.12	0.45	0.26	0.56	0.17	0.28	-0.33	-0.04	-0.36	-0.24	-0.02	-0.41	0.34	0.48	-0.23	-0.28	0.01	0	0.12	0.21	-0.3	-0.2	0.09	0.26	0.47	-0.1	-0.09	0.12	-0.14	0.44	-0.33	0.11	0.56	0.27	-0.28	-0.39	0.17	0.39	0.66	0.08	0.8	0.32	0.48	0.33	-0.87	-0.8	-0.49	-0.49	-0.3	-0.52	0.39	-0.3	-0.12	0.35	0.17	0.05	-0.36	0.52	0.15	-0.02	-0.65	0	-0.44	-0.25	0.09	-0.06	-0.02	-0.06	0.09	0.17	-0.27	-0.74	0.27	0.03	0.3	0.22	-0.66	-0.26	0.01	-0.29	-0.06	-0.06	-0.23	-0.27	-0.44	0.18	0.08	-0.02	-0.52	-0.47	-0.3	0	-0.31	-0.18	0.05	0.04	0.19	-0.03	-0.03	-0.19	-0.07	0.15	0.06	0.02	-0.3	-0.43	-0.25	-0.02	-0.15	0.02	-0.33	-0.34	-0.23	-0.35	-0.39	0.11	-0.35	0.19	-0.36	-0.15	-0.47	-0.08	-0.22	0.03	0.3	0.49	-0.34	0.26	0.16	0.23	0.29
AGI_HUM1_OLIGO_A_23_P105044	MRPL23 ^ Mitochondrial ribosomal protein L23 ^ NM_021134 ^ 6150	2	-0.05	-0.44	-0.35	-0.35	-0.01	0.7	-0.38	0.01	0.62	0.68	0.16	-0.76	-0.05	0.11	-0.3	-0.34	-0.17	-0.13	0.13	0.38	0.45	-0.4	-0.37	0.14	0.21	0.61	-0.26	0.23	-0.06	-0.84	0.13	0.24	0.04	0.29	0.05	0.14	-0.17	0.16	0	0.22	-0.06	0.43	-0.42	0.12	0.08	-0.3	0.19	-1.29	-0.09	-0.1	-0.07	0.25	-0.37	-0.16	-0.26	0.32	0.34	0.08	-1.13	0.02	0.2	0.42	-0.55	0.15	0.02	-0.58	0.12	0.45	0.12	0.51	-0.39	-0.57	-1.28	0.31	-0.05	0.05	0	0.05	-0.49	-0.1	-0.28	-0.1	-0.65	-0.48	0.31	0.29	0.14	-0.12	-0.02	0	-0.08	-0.29	0.1	0.23	-0.59	-0.16	-0.78	-0.24	-0.55	0.11	0.32	0.27	0.04	0.54	-0.1	-0.29	0.02	0.28	0.3	0.45	-0.01	0.2	-0.64	-1.13	-0.96	-1.23	0.24	-0.18	-0.01	-0.65	-0.23	-0.66	0.08	-1.06	0.13	0.38	0.15	0	0.36	-0.75	-0.32	0.01	-0.06	0.04	0.04	0.34	0.69	0.68	-0.52	-0.1	-0.46	-0.03	0.47	-0.14	0.31	-0.63	-0.27	-0.88	0	0.26	0.26	0.24	0.08	-0.35	0.14	0.58	0.45	-0.15	-0.42	-0.25	-0.09	0.11	0.3	-0.06	0.59
AGI_HUM1_OLIGO_A_23_P10506	"PGDS ^ Prostaglandin D2 synthase, hematopoietic ^ NM_014485 ^ 27306"	52	0.12	-0.66	0.92	0.01	-0.61	-0.37	0.22	0.45	-0.67	0.02	-0.69	-1.13	0.13	0.11	-0.83	-1.27	-0.61	-0.93	0.24	-0.22	0.03	0.18	-0.22	0.35	-0.01	-0.19	0.36	0.07	0.88	-1.77	-0.59	-0.53	0.21	0.07	-0.88	-0.31	-1.23	-0.14	0.97	0.12	-0.27	-0.57	-0.37	-0.88	-0.22	0.14	0.04	0.16	0.09	0.48	0.2	-0.22	-0.28	0.4	-0.69	0.22	0.33	1.45	0.76	0.54	0.31	0.46	0.21	0.55	1.06	0.23	0.1	0.57	0.18	0.27	-0.49	1.12	0.92	0.45	-1.07	-0.87	-0.67	-5.12	0.03	0.26	-0.01	0.11	0.44	-0.53	0.64	0.77	0.42	-0.28	-0.79	-0.91	0.33	0.28	0.51	0.43	-0.73	-0.69	-0.85	-0.03	-0.96	-0.03	0.34	0	0.52	0.18	-0.15	0.37	0.53	-0.31	-0.44	-0.04	-0.13	0.03	-0.04	-1.21	0.7	-0.81	0.26	0.34	-2.59	-0.69	-0.74	-2.55	-0.7	-2.54	-2.68	-0.01	0.54	0.42	0.64	0.85	-0.66	-1.06	-0.97	-0.99	-0.27	0.25	-0.07	0.6	-0.44	-0.23	-0.82	-0.44	-0.05	0.21	0.26	-0.71	-0.26	0.71	0.41	0.55	0.02	0.13	-0.22	0.39	-2.33	-0.4	0	-0.92	-0.46	-0.08	0.33	-0.9	0.59	0.73	-0.74
AGI_HUM1_OLIGO_A_23_P105066	^  ^ NM_001014795 ^ 	3	0.26	-0.06	0.22	-0.36	0.49	0.62	-0.01	-0.04	-0.01	-0.18	-0.24	0.24	-0.12	-0.06	-0.26	-0.62	0	-0.31	0.05	-0.79	-0.21	0.13	0.23	0.29	0.3	0.19	0.09	-0.36	0.44	-0.31	-0.12	0.13	-0.31	0	-0.69	-0.47	-0.27	-0.48	0.19	0.01	0.5	0.34	0.34	0.02	0.31	0.02	0.62	0.06	-0.04	-0.13	0.3	-0.03	-0.14	0.13	0.47	0.33	0.25	-0.55	-0.16	-0.4	0.2	0.33	-0.1	0.19	-0.7	-0.28	0.25	0.06	0.24	0.51	1.03	0.18	-0.03	0.35	-0.33	0.37	0.15	0.17	-0.27	-0.98	-0.08	0.04	0.41	-0.06	0.01	0	0.06	0.1	0.19	0.21	0.45	-0.12	0.14	0.68	-0.55	-0.71	0.32	0	0.25	-0.52	0.78	0.32	0.57	-0.45	0.08	-0.09	0.09	0.64	0.32	0	0.16	0.3	-0.03	-0.66	-0.31	-0.77	-0.17	-0.03	-0.12	-0.53	-0.15	-0.59	-0.23	-0.1	0.06	0.02	0.06	0.38	-0.42	-0.77	-1.09	-1.11	-1.22	-1.1	-0.16	-0.32	-0.63	-0.61	-0.22	-1.06	-0.8	-0.4	0.33	0.49	0.09	0.2	-0.32	-0.11	0.64	0.3	-0.52	-0.95	-0.27	-0.39	0.12	0.34	0.03	-0.03	0.22	-0.26	0.48	0.08	0.03	-0.2	-0.51
AGI_HUM1_OLIGO_A_23_P105138	CAT ^ Catalase ^ NM_001752 ^ 847	1	0.23	0.56	-0.27	-0.17	-0.52	-0.49	0.31	0.07	-0.03	-0.56	-0.36	-0.04	-0.21	-0.37	-0.08	-0.23	-0.14	0.19	-0.02	0.31	-0.09	-0.3	0.11	-0.85	0.3	-0.51	-0.08	-0.04	0.39	-0.27	-0.01	-0.4	0.17	-0.26	0.04	-0.12	0.3	0.36	0.07	0.02	-0.32	-0.48	-0.04	-0.05	0.2	-0.3	-0.47	-0.7	0.21	0.08	0.38	0.14	0.2	-0.12	0.31	-0.02	-0.09	0.88	0.35	0.21	0.12	0.11	0.22	-0.15	1.2	0.73	0.03	0.34	0.55	0.07	-0.24	0.04	-0.02	0.02	0	-0.75	-0.27	-0.25	-0.02	0.26	-0.6	0.17	0	0.45	-0.06	0.9	0.41	0.25	0.1	-0.07	-0.21	-0.12	-0.04	-0.58	0.43	0.62	0.18	0.01	0.46	0.47	-0.29	-0.26	-0.1	-0.34	0.31	0	0.59	-0.05	0.24	-0.31	0.34	-0.23	0.41	-0.04	0.51	-0.06	-0.19	-0.52	0.04	0.03	0.24	-0.25	0.34	0	-0.13	-0.56	-0.34	-0.28	-0.26	-0.04	-0.07	-0.05	0.55	0.2	-0.09	0.53	-0.1	-0.08	0.61	0.31	0.81	0.14	0	-0.31	0.43	0.39	0.82	0.74	0.18	0.17	0.35	0.34	0.63	-0.08	-1.15	0.01	0.34	-0.09	-0.1	0.41	0.49	0.01	-0.22	-0.25	-0.38
AGI_HUM1_OLIGO_A_23_P105144	"SCUBE2 ^ Signal peptide, CUB domain, EGF-like 2 ^ NM_020974 ^ 57758"	18	0.44	-0.05	0.43	0.05	1.1	1.14	0.34	-0.2	0.2	-0.07	0.29	0.2	0.8	0.26	0.4	0.12	-0.26	-0.35	0.02	-1.48	-0.44	0.04	0.55	0.78	0.6	-0.01	-0.27	0.11	-0.91	-0.25	-0.15	-0.12	-0.14	0.35	0.21	0.28	-0.17	0.11	0.01	0.4	0.86	0.37	0.43	-0.06	1.12	0.21	0.72	0.02	0.43	-0.01	0.12	0.28	-0.32	-0.23	0.04	0.71	1.16	0.35	0.93	-0.1	0.33	0.39	-0.31	0.79	-1.14	-0.55	-0.15	0.27	-1.08	-0.75	-0.55	0.49	-0.33	-0.48	0.33	0.46	0.26	0.18	-0.44	-0.57	0.18	-0.02	0.75	0.86	0.23	-0.77	0	-0.09	-0.18	0.08	0	0.08	-0.64	-0.32	-1.33	-0.94	0.1	-0.24	0.35	-0.34	0.09	0.18	0.21	0.03	-0.5	-0.01	0.23	0.51	0.76	0.15	-0.32	-0.2	-0.29	-0.3	-0.22	-0.61	-0.09	0	-0.66	-0.49	-0.29	-0.81	-0.71	-0.43	-0.62	0.74	0.47	0.17	0.55	0.23	-0.41	-1.36	-1.05	-1.04	-0.46	0.07	-0.47	-0.42	-0.02	-1.21	-0.35	-0.56	-0.11	-0.19	0.09	-0.39	-0.97	-0.44	0.11	-0.83	0.1	-0.52	-0.71	-0.32	-0.49	0.21	0.29	0.5	0.18	-0.05	-0.62	-0.14	0.75	0.13	0.4
AGI_HUM1_OLIGO_A_23_P105184	"CENTD2 ^ Centaurin, delta 2 ^ NM_139181 ^ 116985"	47	-0.02	-0.3	-0.21	-0.59	0	0.12	-0.48	-0.07	-0.21	0.05	-0.54	-0.49	-0.08	-0.29	-0.19	-0.66	-0.25	-0.61	-0.19	0.42	0.21	-0.07	-0.16	0.37	0.04	0.41	-0.4	0.04	0.2	-0.35	-0.06	0.08	0	-0.15	-0.54	-0.39	0.03	-0.29	-0.01	-0.22	-0.06	-0.18	-0.06	-0.41	0.02	0.28	0.59	-1.41	-0.01	0.22	-0.14	-0.2	-0.23	-0.13	-0.03	-0.11	0.26	-0.52	-0.32	-0.02	0.08	0.35	0.01	-0.08	0.42	0.46	-0.04	-0.02	0.14	0.17	0.33	-0.13	-1.17	-0.08	-0.57	-0.05	-0.24	-0.03	0.52	0.13	0.13	0.2	0.32	-0.08	-0.2	0.68	0.44	0.01	-0.32	-0.07	0.61	-0.21	0.51	0.62	0.37	-0.06	0.5	0.21	0.18	-0.24	0.48	0.08	0.14	-0.06	0.46	0.91	0.13	-0.24	0.32	0.04	0.96	0.11	-0.19	-0.31	-0.17	-0.15	0.59	0.67	0.26	-0.22	-0.11	-0.25	0.41	-0.37	0.63	0.36	0.97	0.46	0.26	-0.21	0.1	0.16	-0.01	-0.36	0.55	0.19	0.47	0.4	-0.49	-0.06	-0.31	0.18	0.45	0.46	0.57	0.31	0.4	0.22	0.6	0.73	0.24	0.58	0.66	0.53	-0.36	-0.14	-0.13	-0.24	0.07	-0.34	0.12	-0.24	0.21	0.4	-0.23
AGI_HUM1_OLIGO_A_23_P105212	"THRSP ^ Thyroid hormone responsive (SPOT14 homolog, rat) ^ NM_003251 ^ 7069"	22	-0.22	0.04	-0.36	-0.13	-0.45	0.44	0.31	0.32	-0.27	-2.12	0.24	-0.02	0.17	0.17	-0.2	0.02	-0.11	-0.02	0.03	1.09	0.6	-0.48	-0.82	0.34	-0.02	0.46	0.23	0.74	0.77	1.52	0.04	-0.39	1.32	-0.06	0.11	-0.21	1.14	1.23	0.18	-0.74	-1.12	-0.62	-1.2	-0.87	-0.44	-1.22	0.24	0.87	0.18	0.11	-0.9	-0.15	-0.78	-0.45	-1.74	-1.98	0.16	1.06	0.44	-0.31	-1.16	-2.75	-0.24	-0.55	0.45	0.21	-0.9	-5.45	1.19	0.67	-0.63	1.31	1.03	0.74	0.07	-0.05	0.29	0.1	-2.4	-2.93	-3.45	-2.04	-2.18	-1.98	-2.7	0.89	-1.62	-0.06	-0.41	-0.81	1.09	-0.86	-1.08	1.28	0.24	-0.44	0.83	-0.41	0.53	0.99	0.02	-0.8	-0.34	-2.25	-0.17	0.19	1.47	0.94	0.51	0.55	-0.62	-0.53	1.52	-0.4	1.37	-3.91	1.77	0.31	0.4	1.09	0.76	0.18	0.77	-0.35	-0.22	1.22	-0.17	-0.49	-3.3	-3.56	1.09	0.59	1.13	-0.56	0.46	0.45	0.35	0.26	0.13	0.77	-0.35	-0.15	0.69	0.69	0.72	-0.78	-0.11	-0.55	0.79	0.45	-0.21	0.58	1	0.47	-1.04	0.26	-0.23	-1.71	-0.26	-0.62	0	-1.14	-0.27	0	0.29
AGI_HUM1_OLIGO_A_23_P105251	GLI ^ Glioma-associated oncogene homolog (zinc finger protein) ^ NM_005269 ^ 2735	9	-0.14	0.05	-0.36	-0.27	0.43	-0.16	-0.64	-0.33	0.39	-0.25	-0.05	-0.7	0.58	-0.43	0.61	0.52	-0.05	-0.37	-0.05	-0.58	0.48	-0.34	0.33	0.18	-0.05	-0.19	0.41	-0.01	0.75	0.63	-0.12	-0.43	-0.73	-0.1	-0.45	-0.56	0.01	-0.81	-0.26	-0.42	0.25	-0.57	0.04	-0.85	-0.65	-0.56	0.58	0.7	-0.17	-0.68	-0.37	-0.75	0.07	0.25	-0.53	-0.63	-0.28	-0.08	-0.03	0	-0.23	-0.31	0.13	0.37	0.8	1.15	-1.11	-0.96	0.59	0.87	0.21	0.81	0.66	0.27	-0.15	-0.14	0.08	-0.08	0.18	-0.32	0.38	-0.73	-0.83	-0.86	-0.41	0.98	0.58	-0.29	0.31	-0.35	0.64	0.05	-0.4	-0.05	0.2	-0.46	-0.33	0.55	0.03	-0.92	0.25	-0.18	-0.53	-0.44	0.66	0.31	0.27	-0.15	-0.03	-0.17	1.39	-0.04	0.93	1.19	0.63	0.9	0.85	0.66	0.77	-0.08	-0.16	-0.72	0.23	-0.23	0.41	1.23	0.25	-0.73	-1.26	-0.68	-0.04	-0.16	0.19	-0.9	0.56	0.59	0.92	0.91	0.39	0.48	0.45	0.52	0.09	-0.59	0.57	-0.07	0.21	0.74	0.92	0.04	0.06	-0.06	0.31	1.18	0.46	0.98	-0.35	-0.07	0.04	0.28	0.43	-0.21	0.02	0.59	0.19
AGI_HUM1_OLIGO_A_23_P105264	ETV6 ^ Ets variant gene 6 (TEL oncogene) ^ NM_001987 ^ 2120	29	0.58	0.03	0.06	0.1	0.52	0.08	-0.24	0.22	0.25	0.34	0.24	-0.06	0.28	-0.17	0.37	0.38	0.15	0.13	-0.06	-0.44	-0.54	0.56	0.4	0.48	0.1	0.15	0.22	0.33	0.05	-0.31	0.54	0.06	0.12	-0.42	0.56	-0.22	-0.11	-0.01	-0.06	-0.48	-0.1	0.02	-0.18	-0.24	0.34	-0.12	0.84	-0.96	0.68	0.27	0.03	-0.5	0.67	-0.3	0.43	-0.3	-0.07	0.16	-0.15	-0.32	0.11	-0.02	0.14	0.13	-0.35	0.15	0	-0.38	-0.72	0.04	0.28	-0.18	-0.36	0.23	0.33	-0.07	0.4	0	-0.33	-0.23	0.48	-0.69	0.34	0.22	0.02	0.11	-0.15	0.76	0.57	-0.09	-0.22	-0.24	-0.14	-0.77	0.38	-0.46	0.26	-0.11	-0.05	-0.19	-0.03	0.29	0.45	-0.04	-0.15	-0.29	0.07	0.08	0.16	0.24	-0.58	-0.59	-0.34	-0.37	-0.44	-0.57	-0.21	-0.4	-0.59	-1.08	0.24	-0.65	-0.08	-0.4	-1.05	-0.45	-0.21	-0.16	-0.32	-0.61	0.45	-0.8	-0.68	-0.47	-0.4	0.28	0.22	0.24	-0.39	-0.48	-0.43	-0.45	0.05	-0.67	0.04	-1.12	0.29	-1.06	-0.8	-1.21	-0.03	-0.94	0.17	0.2	0.12	0.9	1.01	0.13	0.5	0.52	0.51	0.33	0.01	0.02	0.94
AGI_HUM1_OLIGO_A_23_P105276	ZNF84 ^ Zinc finger protein 84 (HPF2) ^ NM_003428 ^ 7637	1	0.1	1.14	0.3	0.47	-0.72	-0.17	0.32	0.48	-0.42	-0.21	-0.01	0.97	0.46	0.67	0.24	0.27	-0.01	0.15	-0.07	-0.79	0.02	-0.06	0.56	-0.52	-0.26	-0.59	-0.44	-0.61	-0.31	1.02	0.07	-0.23	-0.45	-0.44	0.36	0.05	-0.13	-0.14	0.14	-0.11	0.24	-1.13	0.52	-0.57	-0.21	0	-0.15	1	-0.1	0.05	0.42	0.36	0.91	0.37	0.29	0.37	-0.19	0.35	0.35	0.05	-0.21	-0.85	0.16	-0.55	-0.34	-0.26	-0.84	-0.45	-0.28	-0.76	-0.11	0.58	0.73	-0.55	0.19	-0.04	0.25	0.23	0.9	0.56	1.01	0.74	0.87	0.87	0.46	-1.28	-0.19	0.44	0.31	0.44	-0.21	1.11	-0.5	-0.87	0.64	0.48	0.51	0.71	0.27	0.33	-0.18	0.08	0.04	0.62	-0.13	0.1	-0.63	-0.89	-0.67	-1.35	0.49	-0.19	0.12	1.17	0.31	0.49	-0.77	-0.47	-0.69	0.09	-0.5	0.82	-0.51	0.91	-0.15	0.65	-0.95	-0.37	-0.27	0.04	-0.15	0.32	0.09	0.07	-0.21	0.21	-0.2	-0.37	0.07	0.18	0.44	-0.33	-0.64	-0.15	-0.45	0.62	0	0.46	-0.01	-0.5	-0.45	0.04	-0.4	0.08	0.12	-0.66	-0.23	-0.31	-0.06	0.28	-0.15	-0.25	-0.58	-0.76	-0.66
AGI_HUM1_OLIGO_A_23_P105307	"DGKA ^ Diacylglycerol kinase, alpha 80kDa ^ NM_201444 ^ 1606"	3	0.5	0.56	0.01	-0.53	0.47	0.88	0.38	0.65	-0.02	0.14	0.32	0.71	0.16	-0.05	0.08	-0.08	-0.31	-0.06	0.7	-0.27	0.48	0.37	-0.05	0.6	-0.09	0.49	-0.04	-0.02	-0.12	-0.64	-0.11	0.45	0.36	0.57	-0.66	-0.54	-0.33	-0.93	-0.25	0.06	-0.34	0.75	0.16	0.6	-0.1	0.46	-0.28	0.15	-0.3	0.33	-0.14	0.55	-0.24	0	0.92	1.28	-0.36	-1.03	0.45	-0.23	-0.2	0.1	-0.21	0.47	-0.91	0.1	-0.07	0.24	-0.38	0.73	0.43	-0.38	0.34	0.03	-0.32	0.01	-0.26	-0.1	-0.49	0.11	-0.27	0.75	-0.05	0.63	0.05	-0.42	0.16	-0.19	-0.42	-0.01	-0.21	0.41	-0.26	0.45	-0.19	-0.43	0.17	-0.02	-0.31	-0.62	-0.08	0.48	0.9	0.18	0.38	-0.11	0.13	0.63	0.71	0.51	-0.01	0.6	0.61	0.36	0.75	1.23	-0.12	0.32	-0.91	0.16	-0.42	-0.6	-0.46	0.08	-1.2	0	0	0.59	-0.2	-0.15	-0.53236	-0.62	-1.1	-0.4	-0.28	-0.65	-0.62	-0.5	-0.45	-0.83	-0.58	-0.28	0.33	1.06	0.53	0.53	-0.31	0.59	0.21	0.89	0.07	-0.94	-1.09	0.3	-1.16	0.65	0.13	0.22	0.3	0.79	-0.19	0.24	0.11	-0.27	-0.66
AGI_HUM1_OLIGO_A_23_P105313	"EIF2B1 ^ Eukaryotic translation initiation factor 2B, subunit 1 alpha, 26kDa ^ NM_001414 ^ 1967"	4	0.35	0.09	-0.05	-0.01	-0.09	-0.23	-0.08	-0.09	0.06	0.12	0.13	0.06	0.23	0.2	0.12	0.25	-0.04	0.08	0.02	-0.44	-0.41	0	0.24	-0.03	0.08	0.09	-0.11	0	0.19	0.43	0.04	0.02	0.08	0.18	0.11	-0.03	0.1	0.07	0.08	0	-0.24	-0.3	-0.12	0.03	0.01	0.17	0.16	0.63	0.03	-0.03	0.19	-0.05	0.11	-0.06	0.14	0.16	-0.02	0.18	-0.08	-0.08	0.03	-0.1	0.04	0	-0.38	-0.18	0.13	0.22	-0.11	-0.05	0.32	0.32	0.6	-0.09	0.39	0.23	0.15	0.18	-0.3	-0.51	-0.17	-0.13	0.39	0.4	0.06	-0.3	-0.35	0.44	0.23	0.02	-0.27	0.06	-0.2	-0.06	-0.37	-0.32	0.05	0.1	0.22	0.05	0.21	0.14	0.16	0.14	-0.01	-0.44	0.15	-0.02	0.2	-0.06	-0.04	-0.25	-0.06	-0.15	0.28	-0.18	-0.28	-0.27	-0.32	-0.04	-0.34	-0.2	-0.24	-0.1	-0.29	-0.74	-0.26	-0.04	-0.09	-0.22	-0.4	-0.41	-0.39	-0.16	-0.26	0.05	-0.2	-0.21	-0.02	-0.54	0	-0.14	-0.2	-0.01	0.03	0.05	-0.37	-0.47	-0.11	-0.19	-0.19	-0.18	-0.05	-0.16	0.16	0.24	0.05	0.06	0.19	0.23	0.07	0.07	0.17	0.01	0.04
AGI_HUM1_OLIGO_A_23_P105382	DKFZP564I0422 ^ Hypothetical protein DKFZp564I0422 ^ NM_031435 ^ 83591	1	-0.34	0.23919	0.4	-0.23	-0.49	-0.38	-0.29	0.23	-0.34	-0.40655	0.05	-0.05	0.18898	0.48	0.47	0.07	0.42	0.09	0.39	0.23	-0.06	-0.51	0.57	-0.48815	0.03	0.56	0.23	-0.46793	-0.33	0.23971	0.23	0.64	0.28	-0.6	0.45	0.29	0.54	0.1	0.64	-0.47	0.32	-0.86	0.49	0.4	0.05	0.62	-0.23	1.42	-0.23	0.43	0.27445	0.65	0.72	0.69	-0.05	0.03	0.03	0.86	-0.11	1	0.05	-0.33	0.51	-0.16	-0.18	-0.74	-0.42	-0.26	-0.19	-0.52	-0.22	0.62	0.51	0.26	0.32764	-0.065814	0.34	0.21	0.86	0.54	0.7	0.61	0.71	1.01	0.35042	-0.67	-0.86	0.77	-0.29	0.41203	-0.79	0.26	-0.21	-0.49	0.47	0.23	0.03	0.39	-0.02	1.44	-0.55	-0.28	-0.27	0.24	-0.4	-0.76	-0.39	-0.28	-0.56	0.08	0.38	0.79	-0.46	0.5	-0.1	-1.15	-0.05	-0.57	-2.15	-0.73	0.01	1.2	-1.74	-0.36	-0.1	-0.81	-2.13	-0.52	-0.4	-0.52	0.09	0.14051	0.31	0.51	0	0.9	-0.28	-0.27492	0.21	0.35	-0.03	0.34	-0.26	-0.31	-0.48	0.22	0.85	-0.06	-0.36	-0.49	-0.84	-0.23	-0.23	-0.37	0.69	-0.62	0.28	-0.66	0.03	-0.73	-0.45	-0.23	-1.51	-0.43621	-0.96
AGI_HUM1_OLIGO_A_23_P105392	"CCT2 ^ Chaperonin containing TCP1, subunit 2 (beta) ^ NM_006431 ^ 10576"	1	-0.15	0.14	0.02	0.4	-1.04	-1.06	0.24	-0.09	-0.65	-0.92	0.12	0.14	0.34	0.24	0.22	0.41	-0.05	0.12	-0.27	0.26	0.19	0.37	0.05	-1.23	0.06	-1.02	0.3	-0.09	-0.31	0.26	0	-0.1	-0.46	-0.39	0.14	0.06	-0.47	-0.41	-0.08	0.01	0.06	-0.54	0.26	-0.1	-0.05	-0.02	0.22	0.35	0.15	0	0.3	0	0.28	0.25	0.04	-0.08	-0.22	0.46	0.27	0	0.09	-0.21	0.07	-0.45	0.33	-0.38	0.02	-0.14	0.06	-0.55	-0.3	0	0.23	0.09	-0.04	-0.23	-0.11	-0.12	0.39	0.72	0.29	0.23	0.51	0.6	-0.08	-0.07	-0.24	-0.07	0.46	0.1	-0.41	0.55	0.21	-0.34	0.67	0.56	0.02	-0.11	-0.09	0.1	-0.74	-0.26	-0.37	-0.05	-0.2	-0.5	-0.6	-0.37	-0.76	-0.41	-0.09	0.29	-0.42	0.12	-0.11	0.05	-0.15	-0.36	-0.03	0.15	-0.09	0.31	-0.25	0.55	-0.12	-0.18	-0.28	0.13	0.33	0.56	0.01	0.04	0.44	0.61	-0.15	0.12	-0.15	-0.15	0.14	0.23	0.28	0.17	-0.36	-0.2	0.2	0.02	0.62	-0.1	-0.25	-0.27	0.18	-0.07	0.02	-0.07	0.16	-0.41	0.02	0.15	0.03	0.31	-0.05	0.16	-0.74	-0.63	-0.45
AGI_HUM1_OLIGO_A_23_P10542	HTRA3 ^ HtrA serine peptidase 3 ^ NM_053044 ^ 94031	40	-0.65	-0.38	0.54	-0.31	1.07	-0.02	0	-0.45	-0.34	-0.54	-0.41	0.29	-0.09	0.66	-0.27	-0.5	-0.19	-0.33	-0.35	-1.06	-0.86	2.12	0.99	0.33	0.62	1.31	1.09	0.65	0.82	-1.2525	0.22	1.23	-0.44	1.02	-1.42	-0.73	-0.44	-0.22	0.17	1.51	0.98	0.93	1.06	-0.39	1.57	1.9	-0.37	-2.06	0.48	1.81	-0.03	-0.84	-0.63	1.15	-0.05	-0.46	0.47	0.13366	0.8	-0.03	0.95	1.75	0.81	1.34	-0.52	-0.39617	1.31	-0.38	0.04	-0.23375	1.69	-0.26688	-2.79	0.43963	-0.64	0.34	0.34	0.29	-0.63	-0.94	-0.73	1.45	1.67	1.27	0.75	-0.29	0.17	-0.14	-0.21	-0.04	0.53	-0.18	1.75	2.25	-0.79	-0.52	1.33	1.15	0.53	-0.52	1.24	-0.76	0.45	-1.28	0.95	2.01	1.33	1.43	1.8	0.37	0.61	0.77	-0.35	-2.25	0	-1.97	-0.51158	0.84	-1.98	-0.51	-0.55092	-1.07	-0.76	-0.86	-0.64	-0.57982	1.48	1.11	0.65	0.7	-0.84247	-0.88	-1.72	-0.85	0.6	-1.0574	-0.83	-0.82	-1.23	-1.0368	-1.38	-0.65	-0.85	0.46	-0.42	0.05	-2.06	0.15	0.32	-0.86	-0.64104	-0.34136	-0.52	-0.19	-1.53	-0.11046	0.5473	1.09	1.27	-1.29	0.15	-0.28	0.26	1.72	-0.65
AGI_HUM1_OLIGO_A_23_P105442	GRASP ^ GRP1 (general receptor for phosphoinositides 1)-associated scaffold protein ^ NM_181711 ^ 160622	21	-0.66	-0.4	-0.22	-0.06	0.27	0.04	-0.37	-0.79	-0.48	-0.22	-0.44	-0.84	-0.02	-0.5	-0.21	-0.46	-0.48	-0.34	-0.15	0.36	0.11	0.63	0.56	-0.28	0.56	0.36	0.54	0.24	0.47	0.02	-0.31	-0.23	-0.17	0.43	-0.74	-0.22	-0.1	0.45	-0.38	0.21	0.26	-0.27	-0.11	-0.58	-0.1	-0.79	-0.16	-0.99	0.02	0	-0.09	-0.26	0.66	0.15	-0.24	-0.62	0.17	-0.06	0.19	-0.34	-0.21	-0.26	0.88	0.13	0.73	1.14	-0.15	-0.36	0.22	0.23	0.56	0.82	-0.67	-0.74	-0.09	-0.45	-0.41	-0.4	0.19	-0.05	-0.37	0	-0.22	-0.66	0.08	0.96	0.39	-0.03	0.39	-0.41	0.34	0.29	-0.2	-0.24	0.5	0.16	0.2	0.44	-0.05	-0.57	-0.19	-0.09	0.28	-0.23	-0.18	0.31	-0.17	-0.76	-0.02	-0.24	1.29	0.15	0.81	0.76	0.72	0.58	-0.18	-0.02	0.4	-0.31	1.36	0.26	-0.07	0.07	-0.04	0.47	0.33	0.3	0	0.22	0.34	-0.01	0.37	-0.14	0.31	0.61	0.59	0.55	-0.11	-0.05	0.21	-0.02	0.08	0.11	0.12	-0.09	1.57	1.36	0.14	0.18	0.15	-0.06	0.5	0.73	-0.17	0.26	-0.45	0.38	0.06	0.11	0.51	0.01	0.05	-0.16	0.07
AGI_HUM1_OLIGO_A_23_P105461	CMKLR1 ^ Chemokine-like receptor 1 ^ NM_004072 ^ 1240	2	0.46	0.04	0.14	0.49	0.29	-0.9	-1.69	-0.57	0.26	0.21	-0.23	-1.14	-0.07	0.55	-0.12	-0.57	-0.12	-0.01	-0.41	0.89	-1.62	0.39	1.65	1.32	0.69	0.67	1.54	1.97	0.1	-2.0255	1.24	1.28	0.88	0.23	0.82	-0.17	-0.23	-0.56	1.01	0.1	1.13	0.24	1.37	-0.05	1.73	1.76	1.21	-2.47	1.14	1.24	0.53	-0.04	-0.51	0.6	-0.08	-0.02	0.7	-0.21	-1.26	0.68	1.25	1.08	0.56	1.12	-0.05	-2.2	1.8	0.03	-0.74	-0.21	1.03	-1.66	-2.82	-0.16	-0.43	0.12	0.7	1.39	0.76	0.36	2.73	0.03	1.38	1.03	0.15	0.69	0.06	0.65	-0.32	-0.17	0.65	-0.39	1.76	1.29	0.01	-2.73	0.52	-0.37	-0.96	-0.29	0.58	-1.15	-0.66	-1.24	-0.39461	0.10072	-0.33	0.12	0.12	-1.59	-0.050458	-0.6	-2.26	-3.32	-2.55	-3.42	0.81	-0.16	-1.04	-1.16	-0.34	-2.36	0.79	-2.52	-2.01	-1.01	-0.12	-0.041571	-0.47	-0.54464	-0.85	-0.4	-1.21	-1.91	-0.28	-0.19362	-0.65	-0.06	-2.25	-0.62	-1.73	-0.14	0.34	-1.42	0.56	-2.94	-0.85	-2.5834	-0.83	-1.92	0.42	-0.56305	0.11	-1.52	-1.93	0.01	1.42	0.13	0.73	-2.55	0.41	-0.49	1.61	1.68	1.78
AGI_HUM1_OLIGO_A_23_P105519	WBP11 ^ WW domain binding protein 11 ^ NM_016312 ^ 51729	18	-0.12	-0.41	0.22	-0.05	0.64	0.02	-0.08	0.14	0.12	0.47	0.19	-0.24	-0.24	-0.17	-0.13	-0.15	-0.16	0.11	-0.03	-0.18	-0.44	0.05	0.16	0.45	-0.14	0.32	-0.13	0.06	-0.1	0.35	0.02	0.21	0.26	0.23	-0.39	-0.28	-0.15	0.07	0.01	0.16	0.04	0.44	-0.02	0.28	0.07	-0.14	-0.01	0.73	-0.17	0.17	-0.2	0.2	0.04	-0.14	0.27	0.56	0.11	0.09	0.14	-0.31	0.04	0.45	-0.2	-0.08	-0.38	0.06	0.36	0.42	-0.49	0.29	-0.11	0.72	0.65	-0.11	0.34	0.44	0.15	0.02	-0.26	-0.45	-0.01	-0.56	-0.13	-0.02	0.09	0.11	0.14	0.07	-0.07	-0.01	-0.43	-0.45	-0.36	-0.5	-0.48	-0.47	-0.34	-0.18	-0.25	-0.16	0.1	0.46	0.22	0.39	-0.21	-0.39	0.26	-0.15	0.75	-0.07	-0.79	-0.39	-0.07	0.06	-0.09	0.34	-0.04	0.02	0.1	0.04	0.44	-0.25	-0.01	-0.41	-0.36	-0.18	-0.26	-0.04	0.21	-0.25	0.15	0.35	-0.06	-0.33	-0.42	0.58	-0.12	-0.15	-0.16	-0.03	-0.06	0	0.2	0.08	-0.17	-0.06	-0.29	-0.39	-0.28	-0.09	0.43	0.1	0.3	0.24	0.01	0.83	0.76	0.09	0.17	0.31	0.1	0.04	0.11	-0.13	0.53
AGI_HUM1_OLIGO_A_23_P105535	TUWD12 ^ UDP-N-acetyl-alpha-D-galactosamine:polypeptide N-acetylgalactosaminyltransferase 4 (GalNAc-T4) ^ NM_172240 ^ 282809	4	0.18	0.32	0.03	-0.18	-1.21	-0.6	0.72	0.38	-0.34	-0.57	0.41	0.71	0.01	0.37	-0.21	0.16	-0.32	-0.05	0.22	-0.43	-0.17	0.26	0.25	-0.71	-0.11	-0.71	-0.15	-0.59	-0.08	0.34	-0.05	0.35	-0.01	-0.05	0.03	-0.1	0.3	0.06	0.27	0.15	0.21	-0.18	0.36	0.3	0.17	0.43	-0.86	1.47	0.1	0.29	0.29	0.34	0.18	0.15	0.16	0.22	0.22	0.08	0.51	0.15	0.02	-0.03	-0.02	-0.79	-0.24	-0.07	-0.1	0.04	-0.09	-0.64	-0.56	-0.42	0.87	-0.95	0.41	-0.3	0.02	0.11	0.31	-0.02	0.2	0.33	0.22	0.35	0.55	-0.64	0.11	0.52	0.33	0.28	-0.34	0.65	-0.11	-0.26	0.03	0.27	0.43	0.33	0.5	0.5	-0.48	-0.12	-0.02	0.1	-0.48	-0.51	0.25	-0.48	-0.39	-0.68	-0.14	-0.08	0.43	0.83	0.55	0.41	-0.98	-0.76	-1.4	0.33	-0.94	0.17	-1.05	0.41	-0.48	-0.64	-0.94	-0.28	0	0.34	-0.41	-0.45	-0.25	0.27	-0.66	-0.43	-1.36	-1.38	0.43	0	-0.04	-0.03	-0.21	-0.09	-0.29	0.47	-0.3	0.53	0.15	-0.1	-0.79	0.43	-0.41	-0.17	0.15	-0.42	-0.6	-0.1	0.16	0.29	-0.28	0.08	-0.51	-0.96	-0.56
AGI_HUM1_OLIGO_A_23_P105562	VWF ^ Von Willebrand factor ^ NM_000552 ^ 7450	27	-0.26	-0.29	-0.23	-0.41	-0.25	0.27	-0.43	-0.1	-0.2	0.2	-0.06	-0.3	-0.09	-0.21	-0.41	-0.4	-0.31	-0.25	-0.52	0.38	0.08	-0.28	-0.24	0.22	-0.15	1.02	-0.12	0.44	0.53	1.46	-0.08	-0.21	0.59	-0.18	-0.33	-0.44	0.37	0.46	0.06	-0.65	-0.52	-0.01	-0.23	-0.18	-0.23	0.06	0.02	0.95	0.14	-0.05	-0.09	-0.28	-0.49	-0.23	-0.49	-0.36	0.15	0.47	0.46	0.41	-0.53	-0.09	-0.05	0	0.11	0.16	-0.44	-0.22	0.36	0.17	-0.01	0.81	0.75	0.37	-0.31	-0.18	0.04	0.03	0.21	0.16	-0.11	0.32	0.03	0.28	0	0.44	0.39	-0.09	-0.54	-0.45	0.3	0.33	0.47	0.48	0.58	-0.45	0.52	0.4	0.52	0.47	-0.02	-0.05	0.17	-0.21	-0.44	0.17	0.69	0.28	0.4	-0.03	-0.41	-0.19	0.77	1.05	0.39	0.39	0.82	0.27	-0.3	0.46	-0.03	-0.17	0.07	-0.65	-0.29	1.06	0.01	-0.27	0.01	0	0.47	0.05	0.36	-0.35	-0.1	0.1	0.02	0.01	-0.51	-0.04	-0.66	-0.25	0.1	0.2	0.45	-0.35	0.01	0.05	0.4	-0.11	-0.38	0.23	0.25	0	-0.84	-0.05	0.22	-0.26	0.38	-0.53	-0.1	-0.5	-0.2	0.17	0.69
AGI_HUM1_OLIGO_A_23_P105571	CHPT1 ^ Choline phosphotransferase 1 ^ NM_020244 ^ 56994	9	0.46	0.43	0.33	0.08	0.79	0.72	0.83	0.36	0.42	0.26	0.38	0.38	-0.34	0.03	0.03	0.04	0.15	0.16	0.41	0.36	1.21	-0.1	-0.14	-0.1	0	-0.46	-0.1	-0.46	-0.41	0.23	-0.59	-0.35	-0.05	0.35	-0.11	-0.22	-0.36	0.4	0	0.31	0.01	0.27	-0.61	-0.41	-0.11	-0.09	-0.05	-0.71	-0.27	-0.13	-0.1	-0.54	0.3	0.01	0.07	-0.3	0.18	0.26	0.53	-0.04	-0.43	-0.13	-0.36	0.14	0	0.34	-0.06	-0.29	0.12	0.33	-0.39	-0.53	-0.2	-0.12	-0.11	-0.37	-0.16	-0.39	-0.18	-0.33	-0.52	-0.25	-0.4	-0.6	0.27	0.06	0.3	0.29	-0.02	-0.1	0.01	-0.41	-0.07	0.06	-0.46	0.8	-0.63	-0.31	-0.27	-0.09	-0.28	-0.11	0.21	-0.31	0.41	0.21	0.07	0.63	0.22	0.58	-0.06	-0.1	0.33	0.1	0.09	0.17	0.38	-0.03	0.17	-0.1	0.6	-0.23	-0.47	-0.1	-0.42	-0.04	-0.36	-0.21	0.24	0.56	0.59	-0.09	0.47	-0.12	0.72	0.5	0.83	0.87	0.94	0.68	0.64	0.21	-0.26	-0.36	-0.26	-0.18	0.03	0.04	-0.26	0.11	0.22	0.2	0.39	0.82	0.23	0.09	-0.07	-0.12	-0.15	0.3	-0.03	0.07	0.12	-0.21	-0.8
AGI_HUM1_OLIGO_A_23_P105583	MGC13204 ^ Hypothetical protein MGC13204 ^ NM_031465 ^ 83695	18	0.3	-0.16	-0.16	0.14	0.47	0.14	-0.01	-0.29	0.32	0.29	-0.32	-0.06	0.01	-0.02	0.04	0.15	0.3	0.12	-0.16	-0.54	-0.19	0.08	-0.05	0.58	-0.27	0.26	-0.17	0.16	-0.06	0.49	-0.55	0.25	-0.13	-0.06	0.01	0.29	0.2	0.09	0	0.16	-0.26	0.27	-0.4	0.08	-0.22	-0.23	0.08	1.42	-0.88	-0.15	-0.35	0.18	-0.15	0.19	-0.27	-0.06	0.41	0.55	0.01	0.51	0.1	0.34	0.09	0.56	0.01	0.39	0.26	0.37	0	0.01	0.92	0.2	0.8	0.77	0.41	0.28	0.25	0.28	-0.67	-0.49	-0.38	-0.22	0.04	0.53	-0.01	-0.83	-0.38	-0.12	0.12	0.16	-0.24	0.09	-0.18	0.19	-0.37	-0.43	0.56	-0.6	0.81	0.45	0.24	0.46	0.42	0.46	-0.23	-0.48	0.89	0.61	0.71	0.81	-0.83	-0.31	-0.87	-0.01	-0.12	0.23	-0.76	-0.1	-0.6	-0.14	-0.69	-0.5	-0.44	-0.47	-0.46	0.2	-0.47	-0.29	-0.32	-0.39	-0.34	0.29	-0.06	0.43	0	0.68	0.32	0.31	-0.22	-0.26	0.34	0.34	-0.72	-0.48	-0.53	-0.34	-0.12	0	-0.45	0.26	-0.28	-0.13	-0.44	-0.38	0.07	-0.04	-0.02	-0.07	0.02	-0.22	-0.57	-0.12	0.39	0.72	0.12
AGI_HUM1_OLIGO_A_23_P10559	AATK ^ Apoptosis-associated tyrosine kinase ^ AK131529 ^ 9625	9	-0.2	-0.79	-0.1	0.32	0.88	-0.12	-0.84	0.09	0.24	0.11	0.4	-0.25	0.21	-0.13	0.05	0.28	0.45	0.34	0.68	0.26	-0.13	0.12	0.3	-0.04	-0.34	-0.22	0.6	0.08	1.76	0.48	0.33	-0.11	-0.22	0.35	0.21	0.23	0.15	-0.08	-0.52	-0.52	-0.18	-0.61	-0.71	-0.42	-0.73	-0.47	0.17	-0.92	-0.51	-0.36	-0.26	-0.64	0.27	-0.59	-0.19	-0.42	-0.55	0.34	-0.58	-0.09	-0.51	-1.02	0.19	-0.49	0.19	0.6	-0.92	-0.15	-0.41	0.6	0.44	0.7	0.23	-0.19	0.51	0.25	0.33	-0.17	-0.56	-0.44	1.78	-0.93	-0.6	-0.68	-0.51	1.02	0.17	0.86	0.03	-0.21	-1.27	-0.55	-0.92	-0.36	0.56	0.12	0.05	-0.51	0.06	0.02	-0.13	0.31	-0.78	0.55	-0.19	-0.81	0.11	-1.26	-0.46	-0.66	1.44	-0.16	0.31	0.95	-0.09	1	0.62	1.04	0.03	-0.98	0.61	0.14	0.14	-0.65	-0.58	0.81	-0.48	-1.32	-1.81	-2	0.27	-0.11	-0.53	-1.14	0.38	1.59	-0.22	0	-0.31	0.67	0.5	0.78	0.53	-0.71	-0.33	-0.77	0.77	-0.15	0.15	-0.65	0.37	-0.09	0.52	1.04	0.34	0.92	0.42	0.07	0.03	-0.49	0.71	-0.08	0.32	0.52	0
AGI_HUM1_OLIGO_A_23_P105592	MVK ^ Mevalonate kinase (mevalonic aciduria) ^ BC016140 ^ 4598	22	-0.02	-0.1	0.05	-0.15	0.37	0.59	0.9	0.22	-0.12	-0.43	0.32	0.71	0.61	1.35	0.11	-0.13	-0.31	-0.04	0.48	0.22	0.7	0.11	-0.88	-0.16	0.19	-0.32	0.13	0.39	0.19	-0.77	-0.25	-0.04	0.8	0.83	0.46	0.48	0.99	0.72	0.38	0.22	0.1	0.32	-0.23	0.41	-0.64	-0.59	0.23	-1.43	-0.54	0.02	-0.32	0.14	-0.08	-0.21	-0.6	-0.56	-0.23	-0.39	0.21	-0.24	-0.49	-0.5	-0.23	-0.17	0.64	0.55	-0.99	-0.5	0.95	0.42	0.05	-0.97	0.08	0.54	0.58	0.23	0.28	0	-1.12	-1.14	-1.45	-0.98	-1.82	-1.49	-0.6	0.14	-0.41	-0.46	-0.3	-0.77	0.12	-0.05	-0.65	0.39	-0.43	-0.15	-0.91	-0.98	-0.42	-0.52	-0.14	-0.02	-0.57	-0.02	0.79	0.24	0.61	0.73	0.2	0.52	-0.5	-0.38	0.87	0	0.33	0.13	0.46	0.19	0.62	-0.31	0.29	0.14	0.12	-0.93	-0.45	-0.27	-0.02	-0.13	-0.29	-0.12	0.31	0.08	0.76	-0.31	-0.42	-0.78	0.29	0.25	0.05	-0.01	0.01	-0.29	1.1	0.56	0.25	-0.07	0.32	0.08	0.08	0.68	0.07	0.29	-0.2	0.15	-0.04	0.57	-0.44	-0.52	0.05	0.37	-0.86	-0.31	-0.36	0.12	-0.52
AGI_HUM1_OLIGO_A_23_P1056	GPR89 ^ G protein-coupled receptor 89 ^ NM_016334 ^ 51463	14	0.2	-0.29	-0.28	0.05	0.03	0.45	0.86	-0.3	0	-0.16	-0.36	0.45	-0.17	-0.17	0.01	0.2	-0.01	0.06	-0.08	-1.12	0.21	0.11	-0.24	-0.13	0.21	0.22	-0.09	0.03	-0.34	0.78	-0.21	-0.14	0.09	0.32	0.08	0.22	0.09	0.36	-0.1	0.3	-0.08	0.12	-0.06	0.32	0.03	0.06	0.02	0.92	-0.26	-0.21	-0.18	-0.03	-0.08	-0.08	-0.06	-0.45	0.1	-0.01	0.82	0.05	-0.06	-0.07	0.1	0.49	-0.45	0.35	0.08	0.05	0.01	-0.51	0.27	0.09	1.18	0.15	0.39	-0.1	0.01	-0.09	-0.65	-0.6	-0.1	0	0.12	0.29	0.32	-0.55	-0.04	0	-0.03	-0.17	0.06	0.48	-0.08	0	-0.48	0.56	-0.04	-0.15	0.56	0.2	0.14	0.26	0.6	0.17	-0.12	-0.62	0.03	0.71	0.3	0.79	-0.23	-0.48	0.59	0.48	0.73	0.45	-0.68	-0.21	-0.94	0.18	-0.68	-0.33	-1.11	-0.25	-0.33	0.73	-0.54	-0.39	-0.03	0.33	0.43	-0.37	-0.09	-0.12	0.09	-0.06	-0.24	-0.24	0.59	-0.66	-0.15	-0.34	-0.4	0.39	-0.1	0.28	-0.63	0.44	-0.25	0.11	-0.81	-0.09	-0.78	0.04	0.09	-0.56	-0.57	0.57	0.3	0.31	-0.34	0.28	0	0.11	-0.05
AGI_HUM1_OLIGO_A_23_P105619	LOC89894 ^ Hypothetical protein BC000282 ^ NM_138341 ^ 89894	16	0.27	0.29	0.45	-0.43	-0.05	0.31	-0.07	0.04	0.53	0.25	0.13	-0.25	-0.03	0.3	-0.23	-0.54	-0.06	-0.52	0.56	0.36	0.41	-0.36	-0.74	0.04	0.21	0.11	0.15	0.48	-0.16	-0.02	0.12	0.12	0.11	-0.25	-0.03	0.05	-0.08	-0.35	-0.2	-0.57	-0.44	0.03	-0.02	0.23	-0.35	-0.14	0.22	-1.17	-0.75	-0.07	0.35	0.01	-0.05	0	0.14	0.01	0.12	0.76	-0.57	0.15	-0.23	-0.02	-0.32	0.18	0.41	0.2	-0.46	0.23	0.29	0.42	0	0.96	-0.47	0.17	-0.77	-0.54	-0.24	-0.46	-0.35	0.01	-0.76	-0.81	-0.78	-0.53	-0.55	0.29	-0.22	-0.58	-0.3	-0.38	-0.23	-1.29	-0.36	-0.25	-0.27	-0.11	-0.88	-0.81	-0.7	-0.03	-0.08	-0.39	-0.05	-0.16	0.2	-0.17	-0.29	0.08	-0.55	0.64	0.8	0.14	-0.76	-0.42	-0.83	-0.36	0.79	0.5	0.67	0.32	0.6	0	0	-0.46	-0.27	0.53	0.31	0.16	0.16	-0.22	0.98	0.64	0.98	0.79	0.74	0.8	0.61	0.56	0.43	0.81	0.12	0.01	0.11	0.086238	0.1	0.06	0.37	-0.09	0.15	0.34	0.48	0.57	0.21	0.06	-0.29	0.59	0.32	-0.69	-0.59	-0.19	-0.18	-0.14	0.47	0.45	-0.27
AGI_HUM1_OLIGO_A_23_P105625	^  ^ NM_032314 ^ 	26	0.19	0.28	0	-0.47	-0.44	0.02	0.17	-0.27	-0.11	-0.21	-0.18	0.13	-0.33	-0.35	0.2	-0.26	0	-0.11	-0.08	-0.18	0.47	0.27	-0.42	-0.06	-0.17	0.07	-0.48	-0.14	-0.45	0.46	-0.04	0.04	0.48	-0.2	0.11	-0.15	0.02	-0.12	0.45	-0.37	-0.38	-0.44	-0.5	-0.41	0.27	0.14	-0.22	-0.21	0.02	0.14	0.39	0.09	-0.21	0	0.06	-0.07	-0.09	0.68	0.25	0.03	0.09	-0.47	-0.07	-0.01	0.14	0.1	-0.11	-0.28	0.04	0	-0.33	0.15	-0.25	-0.18	-0.25	0.04	-0.03	-0.01	0.16	0.23	0.2	0.07	0.09	0.11	-0.17	-0.08	-0.08	-0.44	-0.13	0	-0.28	-0.2	-0.24	-0.1	-0.03	0.31	0.07	-0.07	0.1	0.09	-0.24	-0.36	-0.04	-0.35	0.13	0.06	-0.12	0.19	-0.5	0.41	0.68	0.37	-0.26	0.08	-0.01	0.02	-0.06	-0.28	0.36	-0.01	0.5	0.42	0.09	0.67	0.1	1.15	-0.01	-0.1	-0.02	0.11	0.75	0.21	0.55	0.33	0.47	0.84	0.51	0.43	0.64	0.41	0.47	0.23	-0.02	0.13	-0.16	0.32	0.16	-0.04	0	-0.01	0.02	0.68	0.02	0.3	0.29	-0.3	-0.15	-0.04	0.04	-0.14	-0.02	-0.23	-0.23	0.03	-0.57
AGI_HUM1_OLIGO_A_23_P105646	ATF1 ^ Activating transcription factor 1 ^ NM_005171 ^ 466	0	-0.1	0.5	0.17	-0.22	-0.4	0.07	1.02	0.33	-0.22	-0.26	-0.4	-0.14	0.45	0.35	-0.41	-0.26	-0.26	-0.38	0.14	-0.07	0.42	-0.12	0.28	-0.21	0.15	-0.12	-0.17	-0.36	-0.58	0.88	-0.15	0.07	-0.06	-0.15	0.16	-0.33	-0.43	0.1	0.07	0.37	0.6	0.02	0.01	-0.22	0.51	-0.34	-0.31	0.15	0.29	0.16	-0.33	-0.41	0.42	-0.03	-0.24	-0.34	0.67	0.79	1.28	0.17	0.13	0.12	-0.24	-0.24	-0.31	-0.15	0.21	-0.11	-0.21	-0.24	-0.45	0.04	0.17	-0.02	-0.1	-0.21	0.3	0.29	0.14	0.17	0.52	0.77	0.32	0.08	0.28	-0.55	-0.27	0.4	0.29	0.41	-0.05	0.59	0.04	-0.64	-0.09	0.06	-0.06	-0.07	0.07	-0.14	-0.22	-0.12	-0.29	-0.01	-0.35	-0.36	-0.07	-0.32	-0.16	-0.21	0.61	0.31	-0.1	0.47	0.36	0.23	-0.48	-0.9	-0.48	0.25	-0.21	-0.23	-0.77	-0.03	-0.57	0	-1.02	-0.45	0	0.16	0.35	0.37	0.73	0.6	0.43	0.82	0.6	0.55	0.81	0.56	0.36	0.08	-0.46	-0.92	-0.32	0.33	-0.08	0.18	0.16	0.2	0.57	0.61	-0.21	0.38	0.25	0.19	0.39	-0.03	-0.2	0.44	-0.28	0.35	-0.27	-0.53	-0.11
AGI_HUM1_OLIGO_A_23_P105664	HSPC128 ^ HSPC128 protein ^ NM_014167 ^ 29080	4	0	0.53	-0.03	0.66	-0.62	-0.68	0.43	0.32	-0.27	-0.34	0.06	0.6	0.1	0.33	-0.08	0.18	-0.08	0.19	0.02	-0.22	-0.23	0.15	0.82	-0.36	0.01	-0.26	-0.02	-0.56	-0.05	0.73	0.22	-0.04	0.13	0.08	0.41	-0.1	0.25	0.25	0.49	0.35	-0.1	-0.78	0.52	0.14	0.19	0.38	-0.77	1.23	0.47	0.31	0.18	0.24	0.55	0.04	-0.06	-0.02	-0.32	0.15	0.49	0.53	0.14	-0.02	0.06	-0.68	-0.15	0.01	0.05	0.31	-0.13	-0.74	-0.26	0.71	0.82	-0.75	0.44	-0.27	-0.18	-0.09	0.41	0.48	0.32	0.61	0.48	0.41	0.01	-0.74	-0.21	0.62	0.3	0.24	-0.48	0.88	0.09	-0.23	0.64	0.25	0.42	0.51	0.32	0.61	-0.27	-0.01	-0.19	0.51	-0.44	-0.59	-0.15	-0.51	-0.22	-0.76	-0.38	-0.09	-0.03	0.79	0.8	0.48	-0.82	-0.5	-0.78	-0.07	-0.78	0.42	-0.75	0.33	-0.7	-0.38	-0.98	-0.31	-0.05	0.31	-0.63	-0.32	-0.37	0.04	-0.75	-0.14	-0.64	-0.65	-0.06	-0.31	0.2	0.12	-0.64	-0.54	-0.18	0.25	0.05	0.39	-0.33	-0.47	-0.58	-0.2	-0.07	0	0.19	-0.38	-0.06	0.3	0.55	0.5	-0.27	0.17	-0.31	-0.4	-0.67
AGI_HUM1_OLIGO_A_23_P105732	^  ^ A_23_P105732 ^ 	24	0.21	0.94	-0.03	-0.29	-0.35	-0.02	-0.33	0.06	-0.07	-0.41	0.4	0.57	0.14	-0.23	0.13	0.28	-0.27	0.16	0.05	0.9	0.2	-0.18	-0.59	0.12	-0.55	-0.52	-0.22	-0.03	0.3	-1.25	-0.13	-0.5	0.79	-0.18	0.06	0.09	0.92	0.12	0.12	-0.72	0.03	-0.11	-0.26	-0.1	-0.14	-0.41	-0.14	-1.25	0.16	0.01	-0.02	0.21	-0.22	-0.48	0.5	0.52	-0.24	-0.35	-0.3	-0.27	-0.14	-0.42	-0.1	-0.73	0.44	0.15	-0.58	-0.57	0.33	0.78	0.19	0.13	-0.75	0.33	-0.07	0.39	0.34	-0.56	0.32	0.36	-0.03	-0.58	-0.67	-0.16	-0.35	0.74	0.03	-0.22	0.22	-0.04	0.6	-1.02	-0.28	0.1	0.44	-0.75	0.03	0.21	-0.55	-0.53	0.06	-0.27	-0.46	-0.1	0.52	1.39	0.34	0.5	-0.14	0.34	-0.07	-0.11	-0.28	-0.68	-0.87	-0.5	0.64	0.49	1.03	0.2	0.48	0.53	1.08	0.46	0.02	-0.9	0.75	0.01	-0.63	-0.94	0.28	0.35	0.66	0.17	-0.7	0	-0.34	-0.35	-0.82	0.48	0.11	0.33	0.99	0.65	0.36	-0.42	0.84	-0.46	0.56	0	0.6	0.38	0.37	-0.13	0.37	0.54	-0.03	-0.29	-0.47	-0.45	0.15	-0.22	-0.38	0.01	-0.09
AGI_HUM1_OLIGO_A_23_P105747	DIP13B ^ DIP13 beta ^ NM_018171 ^ 55198	3	0.44	0.32	0.5	-0.1	0.4	0.45	0.97	0.37	0.43	0.14	-0.01	0.49	0	-0.05	-0.02	-0.12	-0.16	-0.2	0.47	-0.36	0.29	0.6	0.32	0.17	0.15	-0.18	0.08	-0.1	-0.07	0.8	0.12	0.09	0.05	0.32	-0.69	-0.22	-0.24	-0.29	-0.01	0.01	0.29	0.74	0.06	0.56	0	0.09	-0.06	0.03	-0.05	0.53	0	0.23	0.2	-0.01	0.58	0.35	0.48	-0.39	0.68	-0.67	0.12	0.61	-0.01	0.24	-0.92	-0.12	0.26	0.2	-0.39	0.48	-0.01	-0.23	0.48	0.01	-0.22	-0.39	-0.26	-0.01	-0.49	-0.89	-0.46	-0.31	-0.39	0.04	0	-0.27	-0.08	0.47	0.26	0.1	0.24	-0.21	-0.14	-0.51	-0.61	-0.22	-0.35	0	-0.22	-0.58	0.04	0.58	0.69	-0.1	0.35	0.1	0.53	0.51	0.72	0.17	-0.6	-0.53	0	0.09	0.1	0.1	-0.32	-0.54	-0.69	-0.14	0.11	-0.6	0	0.41	-0.16	-0.56	-0.24	0.19	-0.21	-0.19	-0.04	-0.4	-0.89	-0.21	-0.29	-0.22	-0.28	-0.26	-0.4	-0.92	-0.57	-1.15	0.3	0.41	0.3	0.38	-0.53	-0.06	0.24	0.51	0.04	-0.62	-0.05	0.56	0.42	0.5	0.11	0.47	0.53	1.01	-0.29	0.93	-0.07	-1.21	-0.57
AGI_HUM1_OLIGO_A_23_P105753	PWP1 ^ Nuclear phosphoprotein similar to S. cerevisiae PWP1 ^ CR621244 ^ 11137	26	0.19	-0.08	0.32	0.39	-0.26	-0.35	0	-0.16	0.12	-0.02	0.15	-0.01	-0.08	0.25	-0.26	-0.12	-0.03	-0.01	-0.1	0.26	0.59	0.2	-0.59	-0.67	-0.3	-0.39	-0.09	0	-0.7	0.29	-0.07	0.05	-0.36	-0.2	-0.32	-0.17	-0.32	0.04	-0.22	-0.22	-0.12	-0.22	-0.09	0.24	-0.54	-0.06	-0.2	0.46	-0.18	-0.19	0.31	0.04	-0.14	0.01	0.05	0.11	0.05	0.35	0.15	0	-0.17	-0.15	-0.29	-0.36	0.24	0.11	-0.21	0.21	0.22	-0.03	-0.18	0.79	0.68	0.18	0.01	-0.19	-0.15	0.12	0.03	0.38	0.08	-0.05	-0.33	-0.19	-0.01	-0.09	0.05	-0.28	-0.04	-0.22	-0.5	-0.09	-0.34	-0.34	-0.15	0.3	-0.97	-0.5	-0.71	-0.16	-0.36	-0.14	-0.21	0.39	0.08	-0.24	-0.15	-0.33	-0.43	-0.09	-0.1	-0.01	-0.19	0.14	-0.08	0.1	0.08	-0.05	0.09	0.53	0.3	0.1	0.33	0.51	0.09	0.74	0.24	0.31	0.4	0.62	0.83	0.62	1.66	0.6	0.3	0.59	-0.04	0.06	0.26	0.41	0.38	0.31	0.1	0.21	-0.01	0.21	0.17	0.33	0.36	0.39	0.32	0.87	0.23	0.43	0.09	0.1	0.2	-0.05	0.11	0.36	-0.3	-0.32	-0.22	-0.43	0.08
AGI_HUM1_OLIGO_A_23_P105803	FGF9 ^ Fibroblast growth factor 9 (glia-activating factor) ^ NM_002010 ^ 2254	2	-0.16	0.2	0.49	0.84	0.15	-0.14	-0.97	-0.08	0.39	-0.20867	-0.13341	-0.78	0.48	-0.65	-1.2	-0.99	-0.09	-0.23	-0.45	0.55	0.24	0.28	0.79	0.16	-0.55	-0.43992	-0.44	-0.33011	-0.33	-0.045154	0.12	-0.75	0.55	-0.02	0.6	-0.21	0.25	-0.24	0.24	-1.14	0.94	-0.92	0.43	-0.88	0.27	-1.68	-0.15	-0.63	0.31	-1.08	0.41	-0.8	0.31	-0.13	0.25	-0.63	0.3	0.31	-0.08	-0.14	-0.22	-1.01	-0.53	-1.07	1.17	0.03	-0.73	-1.25	-0.52	-0.09	-1.2	0.03	-1.08	-0.22	0.27	-0.62	0.47	0.12	2.39	1.44	2.16	-0.77	0.25	-1.04	0.36	1.45	0.4	1.25	1.85	0.59	0.64	-0.59	-0.34	-0.95	0.93	-0.46	-0.46	-1.52	-1.6	-1.37	0.17	-0.66	-0.64	-0.97	0.35	-0.11	-0.08	-1.1	0.07	-1.15	1.2	0.2	-0.48	0.87	-0.57	-0.03	0.55	-0.99	0.72	-1.39	0.57	-0.71	2	-0.48	0.55	-1.29	0.11	-1.04	-0.99	-0.87	0.81317	0.94237	1.23	0.55	0.88	2.24	0.46	0.09	0.02	0.92914	0.26	0.17	0.71	-0.28	0.31	-0.42	0.79	0.14	0.82	-0.26	2.06	0.6506	1.04	0.24	0.09	1.53	0.78	0.44	-0.43	-0.81	0.33	-0.75	-0.93	-0.39289	0.098772
AGI_HUM1_OLIGO_A_23_P105815	^  ^ BC008631 ^ 	0	0.48	0.22	0	0.12	-0.61	-0.53	-0.2	0.19	0.07	-0.3	0.3	-0.079232	0.35	-0.05	0.37	0.51	0.24	0.29	-0.84	-0.43	-0.88	-0.29	-0.5	-0.18	-0.41	-0.1	-0.01	-0.27	0.41	-0.088696	-0.05	-0.23	-0.07	-0.35	0.12	0.46	0.26	-0.11	0.09	-0.64	-0.24	0.24	0.18	0.12	0.27	0.12	0.49	-0.41	0.63	0.01	0.19	0.34	-0.06	0.06	0.62	0.86	0.071949	0.2	-0.82	-0.48	0.11	-0.41	0.42	-0.38	-0.28	-0.3	-0.26	-0.09	-0.28	0.11	0.11	1.02	-0.07	-0.46	0.42	0.07	0.09	0.15	0.25	0.12	0.31	-0.11	-0.06	-0.13	0.24	0.23	0.02	-0.13	-0.19	0.31	0.45	-0.2	-0.1	0.36	0.09	-0.81	-0.09	0.04	0.12	-0.55	0.72	-0.11	-0.1	0.45	0.02	0.74	-0.11	-0.01	-0.09	-0.15144	0.21	0.35	-0.37	0.24	-0.82	-0.71	-0.7	0.44	-0.3	-0.45	-0.24	0.03	0.28	0.2	0.03	-0.48698	0.93	-0.01	-0.37	-0.43	-0.28414	-0.036796	-0.35	0.02	-0.84	-0.19	-1.05	-0.59461	-0.04	0.35	0.69	0.26	0.01	0.1	-0.6	-0.37	-0.14	-0.34	0.24	-0.11	0.11	0.32	-0.28	-0.21	0.42	-0.1	-0.19	0.13	-0.1	-0.41	-0.11	0.01	0.05	-0.13	0.06
AGI_HUM1_OLIGO_A_23_P105833	"BIVM ^ Basic, immunoglobulin-like variable motif containing ^ NM_017693 ^ 54841"	17	-0.02	0.46	-0.21	-0.37	-1.19	-0.66	-0.45	0.06	-0.28	-0.25	0.37	1.13	0.79	0.55	0.95	0.39	-0.02	0.23	-0.1	0.41	0.09	-0.01	0.41	-0.74	-0.44	-0.26	-0.24	-1.01	-0.18	-0.7	0.54	0.16	0.13	-0.41	0.18	-0.33	0.58	-0.56	0.37	-0.64	0.71	-0.28	0.84	0.13	-0.42	-0.27	-0.36	0.23	0.01	-0.15	0.09	-0.39	0.09	-0.09	0.17	-0.07	-0.64	-0.74	-0.69	-0.35	0.16	-0.14	0	-1.13	-0.04	-0.47	-0.57	-0.4	0.4	0.12	-0.23	0.23	-0.16	-0.26	-0.1	-0.29	0.23	0.36	1.55	1.8	0.67	1.14	0.76	0.87	-0.1	1.09	0.29	0.54	0.38	0.31	0.35	0.01	0.25	-0.11	1	0.03	0.04	0.34	-0.2	-0.19	-0.27	-0.36	-0.41	-0.92	0.54	0.96	0.41	-0.25	0.13	-0.22	1.15	0.61	0.34	0.76	0.33	0.62	-0.46	-0.44	0	-0.26	-0.34	0.28	0.41	0.82	0.22	-2.95	0.12	0.05	-0.42	-0.29	-0.7	-0.11	-0.14	0.16	-0.46	-0.37	-0.76	-0.68	-0.23	0	0.02	-0.13	0.33	0.59	0.15	-0.13	0.17	-0.34	0.44	-0.18	-0.16	0.18	0.31	0.03	0.17	-0.52	0.23	-0.11	0.58	-0.01	0.78	-0.34	0.01	-0.29	-0.92
AGI_HUM1_OLIGO_A_23_P105862	13CDNA73 ^ Hypothetical protein CG003 ^ NM_023037 ^ 10129	0	-0.01	0.24	0.34	0.15	0.11	0.02	-0.06	0.31	-0.05	0.16	-0.13	-0.78	-0.23	-0.27	-0.16	-0.03	-0.27	-0.05	0.03	0.18	0.62	-0.23	0.42	0.25	0.17	-0.41	0.1	0.45	-0.05	0.15	0.05	-0.11	-0.15	0.01	0.04	-0.06	-0.39	0.29	-0.35	-0.42	-0.02	0.04	-0.31	-0.01	-0.06	0	-0.23	-0.58	-0.21	0.12	0.4	0.01	-0.31	0.17	-0.69	-0.16	-0.01	0.62	0.01	-0.09	0.05	-0.15	-0.33	0.16	0.44	0.24	-0.21	0.21	0.26	0.03	0.049152	-0.1	-0.49	0	-0.03	-0.28	-0.41	-0.38	0.1	0.33	0.83	0.05	-0.24	-0.35	0.18	-0.01	0.82	-0.39	-0.26	-0.22	-0.22	-0.2	-0.2	-0.06	0.23	0.06	-0.29	-0.23	-0.11	0.12	-0.15	0.3	-0.13	0.19	-0.16	-0.43	-0.14	-0.09	-0.43	0.68	0.47	0.42	-0.09	0.31	-0.21	0.23	0.44	0.1	-0.11	0.28	0.34	-0.54	0.37	-0.3	-0.62	0.51	0.1	0.22	0.98	1.01	0.69	0.6	0.76	0.41	0.53	0.5	0.22	0.26	-0.13	0.45	-0.46	-0.36	-0.24	-0.25	-0.17	-0.4	0.14	0.25	0.15	-0.12	0.34	0.57	0.36	0.19	-1.13	0.49	-0.05	-0.09	-0.36	-0.4	0.08	-0.27	0.27	0.16	0.12
AGI_HUM1_OLIGO_A_23_P105900	^  ^ ENST00000237763 ^ 	4	0.09	-0.02	0.13	0.1	0.02	-0.27	0.42	0.09	0.03	0.1	0.24	0.54	0.22	0.46	0.28	0.27	0.06	0.19	0.15	-0.67	-0.47	0.43	0.19	0	0.13	-0.13	-0.01	0.02	-0.37	1.03	0.11	0.33	0.24	0.09	-0.47	-0.12	-0.07	-0.04	0.28	0.21	0.31	0.44	0.47	0.58	0.17	0.04	-0.18	0.87	-0.16	0.18	0.42	0.2	0.31	-0.03	0.48	0.46	-0.14	-0.26	0.35	-0.32	0.23	0.19	0.14	-0.2	-0.94	-0.55	0.37	0.47	-0.2	-0.72	0.39	-0.35	0.94	-0.49	0.34	0.41	0.25	0.27	-0.67	-0.72	-0.17	-0.19	-0.36	0.08	0.44	-0.66	-0.28	0.19	0.43	0.26	-0.12	0.24	-0.01	-0.22	-0.8	-0.16	-0.33	-0.13	-0.18	-0.34	0.06	0.38	0.12	0.18	-0.22	-0.57	0.25	-0.06	0.06	0.02	-0.82	-0.14	-0.07	0.15	0.06	0.16	-0.74	-0.26	-0.81	-0.06	-0.72	0.04	-0.72	0.24	-0.54	-0.55	-0.65	0.01	-0.35	-0.24	-0.78	-0.33	-0.69	-0.5	-0.99	-0.25	-0.82	-0.82	-0.43	-0.73	-0.24	-0.4	-0.39	0.14	-0.55	0.08	-0.67	-0.51	-0.24	-0.06	-0.22	-0.69	-0.42	-0.25	0.47	0	0.45	0.36	0.4	0.68	0.41	0.47	-0.08	-0.56	0.09
AGI_HUM1_OLIGO_A_23_P10591	"METRNL ^ Meteorin, glial cell differentiation regulator-like ^ NM_001004431 ^ 284207"	9	-0.39	-0.6	-0.28	-0.03	-0.08	-0.17	-0.07	-0.23	0.07	-0.15	-0.18	-0.95	0	-0.06	-0.51	-0.3	-0.38	-0.26	-0.52	0.44	0.19	-0.19	-0.14	-0.41	0.32	0.15	0.19	0.55	0.3	-0.88	-0.07	-0.08	-0.19	0.12	0.08	0.03	-0.28	0.1	-0.34	0.11	-0.67	-0.25	-0.49	0.01	-0.48	-0.11	0.16	-1.62	-0.37	-0.41	-0.38	0.15	-0.29	-0.17	-0.24	-0.42	0.21	0.14	-0.14	0.15	-0.15	0.16	-0.15	-0.02	0.25	-0.04	-0.4	0	0.25	0.2	0.41	-0.76	-0.62	0.12	-0.36	-0.52	-0.56	-0.24	-0.45	-0.38	-0.57	-0.29	-0.44	-0.55	0.13	0.4	0.49	0.11	-0.1	0.12	-0.08	0.02	0.24	0.1	0.11	0.15	-0.13	0.07	0.23	0.22	-0.22	0.1	0	-0.03	0.18	0.44	-0.11	-0.13	0.01	0.43	0.19	-0.03	-0.36	-0.37	0.05	0.15	0.56	0.26	0.01	-0.16	-0.15	-0.21	-0.03	-0.69	0.15	0.38	0.41	0.19	0.54	0.34	0.25	0.57	0.56	0.15	0.36	0.02	0.73	0.71	-0.08	0.12	0.08	0.07	0.08	0.19	0.53	0.01	0.51	0.08	0.15	0.36	0.36	0.27	0.51	0.34	-0.16	-0.47	-0.45	0.01	-0.01	-0.11	-0.29	-0.12	0.06	0.08	0.1
AGI_HUM1_OLIGO_A_23_P105923	"DIO3 ^ Deiodinase, iodothyronine, type III ^ NM_001362 ^ 1735"	21	0.48	-0.23	0.94	0.56	0.84	-0.19	-0.2	-0.26	0.8	0.66	-0.95	-1.22	0.83	-0.92	-0.23	-1.21	0.98	0	-0.21	-0.04	-0.86	0.69	0.68	-0.6	-0.23	-1.54	0.2	-0.56	-0.26	-1.89	0.17	-0.98	0.18	-0.86	0.05	-1.32	0.45	-0.52	-0.44	-1.57	0.48	-1.23	0.67	-2.23	0.48	-1.11	1.31	-2.55	0.35	-1.65	0.64	-0.75	0.47	-0.8	-0.18	-1.35	0.48	-0.27	0.95	-0.58	0.14	-1.03	0.01	-0.13	0.17	0.14	0.13	-1.06	0.87	-0.15	-0.59	0.16	-1.71	0.35	-0.9	-1.83	-0.09	-0.81	1.07	0.32	1.54	1.03	1.7	0.5	-1.02	0.88	-0.54	-0.81	-0.63	-1.94	1.09	0.18	0.82	0.14	-0.9	-1.39	0.22	-0.56	-0.5	-0.66	1.16	-0.68	0.35	0.46	-0.29	-0.68	0.48	-1.35	0.89	0.02	0.33	-0.51	0.88	0	0.96	0.05	1.76	0.3	-1.1	-1.41	0.48	-2.53	0.53	-2.01	-1.91	-0.6	0.97	-0.45	0.91	0.89	0.89	-0.55417	0.21	-1.89	0.74	-0.91	1.49	1.55	0.32	-1.96	-0.08	-1.23	0.4	-1.38	0.25	-1.94	0.29	0.49	-0.51	-0.49	0.58	-1.18	0.22	-0.21	-2.43	0.77	0.19	1.04	0.2	-0.89	0.36	-0.1	1.1	0.21	1.09
AGI_HUM1_OLIGO_A_23_P105957	"ACTN1 ^ Actinin, alpha 1 ^ NM_001102 ^ 87"	3	-0.33	-0.37	-0.45	-0.19	0.24	0.37	0.21	-0.26	-0.23	-0.53	0.02	1.36	-0.39	-0.35	0.7	0.61	0.19	0.15	-0.35	-0.08	-0.26	0.72	0.53	0.05	-0.29	-0.11	-0.01	-0.63	0.24	-1.67	-0.16	-0.11	0.21	-0.08	0.16	0.34	0.49	0.02	0.24	-0.38	0.28	0.14	0.4	-0.53	0.17	-0.46	0.72	-1.01	0	-0.1	-0.1	-0.55	0.12	0.42	0.02	-0.14	0	-0.35	0.19	-0.04	0.12	-0.15	0.17	0.26	-0.04	0	0.73	-0.48	0.32	0.2	1.45	-1.35	-0.55	0.47	0.19	0.51	0.36	0.3	-0.44	0.16	0.16	0.2	0.71	0.04	-0.55	-0.42	-0.79	0.03	-0.13	-0.44	0.43	0.83	0.89	0.86	-0.06	-1	0.69	-0.07	0.68	-0.61	0.68	0.4	0.21	-0.33	-0.15	-0.04	0.8	0.25	0.18	-0.3	-0.57	-0.05	0.08	-1.33	-0.47	-0.91	0.49	0.14	0.67	-0.69	0.07	-0.08	0.17	0.13	0.2	-1.52	0.31	0.68	-0.29	-0.82	-1.66	-1.12	-1.2	-0.71	-0.63	-0.95	-0.36	-0.36	0.06	-0.61	-0.33	-0.5	0.48	0.27	-0.04	-0.6	-0.19	-0.94	0.39	-0.48	-0.17	-0.76	0.08	-0.62	0.26	-0.14	0.03	0.25	0.35	-0.19	0.05	0.3	-0.31	0.41	0.41
AGI_HUM1_OLIGO_A_23_P105973	"SERPINA11 ^ Serine (or cysteine) proteinase inhibitor, clade A (alpha-1 antiproteinase, antitrypsin), member 11 ^ BX248259 ^ 256394"	8	-0.68	-0.21	-0.78	-1.48	-0.36	0.2	-0.25	-0.25	-0.16	0.18	-0.15	0.65	-0.17	-1	-0.13	0.3	-0.01	-0.12	-1.1	0.06	0.09	0.02	-1.19	-0.44	-0.41	0.52	-0.9	0.27	0.06	0.76596	-0.26	-0.64	0.25	0.19	-0.09	0.35	0.64	-0.11	0.26	-0.32	-0.73	-0.77	-1.43	-1.08	-0.97	0.06	0.87	1.4	-0.52	-0.62	-0.2	-0.03	-0.61	-0.13	-0.24	-0.58	0.64	-0.67	-0.34	-0.04	-0.33	-0.5	0.29	0.53	0.61	0.93	0.15	-0.4	-0.73	0.51	0.39	0.84	0.79	-0.03	0.22	0.05	0.24	0.8	0.45	0.06	-0.77	-1.31	-1.18	-0.96	0.28	-0.21	-0.8	0.05	0.2	-0.05	0.48	-0.09	0.04	0.77	0.09	-0.33	-0.94	-1.35	0.35	0.07	-0.74	-0.74	-1.01	-0.57	0.01	-0.63	-0.51	-0.19	-0.78	-0.56	0.44	0.92	0.67	1.56	0.74	1.05	0.29	0.1	0.41	-0.43	-0.16	-0.23	-0.41	-0.46	0.1	-0.16	0.26	-0.01	-1.07	0.02	0.7	1.32	1.23	0.68	0.76	1.09	1.3	1.01	0.69	0.49	0.09	0.49	0.32	0.5	0.59	0.96	1.06	0.88	0.47	0.88	-0.59	0.56	0.37	0.31	0.54	0.23	-0.04	-0.26	-0.77	-0.93	-0.53	-0.45	-0.33	-0.13	0.13
AGI_HUM1_OLIGO_A_23_P106	USP33 ^ Ubiquitin specific protease 33 ^ NM_015017 ^ 23032	12	0.03	0.82	0.16	0.21	-0.81	0.12	1.59	0.59	-0.67	-0.48809	-0.3	1.34	0.23	0.43	0.24	-0.2	-0.27	-0.13	0.3	-0.76	0.17	0.23	0.38	-0.43809	0.29	-0.34938	-0.23	-0.74841	-0.48	0.3856	-0.26	-0.27	-0.26	-0.11058	0	-0.82	0.14	-0.45	0.42	-0.14	0.76	0.06	0.4	0.17	0.54	-0.01	-0.56	-0.06	0.58	0.36	0.15	0.2	0.46	0.23	0.36	0.15	0.013748	-0.068861	0.64	0.08	0.25	-0.11	0	-0.19	-0.27	-0.4	0.03	0.21	0.01	-0.69	-0.13	-0.94	0.12	-0.66	0.25	-0.038951	-0.1	0.44	-0.02	-0.12	-0.22	0.89	0.72	0.61	0.32	-0.59	-0.19	0.35	-0.01	0.41	-0.14	1.04	-0.37	-0.43	0	0.29	1.23	0.55	0.79	0.66	-0.12	0.45	0.19	0.16	-0.14	-0.6	-0.13312	-0.25	-0.17	-0.31528	0.3	-0.24	1.07	0.43	1.4	0.76	-1.09	-1.27	-1.2	0.29	-0.9	0.07	-0.69	0.69	-0.57	-1.63	-1.29	-0.33	-0.5	0.14	-0.69572	-0.36269	-0.4	-0.09	-0.76	-0.66	-0.6	-0.95	0.15	-0.48	0.32	-0.33	-0.59	-0.3	-0.12	0.62	0.04	0.8	-0.09	-0.29	-0.81	-0.3	-0.25	0.37	0.37	-0.23	-0.5	-0.44	0.14548	0.92	-0.3	0.01	-0.77	-0.62	-1.12
AGI_HUM1_OLIGO_A_23_P106002	"NFKBIA ^ Nuclear factor of kappa light polypeptide gene enhancer in B-cells inhibitor, alpha ^ NM_020529 ^ 4792"	12	-0.56	-0.68	-0.36	0.21	0.02	-0.09	0.38	-0.31	-0.33	-0.52	-0.63	-0.49	-0.18	0.1	-0.56	-0.38	0.11	-0.04	0.06	-0.3	0.06	0.04	-0.39	-0.14	0.13	-0.12	-0.06	-0.12	-0.06	1.18	-0.31	-0.22	-0.22	0.05	-0.3	0.01	-0.39	0.09	-0.33	0.11	-0.2	-0.02	-0.35	0.49	-0.06	0.1	-0.08	1.26	-0.25	0.12	-0.3	0.25	0.2	0.11	-0.67	-0.25	-0.03	0.21	0.28	0.41	-0.19	0	-0.12	0.09	0.2	0.78	-0.29	0.48	-0.03	0.19	-0.09	0.56	0.78	0.07	0.25	0.08	-0.59	-0.24	0.42	0.13	-0.23	0.3	0.11	0.32	-0.02	-0.3	0.02	-0.21	-0.37	0	-0.35	-0.06	-0.25	0.17	0.34	0.7	0.68	-0.26	0.51	0.26	-0.28	0.24	0.34	0.5	-0.14	-0.34	-0.23	-0.16	-0.17	0.25	-0.37	-0.21	0.57	1.08	0.71	0.83	-0.41	0.75	-0.12	0.17	0.2	-0.01	-0.01	0.53	0.46	0.05	-0.14	0.12	0.21	0.73	-0.49	0.03	-0.5	-0.08	-0.26	0.05	0.42	0.4	0.38	-0.18	0.14	0.48	-0.52	-0.03	-0.33	0.57	-0.1	0.99	-0.43	0.19	-0.34	0.05	-0.3	0.57	0.01	0.07	-0.08	0.41	0.31	0.74	-0.66	-0.24	0.3	-0.02	-0.5
AGI_HUM1_OLIGO_A_23_P106016	PRKD1 ^ Protein kinase D1 ^ NM_002742 ^ 5587	1	-0.49	-0.3	-0.01	-0.58	0.34	-0.16	0	-0.55	-0.49	-0.73	-0.21	0.24	-0.33	-0.57	-0.27	-0.68	-0.17	-0.35	-0.01	0.31	0.29	0.04	0.45	-0.11	-0.18	0.27	-0.14	-0.13	-0.47	0.54	-0.33	-0.14	-0.07	-0.44	-0.38	-0.53	-0.32	-0.55	-0.1	-0.46	0.46	-0.34	-0.07	-0.67	0.17	-0.49	-0.15	0.58	0.01	-0.57	0.09	-0.88	-0.33	-0.32	-0.13	-0.5	0.2	0.44	0.11	-0.42	0.27	-0.52	0.04	0.02	0.58	0.67	0.12	-0.28	0.44	0.1	0.12	0.99	0.89	-0.11	-0.41	-0.45	-0.18	-0.43	0.4	0.37	0.96	0.53	0.69	1.22	-0.09	0.05	0.04	-0.36	0.2	-0.32	0.58	1.4	0.62	0.31	-0.14	-0.28	-0.03	-0.1	-0.01	-0.42	-0.12	-0.46	-0.32	-0.63	0.17	0.72	0.18	-0.46	-0.21	-0.72	0.69	-0.35	0.58	0.77	0.78	0.72	0.29	0.06	0.42	0.08	0.51	0.13	0.43	0.71	0.25	0.31	0.32	-0.24	-0.05	0.25	0.5	0.27	0.28	-0.21	0.22	0.3	0.4	0.14	0.52	0.24	0.26	-0.1	-0.14	0.28	0.15	0.65	-0.29	0.65	0.79	0.18	0.3	0.48	-0.13	0.3	-0.18	0.02	-0.1	0.67	-0.34	-0.12	0.13	-0.1	-0.73	-0.43	-0.34
AGI_HUM1_OLIGO_A_23_P106024	JAG2 ^ Jagged 2 ^ NM_002226 ^ 3714	3	0.08	-0.15	-0.09	0.18	0.68	0.75	0.5	0.41	0.16	0.49	-0.07	0.96	0.1	0.44	0.11	0.29	0.31	0.15	0.23	-0.98	-0.81	0.12	-0.7	0.58	0.04	0.26	0.11	0.13	0.53	-1.26	-0.45	-0.04	0.11	0.31	-0.31	0.35	0.27	0.1	0.11	0.23	-0.55	0.32	-0.3	0.28	0	0.23	0.69	-0.66	0.1	0.01	-0.06	0.59	-0.13	0.28	0.12	0.46	-0.03	-0.58	-0.38	-0.04	-0.41	-0.15	0.35	0.79	-0.87	0.13	-0.06	0.31	-0.03	-0.1	0.86	-1.22	-0.16	0.22	-0.04	0.1	-0.05	-0.21	-1.14	-0.93	-1.26	0.06	-0.13	0.77	0.03	-0.33	-0.41	-0.57	-0.38	-0.31	-0.03	-0.3	-0.91	0.45	-0.89	-0.43	0.45	-0.27	0.68	-0.21	0.52	0.92	0.91	0.07	0.35	0.16	0.98	0.82	0.64	0.35	-0.44	-0.21	0.53	-0.77	0.3	0.06	-0.45	0.64	-0.7	-0.65	-0.59	-0.81	-0.61	-0.55	-0.67	-1.37	0.09	0.16	-0.56	-0.57	-1.93	-1.61	-1.94	-1.26	-1.17	-1.41	-1.35	-1.38	-0.14	-1.22	-0.42	-0.38	0.13	0.69	0.13	0.35	-0.95	0.57	-0.46	0.17	-0.88	-1.03	-0.12	0.26	0.35	-0.36	-0.28	-0.06	0.37	0.29	0	-0.38	0.35	0.68	-0.6
AGI_HUM1_OLIGO_A_23_P10605	^  ^ A_23_P10605 ^ 	30	-0.51	-0.49	-0.08	-0.15	0.65	0.23	-0.61	0	-0.03	0.47	-0.22941	-0.34757	-0.26302	-0.46	-0.35	-0.42	-0.2	-0.02	-0.5	0.22	-0.31	0.5	0.57	0.88	0.34	-0.15	0.07	0.50458	0.13	-0.58008	0.11	0.18	0.02	-0.2	-0.18	-0.3	-0.19	-0.06	-0.39	-0.2	0.12	0.2	0.12	0.19	0.3	0.11	0.81	-1.24	-0.53	0.21	-0.83	0.2	-0.51	-0.23	-0.38	0.22	0.1	-0.042267	-0.79	0.15	-0.06	0.52	-0.02	0.62	0.26	-0.43	0.27	0.16	0.01065	1.09	0.17	0.050789	-0.78817	0.51	-0.19399	0.26	-0.47	-0.07	-0.38	0.46	1.23	0.18	0.76	0.21	-0.03	0.09	0.042307	0.44	-0.31	-0.01	0.2	-0.28	0.35	0.24	-0.02	-1.39	0	-0.2	-0.51	-0.18	0.15	0.12	0.13	0.68	-0.33	0.18487	0.16805	0.31	0.52	0.44203	-0.17	0.042806	-0.83	-1.4	-0.65	-0.71	0.52624	0.53349	0.44	-0.049226	0.1	-0.23	0.57	-0.35937	-0.21	0.20505	0.46	0.44	0.83	-0.27939	0.61716	0.2362	0.30449	0.068724	0.18279	0.62777	0.4	0.56448	-0.48	0.22153	-0.12	-0.13	0.031833	-0.3	0.21	-0.38	-0.12	-0.45	-0.09	-0.27	0.86	0.0080286	0.33	-0.43	0.23	0.88	0.87	-0.18	-0.055571	-0.68	-0.21	-0.06	0.66	1.69	0.76
AGI_HUM1_OLIGO_A_23_P106056	DAD1 ^ Defender against cell death 1 ^ NM_001344 ^ 1603	7	0.18	-0.1	0.45	0.15	0.41	0.07	-0.67	-0.21	0.17	0.26	0.19	-0.54	-0.03	-0.2	0	-0.14	-0.03	-0.16	-0.37	-0.33	-0.24	-0.11	0.04	0.3	-0.08	0.57	0.36	0.65	0.37	0.42	0.01	0.34	0.12	-0.15	0.38	0.46	0.34	0.46	0.02	-0.49	-0.43	-0.23	-0.33	-0.53	-0.04	-0.32	0.6	-0.14	-0.39	-0.24	0.01	-0.26	0.02	0.31	-0.18	0.09	0.3	0.66	-0.6	0.17	-0.08	-0.17	0.11	0.19	0.19	-0.12	-0.01	-0.27	-0.77	0.19	0.12	0.62	-0.47	0.39	0.08	0.62	0.27	0.38	-0.17	-0.55	0.14	-1.09	0.39	0.15	0.14	-0.26	-0.03	-0.07	0	0.14	0.13	-0.71	-0.05	-0.02	-0.36	-0.67	-0.44	0.07	-0.42	0.1	0.1	-0.33	-0.04	-0.16	-0.23	-0.04	0.19	0.23	-0.03	0.01	-0.54	0	-0.91	-0.76	-0.84	-0.76	0.72	0.46	0.71	0.03	0.72	-0.04	0.28	-0.54	0.21	0.15	0.16	0	0.5	-0.27	0.3	0.43	0	0.07	-0.17	0.87	0.5	0.51	-0.41	0.4	-0.53	0.22	-0.41	-0.38	-0.43	-0.67	0.07	-0.18	0	-0.26	0.38	0.13	-0.21	-0.37	-0.27	0.33	0.05	-0.54	-0.06	-0.62	-0.15	-0.24	0.19	0.6	0.47
AGI_HUM1_OLIGO_A_23_P106080	"RNASE7 ^ Ribonuclease, RNase A family, 7 ^ NM_032572 ^ 84659"	36	0.61	0.13927	-0.11	0.57	1.14	0.66	1.19	0.1	0.38	0.86	1.32	-0.79	0.75	0.01	0.02	-0.6	0.01	0.4	-0.51	-0.71	-0.11	0.28	1.19	-0.65	0.78	-0.6	0.77	0.26986	0.69	-0.54624	-0.33	-0.01	1.08	-2.61	0.15	0.13	0.17	0	0.44	0.81	-0.77	0.59	-0.43	-0.24	-0.08	-0.49	-0.99	-1.75	0.24	-0.1	0.4	-0.4	0.39	-0.17	0.27	0.29	0.48	0.34	1.54	0	0.12	0.51	-0.32	1.61	-0.6	0.39	-0.33	0.82	0.29	-0.55	0.45	-1.05	-0.14	-0.17	-0.46	-0.27	-0.54	0.06	-0.60482	-0.58645	-0.29734	-0.32319	-1.43	0.06	-0.12	-0.04	0.61	0.35	-0.16	-0.46	0.18	0.07	0.15	0.02	-1.33	0.01523	0.15	0.03	0.84	0.62	0	0.54	0.34	-0.46	0.59	0.09	1.41	0.55	1.17	0.63	-0.56	-0.26	0.59	-1.16	0.97	-0.71	0.5	0	-0.37503	-0.14237	-0.16768	-1.72	-1.03	-1.3	-2.4	-0.25982	-0.22	-0.31	0.52	0.5	-0.47909	-0.56745	-0.5238	-0.45	-0.58	-0.32	-0.46	-0.61	-0.32	-0.56854	-0.5	-0.29	-0.74	-1.35	-0.24	-1.05	-1.17	-0.13	-0.1	0.17	-0.24677	-0.32771	-0.19	0.85	-2.17	0.22	-0.32	-0.64	-0.43	1.43	-0.2	0.35	-0.12	-0.05	0.79
AGI_HUM1_OLIGO_A_23_P106117	SIX6 ^ Sine oculis homeobox homolog 6 (Drosophila) ^ NM_007374 ^ 4990	8	-0.24	-0.71	-0.18	-0.26	0.22	0.42	-0.71	-0.26	0.08	0.74	0.16	0	-0.15	0	-0.31	-0.01	0.35	0.13	-0.08	0.15	-0.07	-0.47	-0.36	-0.22	0.09	1.18	-0.33	0.8	0.43	2.14	-0.57	-0.3	0.56	-0.45	0.23	0.3	0.37	1.1	-0.12	-0.65	-0.59	-0.57	-0.77	-1.02	-0.42	-0.75	-0.02	1.3	-0.12	-0.66	-0.04	0.06	0.05	0.12	-0.88	-0.44	-0.05	0.79	-0.3	0.23	0.34	0.45	-0.16	0.55	0.3	0.15	0.12	0.02	-0.48	0.41	0.54	1.62	1.1	0.49	0.85	0.97	0.48	0.98	0.32	0.01	-0.04	-1.12	-0.82	-0.67	1.05	-0.29	-0.2	0.92	0.95	0.75	-1.16	-0.86	-0.52	-0.21	-0.16	0.01	-0.71	-0.04	0.34	0.43	-0.29	-0.67	-0.24	-0.15	-0.55	-1.05	0.15	-0.11	-0.77	-0.87	-0.06	0.54	-0.36	0.88	-0.12	0.15	-0.96	-0.9	0.14	-0.64	-0.31	0.25	-1.08	-0.35	0.9	-0.26	-0.93	-1.2	-0.4	-0.12	0.65	1.17	1.14	0.7	0.98	1.12	1.07	0.94	0.32	0.99	-0.38	0.47	0.16	0.05	-0.14	0.33	0.05	1.31	-0.07	-0.03	-0.03	0.85	-0.01	-0.33	1.18	-0.02	0.47	0.17	0.12	-1.01	-0.4	0.6	0.33	0.62	0.51
AGI_HUM1_OLIGO_A_23_P106127	KIAA0586 ^ KIAA0586 ^ NM_014749 ^ 9786	19	-0.27	0.17	0.36	0.21	-0.63	-0.5	-0.43	0.2	-0.45	-0.48	-0.15	-0.33	0.24	0.07	-0.05	-0.3	-0.16	-0.21	-0.18	0.56	0.4	0.09	0.29	-0.08	-0.07	-0.35	0.2	-0.06	-0.24	-0.02	0.44	-0.17	-0.09	-0.58	0.19	-0.41	-0.27	-0.46	-0.01	-0.52	0.11	-0.37	0.23	-0.02	-0.11	0.09	0.15	-0.15	0.42	0.1	0.05	-0.09	0.25	0.08	-0.18	-0.22	-0.11	0.78	0.06	0.39	0.01	-0.24	-0.2	-0.53	0.66	-0.1	-0.23	-0.16	-0.05	0.22	-0.54	0.99	-0.39	-0.03	-0.24	-0.31	0.03	0.33	1.07	1.16	0.69	0.51	0.11	-0.11	-0.02	0.53	-0.05	0.02	0.06	-0.04	-0.01	0.11	0.33	-0.39	0.91	0.48	-0.08	0.02	-0.36	0.17	-0.63	-0.52	-0.83	0.09	0	0.21	-0.9	-0.71	-0.74	-0.48	0.33	0.31	-0.1	0.38	-0.42	0.2	0.38	0	0.41	-0.19	0.59	0.1	0.29	0.11	-0.4	0.26	-0.16	0.06	0.32	0.2	0.75	0.58	0.66	0.75	0.01	0.66	0.27	0.26	-0.12	0.43	-0.37	0.01	-0.07	-0.33	0.06	-0.05	0.7	0.37	-0.03	-0.24	0.31	0.48	0.4	0.37	-0.13	0.39	0.58	-0.11	-0.04	-0.29	-0.16	-0.15	-0.42	-0.51	0.34
AGI_HUM1_OLIGO_A_23_P106131	KTN1 ^ Kinectin 1 (kinesin receptor) ^ NM_182926 ^ 3895	1	-0.04	1.73	0.15	0.97	-1.35	-0.87	0.3	1.23	-0.77	-0.76	0.55	2.07	0.47	1.21	0.11	0.97	-0.18	0.74	0.14	-0.13	-0.38	-0.07	1.71	-0.52	-0.92	-1.66	-0.56	-0.5	-0.83	-0.69	0.35	-0.9	-0.67	-0.43	0.81	0.2	-0.17	-0.48	0.35	0.13	0.11	-1.22	0.84	-0.33	-0.41	0.25	-0.11	0.35	0.99	0.73	0.45	0.63	1.16	0.79	0.45	0.67	-0.39	0.16	0.07	0.62	0.19	-0.37	-0.39	-0.88	-0.23	-0.59	-0.55	-0.23	-0.4	-0.52	-0.62	0.72	-0.59	-0.72	0.09	-0.12	0.07	0.5	1.77	2.8	1.81	1.89	1.16	1.25	0.22	-0.84	-0.25	1.09	0.73	0.48	-0.46	1.64	0.4	-0.69	1.77	0.76	0.46	0.78	-0.38	0.94	-0.58	0.15	-0.73	0.78	-0.04	-0.27	-1.35	-1.65	-1.29	-1.44	0.29	0.41	-0.54	0.38	-0.44	0.35	-0.84	-0.38	-0.17	0.74	-0.19	1.48	0.24	1.55	-0.26	-0.33	-0.9	0.28	0.29	0.36	-0.34	0.36	0.18	0.99	-1.08	-0.64	-1.24	-1.26	0	0.23	0	-0.24	-0.14	0.02	0.16	0.61	-0.13	0.06	-0.3	-0.64	-0.28	0.15	0.47	0.26	-0.1	-0.47	0.52	-0.33	-0.04	0.01	-0.1	-0.74	-0.81	-0.87	-0.67
AGI_HUM1_OLIGO_A_23_P10614	"PDK1 ^ Pyruvate dehydrogenase kinase, isoenzyme 1 ^ NM_002610 ^ 5163"	8	-0.38	-0.2	-0.74	0.05	-0.14	0.1	0.12	0.13	0.02	0.32	-0.35	0.21	0.06	-0.26	-0.72	-0.28	0.17	0.34	0	0.61	1.02	-1.07	0.03	-0.2	0.38	0.6	-0.88	0.25	-0.36	0.42422	-0.3	-0.08	-0.25	-0.11	0.04	-0.07	-0.3	0.34	-0.3	0.14	-0.31	-0.37	-0.35	0.46	-0.56	-0.43	-0.53	0.53	-0.36	-0.87	-0.23	0.36	-0.33	-0.18	0	-0.27	-0.22	-0.15	0.15	0.24	-0.36	-0.24	-0.57	-0.02	-0.22	0.23	-0.06	0.13	0.42	0.65	0.46	0.65	1.01	0.09	0.26	-1	0.14	-0.15	-0.33	0.22	-0.61	-0.03	-0.54	-0.65	0.19	-0.67	-0.24	0.29	-0.19	-0.07	-0.37	1.16	0.38	-0.14	-0.34	0.6	-0.91	-0.35	0.68	-0.18	0	0.81	0.67	0.75	-0.66	-0.67	-0.51	-0.41	0	0.02	-0.46	0.12	-1.02	0.07	0.16	0.43	-0.58	-0.61	-0.31	-0.8	-0.18	0.04	-0.61	0.27	0.6	-0.05	-0.25	-0.49	0.25	0.77	0.57	0.81	1.22	1.01	0.69	0.48	1.1	0.81	0.45	0.18	0.69	0.08	-0.07	-0.03	0.3	0.59	0.38	0.45	0.18	0.45	0.09	1.11	-0.13	-0.09	0.54	0.16	-0.53	-0.14	-0.07	0.71	-0.31	0.73	-0.12	-0.13	0.17
AGI_HUM1_OLIGO_A_23_P106145	ERO1L ^ ERO1-like (S. cerevisiae) ^ NM_014584 ^ 30001	1	-0.2	0.46	0.39	0.62	-1.11	-0.77	1.04	0.04	-0.8	-0.83	-0.08	1.56	-0.1	0.52	-0.08	0.17	-0.14	0.08	-0.1	-0.52	0.02	0.91	0.54	-0.49	0.09	-0.74	-0.29	-0.76	-0.47	0.73	-0.09	0.05	-0.43	0	-0.06	0.12	-0.12	-0.16	-0.1	0.34	0.42	-0.3	0.66	0.02	0.25	0.5	-0.78	1.81	0.11	0.38	-0.03	0.35	0.27	0.53	-0.27	0.12	0.2	-0.19	1.21	-0.14	0.27	0.1	-0.19	-0.64	-0.83	0.15	0	-0.23	0.39	-0.66	0.11	-0.44	1.28	-0.74	0.92	0.25	0.38	0.78	0.9	0.39	0.77	1.39	1.23	1.37	0.01	-1.07	-0.29	0.32	-0.16	0.33	-0.27	2.28	-0.18	-0.52	0.12	1.13	0.86	0.59	1.03	0.37	-0.69	0.41	-0.46	-0.17	0.08	-0.02	0.5	0.06	0.18	-0.22	-0.67	-0.05	0.49	1.44	0.82	1.15	-1.36	-1.16	-0.98	-0.01	-0.72	0.71	-0.52	1.66	-0.08	0.35	-1.35	-0.04	-0.05	0.77	-0.18	-0.44	-0.32	-0.1	-0.66	-0.61	-1.06	-1.06	0.33	-0.55	0.09	-0.19	-0.43	0.29	-0.71	0.64	-0.67	0.29	-0.6	-0.16	-1.02	-0.51	-0.73	0.8	0.48	-1.2	-0.25	0.08	0.45	0.67	-0.58	0.23	-0.31	-0.71	-0.23
AGI_HUM1_OLIGO_A_23_P106158	C14orf160 ^ Chromosome 14 open reading frame 160 ^ NM_024884 ^ 79944	12	-0.14	-0.14	0.1	0.3	0.18	-0.04	0.66	0.06	-0.21	-0.08	0.24	0.45	0.29	-0.34	0.32	0.39	0.01	-0.21	-0.11	0.27	0.05	-0.49	-0.64	-0.57	0.05	-0.96	-0.31	-0.44	-0.5	0.30549	0.16	0.07	0.27	0.19	0.34	0.46	-0.01	0.02	0.34	0.56	0.56	0.53	0.23	0.77	0.27	0.07	0.02	-0.09	0.05	0.25	-0.04	0.11	-0.16	-0.38	0.11	-0.2	-0.94	-0.14	-0.21	0.53	-0.1	-0.2	0.31	-0.09	0.02	0.23	-0.35	-0.17	-0.01	-0.11	-0.01	-0.59	-0.15	-0.58	-0.15	-0.16	-0.29	0.01	-0.13	-0.01	-1.07	0.06	-0.61	0.17	-0.35	-0.73	-0.29	-0.47	0	-0.47	-0.24	0.27	-0.48	0	-0.27	-0.21	-0.33	-0.83	-0.06	-0.23	-0.27	-0.1	0.31	-0.24	0.41	-0.11	0.4	-0.34	-0.03	0.27	0.19	0.17	-0.23	0.03	0.18	0.14	-0.88	-0.73	-0.08	-0.18	-0.71	0.35	-0.48	0.61	0.17	0.36	-0.24	-0.14	-0.38	0.1	-0.31	0.32	0.37	0.08	0	0.43	0.34	0.47	0.33	0.2	0.63	-0.01	0.04	0.06	0.2	0.32	0.37	2.4	0.08	0.31	0.23	0.04	0.03	0.18	0.16	0.09	-0.87	-0.08	-0.19	0.07	-0.05	0.1	-0.31	-0.2	-0.63
AGI_HUM1_OLIGO_A_23_P106162	C14orf106 ^ Chromosome 14 open reading frame 106 ^ NM_018353 ^ 55320	2	0.62	0.89	0.86	0.76	0.01	-0.69	-0.91	1.09	-0.02	0.08	1.02	-1.13	1.41	0.52	0.5	0.87	0.54	0.49	-0.03	-0.12	-0.32	0.1	1.22	0.45	-0.66	-0.16	0.15	0.63	-0.68	-0.41	0.79	-0.01	-0.23	-0.65	1.46	0.61	-0.19	1.58	0.18	-0.26	0.84	-0.51	0.88	0.02	0.43	0	0.89	0.28	1.08	0.55	0.32	0.51	0.78	0.66	0.29	0.23	0.28	1.35	-0.57	0.6	0.52	0.52	0.34	0	-0.06	-0.37	0.24	0.03	-1.61	-0.07	-0.66	0.64	-0.6	0.24	0.03	0.23	0.61	0.69	0.49	1.12	1.54	-1.11	-0.01	-0.05	-0.05	-0.99	-0.32	0.65	0.27	0.31	-0.82	-1.07	-0.19	-0.91	0.95	-0.46	-0.49	0.48	-0.86	-0.07	0.04	-0.32	-0.64	0.71	-0.36	-0.31	-1	-0.63	-0.76	-1.02	-1.32	-0.25	-1.64	-0.55	-1.43	-0.38	-0.02	-0.47	-0.04	-0.93	0.31	-0.95	0.52	0.27	-0.83	-1.28	-1.5	0.33	-0.02	-0.26	0.07	0.42	0.23	0.61	-0.26	0.62	0.05	-0.16	-0.72	0.25	-0.68	-0.04	-0.69	-0.76	-0.39	-0.9	0.03	-0.46	-0.76	-1.42	0.44	-0.61	-0.11	-1.09	0	1.7	1.57	-0.23	-0.2	-1	0.24	-0.26	0.18	0.47	1.48
AGI_HUM1_OLIGO_A_23_P106174	PSEN1 ^ Presenilin 1 (Alzheimer disease 3) ^ AJ008005 ^ 5663	6	0	-0.42	0	0.44	0.51	0.25	0.28	-0.07	0.15	0.12396	0.17	-0.23	-0.12	-0.097673	0	-0.12	0.31	0.01	-0.39	0.7	0.88	-0.37	-0.15	-0.01	0.52	0.0083994	-0.45	-0.087105	-0.49	-0.18707	0.03	-0.42	-0.15892	-0.42	-0.09	0.12	-0.62	0.13	-0.43	0.27	-0.12	0.49	-0.23	0.01	0.02	-0.25	0.41	-0.63	-0.08	0.33	-0.34	0.1	-0.06	-0.05	-0.25	0.13	-0.01	0.43	0.14	0.01	-0.13	-0.08	-0.27	0.54	-0.19	0.06	-0.23	-0.01	-0.055313	0.22	0.27	-0.25	-0.36	0.32	-0.55	-0.3	-0.31	-0.34	-0.51	0.18	-0.68	0.4	-0.3	-0.41	0.17	0.24	0.087159	0.06	-0.55	-0.16	-0.26	0.12	0	-0.37	-0.32	0.61	-0.73	-0.49	-0.04	-0.34	-0.36	0.24	0.26	-0.39	0.05	0.29	-0.041237	0.18	-0.01	0.67	0.8	0.16911	-0.29	-0.7	-0.24	0.15	0.18516	-0.01	0.1	0.086454	0.032655	-0.35	0.4	0.06	-0.08	0.31122	0.16	0.23	0.42	0.39	0.16057	0.13308	0.08	0.12	0.32049	0.12328	0.27	0.21431	0.35	0.12963	-0.21	-0.17194	-0.1	0.05	0.12	-0.13	-0.27	0.31	0.49	0.43	0.21	0.2081	0.31	0.31	-0.46	-0.26	-0.02	0.28	-0.12077	0.13	0.4	0.23	-0.02	0.15	-0.26
AGI_HUM1_OLIGO_A_23_P106194	FOS ^ V-fos FBJ murine osteosarcoma viral oncogene homolog ^ NM_005252 ^ 2353	0	-1.11	0.35	-0.9	-1.08	-0.24	0.08	-0.42	0.07	-0.49	0.03	-0.91	0.97	0.48	1.31	-1.52	-1.1	-0.39	-0.44	-0.15	-1.8	-0.91	0.98	3.23	-0.06	3.27	3.17	0.26	-0.74	-0.49	0.36	-0.52	0.74	0	0.49	1.21	0.4	-1.01	-1	-1.29	0.61	-0.24	0.95	-0.2	1.57	0.5	0.19	1.41	0.69	0.27	3.06	-1.05	0.88	0.67	0.73	0.17	0.68	3.22	1.97	-0.63	-0.35	-0.55	0.18	3.15	2.32	-1.52	0.61	0.17	1.53	1.28	1.23	4.96	0.68	-0.01	0.88	0.36	-0.03	0.45	-0.28	-1.94	-1.31	-0.99	-0.02	3.28	3.1	0.22	-1.16	0.21	-0.5	-0.51	0.72	-1.86	3.87	-1.68	-0.31	-2.8	-0.29	-0.29	0.01	-1.74	-0.5	0.29	0.52	4.33	3.36	-1.17	-1.16	-0.4	0.75	-0.71	0.55	0.05	-1.1	-0.96	-0.1	2.05	1.98	0.01	1.73	-0.63	-1.13	-0.69	-0.27	-0.74	-0.28	-1.8	-1.16	0.05	-0.11	-0.72	-0.74	-1.35	-0.03	-1.71	0.86	-1.42	0.45	-0.66	-0.65	-1.28	-1.39	2.23	1.31	-1.17	0.24	-0.95	0.58	1.73	0	-0.74	-0.54	0.12	-1.97	1.69	3.15	0.22	1.09	0.17	1.65	0.89	0.6	-0.28	-0.35	2.37	-0.29	-0.31
AGI_HUM1_OLIGO_A_23_P106204	GSTZ1 ^ Glutathione transferase zeta 1 (maleylacetoacetate isomerase) ^ NM_145870 ^ 2954	20	0.46	-0.45	-0.36	0.15	0.26	0.79	0.38	0.08	0.51	0.47	0.14	0.7	-0.01	0.24	0.09	-0.01	0.22	0.03	0.34	-0.13	0.01	-0.13	-0.53	0.11	0.26	1.22	-0.05	0.69	0.4	0.82	0.14	0.26	0.75	0.6	0.47	0.51	0.66	0.8	0.45	0.31	-0.49	0.33	-0.3	0	-0.1	-0.11	0.06	-0.18	-0.19	0.03	0.04	-0.01	-0.12	-0.1	-0.42	-0.42	0.22	0.52	0.23	0.61	-0.38	-0.39	-0.17	0.24	-0.26	0.39	-0.2	-0.01	0.01	0	0.56	-0.09	0.9	0.77	0.5	0.46	0.36	0.38	-1.32	-1.15	-0.97	-0.85	-0.67	-0.67	0.03	-0.16	-0.21	-0.11	-0.25	-0.32	-0.2	-0.04	-0.21	0.18	-1.07	-0.11	-0.21	-0.42	0.62	0.53	0.42	0.02	0.31	0.08	0.3	-0.59	0.47	0.18	0.23	0.65	-0.68	-0.44	0.62	-0.22	0.26	0.08	0.12	-0.06	-0.11	-0.33	0.01	-0.34	-0.08	-0.28	-0.3	0.13	-0.15	-0.07	0.13	0.16	-0.01	-0.36	-0.19	-0.27	-0.27	-0.27	0.26	0.28	0.22	-0.49	-0.14	-0.29	0.35	0.02	-0.3	-0.52	-0.71	-0.28	-0.34	0.04	-0.37	0.23	-0.48	-0.03	-0.16	-0.4	-0.05	-0.49	-0.19	-0.14	-0.39	-0.13	0.26	0.66	0.81
AGI_HUM1_OLIGO_A_23_P106226	C14orf123 ^ Chromosome 14 open reading frame 123 ^ NM_014169 ^ 29082	6	-0.27	-0.45	-0.25	-0.47	-0.29	0.41	0.09	-0.08	-0.46	-0.46	-0.27	-0.17	-0.48	-0.33	-0.34	-0.54	-0.44	-0.31	-0.13	-0.13	0.11	-0.1	-0.44	-0.18	0.21	0.2	-0.27	-0.31	0.05	0.87	0.18	0.28	0.03	0.07	-0.28	-0.27	-0.53	-0.44	0.07	0.1	0.16	0.11	0.11	0.15	0.19	0.15	-0.34	0.54	-0.13	-0.02	-0.01	-0.09	-0.49	-0.28	-0.26	0.15	0.04	0.2	0.37	-0.06	0.2	0.05	-0.09	0.04	0.33	0.56	0.06	0.35	-0.01	0.07	-0.58	0.46	0.44	-0.36	-0.44	-0.13	-0.24	-0.07	0.11	0	-0.14	0.5	-0.02	0.01	-0.26	-0.32	-0.29	-0.68	-0.38	-0.29	-0.33	0.18	-0.15	0.09	-0.24	0.05	0.02	-0.54	0.08	-0.01	-0.22	-0.28	-0.28	-0.12	0.21	-0.06	-0.29	-0.04	-0.15	0.12	0.23	0.04	0.41	0.22	0.32	0.42	0.03	0.26	0.07	0.25	0.44	0.33	-0.2	0.23	0.33	0.7	0.01	-0.17	-0.16	0.31	0.28	0.06	0.13	-0.13	-0.01	0.19	0.18	0.19	0.56	-0.09	0.04	-0.01	0.24	0.31	0.05	0.64	-0.46	0.49	0.18	0.72	-0.27	0.5	-0.08	0.51	0.08	-0.05	0.06	-0.19	-0.04	0.17	-0.24	-0.21	0.11	-0.09	-0.51
AGI_HUM1_OLIGO_A_23_P106241	TRIP11 ^ Thyroid hormone receptor interactor 11 ^ NM_004239 ^ 9321	1	-0.21	0.95	-0.02	0.39	-1.14	-0.78	0.39	0.52	-0.99	-1.04	0.25	0.66	0.17	0.91	0.02	0.2	-0.49	0.16	-0.21	0.16	-0.02	0.15	0.94	-0.83	-0.15	-0.85	-0.13	-0.34	-0.43	0.68	0.32	-0.63	-0.14	-0.42	0.73	-0.32	0.06	-0.63	0.52	0.02	0.34	-0.88	0.93	0.17	-0.12	0.02	-0.33	0.53	0.49	0.02	0.09	-0.11	0.66	0.13	-0.18	-0.16	-0.16	0.61	0.68	0.57	-0.05	-0.67	-0.05	-0.82	0.35	0.01	-0.31	-0.41	0.18	-0.08	-0.83	0.2	-0.23	-0.59	-0.36	-0.52	-0.42	0.08	1.16	1.19	1.11	1.06	0.41	0.24	0.16	0.07	-0.24	0.43	0.25	0.26	0.05	1.02	0.07	-0.47	1.16	0.67	0.26	0.71	-0.18	0.62	-0.35	-0.36	-0.71	0.56	-0.11	-0.29	-0.88	-1.12	-0.78	-1.17	0	0.16	0.05	1	0.1	0.59	-0.09	-0.35	-0.35	-0.34	-0.2	0.32	-0.22	0.58	-0.88	0.16	-0.53	-0.45	-0.07	0.22	0.14	0.02	0.35	0.22	-0.19	0.34	-0.28	-0.3	0.09	0.05	0.08	-0.25	-0.55	-0.57	-0.02	0.26	0.26	0.42	-0.36	-0.42	-0.62	-0.24	-0.03	0.25	-0.24	-0.32	0.16	0	0.21	-0.02	-0.67	-0.5	-0.96	-0.68	-0.28
AGI_HUM1_OLIGO_A_23_P106280	"GABPB2 ^ GA binding protein transcription factor, beta subunit 2, 47kDa ^ AK000900 ^ 2553"	9	-0.06	-0.23	-0.22	0.48	0.29	0.05	-0.07	0.04	0.29	0.33	-0.17	-0.66	0.1	-0.42	-0.35	-0.13	0.19	0.22	0.05	0.09	0.12	-0.13	-0.32	-0.04	0.1	0.12	0.09	0.16	0.23	-0.69	0.13	-0.02	-0.16	0.36	0.41	0.43	0.14	0.46	-0.27	0.2	-0.1	-0.12	-0.26	0.01	-0.08	-0.06	-0.34	-2.09	-0.01	-0.16	-0.24	0.25	0.09	-0.14	-0.11	-0.08	-0.3	0.17	-0.36	0.1	-0.18	-0.23	-0.33	-0.02	-0.06	0.2	-0.13	0.17	-0.03	-0.12	0.09	-0.6	-0.98	-0.03	0.08	-0.29	-0.34	-0.39	-0.46	-0.13	-0.44	-0.23	-0.44	-0.4	0.36	0.02	0.52	0.1	-0.08	0.06	-0.2	-0.76	-0.47	-0.29	0.14	0.57	0.15	0.25	0.46	0.14	0.24	0.27	0.35	0.03	-0.07	-0.01	-0.09	-0.37	0	-0.23	0.27	-0.13	-0.29	-0.27	0.29	-0.05	0.08	0.43	-0.13	-0.05	-0.47	-0.64	-0.33	-0.36	-0.49	0.24	0.1	0.21	0.54	0.33	0.63	0.07	0.37	0.28	-0.11	0.16	0.25	0.21	0.08	0.07	0.72	0.57	-0.35	-0.33	-0.17	-0.32	-0.14	0.1	-0.11	0	0.42	0.12	0.04	0.22	-0.09	0.18	0.03	0.18	0.08	0.1	-0.11	0.1	0.16	0.4	-0.2
AGI_HUM1_OLIGO_A_23_P106299	^  ^ NM_001018108 ^ 	3	-0.37	-0.39	-0.25	-0.78	-0.31	-0.03	-0.31	-0.06	-0.18	-0.18	-0.46	0.3	-0.48	-0.3	-0.81	-0.92	-0.7	-0.46	-0.14	0.08	-0.07	0.07	0.46	-0.1	0.14	0.29	-0.25	-0.54	-0.06	-0.7	0.11	0.22	0.19	0.39	-0.67	-0.55	-0.45	-0.65	0.14	0.07	0.12	0.26	0.16	-0.09	0.07	0.14	0.06	0.33	-0.02	0.26	-0.16	0.15	-0.48	-0.13	0.1	0.33	0.18	-0.87	-0.37	-0.08	0.39	0.45	-0.21	-0.3	0.01	-0.35	0.19	0.12	0.23	0.56	0.44	-0.56	0.27	-0.03	-0.49	-0.14	-0.4	-0.23	0.19	0.11	-0.38	0.73	0.47	0.31	-0.53	0.02	-0.15	-0.28	-0.51	-0.16	0.56	0.57	0.78	0.52	-0.46	-0.25	0.03	0	-0.08	-0.27	0.07	-0.06	0	-0.36	0.26	0.94	-0.05	0.08	0.12	0.03	0.43	0.22	0.2	-0.02	0.04	0.21	0.11	0.14	0.61	0.12	0.21	0.44	0.4	0.44	0.8	-0.05	0.51	0.29	-0.06	-0.08	-1.19	-0.39	-0.85	-0.23	-0.24	-0.82	0.03	0.05	-0.03	-0.23	-0.07	-0.01	0.61	0.75	0.62	0.99	-0.46	0.09	0.72	0.8	0.06	-0.15	0.09	0.11	-0.02	-0.2	-0.08	-0.28	0.2	-0.05	0.02	0.02	-0.1	-0.61	-0.31
AGI_HUM1_OLIGO_A_23_P106322	CPEB1 ^ Cytoplasmic polyadenylation element binding protein 1 ^ NM_030594 ^ 64506	2	0.09	-0.12	0.62	0	0.53	0.28	-1.06	0.08	0.17	1.13	0.85	-0.06	0.96	0.57	-0.01	-0.51	0.27	-0.17	0.25	0.75	-0.17	-0.45	-0.69	-0.34	0.16	0.54	0.55	0.44	0.71	-0.74	0.04	0.13	0.83	0.4	0.12	0.06	0.59	0.41	0.34	-0.31	-0.37	-0.5	-0.65	-0.74	-0.45	-0.62	0.41	-0.71	-0.89	-0.39	0.4	-0.12	0.11	0.29	0.35	0.26	0.08	-0.64	-1.25	-0.11	-0.49	0.22	0.18	-0.07	0.74	-0.52	-0.5	-0.27	-0.17	0.93	-0.32	-0.35	-1.46	0.46	-0.74	-0.11	-0.67	-0.32	-0.23	-0.74	-0.05	-1.5	-1.52	-1.83	0.04	1.81	1	0.42	-0.15	0.29	0.56	-1.16	-0.08	0.25	0.35	-0.1	-0.79	0.95	-0.87	0.06	0.19	-0.16	-0.32	-0.59	-0.01	1.27	0.23	0.41	0.11	-0.12	0.45	0.1	-0.32	-0.3	-0.51	-1.3	1.25	0.36	0.33	-0.1	0.35	-0.21	0.54	-0.99	0.1	0.17	0.37	-0.05	0.22	-0.32	-0.14	0.62	0.47	-0.2	0.61	0.9	0.63	0.59	-0.73	0.03	-0.11	-0.26	0.28	-0.35	0.41	-1.06	1.03	-0.35	0.42	-0.74	0.68	0.75	0.8	0	-0.55	0.66	-0.27	-0.83	-0.51	-1.45	0.2	-0.5	-0.01	-0.36	-0.17
AGI_HUM1_OLIGO_A_23_P106362	AQP9 ^ Aquaporin 9 ^ NM_020980 ^ 366	0	-6.98	-0.52	0.41	0.59	0.58	1.73	0.04	0.37	0.63	-6.98	0.6	-0.23	0.9	1.41	-0.55	-0.34	-0.1	0	-0.01	-0.38	-0.12	-0.05	-0.29	0.68	0.39	-6.98	1.58	1.51	-0.4	0.16	-0.24	-0.22	1.06	0.77	1.06	0.17	0.45	0.32	1.05	0.07	-0.65	-0.01	-0.39	0.25	-0.73	0.5	-0.01	-0.94	-1.07	-0.49	0.09	0.69	-0.49	-0.39	-0.64	-0.93	0.47	1.15	1.37	0.81	-0.63	0.45	-0.77	-0.04	0.37	-0.04	-0.18	0.61	0.36	0.17	-0.41	0.46	-0.2	0.69	-0.39	-0.61	-0.45	0.84	-0.63	-0.08	-1.56	-1.94	-0.65	0.63	-0.43	2	0.35	-0.08	-1.18	-0.9	0.83	-0.01	0.33	0.33	-0.42	-0.54	0.77	0.1	-0.67	0.97	-0.98	0.81	1.29	0.26	0.15	0.59	0.25	1.11	0.65	0.8	-0.08	0.16	0.44	0.81	1.06	1.36	0.13	0.42	-1.14	0.89	0.76	-0.86	0.31	-1.28	-1.25	0.23	0.25	0.1	0.74	0.39	-0.53	-0.16	0.04	-0.34	-1.09	-0.19	0.45	-0.84	-0.69	-1.02	-1.07	-0.7	-0.19	-1.23	-0.42	-1.17	-0.26	-0.52	-0.71	0.32	0.3	0.68	-0.14	-0.28	-3.1	0.32	-0.86	0.24	-0.23	-0.22	-0.06	-0.88	0.59	0.69	0.38
AGI_HUM1_OLIGO_A_23_P106371	"^ Similar to Golgi autoantigen, golgin subfamily A member 6 (Golgin linked to PML) (Golgin-like protein) ^ NM_018652 ^ 342096"	28	-0.44	0.38	-0.49	-0.65	-0.35	-0.38	0.43	0.47	-0.77	-1.08	-0.31	0.74	0.35	-0.12	-0.33	-0.47	0.01	0.3	0.28	-0.01	0.02	0.67	-0.05	-1.26	-0.54	-0.78443	-0.84	-0.8569	-0.23	0.63668	-0.3	-1.28	-0.3	-0.58	0	-0.4	0.15	-0.3	-0.6	-0.6	-0.29	-0.71	0.42	-0.35	-0.53	-1.09	0.1	0.71	-0.27	-0.43	-0.14	-0.2	0.34	-0.52	0.47	0.05	-0.33	-0.08	0.36	-0.35	-0.7	-0.87	-0.14	-0.46	0.2	0.88	-1.15	-0.88	-0.25	0.06	-0.5	0.48	0.1	-0.26	0.15	-0.28	0.16	-0.17	0.15	0.52	-0.57	-0.31	-0.26	-0.6	0.41	-0.9	-0.79	0.6	-0.41	-0.48	-0.27	0.72	-0.4	0.27	0.68	1.09	0.34	0.05	0.51	0.08	-1.01	-0.16	0.81	-0.4	0.12	-0.47	0.02	-0.49	-0.51	-0.54	0.3	-0.33	0.53	1.3	0.6	0.9	-1.05	-0.98	0.12	0.1	0.05	0.19	-0.12	0.41	0.55	-0.08	-0.88	-1.14	-1.31	-0.69	1.09	0.53	0.63	0.56	0.38	0.35	0.13	0.14	1.15	2.23	0.79	-0.04	0.34	0.2	0.23	0.81	0.59	0.8	0.26	0.54	0.27	0.71	0	0.3	0.38	0.07	0.1	0.61	0.42	1.03	-0.42	0.61	-1.38	-0.44	-1.16
AGI_HUM1_OLIGO_A_23_P106391	THAP10 ^ THAP domain containing 10 ^ NM_020147 ^ 56906	4	-0.02	0.1	0.49	0.57	-0.2	-0.28	0.08	0.31	0.13	0.6	0.3	-0.19	0.44	0.35	0.35	0.24	0.31	0.17	-0.02	-0.44	0.09	0.05	0.06	-0.26	0.22	-0.37	0.06	0.18	-0.31	1	0.29	0.02	-0.19	-0.06	0.52	0.09	0.14	-0.02	0.12	-0.06	0.23	-0.67	0.2	-0.04	0.08	0.01	-0.29	0.98	-0.04	-0.1	0.29	0.09	0.34	-0.09	-0.23	-0.09	0.19	0.51	0.47	0.25	-0.14	-0.27	0.58	-0.05	0.21	0.07	-0.29	0	-0.45	-0.68	-0.19	-0.03	0.88	0.06	0.3	-0.03	0.3	0.61	-0.07	0	0.28	-0.11	-0.3	-0.21	0.41	-0.4	-0.37	-0.15	0.29	0.32	-0.5	-0.2	-0.84	-0.55	0.27	-0.22	0.14	-0.27	0.28	0.6	-0.42	-0.25	-0.43	0.63	-0.58	-0.77	0.03	-0.82	-0.35	-0.52	0.03	0.2	0.44	0.42	0.37	0	-0.47	-0.67	-0.94	-0.31	-0.29	-0.21	-0.65	-0.37	-1.17	-0.72	-1.25	-0.81	-0.31	0.17	0.27	0.21	0.07	0.32	-0.34	0.7	-0.17	-0.29	0	0.27	0.47	0.28	-0.87	-0.67	-0.61	-0.18	0.1	0.27	-0.45	-0.3	-0.52	-0.21	-0.04	0.05	0.41	0.14	-0.11	0	0.13503	0.32	-0.35	0.09	0.15	-0.18	-0.29
AGI_HUM1_OLIGO_A_23_P106405	NDN ^ Necdin homolog (mouse) ^ NM_002487 ^ 4692	21	-0.07	-0.6	0.3	0.24	0.67	0.11	-0.1	-0.85	0.07	0.13	-0.62	-0.03	-0.01	0.13	-0.41	-0.65	0.14	-0.09	-0.36	-0.6	-0.43	0.01	-0.07	-0.31	0.09	0.07	0.27	-0.47	-0.34	0.58	-0.49	-0.34	-0.33	0.15	-0.41	-0.25	-0.3	-0.06	-0.21	-0.08	0	-0.34	-0.59	-1.17	-0.05	-0.31	-0.03	-0.07	-0.45	-0.47	-0.01	-0.82	0.11	0	-0.32	-0.68	0.29	0.21	0.35	-0.52	-0.3	-0.4	0.26	0.29	0.03	0.45	-0.2	-0.81	0.07	0.28	-0.08	1.2	0.14	0.36	-0.4	0.29	-0.3	0.04	-0.19	-0.98	0.07	0	0.38	0.19	-0.19	0.26	0.35	-0.26	-0.09	-0.03	0.47	-0.32	-0.72	-0.31	-0.85	0	0.16	0.26	0.42	-0.36	0.48	-0.12	-0.08	-0.44	0.41	0.65	0.51	0.77	0.15	-0.18	0.63	0.07	0.96	0.88	0.64	0.34	0.16	-0.22	0	-0.37	0.42	-0.82	0.01	0.28	0.08	1.35	0.41	-0.17	-0.02	0.25	1.28	0.08	0.62	-0.33	0.63	0.62	0.5	0.48	0.86	0.07	0.58	0.03	-0.26	-0.08	-0.55	-0.16	-0.43	0.57	0.2	0.17	-0.07	0.12	-0.56	0.27	-0.1	0.01	-0.19	-0.48	0.09	-0.44	-0.03	-0.31	0.31	0.27	-0.09
AGI_HUM1_OLIGO_A_23_P106412	"SLCO3A1 ^ Solute carrier organic anion transporter family, member 3A1 ^ AK130644 ^ 28232"	19	0.05	0.49	0.41	0.29	-0.85	-0.03	-0.6	0.6	-0.21	-0.35	0.14	-0.99	0.83	-0.12	-0.03	0	-0.34	0.16	0.28	0	0.16	-0.15	-0.16	0.06	-0.18	-0.78	-0.06	-0.04	0.05	-0.43	0.15	-0.26	-0.54	-0.3	0.08	0.01	-0.04	-0.17	0.14	-0.17	0.52	0.08	0.55	0.3	0.54	0.47	0.49	-0.74	0.22	0.39	0.12	0.85	0.19	-0.25	-0.14	0.57	0.35	0.86	-0.77	0.53	-0.04	0.37	0.12	-0.57	0.15	-1.07	-0.86	0.14	0.13	-0.14	-0.18	1	-1.39	-0.09	-0.52	0.14	0.45	-0.29	0.92	0.73	1.06	-0.1	-0.12	0.03	0.74	0.32	0.66	0.51	0.41	0.74	-0.2	-0.67	-0.41	-0.53	0.89	-0.53	0.61	0.5	-0.2	0.41	0.09	0.19	-0.34	1	-0.49	0.03	-0.44	-0.6	-0.44	-0.76	-0.64	0.19	-0.51	-0.28	-0.98	-0.59	0.06	0.43	-0.35	0.27	-0.01	-0.06	0.16	-0.2	-0.62	0.43	-0.68	-0.41	0.15	-0.71	0.35	0.31	0.18	0.55	-0.85	0.32	-0.77	-0.77	-0.54	0.18	-0.52	0.34	-0.24	-0.33	0.02	-0.81	0.97	-0.15	-0.43	-0.94	-0.49	-0.39	-0.01	-0.01	0.32	0.22	0.23	0.02	0.12	-0.64	0.13	-0.05	0.05	0.23	0
AGI_HUM1_OLIGO_A_23_P106425	MGC61550 ^ Hypothetical protein MGC61550 ^ NM_182616 ^ 348110	11	0.41	0.01	0.02	0.3	0.09	0.5	0.09	-0.26	0.65	0.92	0.09	0.23	-0.19	0.26	-0.01	-0.17	-0.12	-0.17	-0.02	-0.69	-0.04	0.18	-0.17	0.74	0.38	-0.12	0.22	0.61	0.08	-0.599	0.04	0.14	0.25	1	0.55	0.95	0.53	0.6	0.03	0.33	0.06	0.56	0.22	0.02	0.2	0.08	0.06	-0.78	-0.08	-0.04	-0.44	0.04	-0.57	0.2	-0.61	-0.12	0.36	0.047599	0.38	0.3	0.14	0.29	-0.29	0.24	-0.25	-0.24	0.29	0.04	0.46	-0.87	0.61	-0.65	-0.11	-0.33	-0.2	0.65	0.29	0.65	-1.06	-0.57775	0.22	-0.07	0.48	0.08	-0.07	-0.33844	-0.22	-0.73	-0.72	-0.18	-0.12	-0.1	-0.14	0.35	-0.87	-0.94	0.41	0.52	0.38	0.17	0.1	3.31	0.16	-0.36	-0.38	-0.1727	0.49	0.83	0.2	0.82	-0.22343	-0.22858	-0.19	-1.87	-0.22	-1.05	-0.28314	0.02	-0.86	-0.27	-0.47263	-0.57	0.17	-0.7	-1.13	-0.3682	-0.38	-0.09	0.35	0	-0.51759	-0.65196	-0.40884	-0.47	-0.0083356	-0.35602	-0.56	-0.65768	-0.75	-0.6486	-1.07	-0.21	-0.17	-0.53	-0.5	-0.95	-1.66	-0.45	-0.31	-0.71	-0.45327	-0.19221	-0.67	-0.76	-0.8	-0.54	0.06	-0.64	-0.29	-0.67	-0.43	-0.32522	0.58	0.9	0.66
AGI_HUM1_OLIGO_A_23_P106433	^  ^ NM_033544 ^ 	31	0.15	0.35	0.51	-0.22	0.38	0.12	0.38	-0.11	0.04	-0.05	0.15	-0.4	0.24	0.19	0.02	-0.27	-0.24	-0.11	-0.48	-0.27	0.51	-0.02	-0.39	-0.21	0.23	-0.19	0.22	0.21	-0.4	0.4	-0.01	-0.33	-0.08	0.11	0.21	0.1	-0.21	-0.47	-0.24	0.01	0.52	0.68	0.85	0.77	-0.05	0.21	0.23	0.28	-0.27	-0.21	0.39	0.05	0.24	0.21	0.31	0.44	0.13	0.26	0.7	-0.03	0.21	-0.07	0.06	0.56	-0.2	0.22	-0.27	0.19	0.08	0.18	0.42	0.03	0.11	0.68	-0.44	-0.21	-0.25	0	-0.35	-0.2	0.4	0	-0.01	0.18	0	-0.38	-0.27	-0.44	0.4	0.24	-0.81	-0.36	-0.55	-0.09	-0.16	-0.57	0.04	-0.29	0.02	-0.12	-0.09	-0.4	-0.46	0.07	-0.17	-0.68	0.01	0.31	-0.6	0.52	-0.44	0.04	0.21	0.21	-0.05	-0.02	0.08	-0.19	-0.13	-0.14	-0.24	-0.21	-0.27	-0.11	-1.15	0.26	-0.45	-0.24	0.07	0.13	-0.08	-0.19	-0.08	-0.45	1.77	0.78	0.84	0.85	0.05	0.1	0.21	-0.02	-1.12	-1.24	-0.33	0.06	0.2	-0.01	-0.39	0.13	-0.29	-0.65	-0.53	0.11	0.65	-0.04	0.49	-0.12	-0.41	0.59	-0.23	-0.1	0.13	0.29	0.06
AGI_HUM1_OLIGO_A_23_P106439	^  ^ NM_033544 ^ 	18	0.37	0.16	-0.03	-0.29	0.22	0.31	0.38	-0.19	0.42	0.38	0.11	0.24	0.24	0.17	-0.01	-0.4	-0.04	-0.12	-0.07	-0.8	-0.28	0.07	-0.09	0.32	0.11	0.41	-0.18	0.01	-0.06	0.4	-0.15	0.12	0.41	0.43	-0.03	0.23	0.14	-0.08	-0.05	-0.08	-0.05	0.31	0.15	0.09	-0.04	0.05	0.25	0.93	-0.27	-0.35	0.14	0.06	0.03	-0.01	0.31	0.5	0.03	-0.22	0.24	-0.35	0.07	0.1	-0.04	0.58	-0.44	-0.11	-0.12	0.2	-0.64	0	0.6	0.3	0.36	0.41	0.31	0.44	0.21	0.34	-0.41	-0.74	-0.31	-0.43	-0.01	0.17	0.51	-0.34	-0.58	0.09	0.33	0.5	-0.39	-0.41	-0.63	-0.13	-0.69	-0.3	0.22	-0.2	0.28	-0.22	0.03	-0.29	0.19	-0.25	-0.08	-0.38	0.2	0.33	-0.17	0.54	-0.33	-0.2	1.22	-0.03	-0.14	-0.09	-0.62	-0.4	0.05	-0.38	0.12	-0.01	-0.37	-0.12	-0.17	-0.09	-0.4	-0.28	-0.6	-0.52	0.3	0.03	0.06	-0.3	0.13	0.23	0.21	0.25	0.38	0	0	-0.19	-0.38	-0.02	-0.28	0.09	-0.24	0	-0.45	-0.14	-0.58	0.03	-0.62	-0.1	0.25	0.1	0.09	-0.18	-0.06	0.33	-0.24	0.06	0.4	0.17	0.43
AGI_HUM1_OLIGO_A_23_P106463	OAZ2 ^ Ornithine decarboxylase antizyme 2 ^ NM_002537 ^ 4947	15	-0.62	-0.86	-0.65	0.08	-0.43	-0.8	-0.62	-0.29	-0.04	-0.01	-0.55	-0.16	-0.21	-0.75	0	0.11	0.23	0	-0.91	-0.16	-1.02	-0.02	-0.2	-0.07	-0.16	0.06	0.01	0.11	0.58	-0.59	-0.23	-0.13	-0.38	-0.17	-0.27	-0.01	0.21	0.11	0.01	-0.04	0.24	-0.15	-0.18	-0.19	0.2	0.29	0.65	-1.26	0.05	-0.01	0.01	-0.09	0.12	0.19	-0.36	-0.61	-0.08	0.14	-0.92	-0.02	0.05	0.07	0.3	0.03	0.34	0.74	-0.04	0.04	0.13	0.42	0.69	-0.46	-0.49	0.43	-0.11	0.03	0.04	0.08	0.03	-0.15	-0.18	-0.38	0.1	0.22	-0.06	0.38	0.38	-0.1	-0.1	-0.04	0.6	-0.14	0.41	0.79	0.05	0.04	0.47	0.09	0.46	0.06	0.51	0.29	0.02	0.05	0.2	0.52	0.36	-0.52	0.35	-0.14	0.06	0.01	-0.01	-0.39	0.18	0.32	0.28	0.64	0.48	0.03	0.29	-0.41	0.3	0.13	0.35	-0.39	0.58	0.32	-0.18	-0.06	-1.08	-0.1	-0.46	-0.25	-0.63	-0.46	-0.01	-0.01	-0.57	-0.12	-0.04	-0.03	0.15	0.43	0.25	0.22	0.36	0.67	0.37	0.26	0.03	-0.28	-0.02	-0.04	-0.09	-0.54	-0.08	-0.12	0.03	-0.4	0.26	-0.11	0	0.3	-0.05
AGI_HUM1_OLIGO_A_23_P10647	C17 ^ Cytokine-like protein C17 ^ NM_018659 ^ 54360	10	-0.87	-1.51	-0.2	-0.84	-0.3	-0.18	-0.47	-0.62	-0.6	0.02	-1.07	-1	0.08	-0.69	-0.88	-0.88	-0.14	-1.09	-0.41	0.2	0.11	0.87	1.35	0.94	0.71	0.07	-0.05	-0.43	-0.36	0.53	0.36	1	0.06	-0.11	-0.44	-0.63	-0.16	-0.69	-0.85	-1.23	0.72	-0.35	0.92	-0.98	-0.05	-0.9	-0.57	0.27	-0.05	-0.24	-0.6	-0.5	-0.05	-0.32	0.55	-0.11	0.41	0.66	0.4	-0.02	0.21	0.29	-0.18	-0.31	0	0.33	0.8	0.13	-0.61	0.01	-0.82	1.53	0.25	-0.49	0.28	0.36	0.08	0.77	0.61	0.35	0.63	0.3	-0.27	-0.11	-0.28	-0.8	-0.73	-0.3	-0.6	-0.45	-0.06	-0.13	0.76	-0.33	0.15	-0.72	-0.12	-0.87	0.1	-1.32	-0.49	-0.67	-0.43	-0.89	-0.06	0.33	-0.45	-0.67	0.26	0.14	1	0.26	-0.09	1.11	0.58	0.7	-0.17	-0.23	-0.07	-1.28	0.38	-0.27	0.13	0.96	0.2	1.47	0.87	0.26	-0.12	0.32	1.21	0.84	0.69	0.82	1.1	1.18	0.8	1.09	0.37	-0.18	0.57	-0.37	-0.07	0.41	-0.08	-0.16	-0.12	0.94	0.35	0.57	1.26	1.06	0.36	-0.34	0.04	0.5	1.01	1.17	0.24	0.59	-0.47	0.42	0.9	0.42	0.33
AGI_HUM1_OLIGO_A_23_P106472	DNM1DN8-2 ^ DNM1DN8.2 duplicon ^ AF357221 ^ 440290	13	-0.01	-0.17	1.15	0.66	0.81	0.16	-3.03	-0.79	0.11	0.33	0.82	0.64	0.87	0.26	0.22	0.33	0.37	-0.21	-0.05	1.16	0.56	-1.68	-0.97	0.3	-1.49	0.06	0.89	1.5	1.61	-1.35	-0.81	-0.59	0.19	-0.55	0.86	1.2	0.94	0.9	0.2	-0.51	-0.96	-0.54	-0.45	-0.24	-0.09	0	0.61	0.76	-0.08	-0.27	-0.64	-0.8	-0.8	0.24	-0.69	-1	-1.05	-2.83	-1.88	1.59	0.02	0.06	0.45	0.24	2.04	-1.39	-0.08	-0.25	1.47	-1.4	3.99	0.08	1.07	0.1	-0.91	-0.29	-0.12	-0.23	1.6	1.78	1.1	-0.53	-0.31	-0.99	-0.76	1.22	0.32	-0.53	-0.66	-0.19	0.79	-2.21	1.4	1.59	1.81	-1.54	-0.68	0.89	-0.79	1.21	1.88	-0.94	-0.25	1.87	0.41	1.42	-0.86	-0.17	-0.27	-0.76	0.92	2.35	-2.07	-0.86	-1.97	-1.35	0.33	2.85	-2.31	1.22	-3.28	0.83	0.97	-2.61	2.27	-2.05	3.09	1.29	1.74	-0.25	-1.76	0.56	-0.01	0.73	0.56	-2.43	-1.56	-1.57	-2.47	0.86	-1.84	1.31	0.28	0.24	0.97	-2.37	2.2	-1.29	1.24	-1.12	-1.07	0.71	1.57	-2.22	-0.41	-1.72	-1.65	0.24	-0.91	-2.64	-0.04	0.35	-0.19	1.41	0.05
AGI_HUM1_OLIGO_A_23_P106481	LOC51234 ^ Hypothetical protein LOC51234 ^ NM_016454 ^ 51234	14	0.35	0.14	0.27	-0.07	0.13	0.57	0.85	0.13	0.15	0.04	-0.07	0.3	-0.31	-0.07	-0.07	-0.09	0	0.03	0.11	-0.89	0.37	0.11	0.16	-0.08	0.72	0.16	-0.08	-0.61	-0.21	0.12	0.07	0.12	0.18	0.51	-0.02	-0.05	-0.1	0.17	0.08	0.54	0.15	0.2	0.14	0.1	0.15	0.2	-0.37	-0.3	0.07	0.08	0.1	0.3	0.05	-0.02	0.13	0.27	0.19	0.43	0.41	0	0.05	0.07	-0.32	0.25	-0.67	-0.58	0.25	0.17	0.16	0.13	-0.05	0.15	0.07	0.2	0.17	-0.02	0	-0.23	-0.58	-1	-0.39	-0.39	0.17	0.02	0.04	-0.96	-0.25	-0.32	-0.04	-0.18	-0.2	0.14	-0.64	-0.32	-1.21	-0.34	-0.11	-0.27	0.32	0.07	-0.01	0.13	0.35	-0.07	0.01	-0.54	0	0.93	0.04	0.52	-0.28	-0.33	-0.02	-0.67	-0.33	-0.56	-0.48	-0.62	-0.86	-0.42	-0.28	-0.82	-0.91	-0.66	-0.74	0.15	-0.56	-0.38	0.16	0.08	0.4	-0.37	0.12	0.43	-0.41	-0.23	0.01	0.23	0.75	-0.23	0.02	-0.15	-0.39	-0.22	-0.31	-0.19	-0.89	-0.49	-0.26	-0.19	-0.88	-0.35	-0.63	0.06	0.28	-0.07	-0.42	-0.04	0.07	0.38	-0.07	0.21	0.04	-0.01	-0.16
AGI_HUM1_OLIGO_A_23_P106497	IREB2 ^ Iron-responsive element binding protein 2 ^ NM_004136 ^ 3658	28	-0.24	0.13	-0.53	-0.51	-0.67	-0.07	-0.07	-0.14	-0.47	0.39	-0.28	-0.12	-0.39	-0.08	-0.42	-0.08	-0.2	-0.2	-0.25	0.18	-0.09	-0.47	-0.09	-0.2	0.19	-0.41	-0.4	0.12	-0.14	0.2885	-0.01	-0.02	0.26	0.04	0.12	0.11	0.02	0.14	0.34	0.37	0.05	0.09	0.07	-0.02	0.27	0.19	-0.22	0.62	0.29	0.31	-0.2	0.22	-0.27	-0.26	-0.18	-0.19	-0.03	0.19	0.36	0.24	0.02	0.28	-0.34	-0.17	0.2	0.1	0.32	0.15	-0.2	0.33	-0.17	0.02	0.32	-0.33	0.55	0.37	0.15	0.18	-0.02	0.07	-0.2	0.12	0.09	0.2	-0.27	-0.52	-0.37	0.01	0.34	0.11	-0.18	0.51	0.36	-0.11	-0.1	-0.42	-0.38	-0.51	0.02	-0.21	-0.53	-0.13	0.02	-0.07	-0.23	-0.15	-0.29	-0.05	-0.13	-0.16	-0.1	0.05	-0.27	0.62	0.3	0.32	-0.22	-0.6	0.73	0.38	-0.04	0.86	0.28	0.49	0.97	0.96	-0.29	-0.24	0.22	0.15	0.54	0.56	0.6	0.51	-0.3	0.18	0.51	0.33	0.39	0.41	-0.08	-0.21	-0.02	-0.07	0.32	0.19	0.22	-0.11	0.37	0.33	0.13	0.36	-0.21	-0.45	0.16	-0.07	-0.23	-0.24	-0.33	0.08	-0.22	-0.08	-0.08	0.12	0.14
AGI_HUM1_OLIGO_A_23_P106505	LCMT2 ^ Leucine carboxyl methyltransferase 2 ^ NM_014793 ^ 9836	14	0.11	-0.05	0.2	-0.03	0.73	0.43	0.34	-0.15	0.3	0.5	0.16	0.11	0.16	0.45	0.21	0.2	0.09	-0.16	-0.24	-0.89	-0.07	-0.11	-0.14	0.48	0.15	0.37	0.22	0.25	-0.53	1.01	-0.25	0.22	-0.01	-0.05	-0.23	0.35	-0.11	0	-0.24	-0.17	0.04	0.41	-0.28	0.27	-0.07	-0.12	0.03	1.45	-0.64	-0.12	-0.22	0.09	0.01	0.52	-0.17	0.24	-0.03	0.09	0.26	-0.52	0.12	-0.27	0.25	0.61	-0.43	0.45	-0.09	-0.03	-0.29	-0.27	0.42	0.83	1.14	0.02	0.11	0.29	0.3	0.24	-0.56	-0.61	-0.22	-0.11	0.28	0.67	0.32	-0.17	0.04	0.11	0.31	0.3	-0.03	-0.04	-0.36	-0.2	-0.78	-0.14	-0.14	-0.27	0.14	0.11	0.11	-0.05	0.22	-0.01	-0.09	-0.4	0.31	0.29	-0.26	0.53	-0.56	-0.27	0.34	0.37	0.24	0.34	-0.26	-0.17	-0.07	0.02	0.07	-0.08	-0.32	0.06	-0.71	0.42	-0.54	-0.36	-0.54	-0.39	-0.02	0.1	-0.52	-0.07	0.06	0.71	0.27	0.24	0.35	-0.15	0.4	0.02	-0.6	0.12	-0.53	0.11	-0.54	0.24	-0.41	-0.27	-0.83	-0.08	-0.59	0.17	-0.04	-0.04	-0.07	-0.05	-0.01	0.39	-0.09	-0.04	0.35	0.38	-0.08
AGI_HUM1_OLIGO_A_23_P106522	INO80 ^ Homolog of yeast INO80 ^ NM_017553 ^ 54617	25	0.11	0.09	0.29	0.28	-0.09	-0.44	0.45	0.17	-0.16	-0.14	0.22	0.08	0.33	0.3	0.01	0.11	0.11	0.04	-0.05	-0.09	-0.01	0.23	0.06	-0.19	-0.15	-0.48	0.15	-0.11	0.18	0.14	0.07	-0.29	0.18	0.12	0.21	0.05	0.24	0.21	-0.12	-0.03	-0.04	-0.3	-0.07	0.11	-0.02	-0.05	0.38	-0.12	-0.07	-0.17	-0.13	-0.04	0.14	0.09	0	0.26	-0.06	0.35	0.47	0.12	-0.03	-0.34	0.02	-0.31	-0.22	0.06	-0.12	0.04	-0.59	-0.31	0.22	0.34	-0.33	0.3	0.04	-0.07	0.02	0.03	-0.18	-0.08	0.23	-0.23	0.37	0.49	0.32	-0.32	-0.13	0.1	0.36	0.32	-0.46	0.06	-0.35	-0.58	-0.02	-0.04	0.32	0.02	0.15	0.35	0.1	0.21	0.15	0.18	-0.38	-0.43	0.08	-0.16	-0.22	-0.19	-0.54	-0.31	-0.41	-0.08	-0.49	-0.17	0	-0.09	-0.15	0.01	0.11	-0.42	-0.09	0.02	-1.27	0.11	-0.46	-0.55	-0.12	-0.08	0.11	0.02	-0.04	-0.03	-0.31	0.84	0.16	0.2	-0.23	-0.07	0.1	0.13	-0.43	-0.61	-0.28	-0.29	-0.25	0.17	-0.42	-0.32	-0.05	-0.72	-0.2	0.15	0.18	0.29	0.2	0.24	0.25	0.07	-0.12	0.03	0.1	-0.09	0.14
AGI_HUM1_OLIGO_A_23_P106532	D4ST1 ^ Dermatan 4 sulfotransferase 1 ^ NM_130468 ^ 113189	5	-0.34	-0.29	0.06	-0.18	0.22	0.16	-0.69	-0.52	-0.23	0.05	-0.59	-0.79	-0.1	-0.52	-0.56	-0.76	-0.13	-0.36	-0.15	0.32	0.51	-0.09	-0.2	0.24	-0.15	0.41	0.23	0.56	0.19	-0.37	-0.34	-0.21	-0.4	-0.41	-0.47	-0.55	-0.17	-0.07	-0.47	-0.72	0.02	-0.37	-0.5	-1.08	0.03	-0.52	0.48	-1.07	-0.35	-0.73	-0.32	-0.64	-0.28	-0.01	-0.51	-0.35	0.25	0.28	-0.24	-0.14	0.03	-0.15	0.07	0.15	0.53	0.63	-0.24	-0.62	0.06	0.47	0.31	0.39	-0.9	0.5	-0.54	-0.38	-0.06	0.06	0.14	0.16	0.3	-0.21	0.13	0.62	0.02	0.25	0.2	-0.47	-0.23	0.02	0.82	-0.28	0.23	-0.03	-0.13	-0.19	0.04	0.19	0	-0.25	0.23	0	-0.09	-0.21	-0.01	0.75	0.28	-0.15	0.12	-0.01	0.78	0.4	-0.23	-0.01	-0.13	-0.14	0.63	0.37	0.64	-0.1	0.29	-0.36	0.56	0.07	0.52	1	0.73	-0.09	0.29	0.21	1.2	0.84	1.18	0.16	0.56	0.44	0.95	0.88	-0.11	0.63	0.06	0.29	-0.13	0.14	0.13	-0.14	0.22	0.61	0.55	0.03	0.56	0.38	0.09	0.12	-0.5	0.06	-0.28	-0.14	-0.34	-1	0.22	-0.24	-0.02	0.55	0.21
AGI_HUM1_OLIGO_A_23_P106544	DC13 ^ DC13 protein ^ NM_020188 ^ 56942	19	-0.05	0.2	-0.1	-0.51	-0.83	-0.93	-0.47	-0.16	-0.22	-0.54	0.46	-0.43	0.17	-0.07	0.04	-0.01	-0.32	-0.18	-0.04	0.31	-0.07	0.09	0.46	-0.42	0.27	-0.21	0.17	0.03	-0.15	-0.32	0.46	0.37	-0.04	-0.48	0.36	0.23	-0.01	-0.48	0.23	-0.33	0.06	-0.31	0.21	0	0.11	0.05	-0.04	-0.33	0.13	0.03	0.15	-0.03	0.27	-0.07	0.14	-0.03	-0.18	0.38	-0.48	0.2	0.54	-0.08	0	-0.55	0.34	-0.99	0.3	0.1	0.19	-0.21	0.25	0.76	-0.61	-0.09	0	-0.22	0.19	0.2	0.43	0.73	0.39	0.09	0.54	0.2	-0.39	0	-0.57	0	0.26	0.07	-0.3	-0.23	0.36	0.02	0.74	-0.01	-0.14	-0.26	-0.47	-0.17	-0.04	-0.39	-0.22	0.07	-0.38	-0.43	-0.19	-0.59	-0.31	-0.18	0.12	0.27	-1.05	-0.86	-0.96	-1.1	0.14	0.09	0.12	0.06	0.22	0.6	-0.12	-0.26	-0.01	0.26	0.17	-0.06	-0.17	-0.69	0.21	0.37	0.25	0.4	-0.17	0.28	0.03	0.03	-0.36	0.67	0.02	0.56	-0.08	-0.43	0.32	-0.37	0.46	-0.81	0	-0.23	0.41	0.45	0.24	-0.7	0.61	-0.18	0.56	0.28	0.13	-0.13	0.12	0.09	-0.15	-0.31	0.18
AGI_HUM1_OLIGO_A_23_P106562	"GALNS ^ Galactosamine (N-acetyl)-6-sulfate sulfatase (Morquio syndrome, mucopolysaccharidosis type IVA) ^ NM_000512 ^ 2588"	3	-0.35	-0.3	-0.02	0.03	0.4	0.34	-0.14	-0.37	0.04	-0.03	-0.6	0.38	-0.25	-0.35	-0.48	-0.54	-0.3	-0.44	-0.1	-0.35	0.25	0.11	-0.17	0.5	0.36	0.69	0.17	0.22	0.56	-0.086162	-0.16	0.17	-0.15	-0.05	-0.46	0.07	-0.07	-0.44	-0.48	-0.14	-0.17	-0.21	-0.23	-0.51	-0.21	0.3	0.41	-0.4	-0.41	-0.17	-0.37	-0.34	-0.58	-0.3	-0.3	-0.3	-0.24	-0.82	-0.07	-0.4	0.32	0.57	0.3	0.58	0.1	0.48	0.2	0.16	0.49	0.04	0.65	-0.17092	-0.36	0.33	-0.48	0.19	-0.38	-0.05	0.51	-0.11	0.02	0.77	0.66	0.41	0	-0.2	-0.1	-0.51	-0.17	0	-0.13	-0.01	-0.44	0.21	-0.46	-0.04	0.65	0.14	0.39	-0.14	0.18	-0.02	0.1	-0.27	0.51	1.13	0.27	0.51	0.23	0.49	0.36	0.12	0.27	-0.18	0.14	-0.07	-0.07	0.58	0.01	-0.08	-0.17	0.29	0.24	0.14	0.55	0.06	0.82	0.21	0.04	-0.05	-0.23	-0.04	-0.16	-0.31	0.31	-0.52	0.22	0.18	0.22	-0.03	0.06	0.02	0.14	0.4	0.13	0.65	-0.47	0.07	0.41	0.33	-0.42	0.04	-0.46	-0.06	0	-1.25	-0.45	0	-0.05	-0.62	-0.42	-0.12	0.69	1.02	0.23
AGI_HUM1_OLIGO_A_23_P106575	"GOT2 ^ Glutamic-oxaloacetic transaminase 2, mitochondrial (aspartate aminotransferase 2) ^ NM_002080 ^ 2806"	18	0	-0.18	-0.14	-0.23	0.57	0.55	-0.05	-0.39	0.18	0.31	-0.23	0.41	-0.09	-0.01	0.39	0.32	0.05	0.12	0.09	-0.3	-0.05	-0.28	-0.34	0.43	0.12	0.29	-0.12	0.02	0.14	0.52	-0.41	0.11	0.11	0	-0.16	0.24	0.13	0.16	0	-0.01	-0.81	0.23	-0.47	-0.2	-0.46	0.03	0.05	0.82	-0.81	-0.42	-0.02	-0.26	-0.05	0.32	0.1	0.08	-0.3	0.09	-0.21	-0.16	-0.24	-0.15	-0.1	0.61	-0.41	0.7	-0.19	-0.1	-0.01	0.35	0.69	-0.02	0.83	0.49	0.14	0.45	0.18	0.35	-0.8	-0.72	-0.55	-0.72	-0.25	0.15	0.19	-0.65	0.19	0.04	0.31	0.16	-0.44	0.47	-0.2	0.25	-0.66	-0.43	-0.1	-0.45	0.61	0.02	0.01	0.1	0.47	-0.13	0.13	-0.15	0.44	0.43	0.31	0.43	-0.43	-0.25	0.02	-0.03	0.44	0.34	0.03	0.4	-0.27	0.06	-0.16	0.33	-0.51	-0.38	-0.45	-0.04	0.06	0.17	-0.1	-0.13	-0.06	-0.03	-0.23	-0.33	-0.34	0.05	-0.09	-0.15	0.79	0.24	0.65	0.22	-0.42	0.31	-0.51	0.27	-0.29	-0.11	-0.29	0.11	-0.32	-0.14	-0.57	-0.31	-0.01	-0.41	0.35	-0.52	0	0.48	-0.5	0.36	0.22	0.49	0.04
AGI_HUM1_OLIGO_A_23_P106602	DKFZP434B044 ^ Hypothetical protein DKFZp434B044 ^ NM_031476 ^ 83716	3	-0.27	-0.3	0.39	0.47	0.43	0.96	0.32	-0.34	-0.35	-0.36	-0.56	-0.06	0.38	0.41	-0.63	-0.82	-0.48	-0.47	-0.99	-1.09	0.51	0.35	0.5	1.89	0.56	0.02	0.53	0.71	-0.79	-1.54	-0.16	0.11	-0.56	0.07	-0.71	0.02	-0.48	0.88	0.41	-0.35	0.39	0.57	0.06	-0.69	-0.05	0.16	0.16	-2.07	-0.18	-0.24	0.19	-0.61	-0.13	0.43	-0.02	-0.22	0.09	-0.78	1.04	0.55	0.07	0.01	0.4	0.66	-0.84	0.04	0.18	-0.45	0.22	-0.52	-0.46	-0.6393	-1.15	-0.44	-1.17	-0.78	-0.56	-0.61	-0.48	-0.9	0.28	0.54	0.91	1.06	0.78	-0.19	0.12	0.28	-0.17	-0.19	0.79	1.23	0.32	0.51	-0.43	0.48	0.25	0.79	0.68	-0.03	0.19	0.01	0.69	-0.38	0.44	0.76	0.54	1.14	0.8	0.15	0.2	-0.27	0.99	-0.83	1.02	-0.55	0.51	0.22	-0.99	0.23	-0.51	-0.25	0.1	-0.03	-0.3	-0.45813	0.82	0.57	0.7	0.9	-0.99039	-1.24	-1.36	-1.43	0.34	-0.86691	-1.17	-1.28	-0.01	-0.81	-0.61	-0.63	-1.22	-0.39	-0.2	-1.1	-1.26	0.06	-0.26	-0.1	-0.67	-0.6219	-0.78	-0.01	-1.06	-0.42	-0.38	0.08	0.68	0.21	-1.03	0.6	-2.94	0.61	0.63
AGI_HUM1_OLIGO_A_23_P106617	WFDC1 ^ WAP four-disulfide core domain 1 ^ NM_021197 ^ 58189	5	-0.83	-0.9	-0.83	-0.35	-1.11	-0.63	-0.5	-0.44	-0.03	-0.14625	-0.41	-0.33	-0.81	-1.03	-0.29	0.34	-0.94	-0.65	-0.67	0.48	0.69	-0.26	0.2	0.61	-0.05	0.03	-0.17	0.10698	-0.05	0.033289	-0.15	-0.28	-0.95	-0.12	-0.69	-0.21	-0.34	-0.35	0.09	-0.58	-0.18	-0.27	-0.29	-1.08	-0.1	0.12	0.55	0.34	-0.33	-0.05	0.27	-0.45	-0.02	-0.65	0.23	-0.15	0.49	0.66	0.11	0.02	-0.23	-0.07	-0.01	0.13	0.66	1.01	-0.2	0.64	1.74	1.42	1.32	-0.05	0.77	-0.01	-0.32	-0.25	-0.02	-0.11	-0.33	-0.28	0.07	0.09	0.13	0.09	-0.64	0.25	0.06	-0.98	0.03	-0.66	1.09	0.09	0.68	1.67	-0.76	-1.04	-0.64	-0.89	-0.11	-0.66	0.65	1.11	0.4	-0.02	0.78	0.32	0.46	0.05	-0.03	0.49	0.78	0.56	0.26	0.3	0.06	0.25	0.2	0.52	0.67	0.4	-0.14	0.62	0.47	0.95	0.77	0.73	1.13	1.08	-0.54	-0.48	0.08	0.20057	0	-0.06	1.13	0.29	0.14	0.01	-0.05	-0.58	-0.21	-0.83	0.53	0.39	0.45	0.56	0.19	-0.15	1.45	1.05	0.76	0.91	0.96	0.79	-1.12	0.66	-0.07	-0.64	-0.15	-0.43	0.68	-0.02	0.23	0.47	-0.47
AGI_HUM1_OLIGO_A_23_P106633	DDX28 ^ DEAD (Asp-Glu-Ala-Asp) box polypeptide 28 ^ NM_018380 ^ 55794	9	-0.14	-0.8	-0.4	-0.03	0.2	0.13	-0.13	-0.26	0.17	0.2	-0.04	-0.57	-0.16	0.33	-0.14	0.01	0.04	0.17	-0.02	0.23	0.26	-0.25	-0.17	0.27	-0.17	0.47	0.05	0.43	0.26	0.44	-0.03	-0.09	-0.32	0.27	0.12	0.31	-0.03	0.55	-0.27	0.02	-0.58	-0.1	-0.25	-0.08	-0.43	-0.01	0.52	-0.36	-0.14	-0.42	-0.38	0.03	-0.23	-0.17	-0.47	-0.59	0.13	0.37	-0.02	0.68	-0.09	0.1	-0.01	0.47	0.33	0.45	0.09	0.39	0.04	0.24	0.02	1.02	-0.13	0.42	0.2	0.35	0.19	0.38	-0.18	0.1	-0.1	-0.08	-0.19	-0.21	0.15	-0.04	-0.08	-0.32	-0.23	-0.17	-0.32	-0.19	0.13	0	-0.24	0.41	-0.24	-0.37	-0.08	0.28	-0.04	0.17	-0.21	0.52	-0.14	-0.4	0.08	-0.16	0.01	0.58	-0.15	-0.05	-0.14	-0.22	-0.18	-0.04	0.48	0.39	0.33	0.18	-0.14	-0.59	-0.11	-0.57	-0.16	0.41	0.2	0.07	0.47	0.2	0.86	0.46	0.89	0.39	0.12	0.39	0.78	0.79	0.19	0.4	-0.11	0.13	0.17	-0.11	-0.01	-0.41	-0.04	-0.1	-0.36	0.38	-0.03	0.71	0.09	0.37	0	0.21	0.15	0.07	-0.31	-0.44	-0.25	-0.32	0.56	0.54	0.57
AGI_HUM1_OLIGO_A_23_P106661	CKLFSF1 ^ Chemokine-like factor super family 1 ^ NM_052999 ^ 113540	5	-0.25264	-0.50077	-0.19946	0.16	0.25227	-0.23	-0.76	-0.58	0.1164	0.43582	-0.36404	-0.77	-0.23926	-0.23429	-0.6	-0.58	-0.06	-0.51	-0.22	0.25	0.12	-0.06	0.09	1.37	0.2	0.48	-0.15778	0.80596	-0.2	-0.010519	0.25	-0.23	0.61	0.17	0.15	-0.02607	0.42	0.53	0.4	-0.05	0.1	0.27	0.29	0.28	-0.45	-0.087169	-0.25	-0.52	0	-0.81	-0.16681	-0.02	-0.31	-0.53	-0.4	-0.49	-0.14	-0.046876	-0.05	0.34	0.26	-0.01	-0.12	0.02	-0.02	-0.01	0.15	0.19	-0.61	-0.31	-0.38	-0.05	0.12	-0.41	0.09	-0.28	-0.22	0.03	0.08	0.17	-0.18	-0.06	-0.19	-0.43	0.06	0.33	-0.2	-0.36	-0.22	-0.37	0.05	0.16	0	-0.33	0.19	0.24	-0.22	-0.15	-0.03	0.13	0.23	-0.04	-0.46	0.36	-0.16	0.017412	-0.06	-0.73	0.3	0.43	0.28	-0.016412	0.27	0.29	0.36	0.46	0.030017	0.35687	-0.05	-0.27	0.03	-0.32	0.14	0.24	0.44	1.59	0.15	-0.23	0.06	-0.03976	0.87	0.18484	0.32	0.19	0.0756	0.29076	0.19854	0.19814	0.23	0.17962	-0.26	0.22	-0.24	-0.36	0.11	-0.65	0.24	-0.23	-0.08	-0.41	0.071779	0.17685	0.03	0.27	-0.2	-0.1	-0.16435	0.35	0.14	0.28	0.03	-0.03	0.24285	0.95	1.02
AGI_HUM1_OLIGO_A_23_P106675	"PLCG2 ^ Phospholipase C, gamma 2 (phosphatidylinositol-specific) ^ NM_002661 ^ 5336"	10	-0.6	-0.45	-0.19	-0.35	-0.03	0.04	-0.56	-0.49	-0.3	-0.26	-0.68	-0.56	-0.5	-0.35	-0.21	-0.4	-0.56	-0.42	-0.16	0.3	0.11	-0.03	0.14	0.26	0.53	0.39	0.01	0.48	-0.03	0.26	0.08	0.26	-0.07	-0.22	-0.39	-0.51	-0.23	-0.43	-0.11	-0.38	0.21	-0.06	0.09	-0.31	0.37	0.12	-0.12	-0.42	0.07	0.09	-0.06	-0.68	-0.48	-0.05	-0.39	-0.23	-0.25	0.49	-0.21	-0.46	0.4	0.26	-0.1	0.32	0.53	1.13	0.06	-0.12	0.26	0.48	0.29	0.3	-0.32	-0.15	-0.35	0.3	-0.07	0.26	0.46	0.18	0.32	0.49	0.73	0.15	-0.2	-0.25	-0.34	-0.06	-0.62	-0.28	0.14	0.19	0.03	0.46	0.4	-0.15	0.74	-0.19	0.14	-0.33	-0.08	-0.08	-0.1	-0.15	0.17	0.42	0	-0.2	-0.07	-0.11	0.09	0.18	-0.23	-0.05	-0.1	0.15	0.38	0.3	0.37	-0.18	0.83	-0.2	0.11	0.24	-0.01	0.49	0.24	0.16	-0.2	-0.05	0.16	-0.15	-0.07	-0.32	0.14	0.16	0.17	0.14	0.12	0.2	0.03	0.42	0.09	0.36	0.08	0.57	-0.13	0.38	0.14	0.13	-0.02	0.13	-0.14	0.11	-0.44	0.05	0.13	0.17	0.09	-0.37	-0.01	-0.1	0.11	0.3	-0.34
AGI_HUM1_OLIGO_A_23_P106682	EMP2 ^ Epithelial membrane protein 2 ^ NM_001424 ^ 2013	7	-0.03	-0.24	0.21	0.22	0.07	0.39	-0.11	0.25	0.45	0.17	0.08	-0.09	0.01	0.41	0.05	0.17	-0.18	0.13	0.02	-0.35	-0.31	-0.23	-0.49	0.07	-0.04	0.12	0.36	0.4	0.28	0.39	-0.23	0.05	0.13	0.08	0.19	0.46	0.09	0.35	-0.14	-0.07	-0.69	0.04	-0.52	0.26	-0.61	-0.1	0.14	1.08	-0.78	-0.12	-0.27	0.22	-0.42	-0.19	-0.15	0.4	-0.04	-0.09	-0.79	0.02	0	0.12	-0.03	0.05	-0.07	-0.29	-0.22	0.35	-0.23	0.54	0.18	0.01	0.45	0.26	0.05	0.63	0.15	0.34	-0.71	-0.46	-0.69	-0.45	-0.6	0.12	0.37	-0.13	-0.2	-0.1	0.19	0.2	-0.4	-0.82	-0.46	0.13	-0.51	-0.48	-0.57	-0.45	-0.33	0.27	0.35	0.48	-0.08	0.71	0.15	-0.01	0.38	0.46	-0.15	0.54	-0.17	0.09	-0.08	-0.24	-0.42	0.06	0.04	0.47	-0.16	0.22	-0.22	0.3	-0.36	-1.1	-0.02	-0.34	0.25	0.14	-0.11	-0.62	0.31	0.67	0.23	0.3	-0.39	0.09	-0.35	-0.35	-0.08	0.09	-0.08	0.06	0.15	0.35	-0.05	-0.17	-0.17	-0.57	-0.49	0.1	-0.34	0.64	-0.06	-0.25	0.12	-0.07	-0.16	-0.17	-0.07	-0.05	-0.38	-0.2	0.06	0.17	0.16
AGI_HUM1_OLIGO_A_23_P106694	PCOLN3 ^ Procollagen (type III) N-endopeptidase ^ NM_002768 ^ 5119	15	-0.21	-0.73	-0.32	-0.08	0.18	0.47	-0.17	-0.23	0.3	0.43	-0.37	-0.06	-0.52	-0.35	-0.23	-0.22	-0.04	-0.19	-0.22	0.11	0.11	-0.17	-0.56	0.14	0.03	0.23	-0.18	0.2	0.21	-0.64	-0.37	-0.05	-0.32	0.08	-0.07	0.14	0.13	0.11	-0.11	0.16	-0.1	0.41	0.19	0.46	0.07	0.18	0.43	-0.24	0.06	-0.13	-0.01	0.18	-0.52	0.05	-0.11	-0.05	-0.11	-0.47	-0.61	-0.05	0.04	0.22	-0.05	0.43	0.29	0.45	0.09	0.35	0.45	0.41	0.89	-0.95	-0.07	0.48	-0.19	0.09	-0.2	-0.05	-0.17	-0.14	-0.36	0.3	-0.06	0	0.03	0.44	0.35	-0.41	-0.29	-0.18	-0.11	-0.02	0.47	0.63	-0.24	-0.13	0.14	0.01	0.46	0.15	0.33	0.39	0.25	0.09	0.38	0.34	0.23	0.28	0.17	0.35	-0.06	0.11	-0.17	-0.55	-0.12	-0.03	0.4	0.76	0	-0.28	-0.22	0.05	0.28	-0.33	0.46	-0.34	0.74	0.43	0.29	0.02	-1.07	-0.41	-0.74	-0.37	-0.51	-0.52	-0.29	-0.25	-0.2	-0.18	0.04	0.18	0.51	0.62	0.61	0.58	0.12	0.09	0.21	0.55	-0.52	-0.11	0.16	-0.02	-0.07	-0.33	-0.26	-0.02	-0.19	-0.18	-0.05	-0.02	0.4	0.68	0.02
AGI_HUM1_OLIGO_A_23_P106708	RPS2 ^ Ribosomal protein S2 ^ NM_002952 ^ 6187	18	0.26	0.09	0.22	0.15	0.33	0.06	-0.08	-0.13	0.16	0.2	0.36	0.4	0.13	0.5	0.2	0.29	0.39	0.32	-0.08	-0.26	0	0.12	0.1	0.46	0.13	0.03	0.25	0.49	0.01	0.06	0.03	0.11	-0.17	0.07	0.22	0.37	0.22	0.4	-0.04	0.16	-0.06	-0.06	-0.15	0.05	-0.11	-0.08	0.61	-0.4	-0.21	-0.14	-0.14	0.1	0.29	0.29	-0.23	-0.02	-0.02	-0.04	-0.1	-0.07	-0.23	-0.26	0.01	0.32	-0.49	-0.38	-0.18	-0.34	-0.69	-0.24	0.55	0.12	0.29	0.76	0.69	0.86	0.6	0.59	-0.28	-0.65	0.34	-0.99	-0.25	-0.17	0.8	-0.83	-0.61	0.4	0.55	0.47	-0.38	-0.43	-0.14	-0.28	-0.39	-0.45	-0.03	-0.15	-0.11	0.32	0.41	0.26	-0.05	0.71	-0.08	-0.39	0.21	0.22	-0.02	0.26	-0.43	0.03	-0.15	-0.11	-0.61	-0.27	-0.08	-0.02	-0.67	-0.31	-0.29	-0.77	-0.57	-0.94	-0.42	-0.12	-0.7	-0.53	-0.14	-0.37	0.36	0.22	0.07	0.32	0.21	0.45	0.3	0.31	0.32	0.07	0.17	0.42	-0.34	-0.74	-0.81	-0.5	-0.5	-0.29	-0.75	-0.24	-0.53	-0.16	-0.22	0.16	0.2	0.52	0.17	0.08	-0.02	0.01	-0.07	-0.09	0.33	0.26	0.88
AGI_HUM1_OLIGO_A_23_P106720	TBL3 ^ Transducin (beta)-like 3 ^ NM_006453 ^ 10607	11	0.01	-0.69	0.01	-0.14	1.01	0.72	0.45	0.23	0.28	0.45	0.23	1.9	-0.03	0.38	0.1	-0.32	0.19	-0.15	0.23	-1.16	0.05	-0.41	-0.17	0.3	0.42	0.17	-0.04	0.6	1.1	-0.50665	-0.04	0.62	0.33	0.27	-0.41	-0.04	-0.02	-0.01	0.12	0.25	0.04	0.92	0.2	0.74	0.36	0.01	0.47	0.3	0.02	0.18	-0.07	-0.21	-0.18	0.08	0.47	0.36	0.12	-1.82	-0.24	-0.37	0.28	0.47	0	0.48	-0.66	-1.51	0.6	0.52	0.47	-0.7	2.12	-0.73458	0.08	0.72	-0.25	0	0.01	-0.06	-0.83	-0.84	-0.47	-0.02	0.51	-0.19	-0.12	-0.78	-0.52	-0.27	-0.24	-0.34	-0.64	-0.35	0.12	0.44	-0.78	-1.36	0.29	-0.2	0.68	-0.58	0.77	0.42	1.01	0.1	0.47	-0.06	0.42	1.08	1.27	0.41	0.64	0.35	0.18	-1.21	-0.55	-0.88	-1.06	0.35	-1.19	-0.71	-1.82	-0.19	-0.82	-1.12	0.43	-1.62	0.23	0.5	-0.26	-1.31	-1.58	-0.27	-1.89	-1.02	-0.3	-0.93	-0.74	-1.02	-1.16	-1.31	-1.09	-0.5	0.86	0.86	0.31	0.12	-0.6	-0.89	0.45	0.39	-0.74	-0.21	-0.08	-0.91	0.02	-0.46	-0.67	0.13	-0.1	0.23	-0.09	0.52	0.31	-0.14	-0.21
AGI_HUM1_OLIGO_A_23_P106727	RAB11FIP3 ^ RAB11 family interacting protein 3 (class II) ^ NM_014700 ^ 9727	15	-0.15	-0.4	-0.16	-0.12	0.12	-0.32	-0.28	-0.3	0	-0.07	-0.25	0.29	0.22	-0.03	-0.19	-0.37	-0.1	-0.21	-0.19	0.27	0.07	-0.03	-0.21	-0.26	0.01	0.17	-0.01	-0.09	0.4	-1.25	-0.32	-0.09	0.28	0.1	0.18	0.16	0.28	-0.11	-0.15	-0.11	-0.12	-0.25	-0.02	-0.22	-0.21	-0.24	0.63	-1.19	-0.26	-0.42	-0.02	-0.37	0	-0.03	0.27	0.12	-0.18	-0.61	-0.47	-0.15	-0.1	-0.16	-0.03	-0.06	0.43	0.49	-0.28	-0.12	0.31	0.32	0.92	-0.23	-0.88	0.13	-0.15	-0.03	-0.08	-0.09	0.07	-0.16	-0.28	0.05	-0.21	-0.18	0.24	0.62	0.37	-0.08	0.13	0.16	0.3	-0.03	0.1	0.5	0.52	0.3	0.63	0.23	0.54	-0.31	0.37	-0.03	0.06	-0.43	0.63	0.81	0.27	-0.28	0.12	-0.32	0.75	0.37	0.51	-0.41	0.31	-0.04	0.59	0.85	0.19	-0.32	-0.17	-0.19	0.26	-0.26	0.18	-0.25	0.98	0.53	0.23	-0.11	-0.12	-0.06	-0.15	-0.3	-0.09	-0.33	0.02	0.01	0.18	0.03	0.35	0.26	0.44	0.46	0.44	0.6	0.4	0.42	0.64	0.64	0.48	0.29	0.44	0.38	0.1	0	0	0.23	0.06	0.05	-0.01	0.01	0.11	0.29	-0.22
AGI_HUM1_OLIGO_A_23_P106737	LUC7L ^ LUC7-like (S. cerevisiae) ^ NM_201412 ^ 55692	25	0.16	0.72	0.19	-0.14	-0.11	-0.23	0.13	0.04	-0.17	-0.26	0.2	0.57	0.47	-0.13	0.75	0.36	0.16	0	0.3	0.05	-0.41	0.67	0.29	-0.06	-0.01	-0.73	0.25	-0.25	-0.04	0.54	0.43	-0.44	-0.04	-0.46	-0.05	-0.01	-0.05	-0.86	-0.11	-0.67	0.41	0.08	0.89	0.92	0.09	-0.03	1.08	0.05	0.54	0.06	0.12	-0.13	0.19	0.04	0.51	0.12	-0.32	-0.55	-0.27	-0.15	0.31	-0.29	0.48	-0.2	-0.18	0.1	-0.04	-0.51	-0.03	-0.27	0.88	-0.02	0.13	0.33	-0.35	-0.08	0.21	0.06	-0.17	0.07	0.69	0.28	0.64	0.5	-0.36	0.01	-0.01	-0.12	0.25	-0.09	-0.04	0.09	0.14	0.03	0.39	-0.31	0.44	0.05	-0.28	-0.69	0.09	-0.01	0.02	-0.15	0.26	0.26	0.29	0.18	-0.34	-0.43	-0.49	-0.06	-0.09	0.22	-0.08	-0.28	-0.12	0.08	-0.58	-0.63	-0.08	-0.08	0.55	0.7	-0.81	-0.69	-0.33	0.11	-0.94	-0.55	-1.04	-0.44	-0.99	-0.92	1.45	-0.54	-0.35	-0.31	0.11	-0.2	-0.21	-0.35	0.18	0	0.34	0.42	0.22	0.14	0.11	-0.44	-0.51	-1.35	-0.18	-0.35	0.12	0.45	0.15	0.57	0.39	0.22	0.4	0.45	-0.18	-0.16	0.08
AGI_HUM1_OLIGO_A_23_P106741	"PSMD7 ^ Proteasome (prosome, macropain) 26S subunit, non-ATPase, 7 (Mov34 homolog) ^ NM_002811 ^ 5713"	16	-0.12	-0.31	0.04	0.38	-0.14	-0.18	0.19	0.01	-0.21	-0.36	0.24	-0.03	0.13	0.14	0.11	0.38	0.1	0.19	-0.01	-0.39	-0.04	0.25	-0.16	-0.3	-0.18	-0.34	0.15	0.01	-0.05	0.5	-0.3	-0.08	0.26	0.05	0.21	0.34	0.37	0.4	0.09	0.01	-0.27	-0.3	-0.11	-0.09	-0.08	-0.09	-0.04	-0.53	-0.14	-0.04	-0.16	-0.03	0.04	0.13	-0.4	-0.48	0.04	0.72	-0.13	0.35	0.03	0.01	0.14	-0.04	0.09	0.12	0.01	0.02	-0.11	-0.3	-0.3	0.06	-0.28	-0.08	0.13	0.15	0.04	0.04	0.1	-0.22	-0.03	-0.41	0.02	0.05	0.15	-0.15	0.06	-0.03	0.15	0.06	-0.29	-0.5	-0.15	-0.24	0.18	0.3	0.05	-0.16	0.23	0.27	-0.03	0.1	-0.09	0.19	-0.01	-0.18	0.01	-0.08	0	0.07	-0.41	0.14	-0.48	0	-0.5	0.2	0	0.14	0.03	0.18	0.14	0.07	-0.05	-0.09	0.08	-0.22	-0.05	0.06	0.41	0.3	-0.06	0.25	0.17	0.27	-0.23	0.2	-0.01	0.16	-0.24	0.26	-0.07	0.07	-0.24	0.05	-0.23	-0.34	0.11	-0.35	-0.34	-0.43	-0.04	0.15	-0.12	0.08	0.01	0.16	-0.26	-0.1	0.1	-0.01	-0.22	-0.22	-0.24	-0.21	0.07
AGI_HUM1_OLIGO_A_23_P106761	"CORO1A ^ Coronin, actin binding protein, 1A ^ NM_007074 ^ 11151"	40	-0.13	-1.09	-0.52	-0.16	-0.27	-0.02	-0.42	-0.87	-0.13	0.24	-0.8	0.22	-0.43	-0.42	-0.31	-0.87	-0.04	-0.67	-0.66	-0.48	-0.49	0.49	0.16	0.44	1.05	1.3	-0.1	0.25	0.13	-0.39	0.34	0.58	0.16	0.48	0.22	0.03	0.14	-0.24	0.67	0.17	0.56	0	0.61	-0.56	0.86	0.37	1.36	0.19	0.57	0.11	-0.23	-0.22	-0.65	-0.04	-0.45	0	0.32	-1.02	-0.09	0	1.09	0.79	-0.14	0.29	-0.53	-0.09	0.54	0.53	-0.16	-0.23	1.83	-0.52	0.22	0.45	0.21	0.11	0.45	0.71	0.81	-0.02	0.83	1.2	1.77	1.01	-0.11	-0.69	-0.69	0.87	-0.47	0.29	0.22	0.54	0.5	0.56	0.28	-0.62	2.17	0.48	1.1	-0.14	0.35	-0.12	0.28	0.14	0.12	-0.06	0.03	-0.11	0.61	0.37	0.12	-0.09	-0.26	-0.73	-0.07	-0.44	-0.44	0.35	-1.06	-0.93	-1.04	0.12	-0.72	-0.41	-0.16	-1.24	0.12	0.23	0.19	-0.1	-0.92	-0.81	-0.91	-0.59	-0.53	-1.08	-0.81	-0.76	-0.09	-0.56	-0.24	0.97	0.7	0.66	0.12	0.34	-0.82	-0.13	-0.14	0.1	-1.02	0.05	-0.69	-0.07	-0.31	-1.36	-0.21	0.24	0.5	-1.24	0.3	-0.33	0.72	0.85	0.26
AGI_HUM1_OLIGO_A_23_P106773	"SULT1A2 ^ Sulfotransferase family, cytosolic, 1A, phenol-preferring, member 2 ^ NM_177528 ^ 6799"	7	0.45	0.31	0.18	0.05	0.01	-0.42	-0.42	-0.2	0.22	-0.03	0.1	-0.09	-0.01	0.03	0.18	-0.16	0.04	0.19	-0.37	-0.75	-1.33	0.25	0.74	0.09	0.34	-0.03	0.32	-0.01	0.33	0.16	0.1	-0.06	-0.05	0.05	0.24	-0.09	0.38	-0.04	0.04	-0.42	-0.15	-0.49	-0.03	-0.52	0.07	-0.72	-0.19	-0.38	0	-0.46	0.82	-0.5	0.66	0.36	0.54	-0.22	0.08	0.16	0	-0.06	0.1	0.13	0.45	0.06	0.21	-0.16	0.27	-0.41	-0.1	0.11	0.59	1.44	0.25	0.75	0.62	0.61	0.34	0.51	-0.66	-1.3	-0.3	-1.1	-0.35	-0.9	0.35	0.83	-0.23	0.8	0.55	0.23	-0.83	-1.62	-1.23	-1.11	0	-0.48	0.56	0.16	0.66	0.28	1.08	0.23	0.64	0.07	-0.33	-0.59	0.01	-0.38	0.06	-0.78	0.04	-0.42	0.58	-0.26	-0.36	-0.58	0.48	-0.02	0.2	-0.4	0.39	-0.53	0.26	-0.73	-0.49	-0.55	-0.18	-0.48	-0.22	-0.64	0.33	-0.62	-0.02	-1.15	-0.16	0.39	-0.05	-0.04	-0.37	-0.34	-0.39	0.21	0.2	-0.5	-0.53	-1	0.49	-0.37	-0.52	-0.82	-0.14	-0.48	0.04	-0.29	0.48	0.61	-0.17	0.25	0.11	0.07	0.48	-0.17	0.33	0.06	0.45
[truncated: 22,480,788 more chars]
