# Supplementary material for: Systems Level Analysis of Systemic Sclerosis Shows a Network of Immune and Profibrotic Pathways Connected with Genetic Polymorphisms
Source: PLoS Comput Biol. 2015 Jan 8;11(1):e1004005. doi: 10.1371/journal.pcbi.1004005 (PMC4288710; doi:10.1371/journal.pcbi.1004005)
Supplement: S4 Data file — Table of p-values for modules in each dataset (includes module sizes). (XLSX) [file pcbi.1004005.s009.xlsx]

## Sheet: Subset_specific_module_table.tx
Data set	Module Number	Module size (genes)	Inflammatory Down	Inflammatory Up	Fibro-proliferative Down	Fibroproliferative Up	Normal-like Down	Normal-like Up	SSc Down	SSc Up
Milano	1	2175	0.0076414	-	-	4.816e-06	1	-	-	1
Milano	2	2101	-	1	-	1	-	1	1	-
Milano	3	1764	1	-	1.3356e-07	-	-	0.019422	1	-
Milano	4	1459	1	-	-	1	1	-	-	1
Milano	5	1435	-	0.022273	1.3259e-05	-	-	0.47321	1	-
Milano	6	1293	1	-	-	2.3035e-08	0.71994	-	-	1
Milano	7	1371	-	0.00029898	1.5511e-07	-	-	1	1	-
Milano	8	770	-	1	0.00024727	-	-	1	1	-
Milano	9	438	1	-	0.83358	-	-	0.32085	1	-
Milano	10	376	-	1	1	-	1	-	-	1
Milano	11	406	-	1	-	1	1	-	-	1
Milano	12	388	0.010526	-	-	1.618e-05	0.4162	-	-	1
Milano	13	346	-	1	1	-	1	-	1	-
Milano	14	299	-	0.98469	0.053748	-	1	-	1	-
Milano	15	288	1	-	-	0.90343	1	-	-	1
Milano	16	231	-	0.054725	1	-	1	-	-	1
Milano	17	224	1	-	4.1985e-06	-	-	0.0088614	1	-
Milano	18	194	1	-	-	1	1	-	-	1
Milano	19	193	-	1	0.55332	-	-	1	1	-
Milano	20	205	1	-	-	1	-	1	1	-
Milano	21	139	1	-	-	1	-	1	1	-
Milano	22	169	1	-	0.20568	-	-	0.1134	1	-
Milano	23	108	-	1	1	-	-	1	-	1
Milano	24	134	-	1	0.099378	-	1	-	-	1
Milano	25	157	1	-	-	1	-	1	1	-
Milano	26	105	-	1	0.011998	-	-	1	1	-
Milano	27	86	-	1	1	-	-	1	1	-
Milano	28	86	1	-	0.023301	-	-	0.17973	0.98275	-
Milano	29	109	-	1	1	-	-	1	1	-
Milano	30	113	-	1	0.50903	-	1	-	-	1
Milano	31	87	-	1	-	1	1	-	-	1
Milano	32	83	1	-	1	-	-	1	1	-
Milano	33	82	1	-	1	-	-	1	1	-
Milano	34	79	-	1	1	-	1	-	-	1
Milano	35	55	-	1	1	-	-	1	1	-
Milano	36	56	1	-	5.5215e-06	-	-	0.081526	1	-
Milano	37	60	-	1	0.0245	-	-	1	1	-
Milano	38	62	1	-	-	1	1	-	-	1
Milano	39	40	1	-	-	0.94034	1	-	-	1
Milano	40	48	1	-	1	-	1	-	1	-
Milano	41	51	1	-	-	0.021068	1	-	-	1
Milano	42	44	1	-	-	1	1	-	1	-
Milano	43	50	1	-	-	0.60118	1	-	-	1
Milano	44	49	-	1	1	-	-	1	-	1
Milano	45	34	1	-	-	1	-	1	-	1
Milano	46	37	1	-	1	-	-	1	1	-
Milano	47	40	-	1	-	1	0.38182	-	-	0.4614
Milano	48	47	-	1	1	-	-	0.47321	1	-
Milano	49	29	1	-	-	1	-	1	1	-
Milano	50	37	-	1	0.000355	-	-	0.023825	0.08487	-
Milano	51	30	-	1	-	1	1	-	-	1
Milano	52	32	-	0.26196	1	-	1	-	-	1
Milano	53	28	0.63147	-	-	3.1859e-06	1	-	-	1
Milano	54	29	-	0.29134	1	-	1	-	-	1
Pendergrass	1	951	-	1	1	-	-	1	1	-
Pendergrass	2	1000	-	1	-	1	1	-	-	1
Pendergrass	3	874	-	3.8824e-05	-	1	1.0273e-07	-	-	5.091e-06
Pendergrass	4	747	1	-	-	9.1314e-05	1	-	-	1
Pendergrass	5	725	-	1	3.1634e-05	-	-	1	1	-
Pendergrass	6	694	1	-	1	-	-	1	0.22139	-
Pendergrass	7	616	-	1	1	-	1	-	1	-
Pendergrass	8	543	1	-	1	-	1	-	-	1
Pendergrass	9	510	-	1	1	-	-	1	1	-
Pendergrass	10	507	-	1	1	-	-	1	1	-
Pendergrass	11	467	0.043164	-	-	1	-	0.71283	1	-
Pendergrass	12	351	-	0.044844	-	1	0.0037115	-	-	0.035726
Pendergrass	13	270	-	1	1	-	-	1	1	-
Pendergrass	14	282	1	-	-	1	1	-	-	1
Pendergrass	15	244	1	-	-	0.62169	1	-	-	1
Pendergrass	16	248	-	0.00012785	1	-	0.08725	-	-	0.28126
Pendergrass	17	203	1	-	-	1	-	1	1	-
Pendergrass	18	211	0.18709	-	1	-	-	0.017562	0.063277	-
Pendergrass	19	104	1	-	-	1	-	1	1	-
Pendergrass	20	183	1	-	-	1	-	1	1	-
Pendergrass	21	188	-	1	1	-	1	-	-	1
Pendergrass	22	120	1	-	1	-	-	1	1	-
Pendergrass	23	151	-	1	-	1	1	-	-	1
Pendergrass	24	140	-	1	1	-	0.9046	-	-	1
Pendergrass	25	133	1	-	-	4.4495e-05	1	-	-	1
Pendergrass	26	115	-	1	1	-	1	-	-	1
Pendergrass	27	127	-	1	-	1	1	-	-	1
Pendergrass	28	102	1	-	-	1	-	1	1	-
Pendergrass	29	124	1	-	-	1	-	1	1	-
Pendergrass	30	50	-	1	1	-	-	0.30483	0.84893	-
Pendergrass	31	83	-	1	1	-	-	1	1	-
Pendergrass	32	100	-	1	-	1	1	-	-	1
Pendergrass	33	101	-	1	1	-	-	1	1	-
Pendergrass	34	89	-	1	-	1	1	-	-	1
Pendergrass	35	70	1	-	-	0.0056881	1	-	-	1
Pendergrass	36	87	-	1	1	-	-	1	1	-
Pendergrass	37	85	-	1	1	-	-	1	1	-
Pendergrass	38	83	-	1	1	-	1	-	1	-
Pendergrass	39	79	-	1	0.16891	-	-	1	1	-
Pendergrass	40	71	1	-	1	-	-	1	1	-
Pendergrass	41	71	-	1	0.00043836	-	-	1	1	-
Pendergrass	42	72	1	-	-	0.087396	1	-	-	1
Pendergrass	43	54	0.12207	-	-	1	1	-	-	1
Pendergrass	44	64	-	4.0838e-05	1	-	1	-	1	-
Pendergrass	45	51	1	-	-	1	-	1	1	-
Pendergrass	46	46	-	1	1	-	1	-	-	1
Pendergrass	47	34	-	0.24718	-	1	2.5166e-05	-	-	0.010303
Pendergrass	48	47	1	-	-	1	-	1	1	-
Pendergrass	49	31	1	-	-	0.1934	1	-	-	1
Pendergrass	50	34	1	-	1	-	-	1	1	-
Pendergrass	51	36	1	-	1	-	-	0.68873	0.0089312	-
Pendergrass	52	27	1	-	1	-	-	1	1	-
Pendergrass	53	19	0.39767	-	-	1	-	1	1	-
Pendergrass	54	24	-	1	1	-	1	-	1	-
Pendergrass	55	30	-	1	-	1	1	-	-	1
Pendergrass	56	29	1	-	1	-	-	1	-	1
Pendergrass	57	22	1	-	-	1	1	-	-	0.068987
Pendergrass	58	27	-	1	1	-	-	1	1	-
Pendergrass	59	28	-	1	-	1	1	-	-	1
Pendergrass	60	13	1	-	-	1	-	1	1	-
Pendergrass	61	10	1	-	1	-	-	1	1	-
Pendergrass	62	15	-	1	-	1	1	-	1	-
Pendergrass	63	14	1	-	-	1	-	1	1	-
Pendergrass	64	15	-	1	-	1	1	-	-	1
Pendergrass	65	9	0.00055722	-	-	1	-	0.11469	0.016474	-
Pendergrass	66	17	-	1	0.068115	-	-	1	1	-
Hinchcliff	1	2104	-	1	1	-	-	1	1	-
Hinchcliff	2	1177	1	-	1	-	-	1	1	-
Hinchcliff	3	1259	-	1	1	-	1	-	-	1
Hinchcliff	4	971	-	1	0.01261	-	-	0.0057695	1	-
Hinchcliff	5	792	1	-	-	0.00015503	0.99135	-	-	1
Hinchcliff	6	785	1	-	-	4.9082e-05	0.010324	-	-	1
Hinchcliff	7	649	1	-	-	1	-	0.044137	1	-
Hinchcliff	8	590	0.78787	-	-	2.3594e-13	0.0043934	-	-	1
Hinchcliff	9	586	0.0026462	-	-	6.1621e-08	1	-	-	1
Hinchcliff	10	636	-	2.8983e-08	-	0.97613	3.6624e-15	-	-	2.0604e-08
Hinchcliff	11	674	-	1	0.00027887	-	-	0.00053639	1	-
Hinchcliff	12	575	-	1	1	-	1	-	-	1
Hinchcliff	13	339	-	1	-	1	1	-	1	-
Hinchcliff	14	425	-	1	1	-	-	1	-	1
Hinchcliff	15	450	-	1	1	-	1	-	-	1
Hinchcliff	16	238	1	-	-	0.8407	1	-	1	-
Hinchcliff	17	305	1	-	1	-	-	1	1	-
Hinchcliff	18	301	1	-	1	-	-	0.034983	1	-
Hinchcliff	19	223	-	1	1	-	-	1	1	-
Hinchcliff	20	250	0.07798	-	1	-	-	0.0006169	1	-
Hinchcliff	21	274	1	-	-	4.7129e-07	3.1562e-05	-	-	1
Hinchcliff	22	233	9.7519e-05	-	-	0.33991	-	1	0.23438	-
Hinchcliff	23	205	-	1	1	-	1	-	-	1
Hinchcliff	24	122	1	-	-	1	1	-	1	-
Hinchcliff	25	218	-	1	0.00052377	-	-	0.63518	1	-
Hinchcliff	26	198	1	-	-	4.8094e-06	0.028902	-	-	1
Hinchcliff	27	168	1	-	-	0.24585	1	-	-	1
Hinchcliff	28	162	1	-	-	0.0019322	0.29892	-	-	1
Hinchcliff	29	139	-	1	0.22339	-	-	0.0084295	1	-
Hinchcliff	30	139	1	-	-	1	1	-	1	-
Hinchcliff	31	123	-	1	-	1	1	-	-	1
Hinchcliff	32	67	0.097233	-	-	1	-	1	1	-
Hinchcliff	33	128	7.4213e-08	-	-	0.0001986	-	1	0.0097363	-
Hinchcliff	34	123	1	-	-	1	1	-	1	-
Hinchcliff	35	125	-	0.00073054	-	1	2.546e-06	-	-	0.0011363
Hinchcliff	36	112	-	0.7779	2.1593e-13	-	-	0.00011187	1	-
Hinchcliff	37	100	-	1	-	1	0.0060516	-	-	1
Hinchcliff	38	82	8.0565e-06	-	1	-	-	0.00050889	1	-
Hinchcliff	39	89	1	-	-	2.0352e-13	2.2345e-07	-	-	1
Hinchcliff	40	75	-	2.5032e-10	0.0010991	-	1	-	-	0.75664
Hinchcliff	41	58	-	1	8.191e-05	-	-	9.1204e-05	1	-
Hinchcliff	42	59	1	-	-	1	1	-	-	1
Hinchcliff	43	67	0.00374	-	-	1	-	1	1	-
Hinchcliff	44	48	-	0.19066	0.0001876	-	-	1	1	-
Hinchcliff	45	42	1	-	-	1	-	1	1	-
Hinchcliff	46	16	1	-	-	0.27783	1	-	-	1
Hinchcliff	47	50	-	0.013967	1	-	0.31878	-	-	0.0026953
Hinchcliff	48	27	-	5.4839e-05	-	1	8.2108e-08	-	-	0.01481
Hinchcliff	49	43	-	1	1	-	-	1	-	1
Hinchcliff	50	37	1	-	-	1	-	1	-	1
Hinchcliff	51	48	1	-	-	0.03944	1	-	-	1
Hinchcliff	52	41	1	-	1	-	-	1	-	1
Hinchcliff	53	16	0.90568	-	-	1	-	1	-	1
Hinchcliff	54	39	1	-	1	-	-	1	-	1
Hinchcliff	55	29	1	-	-	1	-	1	1	-
Hinchcliff	56	33	1	-	-	1	-	1	-	1
Hinchcliff	57	22	-	0.0043629	1	-	0.0084295	-	-	0.0026325
Hinchcliff	58	28	-	0.082728	-	1	1.005e-07	-	-	1.2768e-07
