# Supplementary material for: Systems Level Analysis of Systemic Sclerosis Shows a Network of Immune and Profibrotic Pathways Connected with Genetic Polymorphisms
Source: PLoS Comput Biol. 2015 Jan 8;11(1):e1004005. doi: 10.1371/journal.pcbi.1004005 (PMC4288710; doi:10.1371/journal.pcbi.1004005)
Supplement: S5 Data file — Full output of g:Profiler for consensus clusters. (XLS) [file pcbi.1004005.s010.xls]

## Sheet: Sheet 1 - Table 1
Consensus Cluster	Term Name	p-values	Precision	Recall
1	MI:hsa-miR-663	9.33e-20	0.111	0.102
1	MI:hsa-miR-663	1.52e-18	0.125	0.093
1	Factor: LRF; motif: VNNRMCCCC; match class: 1	3.31e-14	0.459	0.04
1	Factor: LRF; motif: VNNRMCCCC; match class: 1	3.35e-14	0.515	0.036
1	MI:hsa-miR-296-5p	1.79e-13	0.097	0.086
1	MI:hsa-miR-296-5p	1.94e-13	0.112	0.081
1	Factor: VDR; motif: GGGKNARNRRGGWSA; match class: 3	2.52e-13	0.534	0.037
1	Factor: VDR; motif: GGGKNARNRRGGWSA; match class: 3	4.35e-13	0.597	0.033
1	MI:hsa-miR-615-5p	6.32e-13	0.102	0.081
1	Factor: LRF; motif: VNNRMCCCC; match class: 2	5.91e-12	0.604	0.034
1	MI:hsa-miR-675	9.51e-12	0.086	0.086
1	MI:hsa-miR-886-5p	1.72e-11	0.094	0.08
1	Factor: AP-2; motif: SNNNCCNCAGGCN; match class: 4	3.71e-11	0.421	0.039
1	Factor: LRF; motif: VNNRMCCCC; match class: 2	4.88e-11	0.67	0.031
1	MI:hsa-miR-92b*	6.13e-11	0.081	0.086
1	Factor: AP-2; motif: SNNNCCNCAGGCN; match class: 4	8.31e-11	0.471	0.036
1	Factor: AP-2; motif: SNNNCCNCAGGCN; match class: 3	8.79e-11	0.376	0.041
1	MI:hsa-miR-324-3p	2.1e-10	0.091	0.077
1	MI:mmu-miR-762	2.5e-10	0.098	0.075
1	MI:hsa-miR-615-5p	2.66e-10	0.108	0.07
1	Factor: Sp1; motif: CCCCGCCCCN; match class: 0	3.69e-10	0.21	0.051
1	Factor: AP-2; motif: SNNNCCNCAGGCN; match class: 3	3.89e-10	0.419	0.037
1	Factor: VDR; motif: GGGKNARNRRGGWSA; match class: 4	4.55e-10	0.613	0.033
1	MI:mmu-miR-762	5.09e-10	0.085	0.079
1	MI:hsa-miR-92b*	5.94e-10	0.091	0.078
1	MI:mmu-miR-673-3p	7.33e-10	0.091	0.075
1	MI:hsa-miR-324-3p	8.57e-10	0.102	0.07
1	MI:hsa-miR-874	1.15e-09	0.083	0.079
1	MI:mmu-miR-676	1.21e-09	0.077	0.083
1	MI:hsa-miR-331-3p	2.75e-09	0.081	0.078
1	Factor: VDR; motif: GGGKNARNRRGGWSA; match class: 4	3.46e-09	0.68	0.03
1	MI:hsa-miR-675	3.63e-09	0.091	0.074
1	Factor: AP-2; motif: GSCCSCRGGCNRNRNN; match class: 4	4e-09	0.495	0.036
1	MI:hsa-miR-560	5.01e-09	0.095	0.071
1	BioGRID interaction data	6.25e-09	0.155	0.061
1	MI:hsa-miR-744	8.25e-09	0.081	0.075
1	MI:hsa-miR-423-5p	8.31e-09	0.097	0.069
1	MI:mmu-miR-673-3p	8.84e-09	0.1	0.067
1	Factor: LRF; motif: VNNRMCCCC; match class: 3	8.86e-09	0.714	0.029
1	Factor: Sp1; motif: NGGGGGCGGGGYN; match class: 4	9.65e-09	0.413	0.038
1	Factor: LRF; motif: VNNRMCCCC; match class: 3	9.73e-09	0.642	0.032
1	Factor: Sp1; motif: NNGGGGCGGGGNN; match class: 1	1.06e-08	0.279	0.043
1	MI:hsa-miR-615-3p	1.17e-08	0.097	0.068
1	Factor: Egr; motif: GTGGGSGCRRS; match class: 4	1.23e-08	0.222	0.047
1	Factor: Sp1; motif: CCCCGCCCCN; match class: 0	1.34e-08	0.23	0.045
1	MI:hsa-miR-744	1.52e-08	0.093	0.07
1	Factor: Egr; motif: GTGGGSGCRRS; match class: 4	1.7e-08	0.251	0.043
1	Factor: LRF; motif: VNNRMCCCC; match class: 4	2.01e-08	0.737	0.028
1	MI:hsa-miR-874	2.52e-08	0.091	0.07
1	Factor: Sp1; motif: NGGGGGCGGGGYN; match class: 3	2.53e-08	0.385	0.039
1	Factor: Sp1; motif: GGGGCGGGGT; match class: 4	2.57e-08	0.495	0.036
1	MI:hsa-miR-886-5p	2.91e-08	0.097	0.067
1	MI:hsa-miR-608	3.52e-08	0.093	0.068
1	MI:hsa-miR-572	3.94e-08	0.081	0.074
1	Factor: Sp1; motif: NNGGGGCGGGGNN; match class: 2	5.12e-08	0.352	0.039
1	Factor: AP-2; motif: GSCCSCRGGCNRNRNN; match class: 4	5.2e-08	0.546	0.032
1	MI:hsa-miR-423-5p	5.28e-08	0.081	0.072
1	MI:hsa-miR-331-3p	6.17e-08	0.089	0.069
1	MI:hsa-miR-608	6.26e-08	0.08	0.072
1	Factor: Sp1; motif: GGGGCGGGGT; match class: 4	7.34e-08	0.55	0.032
1	MI:hsa-miR-615-3p	7.45e-08	0.081	0.071
1	Factor: Sp1; motif: NNGGGGCGGGGNN; match class: 4	7.93e-08	0.415	0.037
1	Factor: Sp1; motif: NNGGGGCGGGGNN; match class: 1	8.16e-08	0.309	0.039
1	Factor: Sp1; motif: NGGGGGCGGGGYN; match class: 1	8.24e-08	0.249	0.044
1	Factor: Sp1; motif: GGGGCGGGGT; match class: 3	8.42e-08	0.519	0.033
1	MI:hsa-miR-654-5p	9.37e-08	0.091	0.067
1	Factor: Sp1; motif: CCCCGCCCCN; match class: 3	9.68e-08	0.368	0.039
1	MI:mmu-miR-700	1.1e-07	0.089	0.068
1	Factor: Sp1; motif: GGGGCGGGGT; match class: 3	1.11e-07	0.463	0.036
1	Factor: LRF; motif: VNNRMCCCC; match class: 4	1.21e-07	0.66	0.031
1	MI:mmu-miR-676	1.57e-07	0.081	0.071
1	MI:mmu-miR-700	1.68e-07	0.077	0.072
1	Factor: Sp1; motif: NNGGGGCGGGGNN; match class: 2	1.95e-07	0.392	0.036
1	Factor: Sp1; motif: CCCCGCCCCN; match class: 4	2.18e-07	0.407	0.037
1	MI:mmu-miR-763	2.35e-07	0.089	0.066
1	MI:hsa-miR-560	2.74e-07	0.077	0.071
1	Factor: Sp1; motif: NGGGGGCGGGGYN; match class: 4	2.78e-07	0.454	0.034
1	Factor: Sp1; motif: GGGGCGGGGT; match class: 2	3.02e-07	0.322	0.04
1	Factor: Sp1; motif: NNGGGGCGGGGNN; match class: 3	3.2e-07	0.39	0.038
1	Factor: Sp1; motif: NGGGGGCGGGGYN; match class: 3	3.22e-07	0.425	0.034
1	Factor: Sp1; motif: CCCCGCCCCN; match class: 3	3.41e-07	0.409	0.035
1	Factor: Sp1; motif: CCCCGCCCCN; match class: 1	3.83e-07	0.296	0.041
1	MI:hsa-miR-572	4.04e-07	0.067	0.076
1	BioGRID interaction data	4.26e-07	0.156	0.056
1	MI:hsa-miR-328	4.35e-07	0.085	0.067
1	MI:hsa-miR-654-5p	4.65e-07	0.077	0.07
1	Factor: Sp1; motif: NGGGGGCGGGGYN; match class: 1	5.05e-07	0.276	0.04
1	MI:hsa-miR-328	5.71e-07	0.074	0.071
1	Factor: AP-2; motif: GSCCSCRGGCNRNRNN; match class: 3	6.07e-07	0.405	0.037
1	Factor: Sp1; motif: GGGGCGGGGC; match class: 4	7.07e-07	0.393	0.037
1	Factor: Sp1; motif: NNGGGGCGGGGNN; match class: 3	7.75e-07	0.434	0.034
1	Factor: Sp1; motif: NNGGGGCGGGGNN; match class: 4	9.03e-07	0.458	0.033
1	Factor: Sp1; motif: CCCCGCCCCN; match class: 4	9.18e-07	0.452	0.033
1	Factor: Sp1; motif: GGGGCGGGGT; match class: 2	9.65e-07	0.359	0.036
1	Factor: Sp1; motif: CCCCGCCCCN; match class: 1	1.02e-06	0.33	0.037
1	Factor: Sp1; motif: CCCCGCCCCN; match class: 2	1.18e-06	0.313	0.04
1	Factor: Sp1; motif: GGGGCGGGGC; match class: 1	1.33e-06	0.313	0.04
1	Factor: Sp1; motif: CCCCGCCCCN; match class: 2	1.45e-06	0.351	0.036
1	Factor: Sp1; motif: GGGGCGGGGC; match class: 1	1.64e-06	0.351	0.036
1	MI:hsa-miR-564	2.42e-06	0.083	0.064
1	Factor: AP-2; motif: GSCCSCRGGCNRNRNN; match class: 3	2.47e-06	0.45	0.033
1	Factor: Sp1; motif: GGGGCGGGGC; match class: 4	2.58e-06	0.436	0.034
1	MI:mmu-miR-763	3.08e-06	0.074	0.067
1	MI:hsa-miR-564	3.09e-06	0.072	0.068
1	Factor: Sp1; motif: GGGGCGGGGC; match class: 3	3.71e-06	0.372	0.037
1	MI:hsa-miR-139-3p	4.14e-06	0.085	0.062
1	Factor: Sp1; motif: NGGGGGCGGGGYN; match class: 2	4.27e-06	0.311	0.039
1	MI:rno-miR-347	6.03e-06	0.066	0.07
1	Factor: AP-2; motif: MKCCCSCNGGCG; match class: 4	9.23e-06	0.341	0.038
1	Factor: Sp1; motif: NGGGGGCGGGGYN; match class: 2	9.34e-06	0.347	0.035
1	MI:mmu-miR-699	9.37e-06	0.072	0.066
1	Factor: AP-2alpha; motif: GCCNNNRGS; match class: 4	1.22e-05	0.158	0.048
1	Factor: AP-2alpha; motif: GCCNNNRGS; match class: 0	1.22e-05	0.158	0.048
1	Factor: Sp1; motif: NGGGGGCGGGGYN; match class: 0	1.24e-05	0.121	0.053
1	Factor: KROX; motif: CCCGCCCCCRCCCC; match class: 3	1.25e-05	0.116	0.054
1	MI:mmu-miR-689	1.37e-05	0.073	0.065
1	MI:hsa-miR-296-3p	1.4e-05	0.093	0.057
1	Factor: Sp1; motif: GGGGCGGGGC; match class: 3	1.43e-05	0.413	0.033
1	MI:rno-miR-349	1.68e-05	0.066	0.068
1	MI:mmu-miR-705	1.77e-05	0.079	0.061
1	MI:hsa-miR-149*	1.98e-05	0.06	0.073
1	MI:mmu-miR-699	2e-05	0.081	0.06
1	Factor: Sp1; motif: GGGGCGGGGC; match class: 2	2.3e-05	0.375	0.034
1	Factor: AP-2gamma; motif: GCCYNNGGS; match class: 4	2.42e-05	0.174	0.046
1	Factor: AP-2gamma; motif: GCCYNNGGS; match class: 2	2.42e-05	0.174	0.046
1	MI:hsa-miR-149*	2.5e-05	0.052	0.077
1	Factor: Sp1; motif: GGGGCGGGGC; match class: 2	2.66e-05	0.333	0.038
1	MI:hsa-miR-637	2.7e-05	0.075	0.062
1	MI:hsa-miR-296-3p	2.99e-05	0.08	0.06
1	Factor: Sp1; motif: GGGGCGGGGC; match class: 0	3.29e-05	0.205	0.043
1	Factor: AP-2; motif: MKCCCSCNGGCG; match class: 3	3.44e-05	0.271	0.04
1	Factor: AP-2; motif: GSCCSCRGGCNRNRNN; match class: 2	3.47e-05	0.227	0.042
1	Factor: E2F-1; motif: NKTSSCGC; match class: 4	3.92e-05	0.462	0.034
1	MI:hsa-miR-139-3p	4.34e-05	0.07	0.063
1	MI:rno-miR-349	5.16e-05	0.073	0.061
1	MI:hsa-miR-486-3p	5.25e-05	0.072	0.062
1	Factor: E2F; motif: GGCGSG; match class: 0	5.37e-05	0.466	0.034
1	MI:mmu-miR-705	5.51e-05	0.067	0.064
1	Factor: AP-2; motif: MKCCCSCNGGCG; match class: 4	5.86e-05	0.376	0.034
1	MI:hsa-miR-638	6.59e-05	0.073	0.061
1	MI:hsa-miR-940	6.9e-05	0.064	0.065
1	MI:hsa-miR-658	7.2e-05	0.064	0.065
1	MI:hsa-miR-637	7.2e-05	0.064	0.065
1	MI:hsa-miR-940	7.44e-05	0.073	0.061
1	MI:hsa-miR-658	7.75e-05	0.073	0.06
1	Factor: KROX; motif: CCCGCCCCCRCCCC; match class: 2	7.76e-05	0.085	0.059
1	Factor: Sp1; motif: NNGGGGCGGGGNN; match class: 0	7.92e-05	0.116	0.051
1	Factor: E2F; motif: GGCGSG; match class: 0	8.24e-05	0.519	0.031
1	Factor: KROX; motif: CCCGCCCCCRCCCC; match class: 3	8.35e-05	0.127	0.048
1	MI:hsa-miR-125b	8.85e-05	0.075	0.06
1	Factor: AP-2alpha; motif: GCCNNNRGS; match class: 4	8.97e-05	0.174	0.043
1	Factor: AP-2alpha; motif: GCCNNNRGS; match class: 0	8.97e-05	0.174	0.043
1	MI:mmu-miR-689	9.29e-05	0.061	0.066
1	MI:hsa-miR-486-3p	9.84e-05	0.081	0.057
1	Factor: KROX; motif: CCCGCCCCCRCCCC; match class: 4	0.000105	0.127	0.049
1	MI:hsa-miR-92a-1*	0.000133	0.063	0.065
1	MI:mmu-miR-673-5p	0.000136	0.074	0.059
1	MI:hsa-miR-638	0.000164	0.063	0.064
1	MI:rno-miR-347	0.000171	0.069	0.06
1	rno miRBase microRNAs	0.000171	0.21	0.04
1	MI:mmu-miR-764-3p	0.000185	0.063	0.064
1	Factor: ETF; motif: GVGGMGG; match class: 0	0.00019	0.308	0.037
1	MI:mmu-miR-673-5p	0.000218	0.083	0.054
1	MI:hsa-miR-339-5p	0.000236	0.063	0.063
1	MI:hsa-miR-146b-3p	0.000244	0.064	0.062
1	MI:hsa-miR-647	0.000246	0.067	0.061
1	Factor: AP-2; motif: SNNNCCNCAGGCN; match class: 2	0.000265	0.225	0.04
1	Factor: KROX; motif: CCCGCCCCCRCCCC; match class: 1	0.000279	0.059	0.067
1	Factor: AP-2gamma; motif: GCCYNNGGS; match class: 4	0.000297	0.189	0.04
1	Factor: AP-2gamma; motif: GCCYNNGGS; match class: 2	0.000297	0.189	0.04
1	MI:mmu-miR-715	0.000298	0.075	0.056
1	rno miRBase microRNAs	0.000315	0.234	0.036
1	Factor: KROX; motif: CCCGCCCCCRCCCC; match class: 4	0.000327	0.141	0.045
1	Factor: Sp1; motif: GGGGCGGGGC; match class: 0	0.000348	0.224	0.038
1	Factor: ETF; motif: GVGGMGG; match class: 0	0.000349	0.344	0.034
1	Factor: LRF; motif: VNNRMCCCC; match class: 0	0.000369	0.17	0.042
1	MI:hsa-miR-671-5p	0.00038	0.081	0.054
1	Factor: VDR; motif: GGGKNARNRRGGWSA; match class: 2	0.000408	0.224	0.04
1	Factor: KROX; motif: CCCGCCCCCRCCCC; match class: 1	0.00041	0.068	0.062
1	MI:hsa-miR-541	0.000426	0.073	0.056
1	MI:hsa-miR-937	0.000429	0.061	0.062
1	MI:hsa-miR-541	0.000434	0.064	0.061
1	Factor: KROX; motif: CCCGCCCCCRCCCC; match class: 2	0.000472	0.093	0.052
1	MI:hsa-miR-661	0.000516	0.064	0.06
1	MI:hsa-miR-330-5p	0.000524	0.075	0.055
1	MI:mmu-miR-764-3p	0.000561	0.069	0.057
1	MI:hsa-miR-185*	0.000572	0.058	0.063
1	Factor: E2F-1; motif: NKTSSCGC; match class: 4	0.000585	0.506	0.031
1	Factor: AP-2; motif: SNNNCCNCAGGCN; match class: 2	0.00059	0.251	0.037
1	Factor: Sp1; motif: NGGGGGCGGGGYN; match class: 0	0.000616	0.127	0.045
1	MI:hsa-miR-146b-3p	0.000652	0.071	0.056
1	Factor: LRF; motif: VNNRMCCCC; match class: 0	0.000655	0.149	0.045
1	Factor: HIC1; motif: NSNNNNTGCCCSSNN; match class: 4	0.000657	0.169	0.043
1	MI:hsa-miR-125a-5p	0.000668	0.07	0.057
1	MI:mmu-miR-702	0.000692	0.059	0.062
1	MI:hsa-miR-149	0.000723	0.056	0.064
1	MI:hsa-miR-185*	0.000748	0.05	0.068
1	Factor: AP-2; motif: MKCCCSCNGGCG; match class: 3	0.000789	0.293	0.035
1	MI:mmu-miR-715	0.000813	0.064	0.059
1	Factor: AP-2; motif: GSCCSCRGGCNRNRNN; match class: 2	0.00083	0.245	0.037
1	MI:mmu-miR-714	0.000961	0.075	0.054
1	MI:hsa-miR-342-5p	0.001	0.063	0.06
1	MI:hsa-miR-604	0.001	0.063	0.06
1	MI:hsa-miR-604	0.00103	0.071	0.055
1	Factor: HIC1; motif: NSNNNNTGCCCSSNN; match class: 4	0.0011	0.189	0.039
1	MI:mmu-miR-681	0.0011	0.052	0.065
1	MI:mmu-miR-714	0.00111	0.066	0.058
1	Factor: HIC1; motif: NNNGGKTGCCCSNNNNNN; match class: 3	0.00127	0.072	0.058
1	MI:hsa-miR-339-3p	0.00135	0.067	0.057
1	MI:hsa-miR-330-5p	0.00143	0.064	0.058
1	MI:hsa-miR-766	0.0015	0.05	0.065
1	MI:hsa-miR-23a*	0.00154	0.055	0.062
1	Factor: HIC1; motif: NNNGGKTGCCCSNNNNNN; match class: 4	0.00156	0.102	0.05
1	Factor: VDR; motif: GGGKNARNRRGGWSA; match class: 2	0.00157	0.247	0.036
1	MI:hsa-miR-662	0.00175	0.058	0.06
1	MI:hsa-miR-339-5p	0.00182	0.068	0.055
1	MI:hsa-miR-92a-2*	0.00195	0.058	0.06
1	MI:hsa-miR-611	0.00197	0.059	0.059
1	MI:hsa-miR-326	0.00203	0.058	0.06
1	Factor: MAZ; motif: GGGGAGGG; match class: 0	0.00212	0.29	0.037
1	Factor: HIC1; motif: NNNGGKTGCCCSNNNNNN; match class: 3	0.00213	0.081	0.053
1	MI:mmu-miR-540-3p	0.00222	0.07	0.055
1	MI:mmu-miR-702	0.00225	0.066	0.055
1	MI:hsa-miR-661	0.0023	0.053	0.062
1	MI:hsa-miR-611	0.00231	0.068	0.055
1	MI:hsa-miR-191*	0.0024	0.045	0.067
1	MI:mmu-miR-341	0.00241	0.066	0.055
1	MI:hsa-miR-193b	0.00252	0.061	0.058
1	MI:hsa-miR-339-3p	0.00258	0.075	0.052
1	MI:hsa-miR-588	0.00258	0.066	0.055
1	MI:hsa-miR-596	0.00267	0.066	0.055
1	MI:hsa-miR-125a-5p	0.0027	0.077	0.051
1	MI:hsa-miR-149	0.00288	0.062	0.057
1	MI:hsa-miR-671-5p	0.00295	0.067	0.055
1	MI:hsa-miR-937	0.00339	0.066	0.054
1	MI:mmu-miR-718	0.00343	0.05	0.063
1	Factor: Sp1; motif: NNGGGGCGGGGNN; match class: 0	0.0036	0.122	0.044
1	protein binding	0.00371	0.442	0.028
1	Factor: AP-2; motif: GSCCSCRGGCNRNRNN; match class: 1	0.00377	0.091	0.05
1	MI:hsa-miR-612	0.004	0.058	0.058
1	MI:hsa-miR-532-3p	0.00428	0.058	0.058
1	Factor: HIC1; motif: NSNNNNTGCCCSSNN; match class: 2	0.00443	0.05	0.065
1	MI:hsa-miR-125b	0.00459	0.077	0.05
1	MI:hsa-miR-760	0.00475	0.068	0.053
1	MI:hsa-miR-588	0.00494	0.056	0.058
1	MI:hsa-miR-596	0.00512	0.056	0.058
1	MI:hsa-miR-532-3p	0.00521	0.066	0.053
1	MI:hsa-miR-505*	0.0053	0.049	0.062
1	Factor: HIC1; motif: NSNNNNTGCCCSSNN; match class: 3	0.00544	0.106	0.047
1	MI:hsa-miR-662	0.00569	0.064	0.054
1	MI:hsa-miR-593*	0.00573	0.047	0.063
1	MI:mmu-miR-681	0.00576	0.056	0.057
1	Factor: MAZ; motif: GGGGAGGG; match class: 0	0.00576	0.32	0.033
1	MI:mmu-miR-718	0.00667	0.056	0.057
1	MI:hsa-miR-92a-1*	0.00715	0.064	0.053
1	MI:mmu-miR-666-5p	0.0073	0.063	0.055
1	Factor: Egr; motif: GTGGGSGCRRS; match class: 3	0.00793	0.151	0.04
1	MI:hsa-miR-647	0.00798	0.069	0.051
1	MI:hsa-miR-30c-1*	0.00809	0.068	0.051
1	Beta-tubulin:GTP:Cofactor D+alpha-tubulin:GTP:Cofactor E-> Beta-tubulin:GTP:Cofactor D:alpha-tubulin:GTP:Cofactor E	0.00815	0.008	0.294
1	MI:hsa-miR-150	0.0082	0.06	0.054
1	MI:hsa-miR-30c-2*	0.00848	0.069	0.051
1	MI:hsa-miR-766	0.00849	0.054	0.057
1	Factor: Egr; motif: GTGGGSGCRRS; match class: 3	0.0087	0.133	0.044
1	Beta-tubulin:GTP + Cofactor D -> Beta-tubulin:GTP: Cofactor D	0.00905	0.006	0.444
1	MI:hsa-miR-554	0.00913	0.068	0.051
1	MI:hsa-miR-484	0.00941	0.068	0.051
1	MI:hsa-miR-760	0.00988	0.058	0.056
1	MI:hsa-miR-885-3p	0.00989	0.071	0.05
1	MI:hsa-miR-933	0.0101	0.062	0.053
1	MI:hsa-miR-18a*	0.0104	0.052	0.058
1	Abnormality of the extraocular muscles	0.0106	0.006	0.571
1	MI:hsa-miR-505*	0.0109	0.054	0.056
1	MI:hsa-miR-885-3p	0.0109	0.063	0.054
1	MI:mmu-miR-341	0.0109	0.055	0.057
1	Beta-tubulin:GTP:Cofactor D:alpha-tubulin:GTP:Cofactor E:Cofactor C-> Beta-tubulin:GDP :alpha-tubulin:GTP heterodimer +Cofactor E+ Cofactor D+ Cofactor C+ Pi	0.0111	0.008	0.278
1	Beta-tubulin:GTP:Cofactor D:alpha-tubulin:GTP:Cofactor E+ Cofactor C-> Beta-tubulin:GTP:Cofactor D:alpha-tubulin:GTP:Cofactor E:Cofactor C	0.0111	0.008	0.278
1	MI:hsa-miR-18a*	0.0117	0.045	0.062
1	MI:hsa-miR-612	0.0119	0.064	0.052
1	MI:hsa-miR-193a-3p	0.0124	0.058	0.055
1	protein binding	0.0134	0.399	0.031
1	Factor: HIC1; motif: NSNNNNTGCCCSSNN; match class: 3	0.0145	0.118	0.042
1	Beta-tubulin:GTP: Cofactor A+ Cofactor D -> Beta-tubulin:GTP:Cofactor D + Cofactor A	0.0148	0.006	0.4
1	MI:hsa-miR-342-5p	0.015	0.066	0.051
1	MI:hsa-miR-193b	0.0154	0.066	0.051
1	MI:hsa-miR-323-5p	0.0156	0.069	0.049
1	MI:mmu-miR-666-5p	0.0156	0.069	0.049
1	MI:hsa-miR-323-5p	0.0162	0.061	0.053
1	MI:hsa-miR-886-3p	0.0179	0.068	0.05
1	MI:hsa-miR-191*	0.0181	0.048	0.058
1	MI:hsa-miR-554	0.0191	0.058	0.054
1	Post-chaperonin tubulin folding pathway	0.0194	0.008	0.25
1	Factor: AP-2; motif: GSCCSCRGGCNRNRNN; match class: 1	0.0214	0.098	0.044
1	Factor: HIC1; motif: NNNGGKTGCCCSNNNNNN; match class: 4	0.0224	0.108	0.043
1	Factor: Sp1; motif: GGGGCGGGGT; match class: 1	0.0225	0.114	0.042
1	MI:hsa-miR-491-5p	0.0229	0.058	0.054
1	MI:hsa-miR-623	0.023	0.056	0.054
1	MI:hsa-miR-920	0.0256	0.062	0.051
1	Factor: Sp1; motif: GGGGCGGGGT; match class: 1	0.0266	0.1	0.046
1	MI:hsa-miR-671-3p	0.0288	0.068	0.048
1	MI:mmu-miR-351	0.029	0.066	0.049
1	Factor: HIC1; motif: NSNNNNTGCCCSSNN; match class: 2	0.0292	0.041	0.065
1	Factor: CP2/LBP-1c/LSF; motif: GCTGGNTNGNNCYNG; match class: 4	0.0295	0.128	0.042
1	MI:hsa-miR-150	0.0299	0.05	0.056
1	Formation of tubulin folding intermediates by CCT/TriC	0.0318	0.008	0.227
1	ADP is exchanged for ATP in the (ADP:CCT/TriC):tubulin complex	0.0318	0.008	0.227
1	Hydrolysis of ATP and release of tubulin folding intermediate from CCT/TriC	0.0318	0.008	0.227
1	MI:hsa-miR-193a-3p	0.0325	0.064	0.049
1	MI:hsa-miR-941	0.033	0.05	0.056
1	MI:mmu-miR-688	0.0334	0.053	0.054
1	MI:hsa-miR-370	0.0354	0.055	0.054
1	MI:hsa-miR-92a-2*	0.036	0.06	0.05
1	MI:hsa-miR-326	0.0371	0.06	0.05
1	MI:hsa-miR-30c-1*	0.0371	0.056	0.053
1	MI:mmu-miR-540-3p	0.0373	0.073	0.046
1	MI:hsa-miR-886-3p	0.0377	0.058	0.052
1	MI:hsa-miR-23a*	0.038	0.056	0.052
1	MI:hsa-miR-324-5p	0.0381	0.069	0.047
1	MI:hsa-miR-933	0.039	0.052	0.055
1	MI:hsa-miR-30c-2*	0.041	0.058	0.052
1	MI:hsa-miR-484	0.043	0.056	0.053
1	MI:hsa-miR-133a	0.0434	0.058	0.052
1	MI:hsa-miR-920	0.0439	0.053	0.054
1	MI:hsa-miR-657	0.0455	0.056	0.052
1	MI:hsa-miR-133b	0.0459	0.058	0.052
1	MI:hsa-miR-133a	0.046	0.066	0.048
1	regulation of mitochondrial membrane permeability	0.0462	0.008	0.357
1	MI:hsa-miR-133b	0.0486	0.066	0.048
2	BioGRID interaction data	2.72e-13	0.189	0.07
2	BioGRID interaction data	8.22e-11	0.187	0.06
2	intracellular	2.13e-10	0.709	0.019
2	intracellular part	3.12e-10	0.696	0.02
2	intracellular	1.27e-08	0.757	0.017
2	intracellular part	3.17e-08	0.741	0.017
2	protein binding	4.59e-08	0.524	0.02
2	intracellular membrane-bounded organelle	8.52e-08	0.628	0.019
2	membrane-bounded organelle	9.69e-08	0.628	0.019
2	cytoplasm	2.82e-07	0.553	0.021
2	intracellular organelle	1.65e-06	0.662	0.018
2	organelle	1.94e-06	0.662	0.018
2	intracellular membrane-bounded organelle	2.05e-06	0.566	0.02
2	membrane-bounded organelle	2.33e-06	0.566	0.02
2	cytosol	4.17e-06	0.227	0.028
2	protein binding	5.3e-06	0.462	0.022
2	binding	5.66e-06	0.71	0.017
2	cytosol	9.35e-06	0.203	0.03
2	cytoplasm	2.55e-05	0.584	0.018
2	intracellular organelle	6.36e-05	0.597	0.019
2	organelle	7.44e-05	0.597	0.019
2	RNA binding	0.000112	0.101	0.04
2	nucleus	0.00028	0.413	0.02
2	Factor: Elk-1; motif: NNNNCCGGAARTNN; match class: 4	0.000356	0.213	0.031
2	mRNA processing	0.000374	0.073	0.048
2	MI:hsa-miR-200c	0.0005	0.098	0.037
2	nucleus	0.000791	0.374	0.022
2	RNA binding	0.000962	0.107	0.035
2	mRNA processing	0.00102	0.062	0.05
2	organelle organization	0.00107	0.192	0.026
2	Factor: E2F; motif: GGCGSG; match class: 0	0.00119	0.522	0.023
2	Golgi vesicle transport	0.00133	0.044	0.07
2	cytoplasmic part	0.00136	0.451	0.019
2	GTPase activity	0.00182	0.044	0.065
2	organelle organization	0.0024	0.171	0.028
2	Factor: E2F; motif: GGCGSG; match class: 0	0.00298	0.58	0.021
2	Factor: Elk-1; motif: NNNNCCGGAARTNN; match class: 2	0.00321	0.119	0.037
2	Factor: Elk-1; motif: NNNNCCGGAARTNN; match class: 4	0.00406	0.23	0.028
2	Low-set ears	0.00445	0.052	0.057
2	cellular component organization at cellular level	0.00456	0.259	0.022
2	MI:hsa-miR-200c	0.00534	0.081	0.037
2	mRNA metabolic process	0.00556	0.085	0.037
2	cellular catabolic process	0.00595	0.158	0.027
2	Abnormal location of ears	0.00614	0.052	0.055
2	Golgi vesicle transport	0.00639	0.036	0.07
2	heterocyclic compound binding	0.00668	0.372	0.02
2	nitrogen compound metabolic process	0.00698	0.401	0.019
2	mRNA metabolic process	0.00775	0.075	0.04
2	binding	0.00795	0.629	0.018
2	heterocyclic compound binding	0.00827	0.34	0.022
2	cellular component organization or biogenesis at cellular level	0.00833	0.262	0.022
2	Optic nerve dysplasia	0.00986	0.013	0.4
2	nucleobase-containing compound catabolic process	0.00998	0.091	0.034
2	Factor: Elk-1; motif: NNNNCCGGAARTNN; match class: 3	0.0102	0.171	0.031
2	organic cyclic compound binding	0.0108	0.372	0.019
2	cellular metabolic process	0.0124	0.527	0.018
2	Calcific stippling	0.0126	0.01	0.75
2	RNA splicing	0.0132	0.057	0.047
2	Low-set ears	0.0134	0.043	0.057
2	organelle part	0.0135	0.423	0.019
2	organic cyclic compound binding	0.0137	0.34	0.022
2	Optic nerve dysplasia	0.0149	0.011	0.4
2	purine ribonucleotide metabolic process	0.0162	0.069	0.04
2	Factor: ETF; motif: GVGGMGG; match class: 0	0.0165	0.382	0.023
2	MI:hsa-miR-200b	0.0168	0.085	0.033
2	nucleobase-containing compound catabolic process	0.0174	0.081	0.037
2	small molecule binding	0.0178	0.192	0.025
2	Calcific stippling	0.0179	0.008	0.75
2	High forehead	0.0181	0.026	0.107
2	Abnormal location of ears	0.0184	0.043	0.055
2	intracellular organelle part	0.0187	0.416	0.019
2	GDP binding	0.0187	0.016	0.188
2	nucleobase-containing compound metabolic process	0.0195	0.356	0.019
2	nucleotide binding	0.0203	0.182	0.026
2	nucleoside phosphate binding	0.0206	0.182	0.026
2	IRS-mediated signalling	0.0215	0.016	0.139
2	GTP binding	0.0219	0.052	0.048
2	RNA splicing	0.0222	0.049	0.049
2	Factor: ETF; motif: GVGGMGG; match class: 0	0.0226	0.338	0.025
2	ribonucleotide metabolic process	0.024	0.069	0.039
2	cellular component organization at cellular level	0.0249	0.229	0.024
2	cellular catabolic process	0.0254	0.138	0.028
2	cellular nitrogen compound metabolic process	0.026	0.375	0.019
2	cellular component organization	0.0264	0.293	0.02
2	cytoplasmic part	0.0266	0.4	0.02
2	heterocycle catabolic process	0.0268	0.091	0.033
2	nitrogen compound metabolic process	0.0273	0.361	0.021
2	purine ribonucleoside metabolic process	0.0275	0.069	0.039
2	ribose phosphate metabolic process	0.0282	0.069	0.038
2	aromatic compound catabolic process	0.0291	0.091	0.033
2	intracellular transport	0.0294	0.117	0.029
2	IRS-mediated signalling	0.0296	0.013	0.139
2	cellular nitrogen compound catabolic process	0.0297	0.091	0.033
2	purine nucleoside metabolic process	0.0298	0.069	0.038
2	MI:hsa-miR-374b	0.0301	0.066	0.037
2	nucleobase-containing compound metabolic process	0.031	0.325	0.021
2	IRS-related events	0.032	0.016	0.128
2	catabolic process	0.0323	0.17	0.024
2	small molecule binding	0.0334	0.208	0.023
2	guanyl nucleotide binding	0.0341	0.052	0.046
2	guanyl ribonucleotide binding	0.0341	0.052	0.046
2	High forehead	0.0344	0.021	0.107
2	purine ribonucleoside triphosphate metabolic process	0.0357	0.063	0.04
2	Signaling by Insulin receptor	0.0362	0.016	0.125
2	Insulin receptor signalling cascade	0.0362	0.016	0.125
2	Factor: Elk-1; motif: NNNNCCGGAARTNN; match class: 2	0.0399	0.126	0.032
2	organic substance catabolic process	0.0411	0.161	0.025
2	purine nucleoside triphosphate metabolic process	0.0413	0.063	0.04
2	ribonucleoside triphosphate metabolic process	0.0413	0.063	0.04
2	purine ribonucleotide metabolic process	0.0414	0.06	0.042
2	IRS-related events	0.0438	0.013	0.128
2	heterocycle metabolic process	0.0445	0.36	0.019
2	ribonucleoside metabolic process	0.0465	0.069	0.037
2	cellular component organization or biogenesis at cellular level	0.0479	0.231	0.023
2	heterocycle catabolic process	0.0482	0.081	0.035
2	cellular component organization or biogenesis	0.0487	0.297	0.02
2	Signaling by Insulin receptor	0.0496	0.013	0.125
2	Insulin receptor signalling cascade	0.0496	0.013	0.125
3	immune response	1.04e-17	0.247	0.044
3	immune system process	7.23e-17	0.307	0.035
3	extracellular matrix	4.91e-15	0.146	0.073
3	extracellular region	3.66e-14	0.307	0.031
3	regulation of response to stimulus	6.16e-14	0.323	0.03
3	extracellular matrix	9.21e-14	0.127	0.073
3	response to stimulus	9.45e-14	0.59	0.02
3	immune response	1.18e-13	0.242	0.038
3	immune system process	2.06e-13	0.306	0.03
3	extracellular region part	2.63e-13	0.207	0.042
3	regulation of response to stimulus	8.31e-13	0.338	0.027
3	response to stimulus	2.61e-12	0.612	0.018
3	proteinaceous extracellular matrix	2.79e-12	0.128	0.069
3	extracellular region	3.15e-12	0.315	0.028
3	extracellular region part	8.64e-12	0.215	0.038
3	proteinaceous extracellular matrix	3.4e-11	0.112	0.069
3	BioGRID interaction data	8.98e-11	0.12	0.067
3	BioGRID interaction data	4.22e-10	0.124	0.064
3	immune effector process	6.5e-10	0.127	0.053
3	extracellular matrix part	1.06e-09	0.087	0.091
3	signal transduction	1.41e-09	0.406	0.022
3	positive regulation of response to stimulus	1.99e-09	0.187	0.036
3	response to wounding	3.61e-09	0.183	0.036
3	defense response	3.91e-09	0.195	0.034
3	single-organism process	5.05e-09	0.598	0.017
3	extracellular matrix part	5.72e-09	0.076	0.091
3	cell activation	5.86e-09	0.151	0.042
3	cell activation	5.97e-09	0.164	0.04
3	signal transduction	8.8e-09	0.425	0.02
3	response to wounding	2.64e-08	0.192	0.033
3	regulation of immune system process	2.83e-08	0.167	0.036
3	signaling	2.84e-08	0.422	0.02
3	single organism signaling	2.84e-08	0.422	0.02
3	extracellular matrix organization	3.18e-08	0.087	0.075
3	extracellular structure organization	3.41e-08	0.087	0.075
3	extracellular space	4.03e-08	0.151	0.039
3	single-organism process	4.23e-08	0.621	0.016
3	positive regulation of response to stimulus	5.27e-08	0.192	0.032
3	cellular response to stimulus	8.73e-08	0.442	0.02
3	signaling	9.77e-08	0.443	0.019
3	single organism signaling	9.77e-08	0.443	0.019
3	cell communication	1.51e-07	0.422	0.02
3	extracellular matrix organization	1.64e-07	0.076	0.075
3	extracellular structure organization	1.76e-07	0.076	0.075
3	cellular response to stimulus	1.79e-07	0.466	0.018
3	regulation of signaling	2.13e-07	0.256	0.025
3	regulation of cell communication	2.45e-07	0.256	0.025
3	circulatory system development	4.3e-07	0.142	0.039
3	cardiovascular system development	4.3e-07	0.142	0.039
3	regulation of signal transduction	4.55e-07	0.233	0.026
3	cell communication	4.6e-07	0.443	0.018
3	regulation of signaling	5.01e-07	0.235	0.027
3	regulation of cell communication	5.77e-07	0.235	0.026
3	cell surface receptor signaling pathway	1.32e-06	0.259	0.025
3	positive regulation of immune system process	1.43e-06	0.12	0.042
3	regulation of signal transduction	2.06e-06	0.211	0.027
3	extracellular space	2.73e-06	0.151	0.034
3	negative regulation of response to stimulus	3e-06	0.142	0.036
3	vasculature development	4.03e-06	0.11	0.044
3	regulation of immune system process	4.06e-06	0.164	0.031
3	leukocyte activation	4.29e-06	0.123	0.04
3	circulatory system development	4.83e-06	0.124	0.039
3	cardiovascular system development	4.83e-06	0.124	0.039
3	inflammatory response	5.73e-06	0.104	0.045
3	immune effector process	6.44e-06	0.114	0.042
3	response to stress	7.05e-06	0.303	0.022
3	cell surface receptor signaling pathway	7.54e-06	0.269	0.022
3	blood vessel development	7.63e-06	0.105	0.045
3	leukocyte activation	8.36e-06	0.112	0.041
3	regulation of multicellular organismal process	8.74e-06	0.224	0.025
3	defense response	1.08e-05	0.183	0.028
3	regulation of multicellular organismal process	1.22e-05	0.207	0.026
3	regulation of immune response	1.23e-05	0.12	0.038
3	cell chemotaxis	1.25e-05	0.059	0.086
3	leukocyte chemotaxis	1.32e-05	0.055	0.096
3	angiogenesis	2.43e-05	0.087	0.051
3	vasculature development	2.68e-05	0.096	0.044
3	Hemostasis	2.9e-05	0.069	0.061
3	negative regulation of response to stimulus	3.13e-05	0.124	0.036
3	cell adhesion	3.32e-05	0.146	0.031
3	biological adhesion	3.48e-05	0.146	0.031
3	leukocyte chemotaxis	3.63e-05	0.048	0.096
3	cell chemotaxis	3.74e-05	0.052	0.086
3	cell migration	3.88e-05	0.137	0.033
3	blood vessel development	4.66e-05	0.092	0.045
3	intracellular signal transduction	4.87e-05	0.224	0.023
3	leukocyte migration	5.07e-05	0.073	0.059
3	positive regulation of immune system process	5.24e-05	0.119	0.036
3	cell activation involved in immune response	6.05e-05	0.055	0.084
3	leukocyte activation involved in immune response	6.05e-05	0.055	0.084
3	innate immune response	6.58e-05	0.112	0.037
3	intracellular signal transduction	7.14e-05	0.207	0.025
3	B cell receptor signaling pathway	7.62e-05	0.036	0.113
3	inflammatory response	7.88e-05	0.105	0.039
3	myeloid leukocyte activation	7.93e-05	0.048	0.09
3	lymphocyte activation	8.39e-05	0.105	0.039
3	basement membrane	9.28e-05	0.046	0.106
3	Hemostasis	9.32e-05	0.06	0.061
3	cell migration	0.000101	0.124	0.034
3	cell adhesion	0.000102	0.131	0.032
3	biological adhesion	0.000106	0.131	0.032
3	angiogenesis	0.000111	0.076	0.051
3	regulation of locomotion	0.00012	0.088	0.044
3	response to organic substance	0.000126	0.207	0.024
3	activation of immune response	0.000126	0.08	0.048
3	Chemokine signaling pathway	0.000141	0.052	0.066
3	regulation of developmental process	0.000142	0.183	0.025
3	cellular response to chemical stimulus	0.000149	0.183	0.026
3	response to other organism	0.000158	0.104	0.038
3	cellular response to chemical stimulus	0.000162	0.196	0.024
3	cell activation involved in immune response	0.000163	0.048	0.084
3	leukocyte activation involved in immune response	0.000163	0.048	0.084
3	response to chemical stimulus	0.000174	0.267	0.021
3	leukocyte migration	0.000184	0.064	0.059
3	localization of cell	0.000185	0.137	0.031
3	cell motility	0.000185	0.137	0.031
3	developmental process	0.000204	0.397	0.017
3	basement membrane	0.000213	0.04	0.106
3	developmental process	0.000218	0.375	0.018
3	system development	0.000239	0.333	0.018
3	leukocyte differentiation	0.00024	0.076	0.048
3	regulation of developmental process	0.000276	0.167	0.027
3	myeloid leukocyte activation	0.00029	0.05	0.082
3	collagen	0.000294	0.046	0.094
3	Chemokine signaling pathway	0.000308	0.055	0.061
3	multicellular organismal development	0.000311	0.365	0.018
3	positive regulation of immune response	0.000318	0.088	0.042
3	positive regulation of biological process	0.000322	0.307	0.02
3	regulation of cell migration	0.000347	0.08	0.045
3	regulation of cell migration	0.000364	0.087	0.043
3	system development	0.000417	0.311	0.02
3	response to stress	0.000449	0.301	0.019
3	response to biotic stimulus	0.00046	0.104	0.036
3	lymphocyte activation	0.000476	0.092	0.039
3	localization of cell	0.000481	0.124	0.032
3	cell motility	0.000481	0.124	0.032
3	anatomical structure development	0.000483	0.361	0.017
3	regulation of locomotion	0.000487	0.091	0.04
3	blood vessel morphogenesis	0.000496	0.087	0.042
3	programmed cell death	0.000496	0.187	0.024
3	response to chemical stimulus	0.000547	0.279	0.019
3	myeloid leukocyte differentiation	0.000559	0.048	0.075
3	regulation of biological process	0.000596	0.562	0.016
3	response to organic substance	0.000598	0.215	0.022
3	biological regulation	0.000624	0.586	0.015
3	collagen	0.000666	0.04	0.094
3	cellular response to organic substance	0.000717	0.147	0.028
3	cellular component movement	0.000742	0.155	0.026
3	locomotion	0.000743	0.147	0.028
3	regulation of cell motility	0.000747	0.08	0.043
3	regulation of cell motility	0.000763	0.087	0.041
3	Cytokine-cytokine receptor interaction	0.000773	0.065	0.048
3	cellular developmental process	0.000781	0.259	0.021
3	multicellular organismal development	0.000888	0.339	0.019
3	apoptotic process	0.00105	0.183	0.024
3	cellular developmental process	0.00111	0.274	0.019
3	biological regulation	0.00114	0.612	0.014
3	cell differentiation	0.00115	0.247	0.021
3	regulation of immune response	0.0012	0.114	0.032
3	PLC-gamma-2-SLP-76-Lyn-Grb2 complex	0.00127	0.014	0.75
3	PLC-gamma-2-SLP-76-Lyn-Grb2 complex	0.00127	0.013	0.75
3	anatomical structure development	0.00129	0.335	0.019
3	leukocyte differentiation	0.00143	0.078	0.043
3	response to other organism	0.00144	0.105	0.033
3	regulation of localization	0.00148	0.164	0.025
3	cellular response to organic substance	0.0016	0.155	0.026
3	regulation of biological process	0.00165	0.584	0.014
3	locomotion	0.00166	0.155	0.025
3	regulation of multicellular organismal development	0.00175	0.146	0.026
3	negative regulation of immune system process	0.0018	0.059	0.056
3	immune system development	0.00198	0.096	0.035
3	cell differentiation	0.002	0.26	0.019
3	single-multicellular organism process	0.00204	0.447	0.016
3	blood vessel morphogenesis	0.00208	0.076	0.042
3	regulation of response to external stimulus	0.00214	0.076	0.042
3	regulation of localization	0.00218	0.151	0.026
3	positive regulation of biological process	0.00221	0.315	0.018
3	Cytokine-cytokine receptor interaction	0.00229	0.056	0.048
3	cell death	0.00249	0.192	0.022
3	Leukocyte transendothelial migration	0.0025	0.036	0.074
3	death	0.00256	0.192	0.022
3	cellular component movement	0.00256	0.139	0.027
3	multicellular organismal process	0.00271	0.447	0.015
3	programmed cell death	0.00271	0.167	0.025
3	regulation of cellular component movement	0.00278	0.087	0.037
3	regulation of cellular component movement	0.00285	0.08	0.039
3	hemopoiesis	0.00304	0.088	0.036
3	growth factor binding	0.00307	0.041	0.085
3	hematopoietic or lymphoid organ development	0.00307	0.092	0.035
3	PDGF binds to extracellular matrix proteins	0.00336	0.023	0.2
3	regulation of protein transport	0.00347	0.068	0.046
3	response to biotic stimulus	0.00369	0.105	0.032
3	cytokine production	0.00381	0.087	0.037
3	negative regulation of signal transduction	0.00388	0.1	0.033
3	organ development	0.00395	0.256	0.019
3	PDGF binds to extracellular matrix proteins	0.0044	0.02	0.2
3	response to cytokine stimulus	0.0045	0.092	0.034
3	response to endogenous stimulus	0.00455	0.124	0.028
3	Abnormality of immune system physiology	0.0046	0.076	0.038
3	immune system development	0.00492	0.1	0.032
3	single-multicellular organism process	0.00494	0.418	0.017
3	negative regulation of immune system process	0.00494	0.052	0.056
3	regulation of multicellular organismal development	0.00521	0.131	0.027
3	apoptotic process	0.00527	0.163	0.024
3	response to endogenous stimulus	0.00536	0.132	0.027
3	regulation of cellular process	0.0054	0.553	0.014
3	platelet activation	0.00543	0.052	0.056
3	T cell activation	0.00554	0.078	0.039
3	negative regulation of locomotion	0.00593	0.044	0.066
3	growth factor binding	0.00627	0.036	0.085
3	Formation of Platelet plug	0.00648	0.041	0.07
3	extracellular matrix structural constituent	0.00653	0.037	0.092
3	multicellular organismal process	0.00658	0.418	0.017
3	Osteoclast differentiation	0.00667	0.04	0.058
3	patterning of blood vessels	0.00754	0.027	0.146
3	regulation of establishment of protein localization	0.00823	0.068	0.042
3	hematopoietic or lymphoid organ development	0.00829	0.096	0.032
3	Leukocyte transendothelial migration	0.00836	0.037	0.066
3	regulation of programmed cell death	0.00894	0.146	0.024
3	hemopoiesis	0.00925	0.091	0.033
3	organ development	0.0102	0.235	0.02
3	regulation of protein transport	0.0107	0.06	0.046
3	Staphylococcus aureus infection	0.0112	0.036	0.061
3	Formation of Platelet plug	0.0116	0.036	0.07
3	negative regulation of signaling	0.0117	0.1	0.03
3	platelet activation	0.0119	0.055	0.051
3	patterning of blood vessels	0.012	0.024	0.146
3	extracellular matrix structural constituent	0.0122	0.032	0.092
3	cell growth	0.0126	0.073	0.039
3	regulation of leukocyte migration	0.0127	0.037	0.084
3	myeloid leukocyte differentiation	0.013	0.046	0.062
3	negative regulation of cell communication	0.013	0.1	0.03
3	cell death	0.0136	0.171	0.023
3	response to interferon-beta	0.0138	0.016	0.333
3	death	0.014	0.171	0.023
3	regulation of cell death	0.0142	0.146	0.024
3	activation of immune response	0.0143	0.073	0.038
3	response to organic cyclic compound	0.0146	0.091	0.032
3	cytokine production	0.0149	0.076	0.037
3	plasma membrane	0.0159	0.339	0.017
3	negative regulation of signaling	0.0165	0.092	0.032
3	regulation of cellular process	0.0167	0.518	0.015
3	Platelet Activation	0.017	0.037	0.071
3	response to organic cyclic compound	0.0174	0.084	0.034
3	negative regulation of signal transduction	0.0179	0.088	0.033
3	negative regulation of cell communication	0.0184	0.092	0.032
3	Factor: VDR; motif: GGGKNARNRRGGWSA; match class: 3	0.0186	0.628	0.015
3	T cell activation	0.019	0.068	0.039
3	positive regulation of immune response	0.0192	0.082	0.034
3	cell periphery	0.0192	0.343	0.017
3	Factor: NF-kappaB; motif: NNNNKGGRAANTCCCN; match class: 1	0.0213	0.083	0.035
3	Factor: NF-kappaB; motif: NNNNKGGRAANTCCCN; match class: 1	0.0217	0.076	0.036
3	Factor: VDR; motif: GGGKNARNRRGGWSA; match class: 3	0.0228	0.592	0.016
3	response to external stimulus	0.0233	0.143	0.024
3	positive regulation of transport	0.0235	0.082	0.034
3	regulation of leukocyte migration	0.0235	0.032	0.084
3	positive regulation of transport	0.0235	0.076	0.035
3	regulation of establishment of protein localization	0.0248	0.06	0.042
3	Factor: NF-kappaB; motif: NNNNKGGRAANTCCCN; match class: 2	0.0254	0.202	0.021
3	regulation of transport	0.0257	0.123	0.025
3	regulation of programmed cell death	0.026	0.131	0.025
3	negative regulation of viral entry into host cell	0.0263	0.012	0.6
3	Factor: NF-kappaB; motif: NNNNKGGRAANTCCCN; match class: 2	0.0265	0.188	0.023
3	anatomical structure morphogenesis	0.0273	0.201	0.02
3	intracellular protein kinase cascade	0.0275	0.114	0.027
3	Fc gamma R-mediated phagocytosis	0.0277	0.028	0.069
3	Platelet Activation	0.0277	0.032	0.071
3	blood coagulation	0.0294	0.082	0.033
3	blood coagulation	0.0296	0.076	0.035
3	B cell receptor signaling pathway	0.03	0.028	0.075
3	response to abiotic stimulus	0.0308	0.11	0.027
3	cellular response to growth hormone stimulus	0.0309	0.023	0.161
3	growth hormone receptor signaling pathway	0.0309	0.023	0.161
3	negative regulation of cell death	0.031	0.091	0.03
3	Mitral valve prolapse	0.0313	0.024	0.147
3	PLC-gamma-2-SLP-76 complex	0.0317	0.01	1
3	TGF-beta receptor II-TGF-beta3 complex	0.0317	0.01	1
3	Nrp1-PlexinD1 complex	0.0317	0.01	1
3	TGF-beta receptor II-TGF-beta3 complex	0.0317	0.008	1
3	PLC-gamma-2-SLP-76 complex	0.0317	0.008	1
3	Nrp1-PlexinD1 complex	0.0317	0.008	1
3	coagulation	0.0324	0.082	0.033
3	hemostasis	0.0324	0.082	0.033
3	coagulation	0.0327	0.076	0.035
3	hemostasis	0.0327	0.076	0.035
3	protein activation cascade	0.0343	0.032	0.08
3	collagen fibril organization	0.0348	0.027	0.113
3	regulation of intracellular protein transport	0.0365	0.046	0.056
3	regulation of cell activation	0.0367	0.073	0.036
3	regulation of protein localization	0.0375	0.068	0.037
3	regulation of chemotaxis	0.0375	0.037	0.073
3	response to organic nitrogen	0.0399	0.088	0.031
3	cell growth	0.0399	0.064	0.039
3	Factor: NF-kappaB (p65); motif: GGGRATTTCC; match class: 4	0.0407	0.046	0.052
3	regulation of response to external stimulus	0.0409	0.073	0.035
3	regulation of cell death	0.0411	0.131	0.025
3	Fc epsilon RI signaling pathway	0.0416	0.024	0.077
3	monocyte chemotaxis	0.0424	0.023	0.152
3	Factor: IRF; motif: RAAANTGAAAN; match class: 4	0.0446	0.06	0.04
3	cellular response to growth hormone stimulus	0.0447	0.02	0.161
3	growth hormone receptor signaling pathway	0.0447	0.02	0.161
3	cellular response to cytokine stimulus	0.0451	0.076	0.034
3	acute inflammatory response	0.0476	0.036	0.066
3	response to heat	0.0484	0.032	0.084
3	Amoebiasis	0.0484	0.032	0.058
3	intracellular protein kinase cascade	0.0494	0.104	0.028
3	Mitral valve prolapse	0.0495	0.02	0.147
4	nucleus	1.61e-30	0.423	0.056
4	nucleus	8.54e-26	0.469	0.047
4	intracellular membrane-bounded organelle	1.25e-25	0.567	0.046
4	membrane-bounded organelle	1.76e-25	0.567	0.046
4	cellular macromolecule metabolic process	9.74e-25	0.442	0.051
4	intracellular part	1.58e-24	0.66	0.042
4	intracellular	3.86e-24	0.671	0.041
4	intracellular part	1.19e-23	0.741	0.036
4	intracellular	1.41e-23	0.753	0.036
4	nuclear part	3.11e-23	0.227	0.07
4	intracellular membrane-bounded organelle	1.51e-22	0.632	0.039
4	membrane-bounded organelle	2.04e-22	0.632	0.039
4	intracellular organelle	2.99e-22	0.598	0.043
4	organelle	4.56e-22	0.598	0.043
4	macromolecule metabolic process	4.6e-21	0.459	0.049
4	cellular macromolecule metabolic process	3e-20	0.487	0.044
4	nuclear lumen	4.51e-20	0.197	0.071
4	intracellular organelle	1.42e-19	0.665	0.037
4	organelle	2.05e-19	0.665	0.037
4	nuclear part	2.92e-19	0.25	0.06
4	BioGRID interaction data	6.94e-17	0.259	0.082
4	cellular metabolic process	1.07e-16	0.498	0.045
4	nuclear lumen	1.17e-16	0.217	0.061
4	macromolecule metabolic process	1.53e-16	0.504	0.041
4	organic substance metabolic process	5.98e-16	0.512	0.044
4	nucleic acid metabolic process	6.88e-16	0.309	0.053
4	single-organism metabolic process	2.9e-15	0.517	0.044
4	cellular metabolic process	8.5e-15	0.555	0.039
4	metabolic process	9.73e-15	0.526	0.043
4	primary metabolic process	1.77e-14	0.494	0.044
4	BioGRID interaction data	2.05e-14	0.264	0.076
4	intracellular organelle lumen	2.5e-14	0.212	0.061
4	nucleoplasm	2.6e-14	0.142	0.073
4	nucleobase-containing compound metabolic process	3.15e-14	0.34	0.05
4	organelle lumen	1.2e-13	0.212	0.06
4	heterocycle metabolic process	1.31e-13	0.344	0.049
4	membrane-enclosed lumen	1.53e-13	0.214	0.059
4	organic substance metabolic process	1.98e-13	0.567	0.038
4	primary metabolic process	2.41e-13	0.554	0.038
4	cellular nitrogen compound metabolic process	4.37e-13	0.353	0.049
4	single-organism metabolic process	4.49e-13	0.575	0.037
4	cellular aromatic compound metabolic process	6.49e-13	0.342	0.049
4	RNA metabolic process	2.16e-12	0.269	0.053
4	metabolic process	2.55e-12	0.582	0.037
4	gene expression	3.04e-12	0.308	0.05
4	intracellular organelle lumen	4e-12	0.235	0.052
4	nucleic acid metabolic process	6.13e-12	0.336	0.045
4	organic cyclic compound metabolic process	1.03e-11	0.345	0.048
4	membrane-enclosed lumen	1.49e-11	0.238	0.051
4	organelle lumen	1.53e-11	0.235	0.051
4	nucleobase-containing compound metabolic process	3.77e-11	0.373	0.042
4	nitrogen compound metabolic process	6.11e-11	0.36	0.047
4	heterocycle metabolic process	8.3e-11	0.379	0.042
4	binding	9.53e-11	0.606	0.039
4	nucleoplasm	1.43e-10	0.152	0.061
4	cellular nitrogen compound metabolic process	2.01e-10	0.389	0.041
4	cellular aromatic compound metabolic process	3.81e-10	0.376	0.042
4	MI:hsa-miR-548c-3p	4.52e-10	0.083	0.085
4	cellular macromolecule biosynthetic process	5.43e-10	0.269	0.05
4	macromolecule biosynthetic process	7.65e-10	0.273	0.05
4	organic cyclic compound metabolic process	2.87e-09	0.38	0.041
4	nucleic acid binding	5.84e-09	0.226	0.052
4	nitrogen compound metabolic process	7.29e-09	0.398	0.04
4	RNA processing	1.3e-08	0.073	0.085
4	intracellular organelle part	1.32e-08	0.369	0.045
4	binding	2.31e-08	0.668	0.033
4	organelle part	2.79e-08	0.371	0.044
4	MI:hsa-miR-548c-3p	2.98e-08	0.092	0.073
4	regulation of macromolecule metabolic process	3.16e-08	0.262	0.049
4	cellular process	3.24e-08	0.631	0.038
4	macromolecule biosynthetic process	3.37e-08	0.303	0.043
4	RNA metabolic process	3.58e-08	0.287	0.044
4	cellular macromolecule biosynthetic process	3.64e-08	0.297	0.043
4	Factor: E2F-1; motif: NKTSSCGC; match class: 4	4.42e-08	0.474	0.048
4	regulation of metabolic process	6.34e-08	0.292	0.047
4	protein binding	6.52e-08	0.46	0.037
4	regulation of cellular macromolecule biosynthetic process	6.54e-08	0.208	0.052
4	cellular macromolecule catabolic process	8.48e-08	0.074	0.08
4	protein binding	1.2e-07	0.406	0.043
4	intracellular organelle part	1.26e-07	0.412	0.038
4	macromolecular complex	1.3e-07	0.252	0.049
4	gene expression	1.31e-07	0.327	0.041
4	regulation of macromolecule biosynthetic process	1.73e-07	0.21	0.051
4	cellular macromolecule catabolic process	2.12e-07	0.086	0.071
4	heterocyclic compound binding	2.19e-07	0.319	0.045
4	nucleolus	2.23e-07	0.067	0.083
4	MI:hsa-miR-513-3p	2.43e-07	0.078	0.076
4	nuclear body	2.99e-07	0.042	0.112
4	regulation of cellular metabolic process	3.04e-07	0.267	0.048
4	ubiquitin-dependent protein catabolic process	3.6e-07	0.05	0.098
4	organelle part	3.61e-07	0.413	0.038
4	organic cyclic compound binding	3.65e-07	0.32	0.045
4	cellular biosynthetic process	3.72e-07	0.298	0.046
4	cellular process	3.82e-07	0.701	0.033
4	Factor: E2F-1; motif: NKTSSCGC; match class: 4	4.66e-07	0.541	0.042
4	organic substance biosynthetic process	4.96e-07	0.301	0.046
4	modification-dependent protein catabolic process	5.54e-07	0.05	0.097
4	nucleoplasm part	6.17e-07	0.078	0.075
4	MI:hsa-miR-513-3p	6.23e-07	0.065	0.082
4	regulation of primary metabolic process	6.6e-07	0.263	0.047
4	MI:hsa-miR-144	6.69e-07	0.07	0.079
4	modification-dependent macromolecule catabolic process	6.85e-07	0.05	0.096
4	MI:hsa-let-7f-1*	7.43e-07	0.067	0.08
4	regulation of biosynthetic process	1.1e-06	0.215	0.05
4	MI:hsa-miR-568	1.14e-06	0.06	0.084
4	cell part	1.19e-06	0.771	0.031
4	cell	1.21e-06	0.771	0.031
4	cellular biosynthetic process	1.25e-06	0.335	0.04
4	organic substance biosynthetic process	1.27e-06	0.339	0.04
4	MI:hsa-miR-9*	1.41e-06	0.055	0.088
4	regulation of cellular biosynthetic process	1.67e-06	0.213	0.05
4	ubiquitin-dependent protein catabolic process	1.76e-06	0.057	0.087
4	MI:hsa-let-7f-1*	1.81e-06	0.078	0.072
4	Factor: Elk-1; motif: NNNNCCGGAARTNN; match class: 4	1.96e-06	0.183	0.06
4	proteolysis involved in cellular protein catabolic process	2.04e-06	0.05	0.093
4	biosynthetic process	2.52e-06	0.301	0.045
4	modification-dependent protein catabolic process	2.58e-06	0.057	0.086
4	modification-dependent macromolecule catabolic process	3.11e-06	0.057	0.085
4	regulation of macromolecule metabolic process	3.41e-06	0.287	0.041
4	nucleolus	3.42e-06	0.075	0.071
4	Factor: Elk-1; motif: NNNNCCGGAARTNN; match class: 3	5.51e-06	0.155	0.062
4	biosynthetic process	5.53e-06	0.339	0.039
4	transcription, DNA-dependent	5.65e-06	0.203	0.05
4	protein complex	5.66e-06	0.212	0.049
4	regulation of cellular macromolecule biosynthetic process	5.85e-06	0.228	0.044
4	MI:hsa-miR-548b-5p	6.03e-06	0.067	0.076
4	Factor: Elk-1; motif: NNNNCCGGAARTNN; match class: 3	6.05e-06	0.181	0.056
4	RNA binding	6.1e-06	0.079	0.07
4	cellular protein catabolic process	6.53e-06	0.05	0.089
4	proteolysis involved in cellular protein catabolic process	8.26e-06	0.057	0.082
4	MI:hsa-miR-606	9.01e-06	0.066	0.075
4	MI:hsa-miR-656	9.17e-06	0.05	0.087
4	Factor: Elk-1; motif: NNNNCCGGAARTNN; match class: 4	9.33e-06	0.21	0.053
4	RNA biosynthetic process	1.01e-05	0.207	0.049
4	regulation of macromolecule biosynthetic process	1.09e-05	0.231	0.043
4	Factor: E2F; motif: TTTSGCGS; match class: 3	1.3e-05	0.173	0.056
4	MI:hsa-miR-548a-3p	1.36e-05	0.072	0.072
4	response to DNA damage stimulus	1.41e-05	0.063	0.077
4	nucleoplasm part	1.62e-05	0.086	0.064
4	regulation of metabolic process	1.88e-05	0.317	0.039
4	regulation of gene expression	2e-05	0.209	0.049
4	nuclear body	2.05e-05	0.045	0.093
4	macromolecule catabolic process	2.11e-05	0.094	0.061
4	regulation of primary metabolic process	2.25e-05	0.29	0.04
4	Factor: E2F-1; motif: NKTSSCGC; match class: 3	2.3e-05	0.403	0.047
4	MI:hsa-miR-548a-5p	2.32e-05	0.063	0.075
4	cellular protein catabolic process	2.33e-05	0.057	0.079
4	macromolecule catabolic process	2.41e-05	0.08	0.067
4	regulation of cellular metabolic process	2.52e-05	0.293	0.04
4	MI:hsa-let-7a*	2.54e-05	0.075	0.067
4	MI:hsa-let-7a*	2.58e-05	0.064	0.074
4	regulation of nitrogen compound metabolic process	3.3e-05	0.214	0.048
4	cellular protein metabolic process	3.54e-05	0.205	0.048
4	regulation of biosynthetic process	3.6e-05	0.237	0.042
4	macromolecular complex	3.67e-05	0.273	0.041
4	MI:hsa-miR-656	3.96e-05	0.057	0.077
4	RNA splicing	4.09e-05	0.042	0.094
4	MI:hsa-miR-568	4.14e-05	0.066	0.071
4	nucleobase-containing compound biosynthetic process	4.15e-05	0.217	0.048
4	MI:hsa-miR-374a	4.27e-05	0.051	0.081
4	cell part	4.47e-05	0.685	0.036
4	regulation of nucleobase-containing compound metabolic process	4.53e-05	0.208	0.048
4	cell	4.55e-05	0.685	0.036
4	cellular nitrogen compound biosynthetic process	4.88e-05	0.224	0.047
4	MI:hsa-miR-374a	4.98e-05	0.06	0.074
4	cellular protein metabolic process	5.17e-05	0.232	0.042
4	MI:hsa-miR-590-3p	5.64e-05	0.062	0.074
4	MI:hsa-let-7b*	5.88e-05	0.074	0.066
4	regulation of cellular biosynthetic process	6.06e-05	0.234	0.042
4	Factor: E2F; motif: TTTSGCGS; match class: 4	6.47e-05	0.229	0.05
4	regulation of RNA metabolic process	6.51e-05	0.186	0.049
4	MI:hsa-miR-606	7.55e-05	0.053	0.078
4	MI:hsa-miR-548b-5p	7.63e-05	0.075	0.065
4	nucleic acid binding	7.75e-05	0.235	0.042
4	regulation of RNA biosynthetic process	7.95e-05	0.183	0.049
4	Factor: E2F-1; motif: NKTSSCGC; match class: 2	8.88e-05	0.27	0.051
4	regulation of transcription, DNA-dependent	8.98e-05	0.181	0.049
4	Factor: E2F-1; motif: NKTSSCGC; match class: 3	9.02e-05	0.462	0.042
4	Factor: E2F; motif: TTTSGCGS; match class: 3	9.13e-05	0.144	0.06
4	Ubiquitin mediated proteolysis	9.63e-05	0.024	0.114
4	Factor: Elk-1; motif: NNNNCCGGAARTNN; match class: 2	0.000101	0.099	0.067
4	heterocycle biosynthetic process	0.000103	0.219	0.047
4	transcription, DNA-dependent	0.000107	0.225	0.042
4	MI:hsa-miR-561	0.000107	0.056	0.076
4	mRNA metabolic process	0.000111	0.062	0.073
4	aromatic compound biosynthetic process	0.000126	0.217	0.047
4	mRNA processing	0.000129	0.047	0.084
4	MI:hsa-let-7b*	0.000134	0.062	0.072
4	MI:hsa-miR-200c	0.000147	0.078	0.063
4	MI:hsa-miR-374b	0.000175	0.051	0.077
4	MI:hsa-miR-559	0.000175	0.043	0.085
4	MI:hsa-miR-101	0.000175	0.064	0.07
4	nucleic acid transport	0.000184	0.023	0.135
4	establishment of RNA localization	0.000184	0.023	0.135
4	RNA transport	0.000184	0.023	0.135
4	MI:hsa-miR-374b	0.000186	0.06	0.07
4	RNA transport	0.000192	0.022	0.109
4	Factor: E2F; motif: TTTSGCGS; match class: 4	0.000194	0.194	0.055
4	intracellular transport	0.000222	0.091	0.061
4	MI:hsa-miR-628-3p	0.000224	0.058	0.072
4	Factor: Elk-1; motif: NNNNCCGGAARTNN; match class: 2	0.000226	0.115	0.06
4	RNA biosynthetic process	0.000236	0.228	0.042
4	cellular catabolic process	0.000251	0.137	0.049
4	regulation of nucleobase-containing compound metabolic process	0.000267	0.232	0.041
4	DNA repair	0.000275	0.044	0.084
4	cellular nitrogen compound biosynthetic process	0.000282	0.25	0.041
4	MI:hsa-miR-142-5p	0.000288	0.056	0.073
4	MI:hsa-miR-144*	0.000293	0.042	0.084
4	protein complex	0.000311	0.231	0.041
4	MI:hsa-miR-496	0.000374	0.063	0.067
4	nucleobase-containing compound biosynthetic process	0.000386	0.241	0.041
4	cellular catabolic process	0.00039	0.119	0.055
4	protein modification by small protein conjugation or removal	0.000393	0.069	0.064
4	RNA localization	0.000398	0.023	0.129
4	MI:mmu-miR-878-5p	0.000415	0.059	0.07
4	mRNA transport	0.000441	0.021	0.141
4	protein modification by small protein conjugation or removal	0.00045	0.059	0.071
4	MI:hsa-miR-200c	0.00045	0.065	0.067
4	organic cyclic compound biosynthetic process	0.000488	0.22	0.046
4	nucleobase-containing compound transport	0.000511	0.024	0.122
4	MI:hsa-miR-548c-5p	0.000518	0.06	0.069
4	regulation of RNA metabolic process	0.000549	0.207	0.042
4	response to DNA damage stimulus	0.000552	0.068	0.064
4	MI:hsa-let-7d*	0.00063	0.06	0.069
4	Ubiquitin mediated proteolysis	0.000639	0.019	0.114
4	MI:hsa-miR-548d-5p	0.000643	0.059	0.069
4	regulation of nitrogen compound metabolic process	0.000672	0.235	0.041
4	mitotic cell cycle	0.000676	0.066	0.067
4	Factor: E2F-1; motif: NKTSSCGC; match class: 2	0.000718	0.306	0.045
4	heterocycle biosynthetic process	0.000783	0.243	0.04
4	regulation of RNA biosynthetic process	0.000826	0.202	0.042
4	MI:hsa-miR-101	0.00083	0.072	0.061
4	protein catabolic process	0.000844	0.052	0.074
4	biological_process	0.000911	0.677	0.036
4	organelle organization	0.000917	0.16	0.045
4	MI:hsa-miR-590-3p	0.000917	0.068	0.063
4	ubiquitin ligase complex	0.000918	0.027	0.115
4	MI:hsa-miR-607	0.000987	0.051	0.073
4	MI:hsa-miR-889	0.000989	0.052	0.072
4	regulation of transcription, DNA-dependent	0.000993	0.201	0.042
4	aromatic compound biosynthetic process	0.001	0.241	0.04
4	regulation of gene expression	0.00102	0.228	0.041
4	MI:mmu-miR-465a-5p	0.00107	0.057	0.069
4	RNA processing	0.00112	0.069	0.062
4	MI:hsa-miR-429	0.00114	0.068	0.062
4	MI:hsa-miR-142-5p	0.00118	0.063	0.064
4	Factor: E2F-1; motif: TTTSGCGS; match class: 4	0.00119	0.201	0.053
4	cytoplasm	0.00121	0.516	0.034
4	DNA repair	0.00135	0.05	0.073
4	cytoplasm	0.00138	0.459	0.039
4	Ribosome biogenesis in eukaryotes	0.00142	0.017	0.129
4	protein catabolic process	0.00143	0.06	0.066
4	mitotic cell cycle	0.00171	0.075	0.059
4	heterocyclic compound binding	0.00178	0.335	0.037
4	MI:hsa-miR-9*	0.00188	0.054	0.067
4	MI:hsa-miR-429	0.00198	0.057	0.068
4	MI:hsa-miR-889	0.00206	0.06	0.064
4	MI:hsa-miR-380	0.00211	0.048	0.073
4	MI:hsa-miR-802	0.00212	0.053	0.069
4	cell cycle	0.00215	0.1	0.056
4	MI:hsa-miR-582-5p	0.00215	0.058	0.067
4	organic cyclic compound binding	0.00238	0.336	0.037
4	MI:hsa-miR-496	0.00246	0.051	0.07
4	cell cycle	0.00257	0.115	0.049
4	organic cyclic compound biosynthetic process	0.00279	0.244	0.039
4	MI:hsa-miR-493*	0.00284	0.043	0.075
4	Abnormality of the voice	0.00322	0.018	0.108
4	small conjugating protein ligase activity	0.00342	0.036	0.085
4	small conjugating protein-specific protease activity	0.00343	0.015	0.192
4	MI:hsa-miR-302a*	0.00347	0.059	0.063
4	unfolded protein binding	0.0039	0.021	0.122
4	MI:hsa-miR-30b	0.00393	0.059	0.065
4	MI:hsa-miR-144	0.00396	0.068	0.059
4	MI:hsa-miR-628-3p	0.00408	0.063	0.061
4	Factor: E2F-1; motif: TTTSGCGS; match class: 3	0.00453	0.185	0.053
4	MI:hsa-miR-548a-5p	0.00475	0.065	0.06
4	Factor: E2F-1; motif: TTTSGCGS; match class: 4	0.00481	0.229	0.046
4	organelle organization	0.0051	0.136	0.05
4	MI:mmu-miR-467e	0.00536	0.059	0.064
4	MI:hsa-miR-607	0.0054	0.057	0.063
4	Ribosome biogenesis in eukaryotes	0.00553	0.013	0.129
4	ligase activity, forming carbon-nitrogen bonds	0.00603	0.041	0.076
4	cytosol	0.00624	0.167	0.043
4	cellular component organization or biogenesis	0.00631	0.268	0.038
4	MI:hsa-miR-216b	0.00656	0.055	0.066
4	MI:hsa-miR-19b-2*	0.0066	0.044	0.072
4	nuclear speck	0.00679	0.023	0.108
4	MI:hsa-miR-30c	0.00711	0.058	0.064
4	acid-amino acid ligase activity	0.00735	0.038	0.079
4	cellular component biogenesis at cellular level	0.00743	0.03	0.09
4	MI:hsa-let-7d*	0.00756	0.066	0.058
4	RNA degradation	0.00763	0.013	0.125
4	MI:mmu-miR-465b-5p	0.00782	0.055	0.065
4	cellular component organization or biogenesis at cellular level	0.00786	0.226	0.039
4	MI:mmu-miR-465c-5p	0.0081	0.055	0.065
4	ubiquitin ligase complex	0.00834	0.021	0.115
4	ribonucleoprotein complex biogenesis	0.00887	0.029	0.092
4	Nuclear import of Rev protein	0.00901	0.011	0.233
4	Translocation of nuclear RNA transport complex to cytoplasm	0.00901	0.011	0.233
4	Rev multimer-bound HIV-1 mRNA:Crm1:Ran:GTP complex associates with the NPC	0.00901	0.011	0.233
4	cellular component organization or biogenesis	0.00946	0.236	0.043
4	cell cycle phase	0.00951	0.069	0.061
4	non-membrane-bounded organelle	0.0098	0.185	0.046
4	intracellular non-membrane-bounded organelle	0.0098	0.185	0.046
4	biological_process	0.0101	0.748	0.03
4	MI:hsa-miR-34b	0.0107	0.065	0.058
4	HIV Life Cycle	0.0108	0.02	0.114
4	catabolic process	0.0108	0.128	0.05
4	endosomal transport	0.0113	0.024	0.107
4	Rev-mediated nuclear export of HIV-1 RNA	0.0114	0.011	0.226
4	cytosol	0.0115	0.145	0.048
4	Factor: Cdc5; motif: GATTTAACATAA; match class: 4	0.0116	0.285	0.048
4	MI:hsa-miR-340	0.0117	0.044	0.07
4	Factor: Tst-1; motif: NNKGAATTAVAVTDN; match class: 4	0.0117	0.408	0.045
4	Factor: E2F; motif: TTTSGCGS; match class: 2	0.0118	0.092	0.058
4	MI:hsa-miR-142-3p	0.0127	0.055	0.064
4	MI:hsa-miR-633	0.013	0.053	0.062
4	MI:hsa-miR-381	0.0133	0.048	0.067
4	Factor: HNF1; motif: DGTTAATKAWTNACCAM; match class: 4	0.0134	0.363	0.042
4	small conjugating protein-specific protease activity	0.0134	0.012	0.192
4	Factor: Oct-1; motif: NNNRTAATNANNN; match class: 4	0.0137	0.215	0.05
4	Factor: CREB; motif: CGTCAN; match class: 0	0.0141	0.136	0.055
4	Interactions of Rev with host cellular proteins	0.0142	0.011	0.219
4	cellular component organization or biogenesis at cellular level	0.0149	0.198	0.045
4	MI:hsa-miR-561	0.015	0.057	0.06
4	RNA splicing, via transesterification reactions with bulged adenosine as nucleophile	0.0152	0.027	0.093
4	mRNA splicing, via spliceosome	0.0152	0.027	0.093
4	cell cycle process	0.0154	0.079	0.057
4	small conjugating protein ligase activity	0.0157	0.029	0.089
4	Abnormality of the breast	0.0159	0.016	0.101
4	Truncal obesity	0.0161	0.007	0.273
4	Factor: E2F; motif: TTTSGCGS; match class: 4	0.0163	0.097	0.056
4	MI:hsa-miR-200b	0.0166	0.068	0.056
4	MI:mmu-miR-694	0.0166	0.041	0.071
4	MI:hsa-miR-34b	0.0171	0.055	0.063
4	Nuclear import of Rev protein	0.0172	0.008	0.233
4	Translocation of nuclear RNA transport complex to cytoplasm	0.0172	0.008	0.233
4	Rev multimer-bound HIV-1 mRNA:Crm1:Ran:GTP complex associates with the NPC	0.0172	0.008	0.233
4	MI:hsa-miR-651	0.0173	0.059	0.059
4	catabolic process	0.0177	0.145	0.043
4	nucleocytoplasmic transporter activity	0.0179	0.006	0.5
4	MI:hsa-miR-191	0.0183	0.051	0.065
4	Late Phase of HIV Life Cycle	0.0184	0.018	0.117
4	MI:hsa-miR-30b	0.0185	0.066	0.056
4	MI:hsa-miR-450a	0.0191	0.056	0.062
4	MI:hsa-miR-23b	0.0194	0.055	0.063
4	endosomal transport	0.0196	0.02	0.113
4	Factor: AP-3; motif: TCYMMATT; match class: 2	0.0197	0.127	0.052
4	MI:hsa-miR-559	0.0206	0.044	0.066
4	Factor: E2F-1; motif: TTTSGCGS; match class: 3	0.0211	0.21	0.046
4	RNA splicing, via transesterification reactions	0.0212	0.027	0.092
4	Rev-mediated nuclear export of HIV-1 RNA	0.0216	0.008	0.226
4	MI:hsa-miR-633	0.0217	0.044	0.068
4	nuclear export	0.0222	0.019	0.118
4	intracellular transport	0.0238	0.095	0.049
4	RNA transport	0.0238	0.021	0.08
4	MI:hsa-miR-576-5p	0.0255	0.059	0.058
4	Factor: E2F; motif: TTTSGCGS; match class: 4	0.0257	0.081	0.062
4	DNA metabolic process	0.0261	0.08	0.052
4	nuclear pore	0.0266	0.013	0.162
4	Interactions of Rev with host cellular proteins	0.0269	0.008	0.219
4	Factor: E2F; motif: TTTSGCGS; match class: 2	0.027	0.077	0.063
4	MI:mmu-miR-878-5p	0.0275	0.062	0.056
4	non-membrane-bounded organelle	0.0279	0.207	0.039
4	intracellular non-membrane-bounded organelle	0.0279	0.207	0.039
4	MI:hsa-miR-452	0.0287	0.06	0.057
4	RNA splicing	0.0297	0.041	0.07
4	MI:hsa-miR-576-5p	0.0298	0.05	0.064
4	MI:hsa-miR-582-3p	0.0305	0.056	0.061
4	MI:hsa-miR-23a	0.0305	0.056	0.061
4	cell cycle phase	0.0313	0.077	0.052
4	Spliceosome	0.0314	0.017	0.086
4	MI:hsa-miR-30c	0.0337	0.065	0.055
4	MI:mmu-miR-466d-3p	0.0354	0.075	0.052
4	MI:hsa-miR-338-5p	0.0355	0.055	0.061
4	Cell Cycle, Mitotic	0.0357	0.028	0.077
4	protein metabolic process	0.0358	0.246	0.038
4	MI:hsa-miR-302a*	0.0363	0.047	0.065
4	Factor: E2F; motif: TTTSGCGS; match class: 2	0.0365	0.083	0.058
4	Factor: E2F; motif: TTTSGCGS; match class: 1	0.0365	0.083	0.058
4	ligase activity, forming carbon-nitrogen bonds	0.0368	0.033	0.079
4	acid-amino acid ligase activity	0.0369	0.03	0.083
4	DNA metabolic process	0.038	0.069	0.058
4	HIV Life Cycle	0.0389	0.015	0.114
4	MI:hsa-miR-802	0.0396	0.057	0.057
4	cell cycle process	0.0397	0.089	0.049
4	MI:hsa-miR-651	0.0407	0.049	0.063
4	Abnormality of the larynx	0.0419	0.019	0.083
4	HIV Infection	0.0427	0.022	0.087
4	ubiquitin-protein ligase activity	0.043	0.032	0.08
4	MI:hsa-miR-338-5p	0.0445	0.063	0.055
4	RNA export from nucleus	0.0452	0.014	0.141
4	MI:hsa-miR-450b-5p	0.046	0.051	0.062
4	Abnormal emotion/affect behavior	0.0463	0.02	0.079
4	MI:mmu-miR-467e	0.0485	0.065	0.054
4	protein modification by small protein conjugation	0.0489	0.049	0.065
4	RNA degradation	0.05	0.014	0.102
5	BioGRID interaction data	1.67e-08	0.169	0.043
5	MI:mmu-miR-702	3.12e-07	0.145	0.029
5	MI:mmu-miR-702	2.97e-06	0.111	0.029
5	BioGRID interaction data	3.18e-06	0.148	0.032
5	cytoplasm	2.28e-05	0.512	0.008
5	organelle part	0.000302	0.401	0.009
5	intracellular part	0.000367	0.593	0.007
5	organelle part	0.0005	0.476	0.008
5	intracellular	0.000723	0.599	0.007
5	intracellular organelle part	0.00128	0.389	0.009
5	cytoplasm	0.00142	0.581	0.007
5	intracellular organelle	0.00145	0.637	0.007
5	organelle	0.00156	0.637	0.007
5	intracellular organelle	0.00195	0.537	0.007
5	organelle	0.00211	0.537	0.007
5	MI:mmu-miR-711	0.00226	0.105	0.022
5	intracellular organelle part	0.00242	0.46	0.008
5	MI:hsa-miR-615-5p	0.00258	0.121	0.019
5	Gap junction	0.00311	0.037	0.06
5	Pathogenic Escherichia coli infection	0.0042	0.031	0.077
5	protein binding	0.00774	0.414	0.008
5	MI:mmu-miR-673-3p	0.00789	0.113	0.018
5	Beta-tubulin:GTP:Cofactor D+alpha-tubulin:GTP:Cofactor E-> Beta-tubulin:GTP:Cofactor D:alpha-tubulin:GTP:Cofactor E	0.00891	0.025	0.235
5	MI:mmu-miR-711	0.00993	0.08	0.022
5	Recruitment of additional gamma tubulin/ gamma TuRC to the centrosome	0.0111	0.05	0.081
5	Beta-tubulin:GTP:Cofactor D:alpha-tubulin:GTP:Cofactor E:Cofactor C-> Beta-tubulin:GDP :alpha-tubulin:GTP heterodimer +Cofactor E+ Cofactor D+ Cofactor C+ Pi	0.0114	0.025	0.222
5	Beta-tubulin:GTP:Cofactor D:alpha-tubulin:GTP:Cofactor E+ Cofactor C-> Beta-tubulin:GTP:Cofactor D:alpha-tubulin:GTP:Cofactor E:Cofactor C	0.0114	0.025	0.222
5	intracellular part	0.0122	0.677	0.006
5	Centrosome maturation	0.0129	0.05	0.079
5	Recruitment of mitotic centrosome proteins and complexes	0.0129	0.05	0.079
5	MI:hsa-miR-615-5p	0.0134	0.093	0.019
5	MI:hsa-miR-671-3p	0.0167	0.105	0.018
5	MI:hsa-miR-671-3p	0.0174	0.086	0.019
5	Post-chaperonin tubulin folding pathway	0.0178	0.025	0.2
5	MI:hsa-miR-940	0.0182	0.097	0.019
5	intracellular	0.0196	0.685	0.006
5	protein binding	0.0216	0.484	0.007
5	MI:hsa-miR-370	0.026	0.097	0.018
5	Formation of tubulin folding intermediates by CCT/TriC	0.0265	0.025	0.182
5	ADP is exchanged for ATP in the (ADP:CCT/TriC):tubulin complex	0.0265	0.025	0.182
5	Hydrolysis of ATP and release of tubulin folding intermediate from CCT/TriC	0.0265	0.025	0.182
5	G2/M Transition	0.0299	0.05	0.068
5	MI:hsa-miR-650	0.03	0.097	0.018
5	Recruitment of additional gamma tubulin/ gamma TuRC to the centrosome	0.0341	0.038	0.081
5	Centrosome maturation	0.0397	0.038	0.079
5	Recruitment of mitotic centrosome proteins and complexes	0.0397	0.038	0.079
5	intracellular membrane-bounded organelle	0.0403	0.573	0.007
5	MI:hsa-miR-491-5p	0.0421	0.08	0.019
5	membrane-bounded organelle	0.0424	0.573	0.007
5	MI:hsa-miR-491-5p	0.0442	0.097	0.017
6	regulation of ARF GTPase activity	6.18e-10	0.054	0.257
6	ARF GTPase activator activity	6.18e-10	0.054	0.257
6	ARF protein signal transduction	3.55e-08	0.054	0.17
6	regulation of ARF protein signal transduction	3.55e-08	0.054	0.17
6	GTPase activator activity	8.34e-07	0.084	0.053
6	enzyme activator activity	6.38e-06	0.096	0.038
6	MI:hsa-miR-20b	7.66e-06	0.127	0.023
6	small GTPase regulator activity	1.42e-05	0.084	0.043
6	MI:hsa-miR-93	3.02e-05	0.12	0.023
6	MI:hsa-miR-17	6.5e-05	0.12	0.022
6	MI:hsa-miR-106a	9.38e-05	0.108	0.023
6	regulation of Ras GTPase activity	0.000923	0.054	0.055
6	GTPase regulator activity	0.00114	0.084	0.03
6	nucleoside-triphosphatase regulator activity	0.00153	0.084	0.029
6	MI:mmu-miR-719	0.00638	0.078	0.023
6	regulation of GTPase activity	0.0119	0.054	0.04
6	regulation of GTP catabolic process	0.0132	0.054	0.039
6	MI:hsa-miR-373	0.0205	0.118	0.015
6	regulation of purine nucleotide catabolic process	0.0294	0.054	0.036
6	regulation of nucleoside metabolic process	0.0304	0.054	0.036
6	regulation of nucleotide catabolic process	0.0304	0.054	0.036
6	MI:rno-miR-333	0.0415	0.078	0.019
6	MI:hsa-miR-665	0.0423	0.072	0.02
6	Rab GTPase activator activity	0.0433	0.03	0.083
7	respiratory chain	9.94e-07	0.214	0.061
7	Parkinson's disease	1.07e-06	0.214	0.042
7	Oxidative phosphorylation	1.48e-06	0.214	0.04
7	respiratory electron transport chain	5.02e-06	0.214	0.047
7	Alzheimer's disease	5.73e-06	0.214	0.032
7	Huntington's disease	7.81e-06	0.214	0.03
7	electron transport chain	2.4e-05	0.214	0.036
7	cellular respiration	3.76e-05	0.214	0.034
7	mitochondrial inner membrane	0.000157	0.25	0.018
7	hydrogen ion transmembrane transporter activity	0.000158	0.179	0.045
7	Cardiac muscle contraction	0.00017	0.143	0.052
7	organelle inner membrane	0.000291	0.25	0.016
7	Ribosome	0.000587	0.143	0.038
7	mitochondrial membrane	0.00181	0.25	0.012
7	Ribosome	0.00245	0.2	0.029
7	mitochondrial envelope	0.00251	0.25	0.012
7	energy derivation by oxidation of organic compounds	0.00271	0.214	0.016
7	cytosolic part	0.0031	0.179	0.025
7	mitochondrial respiratory chain	0.0033	0.143	0.045
7	mitochondrion	0.00496	0.357	0.006
7	Parkinson's disease	0.00603	0.2	0.021
7	Oxidative phosphorylation	0.0071	0.2	0.02
7	translational termination	0.00776	0.143	0.037
7	Ribosome, cytoplasmic	0.00791	0.143	0.048
7	cytosolic ribosome	0.00804	0.143	0.036
7	oxidoreductase activity, acting on a heme group of donors, oxygen as acceptor	0.00816	0.107	0.094
7	heme-copper terminal oxidase activity	0.00816	0.107	0.094
7	cytochrome-c oxidase activity	0.00816	0.107	0.094
7	oxidoreductase activity, acting on a heme group of donors	0.00983	0.107	0.088
7	Ribosome, cytoplasmic	0.0116	0.2	0.036
7	SRP-dependent cotranslational protein targeting to membrane	0.0129	0.143	0.032
7	Electron Transport Chain	0.0132	0.143	0.045
7	establishment of protein localization to endoplasmic reticulum	0.0134	0.143	0.032
7	protein targeting to ER	0.0134	0.143	0.032
7	cotranslational protein targeting to membrane	0.0138	0.143	0.032
7	Respiratory chain complex I (beta subunit) mitochondrial	0.0139	0.133	0.125
7	Alzheimer's disease	0.0139	0.2	0.016
7	generation of precursor metabolites and energy	0.0152	0.214	0.012
7	Huntington's disease	0.0162	0.2	0.015
7	oxidoreductase activity	0.0176	0.25	0.009
7	translational elongation	0.0181	0.143	0.03
7	nuclear-transcribed mRNA catabolic process, nonsense-mediated decay	0.0203	0.143	0.029
7	protein localization to endoplasmic reticulum	0.0209	0.143	0.029
7	mitochondrial part	0.0223	0.25	0.009
7	Viral mRNA Translation	0.0227	0.143	0.04
7	Viral Protein Synthesis	0.0227	0.143	0.04
7	Synthesis of PB1-F2	0.0227	0.143	0.04
7	Release of 40S and 60S subunits from the 80S ribosome	0.0227	0.143	0.04
7	Peptide transfer from P-site tRNA to the A-site tRNA	0.0227	0.143	0.04
7	The 60S subunit joins the translation initiation complex	0.0236	0.143	0.039
7	eIF5B:GTP is hydrolyzed and released	0.0236	0.143	0.039
7	Aminoacyl-tRNA binds to the ribosome at the A-site	0.0236	0.143	0.039
7	Hydrolysis of eEF1A:GTP	0.0236	0.143	0.039
7	Eukaryotic Translation Termination	0.0246	0.143	0.039
7	GTP bound eRF3:eRF1 complex binds the peptidyl tRNA:mRNA:80S Ribosome complex	0.0246	0.143	0.039
7	Polypeptide release from the eRF3-GDP:eRF1:mRNA:80S Ribosome complex	0.0246	0.143	0.039
7	GTP Hydrolysis by eRF3 bound to the eRF1:mRNA:polypeptide:80S Ribosome complex	0.0246	0.143	0.039
7	Peptide chain elongation	0.0246	0.143	0.039
7	Translocation of ribosome by 3 bases in the 3' direction	0.0246	0.143	0.039
7	Eukaryotic Translation Elongation	0.0275	0.143	0.038
7	Metabolism of proteins	0.0311	0.179	0.023
7	monovalent inorganic cation transmembrane transporter activity	0.0351	0.179	0.015
7	Formation of a pool of free 40S subunits	0.0354	0.143	0.035
7	ribosomal subunit	0.039	0.143	0.024
7	protein targeting to membrane	0.0419	0.143	0.024
7	translational termination	0.0429	0.2	0.028
7	mitochondrial membrane part	0.0439	0.143	0.024
7	cytosolic ribosome	0.0441	0.2	0.027
7	organelle envelope	0.0472	0.25	0.008
7	cellular protein complex disassembly	0.0492	0.143	0.023
7	respiratory chain complex IV	0.0497	0.071	0.25
7	mitochondrial respiratory chain complex IV	0.0497	0.071	0.25
8	hydrogen ion transmembrane transporter activity	8.08e-07	0.083	0.062
8	Ribosome	4.74e-06	0.074	0.057
8	Parkinson's disease	2.87e-05	0.074	0.042
8	Oxidative phosphorylation	3.96e-05	0.074	0.04
8	energy coupled proton transport, down electrochemical gradient	6.13e-05	0.048	0.19
8	ATP synthesis coupled proton transport	6.13e-05	0.048	0.19
8	mitochondrial proton-transporting ATP synthase complex	7.48e-05	0.048	0.182
8	hydrogen ion transmembrane transporter activity	8.5e-05	0.156	0.045
8	ribonucleoprotein complex	9.77e-05	0.119	0.015
8	proton-transporting ATP synthase complex	0.000108	0.048	0.167
8	Alzheimer's disease	0.000149	0.074	0.032
8	Huntington's disease	0.000201	0.074	0.03
8	ribosome	0.000238	0.083	0.028
8	hydrogen ion transporting ATP synthase activity, rotational mechanism	0.000325	0.094	0.231
8	Parkinson's disease	0.000383	0.125	0.028
8	ribosomal subunit	0.000401	0.071	0.037
8	Oxidative phosphorylation	0.000477	0.125	0.027
8	mitochondrial membrane part	0.000479	0.071	0.036
8	mitochondrial part	0.00069	0.119	0.012
8	structural constituent of ribosome	0.00111	0.071	0.031
8	Alzheimer's disease	0.00117	0.125	0.021
8	nuclear-transcribed mRNA catabolic process	0.00137	0.071	0.03
8	Huntington's disease	0.00143	0.125	0.02
8	energy coupled proton transport, down electrochemical gradient	0.0015	0.094	0.143
8	ATP synthesis coupled proton transport	0.0015	0.094	0.143
8	translational termination	0.00151	0.06	0.046
8	monovalent inorganic cation transmembrane transporter activity	0.00157	0.083	0.021
8	cytosolic ribosome	0.00158	0.06	0.045
8	mitochondrial proton-transporting ATP synthase complex	0.00174	0.094	0.136
8	mitochondrion	0.00176	0.155	0.008
8	macromolecular complex	0.00192	0.238	0.005
8	hydrogen ion transporting ATP synthase activity, rotational mechanism	0.00205	0.036	0.231
8	proton-transporting ATP synthase complex	0.00228	0.094	0.125
8	mRNA catabolic process	0.00237	0.071	0.027
8	SRP-dependent cotranslational protein targeting to membrane	0.00286	0.06	0.04
8	establishment of protein localization to endoplasmic reticulum	0.00297	0.06	0.04
8	protein targeting to ER	0.00297	0.06	0.04
8	cotranslational protein targeting to membrane	0.00309	0.06	0.04
8	establishment of protein localization to organelle	0.00322	0.071	0.026
8	respiratory electron transport chain	0.00334	0.06	0.039
8	mitochondrial membrane	0.00408	0.095	0.014
8	ATP biosynthetic process	0.00417	0.048	0.069
8	translational elongation	0.00434	0.06	0.037
8	mitochondrial inner membrane	0.00439	0.083	0.018
8	proton-transporting two-sector ATPase complex	0.00447	0.048	0.068
8	RNA catabolic process	0.00462	0.071	0.024
8	nuclear-transcribed mRNA catabolic process, nonsense-mediated decay	0.00501	0.06	0.036
8	protein localization to endoplasmic reticulum	0.00519	0.06	0.036
8	mitochondrial envelope	0.00585	0.095	0.014
8	organelle inner membrane	0.00797	0.083	0.016
8	cellular macromolecular complex subunit organization	0.0087	0.107	0.011
8	purine ribonucleoside triphosphate biosynthetic process	0.00889	0.048	0.057
8	respiratory electron transport chain	0.00898	0.125	0.031
8	purine nucleoside triphosphate biosynthetic process	0.00941	0.048	0.056
8	Viral mRNA Translation	0.0106	0.062	0.05
8	Viral Protein Synthesis	0.0106	0.062	0.05
8	Synthesis of PB1-F2	0.0106	0.062	0.05
8	Release of 40S and 60S subunits from the 80S ribosome	0.0106	0.062	0.05
8	Peptide transfer from P-site tRNA to the A-site tRNA	0.0106	0.062	0.05
8	eIF5B:GTP is hydrolyzed and released	0.0111	0.062	0.049
8	The 60S subunit joins the translation initiation complex	0.0111	0.062	0.049
8	Aminoacyl-tRNA binds to the ribosome at the A-site	0.0111	0.062	0.049
8	Hydrolysis of eEF1A:GTP	0.0111	0.062	0.049
8	Peptide chain elongation	0.0116	0.062	0.049
8	Translocation of ribosome by 3 bases in the 3' direction	0.0116	0.062	0.049
8	Eukaryotic Translation Termination	0.0116	0.062	0.049
8	GTP bound eRF3:eRF1 complex binds the peptidyl tRNA:mRNA:80S Ribosome complex	0.0116	0.062	0.049
8	Polypeptide release from the eRF3-GDP:eRF1:mRNA:80S Ribosome complex	0.0116	0.062	0.049
8	GTP Hydrolysis by eRF3 bound to the eRF1:mRNA:polypeptide:80S Ribosome complex	0.0116	0.062	0.049
8	ribonucleoside triphosphate biosynthetic process	0.0117	0.048	0.053
8	electron transport chain	0.012	0.06	0.03
8	protein targeting to membrane	0.0123	0.06	0.03
8	Eukaryotic Translation Elongation	0.0134	0.062	0.047
8	proton transport	0.0137	0.048	0.051
8	nucleoside triphosphate biosynthetic process	0.0144	0.048	0.051
8	cellular protein complex disassembly	0.015	0.06	0.029
8	hydrogen transport	0.0152	0.048	0.05
8	mitochondrion	0.0156	0.281	0.005
8	cellular respiration	0.0173	0.06	0.028
8	Formation of a pool of free 40S subunits	0.0182	0.062	0.044
8	viral genome expression	0.0192	0.06	0.027
8	viral transcription	0.0192	0.06	0.027
8	monovalent inorganic cation transmembrane transporter activity	0.0193	0.156	0.015
8	inorganic cation transmembrane transporter activity	0.0201	0.083	0.014
8	proton-transporting ATP synthase complex, catalytic core F(1)	0.0203	0.062	0.333
8	mitochondrial proton-transporting ATP synthase complex, catalytic core F(1)	0.0203	0.062	0.333
8	protein complex disassembly	0.0208	0.06	0.027
8	translational initiation	0.0219	0.06	0.027
8	electron transport chain	0.0251	0.125	0.024
8	mRNA metabolic process	0.0267	0.095	0.011
8	mitochondrial membrane part	0.027	0.125	0.024
8	cellular macromolecular complex disassembly	0.0275	0.06	0.025
8	3' -UTR-mediated translational regulation	0.0297	0.062	0.04
8	L13a-mediated translational silencing of Ceruloplasmin expression	0.0297	0.062	0.04
8	GTP hydrolysis and joining of the 60S ribosomal subunit	0.0308	0.062	0.04
8	cytosolic part	0.0325	0.06	0.025
8	cellular respiration	0.0338	0.125	0.022
8	cytoplasmic part	0.034	0.286	0.003
8	ATP biosynthetic process	0.0341	0.094	0.052
8	heme-copper terminal oxidase activity	0.0349	0.036	0.094
8	oxidoreductase activity, acting on a heme group of donors, oxygen as acceptor	0.0349	0.036	0.094
8	cytochrome-c oxidase activity	0.0349	0.036	0.094
8	proton-transporting two-sector ATPase complex	0.0359	0.094	0.051
8	macromolecular complex disassembly	0.0365	0.06	0.024
8	Eukaryotic Translation Initiation	0.0399	0.062	0.038
8	Cap-dependent Translation Initiation	0.0399	0.062	0.038
8	mitochondrial inner membrane	0.0405	0.156	0.013
8	purine ribonucleotide biosynthetic process	0.0413	0.048	0.039
8	oxidoreductase activity, acting on a heme group of donors	0.042	0.036	0.088
8	Glucose Regulation of Insulin Secretion	0.0422	0.125	0.024
8	purine nucleoside biosynthetic process	0.0463	0.048	0.038
8	purine ribonucleoside biosynthetic process	0.0463	0.048	0.038
9	cell cycle process	2.13e-13	0.233	0.033
9	BioGRID interaction data	1.31e-12	0.18	0.054
9	cell cycle process	1.44e-12	0.192	0.035
9	BioGRID interaction data	2.7e-12	0.146	0.053
9	cell cycle	8.95e-12	0.25	0.028
9	cell cycle phase	1.9e-11	0.198	0.035
9	cell cycle phase	5.27e-11	0.164	0.037
9	organelle fission	9.84e-11	0.134	0.054
9	cell cycle	1.04e-10	0.205	0.029
9	mitotic cell cycle	1.24e-10	0.18	0.036
9	mitotic cell cycle	2.18e-10	0.151	0.039
9	nuclear division	2.39e-10	0.128	0.055
9	mitosis	2.39e-10	0.128	0.055
9	organelle fission	2.76e-10	0.11	0.056
9	M phase	3.45e-10	0.151	0.043
9	M phase of mitotic cell cycle	4.13e-10	0.128	0.054
9	nuclear division	5.76e-10	0.105	0.058
9	mitosis	5.76e-10	0.105	0.058
9	M phase of mitotic cell cycle	1.01e-09	0.105	0.056
9	M phase	1.65e-09	0.123	0.045
9	cell division	4.27e-09	0.134	0.045
9	cell division	1.33e-08	0.11	0.047
9	Complement and coagulation cascades	9.46e-08	0.059	0.116
9	Complement and coagulation cascades	2.43e-07	0.046	0.116
9	regulation of cell cycle	1.15e-06	0.145	0.031
9	microtubule-based process	3.36e-06	0.091	0.043
9	spindle	3.56e-06	0.068	0.062
9	spindle	4.58e-06	0.081	0.058
9	regulation of cell cycle process	4.62e-06	0.11	0.039
9	wound healing	8.7e-06	0.128	0.032
9	Common Pathway	1.72e-05	0.029	0.455
9	regulation of cell cycle	2.42e-05	0.114	0.031
9	Common Pathway	2.43e-05	0.023	0.455
9	organelle organization	2.65e-05	0.244	0.018
9	organelle organization	3.27e-05	0.21	0.02
9	regulation of cell cycle process	5.15e-05	0.087	0.039
9	regulation of chromosome segregation	6.48e-05	0.027	0.25
9	Venous thrombosis	9.14e-05	0.036	0.25
9	wound healing	0.000127	0.1	0.032
9	blood coagulation	0.000144	0.105	0.033
9	hemostasis	0.000161	0.105	0.033
9	coagulation	0.000161	0.105	0.033
9	Formation of Fibrin Clot (Clotting Cascade)	0.000167	0.035	0.2
9	Venous thrombosis	0.000177	0.028	0.25
9	Formation of Fibrin Clot (Clotting Cascade)	0.000264	0.028	0.2
9	chromosome segregation	0.000283	0.05	0.066
9	mitotic spindle organization	0.000295	0.035	0.171
9	fibrinogen complex	0.000301	0.023	0.5
9	microtubule cytoskeleton	0.000319	0.114	0.027
9	microtubule-based process	0.000419	0.093	0.035
9	regulation of body fluid levels	0.000448	0.11	0.029
9	Exocytosis of fibrinogen	0.000472	0.018	1
9	n fibrin monomers -> fibrin multimer	0.000472	0.018	1
9	n fibrin monomers -> fibrin multimer	0.00053	0.014	1
9	Exocytosis of fibrinogen	0.00053	0.014	1
9	fibrinogen complex	0.000566	0.018	0.5
9	microtubule cytoskeleton organization	0.000568	0.064	0.045
9	Thrombophlebitis	0.000641	0.03	0.278
9	chromosome segregation	0.000648	0.058	0.06
9	microtubule	0.000669	0.068	0.042
9	mitotic spindle organization	0.000724	0.027	0.171
9	cell cycle arrest	0.000875	0.087	0.035
9	Cell cycle	0.00101	0.037	0.063
9	Thrombophlebitis	0.00111	0.023	0.278
9	regulation of biological quality	0.00117	0.25	0.015
9	regulation of chromosome segregation	0.00118	0.029	0.208
9	Cell Cycle, Mitotic	0.00122	0.064	0.045
9	blood coagulation	0.00129	0.082	0.033
9	cellular component organization	0.00131	0.301	0.015
9	MI:hsa-miR-630	0.00136	0.091	0.03
9	coagulation	0.00144	0.082	0.033
9	hemostasis	0.00144	0.082	0.033
9	cellular component organization at cellular level	0.00154	0.26	0.015
9	Abnormal thrombosis	0.00168	0.036	0.158
9	fibrin multimer -> fibrin multimer, crosslinked + NH4+	0.00187	0.018	0.75
9	fibrinogen -> fibrin monomer + 2 fibrinopeptide A + 2 fibrinopeptide B	0.00187	0.018	0.75
9	cellular component organization at cellular level	0.00199	0.297	0.014
9	regulation of biological quality	0.002	0.215	0.017
9	fibrin multimer -> fibrin multimer, crosslinked + NH4+	0.0021	0.014	0.75
9	fibrinogen -> fibrin monomer + 2 fibrinopeptide A + 2 fibrinopeptide B	0.0021	0.014	0.75
9	Cell Cycle, Mitotic	0.00222	0.076	0.042
9	spindle microtubule	0.00258	0.027	0.14
9	cytoskeletal part	0.00262	0.137	0.021
9	interphase	0.00267	0.087	0.032
9	Cyclin A/B1 associated events during G2/M transition	0.00291	0.023	0.308
9	Abnormal thrombosis	0.0032	0.028	0.158
9	interphase	0.00355	0.073	0.034
9	Cyclin A/B1 associated events during G2/M transition	0.00365	0.018	0.308
9	cellular component organization	0.00369	0.337	0.013
9	cellular component organization or biogenesis	0.00379	0.301	0.014
9	lipoprotein lipase activator activity	0.00403	0.014	0.75
9	regulation of body fluid levels	0.0042	0.087	0.029
9	microtubule cytoskeleton organization	0.0043	0.07	0.039
9	cellular component organization or biogenesis at cellular level	0.00431	0.26	0.015
9	Cell cycle	0.00441	0.041	0.056
9	Interaction of integrin alpha X beta 2 with fibrin	0.00465	0.018	0.6
9	Interaction of integrin alpha D beta 2 with fibrin	0.00465	0.018	0.6
9	microtubule cytoskeleton	0.00493	0.122	0.023
9	cellular component organization or biogenesis at cellular level	0.00515	0.297	0.013
9	Interaction of integrin alpha X beta 2 with fibrin	0.00522	0.014	0.6
9	Interaction of integrin alpha D beta 2 with fibrin	0.00522	0.014	0.6
9	cell cycle arrest	0.00557	0.068	0.035
9	negative regulation of cell cycle	0.00558	0.087	0.03
9	regulation of mitotic spindle organization	0.00613	0.017	0.6
9	Factor: NF-Y; motif: NNNRRCCAATSRGNNN; match class: 4	0.00713	0.081	0.033
9	response to wounding	0.00779	0.145	0.02
9	regulation of microtubule cytoskeleton organization	0.00835	0.032	0.087
9	interphase of mitotic cell cycle	0.00852	0.081	0.031
9	Adhesion of alpha IIb beta 3 integrin to fibrin network	0.00924	0.018	0.5
9	cellular component organization or biogenesis	0.00952	0.337	0.012
9	regulation of mitotic spindle organization	0.01	0.014	0.6
9	interphase of mitotic cell cycle	0.0102	0.068	0.033
9	Adhesion of alpha IIb beta 3 integrin to fibrin network	0.0104	0.014	0.5
9	cell cycle checkpoint	0.0106	0.064	0.039
9	chromosome	0.0115	0.105	0.024
9	MI:hsa-miR-518c*	0.0115	0.078	0.029
9	chromosome, centromeric region	0.0116	0.041	0.058
9	MI:hsa-miR-208b	0.0116	0.082	0.028
9	response to wounding	0.0121	0.123	0.021
9	cytoskeletal part	0.0126	0.151	0.019
9	biological regulation	0.0133	0.558	0.01
9	Deep venous thrombosis	0.0163	0.018	0.5
9	non-membrane-bounded organelle	0.0165	0.237	0.015
9	intracellular non-membrane-bounded organelle	0.0165	0.237	0.015
9	protein binding	0.0167	0.494	0.01
9	G2/M Checkpoints	0.0175	0.029	0.128
9	MI:hsa-miR-26a	0.0182	0.082	0.027
9	Factor: NF-Y; motif: NNNRRCCAATSRGNNN; match class: 3	0.0192	0.07	0.034
9	MI:hsa-miR-302a*	0.0209	0.078	0.028
9	regulation of spindle organization	0.0212	0.017	0.429
9	spindle organization	0.0212	0.032	0.076
9	Deep venous thrombosis	0.023	0.014	0.5
9	regulation of cell cycle arrest	0.0236	0.064	0.036
9	spindle microtubule	0.0238	0.029	0.116
9	G2/M Checkpoints	0.0241	0.023	0.128
9	chromosome	0.0245	0.087	0.026
9	Factor: E2F; motif: TTTSGCGS; match class: 1	0.0274	0.122	0.022
9	Factor: E2F; motif: TTTSGCGS; match class: 2	0.0274	0.122	0.022
9	negative regulation of biological process	0.0276	0.267	0.013
9	regulation of microtubule-based process	0.028	0.032	0.073
9	chromosome, centromeric region	0.0305	0.047	0.051
9	negative regulation of cell cycle	0.0331	0.068	0.03
9	regulation of spindle organization	0.0346	0.014	0.429
9	eukaryotic cell surface binding	0.0349	0.023	0.174
9	MI:hsa-let-7d	0.035	0.087	0.025
9	Factor: NF-Y; motif: NNNRRCCAATSRGNNN; match class: 4	0.0392	0.064	0.033
9	G2/M transition of mitotic cell cycle	0.04	0.047	0.049
9	regulation of organelle organization	0.0413	0.081	0.027
9	chromosome localization	0.0417	0.023	0.167
9	establishment of chromosome localization	0.0417	0.023	0.167
9	kinesin complex	0.0417	0.023	0.167
9	regulation of wound healing	0.0418	0.035	0.075
9	regulation of microtubule cytoskeleton organization	0.0418	0.035	0.075
9	cell cycle checkpoint	0.0426	0.05	0.039
9	Formation of Cyclin B:Cdc2 complexes	0.0497	0.012	1
9	Myt-1 mediated phosphorylation of Cyclin B:Cdc2 complexes	0.0497	0.012	1
9	Formation of Cyclin B:Cdc2 complexes	0.0498	0.009	1
9	Myt-1 mediated phosphorylation of Cyclin B:Cdc2 complexes	0.0498	0.009	1
10	Ethanol + NAD+ <=> Acetaldehyde + NADH + H+ [class I, alpha/beta]	0.000352	0.049	1
10	Alcohol Dehydrogenase	0.00527	0.049	0.333
10	Ethanol is oxidized by NAD+ to form acetaldehyde, NADH, and H+	0.00527	0.049	0.333
10	Ethanol catabolism	0.0126	0.049	0.222
10	Phase 1 - Functionalization of compounds	0.0191	0.073	0.041
10	alcohol dehydrogenase activity, zinc-dependent	0.0499	0.043	0.5
11	lipid metabolic process	1.15e-26	0.512	0.034
11	lipid metabolic process	4.04e-26	0.473	0.034
11	cellular lipid metabolic process	1.19e-19	0.39	0.036
11	cellular lipid metabolic process	1.39e-19	0.363	0.037
11	lipid biosynthetic process	2.52e-18	0.329	0.045
11	small molecule metabolic process	6.54e-18	0.573	0.017
11	lipid biosynthetic process	2.54e-17	0.297	0.045
11	small molecule metabolic process	6.03e-17	0.527	0.017
11	fatty acid metabolic process	3.87e-15	0.22	0.065
11	fatty acid metabolic process	1.65e-14	0.232	0.062
11	carboxylic acid metabolic process	1.73e-14	0.319	0.031
11	carboxylic acid metabolic process	1.82e-14	0.341	0.03
11	small molecule biosynthetic process	1.2e-13	0.256	0.045
11	single-organism biosynthetic process	1.93e-13	0.256	0.044
11	monocarboxylic acid metabolic process	2.94e-13	0.231	0.047
11	oxoacid metabolic process	3.21e-13	0.341	0.027
11	oxoacid metabolic process	3.33e-13	0.319	0.027
11	oxidoreductase activity	4.13e-13	0.305	0.031
11	organic acid metabolic process	4.95e-13	0.341	0.026
11	organic acid metabolic process	5.2e-13	0.319	0.027
11	steroid metabolic process	5.83e-13	0.22	0.057
11	small molecule biosynthetic process	6.83e-13	0.231	0.045
11	monocarboxylic acid metabolic process	8.55e-13	0.244	0.045
11	single-organism biosynthetic process	1.09e-12	0.231	0.044
11	steroid metabolic process	2.59e-12	0.198	0.057
11	oxidoreductase activity	3.19e-12	0.275	0.031
11	cholesterol biosynthetic process	3.2e-12	0.122	0.222
11	cholesterol biosynthetic process	7.61e-12	0.11	0.222
11	sterol biosynthetic process	1.26e-11	0.122	0.196
11	sterol biosynthetic process	2.99e-11	0.11	0.196
11	Metabolism of lipids and lipoproteins	5.69e-11	0.175	0.087
11	Metabolism of lipids and lipoproteins	5.69e-11	0.157	0.087
11	cholesterol metabolic process	7.17e-11	0.146	0.103
11	sterol metabolic process	1.46e-10	0.146	0.097
11	cholesterol metabolic process	1.98e-10	0.132	0.103
11	steroid biosynthetic process	2.1e-10	0.159	0.078
11	Metabolic pathways	2.21e-10	0.366	0.024
11	cytoplasmic part	2.4e-10	0.756	0.008
11	sterol metabolic process	4.01e-10	0.132	0.097
11	steroid biosynthetic process	6.22e-10	0.143	0.078
11	alcohol metabolic process	7.68e-10	0.195	0.046
11	BioGRID interaction data	9.85e-10	0.11	0.188
11	Metabolic pathways	1.35e-09	0.341	0.025
11	BioGRID interaction data	1.53e-09	0.099	0.188
11	alcohol metabolic process	2.82e-09	0.176	0.046
11	cytoplasmic part	3.22e-09	0.703	0.008
11	Cholesterol biosynthesis	7.63e-09	0.087	0.35
11	Cholesterol biosynthesis	7.63e-09	0.079	0.35
11	endoplasmic reticulum membrane	2.8e-08	0.268	0.023
11	nuclear outer membrane-endoplasmic reticulum membrane network	3.92e-08	0.268	0.022
11	alcohol biosynthetic process	3.98e-08	0.134	0.073
11	mitochondrion	5.58e-08	0.341	0.016
11	mitochondrion	8.02e-08	0.319	0.017
11	organic acid catabolic process	8.28e-08	0.146	0.057
11	carboxylic acid catabolic process	8.28e-08	0.146	0.057
11	alcohol biosynthetic process	1e-07	0.121	0.073
11	cofactor binding	1.09e-07	0.159	0.048
11	small molecule catabolic process	1.14e-07	0.159	0.047
11	single-organism catabolic process	1.19e-07	0.159	0.047
11	endoplasmic reticulum membrane	1.51e-07	0.242	0.023
11	nuclear outer membrane-endoplasmic reticulum membrane network	2.11e-07	0.242	0.022
11	organic acid catabolic process	2.22e-07	0.132	0.057
11	carboxylic acid catabolic process	2.22e-07	0.132	0.057
11	cofactor binding	3.14e-07	0.143	0.048
11	small molecule catabolic process	3.28e-07	0.143	0.047
11	single-organism catabolic process	3.44e-07	0.143	0.047
11	organelle membrane	3.45e-07	0.415	0.012
11	endoplasmic reticulum part	5.18e-07	0.268	0.019
11	coenzyme binding	5.65e-07	0.134	0.057
11	metabolic process	5.8e-07	0.791	0.007
11	Biosynthesis of unsaturated fatty acids	6.62e-07	0.066	0.261
11	catalytic activity	8.87e-07	0.61	0.008
11	endoplasmic reticulum	9.55e-07	0.305	0.016
11	thioester metabolic process	9.95e-07	0.099	0.09
11	acyl-CoA metabolic process	9.95e-07	0.099	0.09
11	coenzyme binding	1.4e-06	0.121	0.057
11	cytoplasm	1.76e-06	0.805	0.006
11	Peroxisome	2.46e-06	0.098	0.1
11	Steroid metabolism	2.6e-06	0.1	0.119
11	Steroid metabolism	2.6e-06	0.09	0.119
11	catalytic activity	2.61e-06	0.571	0.009
11	endoplasmic reticulum part	2.67e-06	0.242	0.019
11	triglyceride metabolic process	3.19e-06	0.11	0.073
11	organelle membrane	4e-06	0.374	0.012
11	oxidation-reduction process	4.07e-06	0.195	0.026
11	acylglycerol metabolic process	4.54e-06	0.11	0.07
11	neutral lipid metabolic process	4.86e-06	0.11	0.069
11	Fatty acid elongation	5.65e-06	0.066	0.188
11	Peroxisome	5.87e-06	0.088	0.1
11	endoplasmic reticulum	5.9e-06	0.275	0.016
11	Steroid biosynthesis	6.62e-06	0.061	0.263
11	triglyceride metabolic process	6.84e-06	0.099	0.073
11	intracellular membrane-bounded organelle	7.57e-06	0.78	0.007
11	membrane-bounded organelle	8.06e-06	0.78	0.007
11	oxidoreductase activity, acting on the CH-CH group of donors	8.39e-06	0.085	0.117
11	coenzyme metabolic process	8.93e-06	0.121	0.048
11	acylglycerol metabolic process	9.71e-06	0.099	0.07
11	metabolic process	9.81e-06	0.805	0.006
11	neutral lipid metabolic process	1.04e-05	0.099	0.069
11	Terpenoid backbone biosynthesis	1.15e-05	0.061	0.238
11	Steroid biosynthesis	1.16e-05	0.055	0.263
11	thioester metabolic process	1.28e-05	0.098	0.08
11	acyl-CoA metabolic process	1.28e-05	0.098	0.08
11	single-organism metabolic process	1.28e-05	0.758	0.007
11	oxidation-reduction process	1.39e-05	0.176	0.026
11	triglyceride biosynthetic process	1.49e-05	0.085	0.108
11	oxidoreductase activity, acting on the CH-CH group of donors	1.56e-05	0.077	0.117
11	neutral lipid biosynthetic process	1.85e-05	0.085	0.104
11	acylglycerol biosynthetic process	1.85e-05	0.085	0.104
11	Biosynthesis of unsaturated fatty acids	1.88e-05	0.061	0.217
11	cellular lipid catabolic process	1.93e-05	0.11	0.059
11	Terpenoid backbone biosynthesis	2.01e-05	0.055	0.238
11	Valine, leucine and isoleucine degradation	2.44e-05	0.073	0.133
11	intracellular membrane-bounded organelle	2.45e-05	0.805	0.006
11	membrane-bounded organelle	2.6e-05	0.805	0.006
11	triglyceride biosynthetic process	2.76e-05	0.077	0.108
11	neutral lipid biosynthetic process	3.42e-05	0.077	0.104
11	acylglycerol biosynthetic process	3.42e-05	0.077	0.104
11	cytoplasm	3.9e-05	0.747	0.007
11	fatty acid catabolic process	4.11e-05	0.085	0.093
11	cellular lipid catabolic process	4.11e-05	0.099	0.059
11	fatty acid biosynthetic process	4.44e-05	0.098	0.068
11	Valine, leucine and isoleucine degradation	4.72e-05	0.066	0.133
11	coenzyme metabolic process	5.27e-05	0.122	0.043
11	cofactor metabolic process	5.49e-05	0.121	0.04
11	organic substance metabolic process	6.43e-05	0.736	0.007
11	microbody part	6.48e-05	0.085	0.087
11	peroxisomal part	6.48e-05	0.085	0.087
11	microbody	7.46e-05	0.098	0.064
11	peroxisome	7.46e-05	0.098	0.064
11	fatty acid catabolic process	7.61e-05	0.077	0.093
11	Transformation of lanosterol to cholesterol	7.85e-05	0.05	0.444
11	Transformation of lanosterol to cholesterol	7.85e-05	0.045	0.444
11	monocarboxylic acid biosynthetic process	8.02e-05	0.11	0.05
11	fatty acid biosynthetic process	8.79e-05	0.088	0.068
11	nucleosome	0.0001	0.088	0.067
11	Fatty acid elongation	0.000107	0.061	0.156
11	oxidoreductase activity, acting on the CH-CH group of donors, NAD or NADP as acceptor	0.000119	0.061	0.192
11	microbody part	0.00012	0.077	0.087
11	peroxisomal part	0.00012	0.077	0.087
11	monocarboxylic acid catabolic process	0.000137	0.085	0.079
11	microbody	0.000147	0.088	0.064
11	peroxisome	0.000147	0.088	0.064
11	monocarboxylic acid biosynthetic process	0.000169	0.099	0.05
11	oxidoreductase activity, acting on the CH-CH group of donors, NAD or NADP as acceptor	0.00019	0.055	0.192
11	single-organism metabolic process	0.000196	0.768	0.006
11	monocarboxylic acid catabolic process	0.000252	0.077	0.079
11	cofactor metabolic process	0.000273	0.122	0.036
11	intracellular part	0.000296	0.857	0.006
11	cellular metabolic process	0.000335	0.703	0.007
11	organic acid biosynthetic process	0.000357	0.122	0.035
11	carboxylic acid biosynthetic process	0.000357	0.122	0.035
11	lipid modification	0.000397	0.098	0.052
11	Pyruvate metabolism	0.000545	0.061	0.114
11	primary metabolic process	0.000617	0.703	0.007
11	intracellular organelle part	0.000778	0.582	0.007
11	lipid modification	0.000779	0.088	0.052
11	organic acid biosynthetic process	0.000796	0.11	0.035
11	carboxylic acid biosynthetic process	0.000796	0.11	0.035
11	Pyruvate metabolism	0.000941	0.055	0.114
11	organic substance metabolic process	0.000943	0.744	0.006
11	protein-DNA complex	0.00109	0.088	0.049
11	isoprenoid metabolic process	0.00115	0.073	0.08
11	organelle part	0.00127	0.582	0.007
11	nucleosome assembly	0.00138	0.088	0.048
11	endomembrane system	0.00144	0.293	0.012
11	oxidoreductase activity, acting on the CH-OH group of donors, NAD or NADP as acceptor	0.00166	0.085	0.055
11	intracellular part	0.0017	0.878	0.005
11	intracellular	0.00175	0.857	0.006
11	isoprenoid metabolic process	0.00197	0.066	0.08
11	Butanoate metabolism	0.00209	0.049	0.138
11	intracellular organelle	0.00209	0.78	0.006
11	chromatin assembly	0.00223	0.088	0.045
11	organelle	0.00224	0.78	0.006
11	lipid catabolic process	0.00238	0.11	0.034
11	intracellular organelle part	0.00245	0.598	0.007
11	oxidoreductase activity, acting on the CH-OH group of donors, NAD or NADP as acceptor	0.00303	0.077	0.055
11	glycerolipid metabolic process	0.00317	0.122	0.028
11	Butanoate metabolism	0.00327	0.044	0.138
11	oxidoreductase activity, acting on CH-OH group of donors	0.00334	0.085	0.049
11	nucleosome organization	0.00351	0.088	0.042
11	organelle part	0.00386	0.598	0.007
11	long-chain fatty acid metabolic process	0.00414	0.055	0.106
11	intracellular organelle	0.00458	0.805	0.006
11	protein-DNA complex assembly	0.00478	0.088	0.041
11	cellular metabolic process	0.00489	0.707	0.006
11	organelle	0.00489	0.805	0.006
11	lipid catabolic process	0.00491	0.099	0.034
11	isoprenoid biosynthetic process	0.0052	0.049	0.167
11	chromatin assembly or disassembly	0.00556	0.088	0.04
11	oxidoreductase activity, acting on CH-OH group of donors	0.00607	0.077	0.049
11	acetyl-CoA metabolic process	0.00631	0.061	0.089
11	endomembrane system	0.00682	0.264	0.012
11	glycerolipid metabolic process	0.00692	0.11	0.028
11	linoleic acid metabolic process	0.0076	0.037	0.375
11	isoprenoid biosynthetic process	0.0077	0.044	0.167
11	mitochondrial part	0.00799	0.171	0.017
11	primary metabolic process	0.00833	0.707	0.006
11	intracellular	0.00848	0.878	0.005
11	protein-DNA complex subunit organization	0.00855	0.088	0.038
11	DNA packaging	0.00885	0.088	0.037
11	transferase activity, transferring acyl groups	0.0089	0.098	0.034
11	lipid storage	0.00967	0.061	0.082
11	regulation of lipid metabolic process	0.00978	0.098	0.034
11	acetyl-CoA metabolic process	0.01	0.055	0.089
11	linoleic acid metabolic process	0.0105	0.033	0.375
11	Fatty acid metabolism	0.0111	0.049	0.091
11	coenzyme biosynthetic process	0.0122	0.073	0.054
11	phospholipid biosynthetic process	0.0125	0.098	0.033
11	very long-chain fatty acid metabolic process	0.0126	0.044	0.148
11	transferase activity, transferring acyl groups other than amino-acyl groups	0.0139	0.085	0.04
11	lipid storage	0.0153	0.055	0.082
11	transferase activity, transferring acyl groups	0.0171	0.088	0.034
11	Fatty acid metabolism	0.0172	0.044	0.091
11	Factor: E2F; motif: TWSGCGCGAAAAYKR; match class: 2	0.0174	0.033	0.2
11	Factor: E2F-1; motif: TTGGCGCGRAANNGNM; match class: 1	0.0174	0.033	0.2
11	regulation of lipid metabolic process	0.0188	0.088	0.034
11	glycerolipid biosynthetic process	0.0204	0.098	0.031
11	coenzyme biosynthetic process	0.0206	0.066	0.054
11	mitochondrial part	0.0215	0.154	0.017
11	alpha-linolenic acid metabolic process	0.0222	0.037	0.273
11	lipid localization	0.0222	0.098	0.03
11	phospholipid biosynthetic process	0.0239	0.088	0.033
11	transferase activity, transferring acyl groups other than amino-acyl groups	0.025	0.077	0.04
11	DNA conformation change	0.0277	0.088	0.032
11	Alcoholism	0.0303	0.077	0.036
11	alpha-linolenic acid metabolic process	0.0306	0.033	0.273
11	thioester biosynthetic process	0.0385	0.049	0.103
11	acyl-CoA biosynthetic process	0.0385	0.049	0.103
11	glycerolipid biosynthetic process	0.0389	0.088	0.031
11	lipid localization	0.0422	0.088	0.03
11	cofactor biosynthetic process	0.0456	0.073	0.043
11	1-acylglycerol-3-phosphate O-acyltransferase activity	0.0486	0.037	0.214
11	Bilateral talipes equinovarus	0.0496	0.022	1
11	Bilateral talipes equinovarus	0.0498	0.025	1
12	epidermis development	2.28e-05	0.2	0.02
12	epidermis development	2.99e-05	0.24	0.018
12	extracellular region	3.54e-05	0.354	0.009
12	BioGRID interaction data	4.08e-05	0.12	0.076
12	BioGRID interaction data	6.6e-05	0.092	0.076
12	tissue development	0.000181	0.34	0.01
12	extracellular region	0.000222	0.4	0.008
12	tissue development	0.000456	0.277	0.01
12	organ development	0.000757	0.42	0.007
12	Epidermal thickening	0.00162	0.138	0.041
12	MI:hsa-miR-125b-1*	0.00212	0.154	0.017
12	Thickened skin	0.00341	0.138	0.038
12	Hyperkeratosis	0.00382	0.123	0.045
12	organ development	0.00398	0.338	0.007
12	Epidermal thickening	0.00919	0.16	0.037
12	keratinocyte differentiation	0.00943	0.1	0.045
12	hemidesmosome assembly	0.0145	0.046	0.214
12	Thickened skin	0.0177	0.16	0.034
12	epidermal cell differentiation	0.0212	0.1	0.038
12	MI:hsa-miR-125b-1*	0.0217	0.16	0.014
12	Hyperkeratosis	0.024	0.14	0.04
12	keratinocyte differentiation	0.0255	0.077	0.045
12	epidermal lamellar body	0.0272	0.04	0.667
12	Thick nail	0.029	0.046	0.273
12	system development	0.0295	0.44	0.006
12	DAP12 signaling homodimer complex	0.0371	0.025	1
12	DAP12 signaling homodimer complex	0.0371	0.02	1
12	MI:mmu-miR-693-5p	0.0391	0.18	0.011
12	epidermal lamellar body	0.0483	0.031	0.667
13	germ cell migration	0.0277	0.182	0.154
13	germ cell migration	0.0277	0.154	0.154
13	Phosphatidic acid + H2O <=> Diacylglycerol + phosphate (2)	0.0499	0.091	1
13	Phosphatidic acid + H2O <=> Diacylglycerol + phosphate (2)	0.0499	0.077	1
14	lipid localization	3.95e-05	0.259	0.026
14	ketosteroid monooxygenase activity	5.41e-05	0.111	0.5
14	phenanthrene 9,10-monooxygenase activity	5.41e-05	0.111	0.5
14	cellular lipid metabolic process	7.91e-05	0.37	0.011
14	trans-1,2-dihydrobenzene-1,2-diol dehydrogenase activity	9.46e-05	0.111	0.429
14	response to jasmonic acid stimulus	0.000151	0.111	0.375
14	cellular response to jasmonic acid stimulus	0.000151	0.111	0.375
14	androsterone dehydrogenase activity	0.000151	0.111	0.375
14	lipid metabolic process	0.000159	0.407	0.009
14	alditol:NADP+ 1-oxidoreductase activity	0.000324	0.111	0.3
14	cellular lipid metabolic process	0.000488	0.36	0.01
14	aminoglycoside antibiotic metabolic process	0.000592	0.111	0.25
14	daunorubicin metabolic process	0.000592	0.111	0.25
14	doxorubicin metabolic process	0.000592	0.111	0.25
14	lipid localization	0.000678	0.24	0.023
14	apocarotenoid metabolic process	0.00077	0.111	0.231
14	retinal metabolic process	0.00077	0.111	0.231
14	prostaglandin receptor activity	0.00077	0.111	0.231
14	icosanoid receptor activity	0.000979	0.111	0.214
14	prostanoid receptor activity	0.000979	0.111	0.214
14	alcohol dehydrogenase (NADP+) activity	0.00122	0.111	0.2
14	regulation of biological quality	0.00145	0.519	0.005
14	glycoside metabolic process	0.00259	0.111	0.158
14	Glycerolipid metabolism	0.00344	0.125	0.047
14	aldo-keto reductase (NADP) activity	0.00411	0.111	0.136
14	triglyceride catabolic process	0.0043	0.12	0.125
14	progesterone metabolic process	0.00473	0.111	0.13
14	neutral lipid catabolic process	0.00488	0.12	0.12
14	acylglycerol catabolic process	0.00488	0.12	0.12
14	triglyceride catabolic process	0.0054	0.111	0.125
14	neutral lipid catabolic process	0.00613	0.111	0.12
14	acylglycerol catabolic process	0.00613	0.111	0.12
14	Glycerolipid metabolism	0.00679	0.115	0.047
14	oxidoreductase activity, acting on the CH-CH group of donors, NAD or NADP as acceptor	0.00692	0.111	0.115
14	lipid metabolic process	0.00807	0.36	0.007
14	response to nutrient levels	0.00878	0.24	0.015
14	lipid homeostasis	0.00911	0.148	0.042
14	Steroid hormone biosynthesis	0.00926	0.115	0.042
14	lipid transport	0.0123	0.185	0.022
14	response to retinoic acid	0.0136	0.16	0.035
14	response to extracellular stimulus	0.0136	0.24	0.013
14	glycerolipid catabolic process	0.0138	0.12	0.086
14	androsterone dehydrogenase (A-specific) activity	0.0143	0.074	0.5
14	response to nutrient levels	0.0144	0.222	0.015
14	lipase activity	0.0151	0.16	0.034
14	cellular hormone metabolic process	0.0156	0.148	0.036
14	Metabolism of xenobiotics by cytochrome P450	0.0158	0.115	0.035
14	glycerolipid catabolic process	0.0173	0.111	0.086
14	steroid dehydrogenase activity, acting on the CH-OH group of donors, NAD or NADP as acceptor	0.0173	0.111	0.086
14	lipid catabolic process	0.0181	0.2	0.019
14	triglyceride metabolic process	0.0183	0.16	0.032
14	response to retinoic acid	0.0187	0.148	0.035
14	response to vitamin A	0.0202	0.16	0.031
14	regulation of hormone levels	0.0204	0.222	0.014
14	lipase activity	0.0207	0.148	0.034
14	carboxylic ester hydrolase activity	0.0208	0.16	0.031
14	acylglycerol metabolic process	0.0214	0.16	0.031
14	response to nutrient	0.0216	0.2	0.018
14	monocarboxylic acid metabolic process	0.0217	0.222	0.014
14	neutral lipid metabolic process	0.0221	0.16	0.031
14	C21-steroid hormone metabolic process	0.0222	0.111	0.079
14	response to extracellular stimulus	0.0223	0.222	0.013
14	macromolecule localization	0.0226	0.407	0.005
14	indanol dehydrogenase activity	0.0237	0.074	0.4
14	regulation of lipid storage	0.0241	0.12	0.071
14	vitamin A metabolic process	0.0241	0.111	0.077
14	steroid dehydrogenase activity	0.0241	0.111	0.077
14	regulation of biological quality	0.0244	0.48	0.004
14	triglyceride metabolic process	0.0251	0.148	0.032
14	lipid particle	0.0259	0.12	0.07
14	oxidoreductase activity, acting on paired donors, with incorporation or reduction of molecular oxygen, NADH or NADPH as one donor, and incorporation of one atom of oxygen	0.026	0.111	0.075
14	lipid catabolic process	0.027	0.185	0.019
14	response to vitamin A	0.0276	0.148	0.031
14	carboxylic ester hydrolase activity	0.0285	0.148	0.031
14	acylglycerol metabolic process	0.0294	0.148	0.031
14	regulation of lipid storage	0.0302	0.111	0.071
14	neutral lipid metabolic process	0.0303	0.148	0.031
14	response to nutrient	0.0322	0.185	0.018
14	cellular aldehyde metabolic process	0.0324	0.111	0.07
14	lipid particle	0.0324	0.111	0.07
14	prostaglandin F receptor activity	0.0356	0.074	0.333
14	Metabolism of lipids and lipoproteins	0.0365	0.167	0.025
14	Metabolism of lipids and lipoproteins	0.0365	0.154	0.025
14	retinoid metabolic process	0.0372	0.111	0.067
14	Hormone-sensitive lipase (HSL)-mediated triacylglycerol hydrolysis	0.0408	0.083	0.2
14	Hormone-sensitive lipase (HSL)-mediated triacylglycerol hydrolysis	0.0408	0.077	0.2
14	cellular lipid catabolic process	0.0409	0.16	0.026
14	diterpenoid metabolic process	0.0424	0.111	0.064
15	peptidyl-prolyl cis-trans isomerase activity	1.36e-13	0.15	0.122
15	cis-trans isomerase activity	1.55e-13	0.15	0.12
15	isomerase activity	1.7e-10	0.15	0.039
15	protein folding	3.42e-09	0.15	0.024
15	MI:hsa-miR-17*	0.0223	0.081	0.006
15	cellular protein metabolic process	0.0307	0.15	0.002
15	MI:hsa-miR-342-5p	0.0433	0.081	0.004
15	MI:hsa-miR-17*	0.0483	0.182	0.004
15	Formation of RTC (Reverse Transcription Complex)	0.0499	0.026	1
15	Uncoating of the HIV Virion	0.0499	0.026	1
15	Disassembly of viral capsid	0.0499	0.026	1
15	Disintegration of matrix layer	0.0499	0.026	1
15	Release of Peptidyl-prolyl cis-trans isomerase A	0.0499	0.026	1
15	Annealing of 3'-end of unwound transfer RNA primer with genomic RNA	0.0499	0.026	1
15	Reverse Transcription of HIV RNA	0.0499	0.026	1
15	Minus-strand DNA synthesis	0.0499	0.026	1
15	RNase H-mediated cleavage of the template strand	0.0499	0.026	1
15	RNase H-mediated degradation of the RNA strand of the -sssDNA:RNA duplex	0.0499	0.026	1
15	RNase H-mediated degradation of the template strand	0.0499	0.026	1
15	First strand transfer mediated by Repeated (R) sequence	0.0499	0.026	1
15	Minus strand DNA synthesis resumes	0.0499	0.026	1
15	RNase H-mediated cleavage of the RNA strand of the -sssDNA:RNA duplex	0.0499	0.026	1
15	Synthesis of minus strand strong stop DNA (-sssDNA)	0.0499	0.026	1
15	Plus-strand DNA synthesis	0.0499	0.026	1
15	3' PPT-primed initiation of plus-strand DNA synthesis	0.0499	0.026	1
15	Synthesis of full-length duplex viral DNA with a discontinuous plus strand	0.0499	0.026	1
15	Second strand transfer by annealing complementary PBS sequences	0.0499	0.026	1
15	RNase H-mediated digestion of tRNA, 3'PPT and cPPT RNA primers	0.0499	0.026	1
15	Removal of plus-strand flap and gap closure complete synthesis of linear duplex viral DNA	0.0499	0.026	1
15	AIF-CYPA-DNA complex	0.05	0.026	0.5
16	apical plasma membrane	0.00719	0.333	0.017
16	apical plasma membrane	0.00719	0.333	0.017
16	apical part of cell	0.0207	0.333	0.013
16	apical part of cell	0.0207	0.333	0.013
16	Vibrio cholerae infection	0.0296	0.286	0.033
16	Vibrio cholerae infection	0.0296	0.286	0.033
18	intermediate filament cytoskeleton	6.84e-07	0.667	0.021
18	intermediate filament	3.3e-05	0.556	0.021
18	keratin filament	0.000206	0.444	0.032
18	intermediate filament cytoskeleton	0.00124	0.571	0.014
18	cytoskeletal part	0.00911	0.667	0.004
18	Glycosaminoglycan biosynthesis - keratan sulfate	0.03	0.333	0.067
18	Glycosaminoglycan biosynthesis - keratan sulfate	0.03	0.333	0.067
18	epidermis development	0.0343	0.571	0.006
18	Hair-nail ectodermal dysplasia	0.0499	0.2	1
18	Temporal hypotrichosis	0.0499	0.2	1
18	Congenital onychodystrophy	0.0499	0.2	1
18	Hair-nail ectodermal dysplasia	0.0499	0.2	1
18	Temporal hypotrichosis	0.0499	0.2	1
18	Congenital onychodystrophy	0.0499	0.2	1
19	extracellular space	0.00605	0.429	0.006
19	positive regulation of cholesterol esterification	0.00746	0.143	0.286
19	regulation of cholesterol esterification	0.0128	0.143	0.222
19	positive regulation of cholesterol esterification	0.0134	0.1	0.286
19	regulation of cholesterol esterification	0.0229	0.1	0.222
19	steroid esterification	0.0234	0.143	0.167
19	sterol esterification	0.0234	0.143	0.167
19	cholesterol esterification	0.0234	0.143	0.167
19	extracellular region part	0.0256	0.429	0.005
19	extracellular space	0.0377	0.3	0.006
19	steroid esterification	0.042	0.1	0.167
19	sterol esterification	0.042	0.1	0.167
19	cholesterol esterification	0.042	0.1	0.167
22	MHC class I receptor activity	1.17e-12	0.75	0.087
22	MHC class I protein complex	2.5e-12	0.75	0.077
22	antigen processing and presentation of exogenous peptide antigen via MHC class I, TAP-independent	3e-10	0.625	0.106
22	MHC protein complex	4.67e-10	0.75	0.033
22	antigen processing and presentation of peptide antigen via MHC class I	4.83e-10	0.75	0.033
22	phagocytic vesicle membrane	2.55e-09	0.625	0.07
22	phagocytic vesicle	9.09e-09	0.625	0.055
22	antigen processing and presentation of peptide antigen	2.59e-08	0.75	0.017
[truncated: 187 more rows]
