# Supplementary material for: Systems Level Analysis of Systemic Sclerosis Shows a Network of Immune and Profibrotic Pathways Connected with Genetic Polymorphisms
Source: PLoS Comput Biol. 2015 Jan 8;11(1):e1004005. doi: 10.1371/journal.pcbi.1004005 (PMC4288710; doi:10.1371/journal.pcbi.1004005)
Supplement: S6 Data file — Complete list of polymorphic genes used in this study. (XLSX) [file pcbi.1004005.s011.xlsx]

## Sheet: Sheet1
SSc-associated Risk Alleles
Reported Gene	Polymorphism/Allele	Trait(s)	Chr_id	Chr_pos	PUBMEDID	First Author	Date	Journal	PubMed Link
ATG5	rs35677470	SSc, lSSc, ACA	3	58197909	24387989	Mayes	2014-01-01	American Journal of Human Genetics	http://www.ncbi.nlm.nih.gov/pubmed/24387989
BANK1*	rs17266594	SSc, dcSSc, ATA	4	101829765	19815934	Rueda	2010-04-01	Annals of the Rheumatic Diseases	http://www.ncbi.nlm.nih.gov/pubmed/19815934
	rs10516487	SSc, dcSSc, ATA		101829919	19815934	Rueda	2010-04-01	Annals of the Rheumatic Diseases	http://www.ncbi.nlm.nih.gov/pubmed/19815934
	rs3733197	dcSSc, ATA		101918130	19815934	Rueda	2010-04-01	Annals of the Rheumatic Diseases	http://www.ncbi.nlm.nih.gov/pubmed/19815934
BLK	rs13277113	SSc, lcSSc, ACA	8	11491677	19796918	Gourh	2010-03-01	Journal of Autoimmunity	http://www.ncbi.nlm.nih.gov/pubmed/19796918
	rs2736340	SSc, lcSSc, ACA	8	11486464	19796918	Gourh	2010-03-01	Journal of Autoimmunity	http://www.ncbi.nlm.nih.gov/pubmed/19796918
CAV1*	rs959173	SSc	7	116542000	22402147	Manetti	2012-06-01	Annals of the Rheumatic Diseases	http://www.ncbi.nlm.nih.gov/pubmed/22402147
CCR6	rs10946216, rs3093023**	ATA	6	167125409, 167120802	23983073	Koumakis	2013-12-01	Arthritis and Rheumatism	http://www.ncbi.nlm.nih.gov/pubmed/23983073
CD226	rs763361	SSc, dcSSc, ATA,ILD	18	69864406	21162102	Dieude	2011-04-01	Arthritis and Rheumatism	http://www.ncbi.nlm.nih.gov/pubmed/21162102
CD247*	rs2056626	SSc	1	167451188	21779181	Gorlova	2011-07-14	PLoS Genetics	http://www.ncbi.nlm.nih.gov/pubmed/21779181
					21750679	Allanore	2011-07-07	PLoS Geneticsics	http://www.ncbi.nlm.nih.gov/pubmed/21750679
					20383147	Radstake	2010-05-01	Nature Genetics	http://www.ncbi.nlm.nih.gov/pubmed/20383147
CSK	rs1378942	SSc	15	74785026	22407130	Martin	2012-06-01	Human Molecular Genetics	http://www.ncbi.nlm.nih.gov/pubmed/22407130
GRB10	rs12540874	SSc	7	50664922	21779181	Gorlova	2011-07-14	PLoS Geneticsics	http://www.ncbi.nlm.nih.gov/pubmed/21779181
HGF	C-1652T	ILD	7		21520010	Hoshino	2011-08-01	Arthritis and Rheumatism	http://www.ncbi.nlm.nih.gov/pubmed/21520010
HLA-DPA1, HLA-DPB1	rs987870	SSc	6	33042880	21779181	Gorlova	2011-07-14	PLoS Geneticsics	http://www.ncbi.nlm.nih.gov/pubmed/21779181
HLA-DQA1, HLA-DRB1	rs3129763	SSc	6	32590925	21779181	Gorlova	2011-07-14	PLoS Genetics	http://www.ncbi.nlm.nih.gov/pubmed/21779181
HLA-DQB1	rs9275390	SSc	6	32669156	21779181	Gorlova	2011-07-14	PLoS Genetics	http://www.ncbi.nlm.nih.gov/pubmed/21779181
	rs6457617	SSc	6	32663851	20383147	Radstake	2010-04-11	Nature Genetics	http://www.ncbi.nlm.nih.gov/pubmed/20383147
HLA-DRA	rs3129882	SSc	6	32409530	21779181	Gorlova	2011-07-14	PLoS Genetics	http://www.ncbi.nlm.nih.gov/pubmed/21779181
HLA-DQB1	rs6457617	SSc	6	32663851	21750679	Allanore	2011-07-07	PLoS Genetics	http://www.ncbi.nlm.nih.gov/pubmed/21750679
IL-2/IL-21***	rs6822844	SSc	4	122588266	23172754	Diaz-Gallo	2013-07-01	Annals of the Rheumatic Diseases	http://www.ncbi.nlm.nih.gov/pubmed/23172754
IL12RB2***	rs3790567	SSc	1	67356694	22076442	Bossini-Castillo	2012-02-01	Human Molecular Genetics	http://www.ncbi.nlm.nih.gov/pubmed/22076442
IRAK1	rs1059702	ILD, dcSSc, ATA	X	154018741	21898345	Dieude	2011-12-01	Arthritis and Rheumatism	http://www.ncbi.nlm.nih.gov/pubmed/21898345
IRF5	rs2004640	SSc, dcSSc, ATA, ACA, ILD	7	128938247	19116937	Dieude	2009-01-01	Arthritis and Rheumatism	http://www.ncbi.nlm.nih.gov/pubmed/19116937
	rs10488631	SSc	7	128594183	21779181	Gorlova	2011-07-14	PLoS Genetics	http://www.ncbi.nlm.nih.gov/pubmed/21779181
	rs4728142	Overall survival, ILD	7	128933913	22440820	Sharif	2012-07-01	Annals of the Rheumatic Diseases	http://www.ncbi.nlm.nih.gov/pubmed/22440820
	rs3757385, rs2004640, rs10954213**	ILD	7	128937250, 128938247, 128949373	20231204	Dieude	2010-05-01	Journal of Rheumatology	http://www.ncbi.nlm.nih.gov/pubmed/20231204
IRF7	rs1131665	ACA	11	613208	21926187	Carmona	2012-01-01	Annals of the Rheumatic Diseases	http://www.ncbi.nlm.nih.gov/pubmed/21926187
IRF8	rs11642873	SSc	16	85991705	21779181	Gorlova	2011-07-14	PLoS Genetics	http://www.ncbi.nlm.nih.gov/pubmed/21779181
ITGAM	rs1143679	SSc	16	31265490	21571730	Carmona	2011-11-01	Annals of the Rheumatic Diseases	http://www.ncbi.nlm.nih.gov/pubmed/21571730
		SSc			21840425	Anaya	2011-02-01	Autoimmunity Reviews	http://www.ncbi.nlm.nih.gov/pubmed/21840425
	rs9937837	No association	16	31287618	21362770	Coustet	2011-06-01	Journal of Rheumatology	http://www.ncbi.nlm.nih.gov/pubmed/21362770
JAZF1***	rs1635852	Systemic lupus erythematosus and Systemic sclerosis	7	28189411	23740937	Martin	2013-06-10	Human Molecular Genetics	http://www.ncbi.nlm.nih.gov/pubmed/23740937
KIAA0319L***	rs2275247	Systemic lupus erythematosus and Systemic sclerosis	1	35908451	23740937	Martin	2013-06-10	Human Molecular Genetics	http://www.ncbi.nlm.nih.gov/pubmed/23740937
MIF**/***	-173*C	SSc, lcSSc	22		17075815	Wu	2006-11-01	Arthritis and Rheumatism	http://www.ncbi.nlm.nih.gov/pubmed/17075815
	-794	SSc, lcSSc	22		17075815	Wu	2006-11-01	Arthritis and Rheumatism	http://www.ncbi.nlm.nih.gov/pubmed/17075815
NOTCH4	rs443198	SSc	6	32190406	21779181	Gorlova	2011-07-14	PLoS Genetics	http://www.ncbi.nlm.nih.gov/pubmed/21779181
	rs9296015	SSc	6	32218989	21779181	Gorlova	2011-07-14	PLoS Genetics	http://www.ncbi.nlm.nih.gov/pubmed/21779181
PTPN22	rs2476601	SSc, ACA	1	113834946	21131644	Diaz-Gallo	2011-03-01	Annals of the Rheumatic Diseases	http://www.ncbi.nlm.nih.gov/pubmed/21131644
PXK	rs2176082	Systemic lupus erythematosus and Systemic sclerosis	3	58331186	23740937	Martin	2013-06-10	Human Molecular Genetics	http://www.ncbi.nlm.nih.gov/pubmed/23740937
RPL41, ESYT1***	rs11171747	SSc	12	56518408	21779181	Gorlova	2011-07-14	PLoS Genetics	http://www.ncbi.nlm.nih.gov/pubmed/21779181
SCHIP1-IL12A***	rs77583790	SSc, lcSSc, ACA	3	159976265	24387989	Mayes	2014-01-01	American Journal of Human Genetics	http://www.ncbi.nlm.nih.gov/pubmed/24387989
SOX5	rs11047102	SSc	12	23946146	21779181	Gorlova	2011-07-14	PLoS Genetics	http://www.ncbi.nlm.nih.gov/pubmed/21779181
STAT4	rs3821236	SSc	2	191902758	21779181	Gorlova	2011-07-14	PLoS Genetics	http://www.ncbi.nlm.nih.gov/pubmed/21779181
					20383147	Radstake	2010-04-11	Nature Genetics	http://www.ncbi.nlm.nih.gov/pubmed/20383147
	rs7574865	SSc, lcSSc	2	191099907	19286670	Rueda	2009-06-01	Human Molecular Genetics	http://www.ncbi.nlm.nih.gov/pubmed/19286670
					21750679	Allanore	2011-07-07	PLoS Genetics	http://www.ncbi.nlm.nih.gov/pubmed/21750679
TLR2	rs5743704	PAH, dcSSc, ATA	4	153704799	21905008	Broen	2012-01-01	Arthritis and Rheumatism	http://www.ncbi.nlm.nih.gov/pubmed/21905008
TNFAIP3	rs5029939	PAH, dcSSc, ILD	6	137874586	20511617	Dieude	2010-11-01	Annals of the Rheumatic Diseases	http://www.ncbi.nlm.nih.gov/pubmed/20511617
TNFSF4***	rs1234314	SSc, lcSSc, ACA	1	173208253	19778912	Gourh	2010-03-01	Annals of the Rheumatic Diseases	http://www.ncbi.nlm.nih.gov/pubmed/19778912
	rs2205960	SSc, dcSSc, lcSSc, ACA, ATA, ARA	1	173222336	19778912	Gourh	2010-03-01	Annals of the Rheumatic Diseases	http://www.ncbi.nlm.nih.gov/pubmed/19778912
	rs844644*	SSc, dcSSc, lcSSc, ACA, ATA	1	173240356	19778912	Gourh	2010-03-01	Annals of the Rheumatic Diseases	http://www.ncbi.nlm.nih.gov/pubmed/19778912
	rs844648	SSc, dcSSc, ARA	1	173254724	19778912	Gourh	2010-03-01	Annals of the Rheumatic Diseases	http://www.ncbi.nlm.nih.gov/pubmed/19778912
TNIP1	rs2233287	SSc	5	150440097	21750679	Allanore	2011-07-07	PLoS Genetics	http://www.ncbi.nlm.nih.gov/pubmed/21750679
TNPO3***, IRF5	rs10488631	SSc	7	128594183	20383147	Radstake	2010-04-11	Nature Genetics	http://www.ncbi.nlm.nih.gov/pubmed/20383147
						Allanore	2011-07-07	PLoS Genetics	http://www.ncbi.nlm.nih.gov/pubmed/21750679
UPAR	rs344781	PAH, lcSSc, ACA,digital ulceration	19	43670636	20967855	Manetti	2011-01-01	Arthritis and Rheumatism	http://www.ncbi.nlm.nih.gov/pubmed/20967855
* Minor allele is protective
** Haplotype analysis
*** Not present in IMP network
