# Supplementary material for: Systems Level Analysis of Systemic Sclerosis Shows a Network of Immune and Profibrotic Pathways Connected with Genetic Polymorphisms
Source: PLoS Comput Biol. 2015 Jan 8;11(1):e1004005. doi: 10.1371/journal.pcbi.1004005 (PMC4288710; doi:10.1371/journal.pcbi.1004005)
Supplement: S7 Data file — Molecular network plotting file GEXF format. (GEXF) [file pcbi.1004005.s012.gexf]

<?xml version="1.0" encoding="utf-8"?>
<gexf xmlns="http://www.gexf.net/1.2draft" xmlns:viz="http://www.gexf.net/1.2draft/viz" xmlns:xsi="http://www.w3.org/2001/XMLSchema-instance" version="1.2" xsi:schemaLocation="http://www.gexf.net/1.2draft http://www.gexf.net/1.2draft/gexf.xsd">
   <graph>
      <nodes>
         <node id="1" label="CFH">
            <viz:position x="-364.6613" y="-1287.4363" z="0"/>
            <viz:color b="128" g="0" r="128"/>
         </node>
         <node id="2" label="CFHR1">
            <viz:position x="-361.1622" y="-1284.3513" z="0"/>
            <viz:color b="128" g="0" r="128"/>
         </node>
         <node id="3" label="KIF4A">
            <viz:position x="274.5243" y="-758.3131" z="0"/>
            <viz:color b="0" g="0" r="255"/>
         </node>
         <node id="4" label="KIF2C">
            <viz:position x="272.3226" y="-754.9166" z="0"/>
            <viz:color b="0" g="0" r="255"/>
         </node>
         <node id="5" label="NEK2">
            <viz:position x="265.7507" y="-757.8027" z="0"/>
            <viz:color b="125" g="125" r="125"/>
         </node>
         <node id="6" label="AURKA">
            <viz:position x="273.7408" y="-754.2355" z="0"/>
            <viz:color b="125" g="125" r="125"/>
         </node>
         <node id="7" label="KIF20A">
            <viz:position x="272.1349" y="-763.3335" z="0"/>
            <viz:color b="125" g="125" r="125"/>
         </node>
         <node id="8" label="TTK">
            <viz:position x="266.721" y="-761.2062" z="0"/>
            <viz:color b="125" g="125" r="125"/>
         </node>
         <node id="9" label="KIF15">
            <viz:position x="267.5364" y="-753.1206" z="0"/>
            <viz:color b="0" g="0" r="255"/>
         </node>
         <node id="10" label="TIMP1">
            <viz:position x="852.4345" y="-1208.7043" z="0"/>
            <viz:color b="128" g="0" r="128"/>
         </node>
         <node id="11" label="TIMP2">
            <viz:position x="862.8404" y="-1213.2407" z="0"/>
            <viz:color b="128" g="0" r="128"/>
         </node>
         <node id="12" label="MELK">
            <viz:position x="272.7043" y="-761.7172" z="0"/>
            <viz:color b="0" g="0" r="255"/>
         </node>
         <node id="13" label="FEN1">
            <viz:position x="277.6684" y="-752.5711" z="0"/>
            <viz:color b="125" g="125" r="125"/>
         </node>
         <node id="14" label="EXO1">
            <viz:position x="270.0482" y="-754.7347" z="0"/>
            <viz:color b="0" g="0" r="255"/>
         </node>
         <node id="15" label="PLK4">
            <viz:position x="264.7966" y="-758.9112" z="0"/>
            <viz:color b="0" g="0" r="255"/>
         </node>
         <node id="16" label="CHEK1">
            <viz:position x="268.5204" y="-754.7963" z="0"/>
            <viz:color b="125" g="125" r="125"/>
         </node>
         <node id="17" label="MCM3">
            <viz:position x="273.0735" y="-751.9896" z="0"/>
            <viz:color b="125" g="125" r="125"/>
         </node>
         <node id="18" label="MCM4">
            <viz:position x="278.3372" y="-759.69" z="0"/>
            <viz:color b="125" g="125" r="125"/>
         </node>
         <node id="19" label="KIF11">
            <viz:position x="270.3927" y="-762.6795" z="0"/>
            <viz:color b="0" g="0" r="255"/>
         </node>
         <node id="20" label="KIF14">
            <viz:position x="271.8962" y="-765.0955" z="0"/>
            <viz:color b="125" g="125" r="125"/>
         </node>
         <node id="21" label="HLA-DMB">
            <viz:position x="232.8078" y="-1461.4749" z="0"/>
            <viz:color b="128" g="0" r="128"/>
         </node>
         <node id="22" label="HLA-DRA">
            <viz:position x="237.1353" y="-1466.1484" z="0"/>
            <viz:color b="0" g="255" r="0"/>
         </node>
         <node id="23" label="CCNA2">
            <viz:position x="277.0447" y="-756.1712" z="0"/>
            <viz:color b="0" g="0" r="255"/>
         </node>
         <node id="24" label="CCNB1">
            <viz:position x="271.806" y="-752.9523" z="0"/>
            <viz:color b="0" g="0" r="255"/>
         </node>
         <node id="25" label="LOXL1">
            <viz:position x="-387.1084" y="-1275.1586" z="0"/>
            <viz:color b="128" g="0" r="128"/>
         </node>
         <node id="26" label="LOX">
            <viz:position x="-375.8179" y="-1266.5334" z="0"/>
            <viz:color b="128" g="0" r="128"/>
         </node>
         <node id="27" label="PBK">
            <viz:position x="265.5058" y="-759.7408" z="0"/>
            <viz:color b="125" g="125" r="125"/>
         </node>
         <node id="28" label="HLA-DPA1">
            <viz:position x="232.1533" y="-1466.588" z="0"/>
            <viz:color b="0" g="255" r="0"/>
         </node>
         <node id="29" label="HLA-DQB1">
            <viz:position x="230.6884" y="-1462.3545" z="0"/>
            <viz:color b="0" g="255" r="0"/>
         </node>
         <node id="30" label="HLA-DPB1">
            <viz:position x="239.9756" y="-1471.3484" z="0"/>
            <viz:color b="0" g="255" r="0"/>
         </node>
         <node id="31" label="HLA-DRB5">
            <viz:position x="241.7081" y="-1464.2165" z="0"/>
            <viz:color b="125" g="125" r="125"/>
         </node>
         <node id="32" label="HLA-DRB1">
            <viz:position x="243.6475" y="-1461.3974" z="0"/>
            <viz:color b="0" g="255" r="0"/>
         </node>
         <node id="33" label="AURKB">
            <viz:position x="268.1018" y="-761.5009" z="0"/>
            <viz:color b="125" g="125" r="125"/>
         </node>
         <node id="34" label="HLA-DQA1">
            <viz:position x="236.9028" y="-1472.1796" z="0"/>
            <viz:color b="0" g="255" r="0"/>
         </node>
         <node id="35" label="HLA-DOA">
            <viz:position x="240.5466" y="-1459.4434" z="0"/>
            <viz:color b="128" g="0" r="128"/>
         </node>
         <node id="36" label="FGB">
            <viz:position x="-339.2681" y="-1261.386" z="0"/>
            <viz:color b="0" g="0" r="255"/>
         </node>
         <node id="37" label="FGA">
            <viz:position x="-352.7374" y="-1259.982" z="0"/>
            <viz:color b="0" g="0" r="255"/>
         </node>
         <node id="38" label="MCM7">
            <viz:position x="268.6865" y="-757.8461" z="0"/>
            <viz:color b="125" g="125" r="125"/>
         </node>
         <node id="39" label="LYN">
            <viz:position x="202.0136" y="-1464.5264" z="0"/>
            <viz:color b="128" g="0" r="128"/>
         </node>
         <node id="40" label="LCP2">
            <viz:position x="210.6891" y="-1465.6155" z="0"/>
            <viz:color b="128" g="0" r="128"/>
         </node>
         <node id="43" label="DTL">
            <viz:position x="271.1297" y="-759.1923" z="0"/>
            <viz:color b="0" g="0" r="255"/>
         </node>
         <node id="44" label="CDC20">
            <viz:position x="279.4296" y="-755.7142" z="0"/>
            <viz:color b="125" g="125" r="125"/>
         </node>
         <node id="45" label="COL5A2">
            <viz:position x="-377.9427" y="-1259.7588" z="0"/>
            <viz:color b="128" g="0" r="128"/>
         </node>
         <node id="46" label="COL1A2">
            <viz:position x="-379.4223" y="-1264.0753" z="0"/>
            <viz:color b="128" g="0" r="128"/>
         </node>
         <node id="47" label="ECT2">
            <viz:position x="264.3321" y="-757.1437" z="0"/>
            <viz:color b="0" g="0" r="255"/>
         </node>
         <node id="48" label="BRCA1">
            <viz:position x="276.1472" y="-751.3473" z="0"/>
            <viz:color b="125" g="125" r="125"/>
         </node>
         <node id="49" label="LOXL2">
            <viz:position x="-386.1004" y="-1280.7084" z="0"/>
            <viz:color b="128" g="0" r="128"/>
         </node>
         <node id="50" label="IRF7">
            <viz:position x="819.4808" y="-1193.5018" z="0"/>
            <viz:color b="128" g="0" r="128"/>
         </node>
         <node id="51" label="IRF5">
            <viz:position x="808.1918" y="-1192.64" z="0"/>
            <viz:color b="0" g="255" r="0"/>
         </node>
         <node id="52" label="FGG">
            <viz:position x="-347.6693" y="-1264.1543" z="0"/>
            <viz:color b="0" g="0" r="255"/>
         </node>
         <node id="53" label="ATAD2">
            <viz:position x="266.4402" y="-756.6271" z="0"/>
            <viz:color b="0" g="0" r="255"/>
         </node>
         <node id="54" label="TRIP13">
            <viz:position x="274.5905" y="-762.2368" z="0"/>
            <viz:color b="125" g="125" r="125"/>
         </node>
         <node id="55" label="CCR1">
            <viz:position x="219.104" y="-1457.4435" z="0"/>
            <viz:color b="128" g="0" r="128"/>
         </node>
         <node id="56" label="CX3CR1">
            <viz:position x="218.0232" y="-1449.0195" z="0"/>
            <viz:color b="128" g="0" r="128"/>
         </node>
         <node id="57" label="UBE2C">
            <viz:position x="276.3571" y="-752.2545" z="0"/>
            <viz:color b="125" g="125" r="125"/>
         </node>
         <node id="58" label="BUB1B">
            <viz:position x="270.2007" y="-756.9262" z="0"/>
            <viz:color b="125" g="125" r="125"/>
         </node>
         <node id="60" label="NCAPG">
            <viz:position x="272.6684" y="-758.0646" z="0"/>
            <viz:color b="125" g="125" r="125"/>
         </node>
         <node id="61" label="FGR">
            <viz:position x="206.2889" y="-1460.3807" z="0"/>
            <viz:color b="128" g="0" r="128"/>
         </node>
         <node id="62" label="INPP5D">
            <viz:position x="198.142" y="-1463.431" z="0"/>
            <viz:color b="128" g="0" r="128"/>
         </node>
         <node id="63" label="CDC6">
            <viz:position x="276.1401" y="-753.6162" z="0"/>
            <viz:color b="0" g="0" r="255"/>
         </node>
         <node id="64" label="ATAD2B">
            <viz:position x="253.4096" y="-759.0927" z="0"/>
            <viz:color b="125" g="125" r="125"/>
         </node>
         <node id="65" label="CDC45">
            <viz:position x="277.4635" y="-762.6088" z="0"/>
            <viz:color b="125" g="125" r="125"/>
         </node>
         <node id="66" label="PLCG2">
            <viz:position x="199.4128" y="-1467.1858" z="0"/>
            <viz:color b="128" g="0" r="128"/>
         </node>
         <node id="67" label="FBLN5">
            <viz:position x="-372.4705" y="-1271.3701" z="0"/>
            <viz:color b="128" g="0" r="128"/>
         </node>
         <node id="68" label="FBN1">
            <viz:position x="-371.3095" y="-1264.6064" z="0"/>
            <viz:color b="128" g="0" r="128"/>
         </node>
         <node id="69" label="CDH11">
            <viz:position x="-367.462" y="-1266.3285" z="0"/>
            <viz:color b="128" g="0" r="128"/>
         </node>
         <node id="70" label="CDH2">
            <viz:position x="-353.9636" y="-1259.3832" z="0"/>
            <viz:color b="0" g="0" r="255"/>
         </node>
         <node id="71" label="CTGF">
            <viz:position x="-375.1305" y="-1257.8721" z="0"/>
            <viz:color b="128" g="0" r="128"/>
         </node>
         <node id="72" label="THBS1">
            <viz:position x="-366.2302" y="-1261.8918" z="0"/>
            <viz:color b="0" g="255" r="255"/>
         </node>
         <node id="73" label="MMP11">
            <viz:position x="-351.4503" y="-1239.7492" z="0"/>
            <viz:color b="128" g="0" r="128"/>
         </node>
         <node id="74" label="MMP19">
            <viz:position x="-345.9574" y="-1244.6907" z="0"/>
            <viz:color b="128" g="0" r="128"/>
         </node>
         <node id="75" label="BLM">
            <viz:position x="269.5915" y="-750.5996" z="0"/>
            <viz:color b="0" g="0" r="255"/>
         </node>
         <node id="76" label="ORC6">
            <viz:position x="272.2358" y="-749.188" z="0"/>
            <viz:color b="0" g="0" r="255"/>
         </node>
         <node id="77" label="BCL3">
            <viz:position x="-348.1283" y="-1282.2975" z="0"/>
            <viz:color b="128" g="0" r="128"/>
         </node>
         <node id="78" label="NFKBIE">
            <viz:position x="-337.319" y="-1285.1125" z="0"/>
            <viz:color b="128" g="0" r="128"/>
         </node>
         <node id="79" label="GBP1">
            <viz:position x="839.6898" y="-1194.3759" z="0"/>
            <viz:color b="128" g="0" r="128"/>
         </node>
         <node id="80" label="GBP4">
            <viz:position x="840.0303" y="-1180.5003" z="0"/>
            <viz:color b="128" g="0" r="128"/>
         </node>
         <node id="81" label="SAMD9">
            <viz:position x="833.7637" y="-1185.6088" z="0"/>
            <viz:color b="128" g="0" r="128"/>
         </node>
         <node id="82" label="SAMD9L">
            <viz:position x="827.5343" y="-1188.5799" z="0"/>
            <viz:color b="128" g="0" r="128"/>
         </node>
         <node id="83" label="NOV">
            <viz:position x="-374.6944" y="-1252.9343" z="0"/>
            <viz:color b="128" g="0" r="128"/>
         </node>
         <node id="84" label="TOP2A">
            <viz:position x="269.3827" y="-760.5656" z="0"/>
            <viz:color b="125" g="125" r="125"/>
         </node>
         <node id="85" label="RFC4">
            <viz:position x="272.4552" y="-750.7039" z="0"/>
            <viz:color b="125" g="125" r="125"/>
         </node>
         <node id="86" label="RELB">
            <viz:position x="-339.1645" y="-1290.7504" z="0"/>
            <viz:color b="128" g="0" r="128"/>
         </node>
         <node id="87" label="MAD2L1">
            <viz:position x="270.4846" y="-751.6063" z="0"/>
            <viz:color b="125" g="125" r="125"/>
         </node>
         <node id="88" label="GIMAP6">
            <viz:position x="856.4871" y="-1176.9127" z="0"/>
            <viz:color b="128" g="0" r="128"/>
         </node>
         <node id="89" label="GIMAP2">
            <viz:position x="861.5805" y="-1166.9211" z="0"/>
            <viz:color b="128" g="0" r="128"/>
         </node>
         <node id="90" label="MKI67">
            <viz:position x="274.4844" y="-763.47" z="0"/>
            <viz:color b="125" g="125" r="125"/>
         </node>
         <node id="91" label="FGL1">
            <viz:position x="-341.4822" y="-1256.7985" z="0"/>
            <viz:color b="0" g="0" r="255"/>
         </node>
         <node id="92" label="RRM1">
            <viz:position x="271.1896" y="-750.406" z="0"/>
            <viz:color b="125" g="125" r="125"/>
         </node>
         <node id="93" label="RRM2">
            <viz:position x="277.9673" y="-757.1805" z="0"/>
            <viz:color b="125" g="125" r="125"/>
         </node>
         <node id="94" label="PLEKHO1">
            <viz:position x="208.9715" y="-1491.6352" z="0"/>
            <viz:color b="128" g="0" r="128"/>
         </node>
         <node id="95" label="PLEKHO2">
            <viz:position x="222.7553" y="-1490.7853" z="0"/>
            <viz:color b="128" g="0" r="128"/>
         </node>
         <node id="96" label="SKP2">
            <viz:position x="267.1737" y="-751.4853" z="0"/>
            <viz:color b="0" g="0" r="255"/>
         </node>
         <node id="97" label="CHAF1B">
            <viz:position x="275.1351" y="-749.7567" z="0"/>
            <viz:color b="0" g="0" r="255"/>
         </node>
         <node id="98" label="C1QTNF5">
            <viz:position x="-391.9699" y="-1235.9224" z="0"/>
            <viz:color b="128" g="0" r="128"/>
         </node>
         <node id="99" label="COL8A1">
            <viz:position x="-385.1389" y="-1245.8239" z="0"/>
            <viz:color b="128" g="0" r="128"/>
         </node>
         <node id="100" label="SPON2">
            <viz:position x="-364.1406" y="-1236.3721" z="0"/>
            <viz:color b="128" g="0" r="128"/>
         </node>
         <node id="101" label="SPON1">
            <viz:position x="-366.7842" y="-1249.6717" z="0"/>
            <viz:color b="128" g="0" r="128"/>
         </node>
         <node id="102" label="TUBA1B">
            <viz:position x="284.5332" y="-749.5816" z="0"/>
            <viz:color b="128" g="0" r="128"/>
         </node>
         <node id="103" label="TUBA1C">
            <viz:position x="289.1529" y="-752.1682" z="0"/>
            <viz:color b="125" g="125" r="125"/>
         </node>
         <node id="104" label="MMP9">
            <viz:position x="-357.0842" y="-1250.9922" z="0"/>
            <viz:color b="128" g="0" r="128"/>
         </node>
         <node id="105" label="FANCA">
            <viz:position x="279.5688" y="-748.3454" z="0"/>
            <viz:color b="0" g="0" r="255"/>
         </node>
         <node id="106" label="MCM10">
            <viz:position x="266.8607" y="-758.3962" z="0"/>
            <viz:color b="0" g="0" r="255"/>
         </node>
         <node id="107" label="IRF8">
            <viz:position x="811.1782" y="-1185.0222" z="0"/>
            <viz:color b="0" g="255" r="0"/>
         </node>
         <node id="108" label="THBS4">
            <viz:position x="-363.3339" y="-1270.7328" z="0"/>
            <viz:color b="128" g="0" r="128"/>
         </node>
         <node id="109" label="MCM2">
            <viz:position x="278.988" y="-753.8335" z="0"/>
            <viz:color b="125" g="125" r="125"/>
         </node>
         <node id="110" label="HELLS">
            <viz:position x="265.641" y="-755.6681" z="0"/>
            <viz:color b="0" g="0" r="255"/>
         </node>
         <node id="111" label="ZWINT">
            <viz:position x="278.4038" y="-758.4681" z="0"/>
            <viz:color b="125" g="125" r="125"/>
         </node>
         <node id="112" label="PXDN">
            <viz:position x="-372.3121" y="-1256.0151" z="0"/>
            <viz:color b="128" g="0" r="128"/>
         </node>
         <node id="115" label="CENPA">
            <viz:position x="275.2015" y="-760.6211" z="0"/>
            <viz:color b="125" g="125" r="125"/>
         </node>
         <node id="116" label="HMMR">
            <viz:position x="275.8169" y="-762.6976" z="0"/>
            <viz:color b="125" g="125" r="125"/>
         </node>
         <node id="117" label="RAD54B">
            <viz:position x="265.3501" y="-753.5921" z="0"/>
            <viz:color b="0" g="0" r="255"/>
         </node>
         <node id="118" label="C1S">
            <viz:position x="-369.7198" y="-1276.1157" z="0"/>
            <viz:color b="128" g="0" r="128"/>
         </node>
         <node id="121" label="DLGAP5">
            <viz:position x="271.2997" y="-760.6706" z="0"/>
            <viz:color b="0" g="0" r="255"/>
         </node>
         <node id="122" label="SMC2">
            <viz:position x="266.8645" y="-754.1183" z="0"/>
            <viz:color b="125" g="125" r="125"/>
         </node>
         <node id="123" label="ARHGDIB">
            <viz:position x="215.7566" y="-1434.5848" z="0"/>
            <viz:color b="128" g="0" r="128"/>
         </node>
         <node id="124" label="RAC2">
            <viz:position x="212.4495" y="-1443.3228" z="0"/>
            <viz:color b="128" g="0" r="128"/>
         </node>
         <node id="125" label="TPX2">
            <viz:position x="272.2665" y="-756.4671" z="0"/>
            <viz:color b="0" g="0" r="255"/>
         </node>
         <node id="126" label="POC1A">
            <viz:position x="286.3586" y="-757.898" z="0"/>
            <viz:color b="0" g="0" r="255"/>
         </node>
         <node id="127" label="TK1">
            <viz:position x="279.0226" y="-761.4516" z="0"/>
            <viz:color b="0" g="0" r="255"/>
         </node>
         <node id="128" label="BIRC5">
            <viz:position x="278.5323" y="-754.9308" z="0"/>
            <viz:color b="0" g="0" r="255"/>
         </node>
         <node id="129" label="CDCA8">
            <viz:position x="274.4522" y="-751.3291" z="0"/>
            <viz:color b="0" g="0" r="255"/>
         </node>
         <node id="130" label="SGOL2">
            <viz:position x="269.2939" y="-766.114" z="0"/>
            <viz:color b="0" g="0" r="255"/>
         </node>
         <node id="131" label="COMP">
            <viz:position x="-366.6902" y="-1269.624" z="0"/>
            <viz:color b="0" g="255" r="255"/>
         </node>
         <node id="132" label="NCAPH">
            <viz:position x="268.9104" y="-752.1328" z="0"/>
            <viz:color b="0" g="0" r="255"/>
         </node>
         <node id="133" label="CTSB">
            <viz:position x="859.5305" y="-1204.5597" z="0"/>
            <viz:color b="128" g="0" r="128"/>
         </node>
         <node id="134" label="CTSC">
            <viz:position x="854.4328" y="-1193.4771" z="0"/>
            <viz:color b="128" g="0" r="128"/>
         </node>
         <node id="135" label="CDKN3">
            <viz:position x="276.1159" y="-757.9852" z="0"/>
            <viz:color b="125" g="125" r="125"/>
         </node>
         <node id="136" label="PTTG1">
            <viz:position x="279.9592" y="-757.6595" z="0"/>
            <viz:color b="125" g="125" r="125"/>
         </node>
         <node id="137" label="POLE2">
            <viz:position x="269.8941" y="-753.2904" z="0"/>
            <viz:color b="125" g="125" r="125"/>
         </node>
         <node id="138" label="TYMS">
            <viz:position x="279.9239" y="-758.873" z="0"/>
            <viz:color b="125" g="125" r="125"/>
         </node>
         <node id="139" label="KIAA0101">
            <viz:position x="277.6594" y="-753.809" z="0"/>
            <viz:color b="125" g="125" r="125"/>
         </node>
         <node id="140" label="NUSAP1">
            <viz:position x="276.1612" y="-755.1808" z="0"/>
            <viz:color b="0" g="0" r="255"/>
         </node>
         <node id="141" label="MLF1IP">
            <viz:position x="268.6563" y="-762.9278" z="0"/>
            <viz:color b="125" g="125" r="125"/>
         </node>
         <node id="142" label="SPAG5">
            <viz:position x="274.5545" y="-756.1266" z="0"/>
            <viz:color b="0" g="0" r="255"/>
         </node>
         <node id="143" label="DHFR">
            <viz:position x="266.3658" y="-762.3888" z="0"/>
            <viz:color b="0" g="0" r="255"/>
         </node>
         <node id="144" label="NDC80">
            <viz:position x="265.5108" y="-760.8731" z="0"/>
            <viz:color b="125" g="125" r="125"/>
         </node>
         <node id="145" label="CENPF">
            <viz:position x="267.9972" y="-759.5286" z="0"/>
            <viz:color b="125" g="125" r="125"/>
         </node>
         <node id="146" label="ASPM">
            <viz:position x="270.6591" y="-764.5383" z="0"/>
            <viz:color b="125" g="125" r="125"/>
         </node>
         <node id="147" label="CEP55">
            <viz:position x="269.4831" y="-764.1879" z="0"/>
            <viz:color b="125" g="125" r="125"/>
         </node>
         <node id="148" label="CDCA3">
            <viz:position x="278.123" y="-761.4647" z="0"/>
            <viz:color b="125" g="125" r="125"/>
         </node>
         <node id="149" label="PRC1">
            <viz:position x="276.5599" y="-760.2907" z="0"/>
            <viz:color b="0" g="0" r="255"/>
         </node>
         <node id="150" label="SNED1">
            <viz:position x="-351.15" y="-1276.0213" z="0"/>
            <viz:color b="128" g="0" r="128"/>
         </node>
         <node id="151" label="NOTCH4">
            <viz:position x="-360.5964" y="-1275.3807" z="0"/>
            <viz:color b="255" g="255" r="0"/>
         </node>
         <node id="152" label="OIP5">
            <viz:position x="267.7846" y="-756.084" z="0"/>
            <viz:color b="0" g="0" r="255"/>
         </node>
         <node id="153" label="FOXM1">
            <viz:position x="279.6907" y="-760.0814" z="0"/>
            <viz:color b="125" g="125" r="125"/>
         </node>
         <node id="154" label="GTSE1">
            <viz:position x="280.0113" y="-756.7453" z="0"/>
            <viz:color b="0" g="0" r="255"/>
         </node>
         <node id="155" label="CFB">
            <viz:position x="-377.8768" y="-1284.215" z="0"/>
            <viz:color b="128" g="0" r="128"/>
         </node>
         <node id="156" label="SPARC">
            <viz:position x="-381.6007" y="-1258.9696" z="0"/>
            <viz:color b="128" g="0" r="128"/>
         </node>
         <node id="157" label="FSTL1">
            <viz:position x="-386.6009" y="-1264.4582" z="0"/>
            <viz:color b="128" g="0" r="128"/>
         </node>
         <node id="158" label="SOD2">
            <viz:position x="850.5793" y="-1199.5079" z="0"/>
            <viz:color b="128" g="0" r="128"/>
         </node>
         <node id="159" label="TMPO">
            <viz:position x="267.3238" y="-764.3395" z="0"/>
            <viz:color b="0" g="0" r="255"/>
         </node>
         <node id="160" label="TUBA1A">
            <viz:position x="293.6365" y="-743.3283" z="0"/>
            <viz:color b="125" g="125" r="125"/>
         </node>
         <node id="161" label="FANCI">
            <viz:position x="274.3467" y="-752.6884" z="0"/>
            <viz:color b="0" g="0" r="255"/>
         </node>
         <node id="162" label="HJURP">
            <viz:position x="273.4271" y="-760.2302" z="0"/>
            <viz:color b="0" g="0" r="255"/>
         </node>
         <node id="163" label="SERPIND1">
            <viz:position x="-378.8204" y="-1311.8751" z="0"/>
            <viz:color b="0" g="0" r="255"/>
         </node>
         <node id="164" label="SERPINF1">
            <viz:position x="-370.5327" y="-1312.488" z="0"/>
            <viz:color b="128" g="0" r="128"/>
         </node>
         <node id="165" label="INHBA">
            <viz:position x="-399.3368" y="-1264.3603" z="0"/>
            <viz:color b="128" g="0" r="128"/>
         </node>
         <node id="166" label="TGFB3">
            <viz:position x="-405.6098" y="-1272.1176" z="0"/>
            <viz:color b="128" g="0" r="128"/>
         </node>
         <node id="169" label="COL6A1">
            <viz:position x="-382.6516" y="-1272.5703" z="0"/>
            <viz:color b="128" g="0" r="128"/>
         </node>
         <node id="170" label="CFI">
            <viz:position x="-376.6873" y="-1280.6625" z="0"/>
            <viz:color b="128" g="0" r="128"/>
         </node>
         <node id="171" label="COTL1">
            <viz:position x="224.1073" y="-1436.636" z="0"/>
            <viz:color b="128" g="0" r="128"/>
         </node>
         <node id="172" label="ALOX5">
            <viz:position x="229.4852" y="-1448.1007" z="0"/>
            <viz:color b="128" g="0" r="128"/>
         </node>
         <node id="173" label="SHCBP1">
            <viz:position x="275.3985" y="-765.0984" z="0"/>
            <viz:color b="0" g="0" r="255"/>
         </node>
         <node id="174" label="FAM64A">
            <viz:position x="277.47" y="-764.9059" z="0"/>
            <viz:color b="0" g="0" r="255"/>
         </node>
         <node id="175" label="MS4A6A">
            <viz:position x="226.0816" y="-1466.9379" z="0"/>
            <viz:color b="128" g="0" r="128"/>
         </node>
         <node id="176" label="MS4A4A">
            <viz:position x="223.3564" y="-1472.834" z="0"/>
            <viz:color b="128" g="0" r="128"/>
         </node>
         <node id="177" label="SH2B3">
            <viz:position x="203.9704" y="-1470.916" z="0"/>
            <viz:color b="128" g="0" r="128"/>
         </node>
         <node id="178" label="IFI44">
            <viz:position x="830.5245" y="-1196.5929" z="0"/>
            <viz:color b="147" g="20" r="255"/>
         </node>
         <node id="179" label="MX2">
            <viz:position x="831.338" y="-1200.1597" z="0"/>
            <viz:color b="128" g="0" r="128"/>
         </node>
         <node id="180" label="HTRA1">
            <viz:position x="-378.8218" y="-1268.478" z="0"/>
            <viz:color b="128" g="0" r="128"/>
         </node>
         <node id="181" label="CXCR4">
            <viz:position x="211.6508" y="-1452.1227" z="0"/>
            <viz:color b="128" g="0" r="128"/>
         </node>
         <node id="182" label="GINS2">
            <viz:position x="273.2563" y="-764.5662" z="0"/>
            <viz:color b="0" g="0" r="255"/>
         </node>
         <node id="183" label="IFITM3">
            <viz:position x="841.5974" y="-1208.4486" z="0"/>
            <viz:color b="128" g="0" r="128"/>
         </node>
         <node id="184" label="IFITM2">
            <viz:position x="842.9317" y="-1200.6967" z="0"/>
            <viz:color b="128" g="0" r="128"/>
         </node>
         <node id="185" label="SERPINC1">
            <viz:position x="-373.5416" y="-1301.6595" z="0"/>
            <viz:color b="0" g="0" r="255"/>
         </node>
         <node id="186" label="WHSC1">
            <viz:position x="267.1439" y="-763.3064" z="0"/>
            <viz:color b="0" g="0" r="255"/>
         </node>
         <node id="187" label="STAT4">
            <viz:position x="206.0658" y="-1474.6214" z="0"/>
            <viz:color b="0" g="255" r="0"/>
         </node>
         <node id="188" label="NRCAM">
            <viz:position x="-357.8785" y="-1258.7327" z="0"/>
            <viz:color b="0" g="0" r="255"/>
         </node>
         <node id="189" label="DSCAM">
            <viz:position x="-345.8149" y="-1250.2855" z="0"/>
            <viz:color b="0" g="0" r="255"/>
         </node>
         <node id="192" label="APOH">
            <viz:position x="-369.1584" y="-1283.5008" z="0"/>
            <viz:color b="0" g="0" r="255"/>
         </node>
         <node id="193" label="LGALS9B">
            <viz:position x="811.3603" y="-1210.4632" z="0"/>
            <viz:color b="128" g="0" r="128"/>
         </node>
         <node id="194" label="LGALS9">
            <viz:position x="822.7258" y="-1207.0643" z="0"/>
            <viz:color b="128" g="0" r="128"/>
         </node>
         <node id="195" label="LGALS9C">
            <viz:position x="816.3872" y="-1216.8047" z="0"/>
            <viz:color b="128" g="0" r="128"/>
         </node>
         <node id="196" label="TRIM22">
            <viz:position x="833.9698" y="-1189.8806" z="0"/>
            <viz:color b="128" g="0" r="128"/>
         </node>
         <node id="197" label="IFI16">
            <viz:position x="840.8254" y="-1189.5597" z="0"/>
            <viz:color b="128" g="0" r="128"/>
         </node>
         <node id="198" label="LILRB3">
            <viz:position x="229.7342" y="-1456.5037" z="0"/>
            <viz:color b="128" g="0" r="128"/>
         </node>
         <node id="199" label="LILRA6">
            <viz:position x="239.3483" y="-1446.0257" z="0"/>
            <viz:color b="128" g="0" r="128"/>
         </node>
         <node id="200" label="SP110">
            <viz:position x="837.4926" y="-1195.835" z="0"/>
            <viz:color b="128" g="0" r="128"/>
         </node>
         <node id="201" label="AIF1">
            <viz:position x="223.4861" y="-1459.104" z="0"/>
            <viz:color b="128" g="0" r="128"/>
         </node>
         <node id="202" label="LCP1">
            <viz:position x="221.0725" y="-1446.2454" z="0"/>
            <viz:color b="128" g="0" r="128"/>
         </node>
         <node id="204" label="PTTG2">
            <viz:position x="291.4203" y="-762.3972" z="0"/>
            <viz:color b="0" g="0" r="255"/>
         </node>
         <node id="205" label="TMEM173">
            <viz:position x="845.6607" y="-1178.4045" z="0"/>
            <viz:color b="128" g="0" r="128"/>
         </node>
         <node id="206" label="RAB31">
            <viz:position x="199.2275" y="-1449.0447" z="0"/>
            <viz:color b="128" g="0" r="128"/>
         </node>
         <node id="207" label="RAB34">
            <viz:position x="187.2899" y="-1446.7699" z="0"/>
            <viz:color b="128" g="0" r="128"/>
         </node>
         <node id="208" label="PTGER4">
            <viz:position x="216.7435" y="-1443.159" z="0"/>
            <viz:color b="128" g="0" r="128"/>
         </node>
         <node id="209" label="GRB10">
            <viz:position x="201.1085" y="-1481.0099" z="0"/>
            <viz:color b="255" g="255" r="0"/>
         </node>
         <node id="210" label="LAMA4">
            <viz:position x="-368.2553" y="-1271.7637" z="0"/>
            <viz:color b="128" g="0" r="128"/>
         </node>
         <node id="211" label="HIST1H3C">
            <viz:position x="1087.9466" y="-693.3474" z="0"/>
            <viz:color b="0" g="0" r="255"/>
         </node>
         <node id="214" label="COL15A1">
            <viz:position x="-388.5018" y="-1259.8433" z="0"/>
            <viz:color b="128" g="0" r="128"/>
         </node>
         <node id="215" label="FYB">
            <viz:position x="213.1887" y="-1458.2924" z="0"/>
            <viz:color b="128" g="0" r="128"/>
         </node>
         <node id="216" label="SLAMF8">
            <viz:position x="231.2137" y="-1472.2272" z="0"/>
            <viz:color b="128" g="0" r="128"/>
         </node>
         <node id="217" label="SIGLEC1">
            <viz:position x="235.798" y="-1457.8285" z="0"/>
            <viz:color b="0" g="255" r="255"/>
         </node>
         <node id="218" label="ADAP2">
            <viz:position x="224.3445" y="-1480.7113" z="0"/>
            <viz:color b="128" g="0" r="128"/>
         </node>
         <node id="219" label="CYTH4">
            <viz:position x="218.0286" y="-1490.8417" z="0"/>
            <viz:color b="128" g="0" r="128"/>
         </node>
         <node id="222" label="JAK3">
            <viz:position x="200.0318" y="-1455.1684" z="0"/>
            <viz:color b="128" g="0" r="128"/>
         </node>
         <node id="223" label="HIST1H3D">
            <viz:position x="1092.8416" y="-702.5968" z="0"/>
            <viz:color b="0" g="0" r="255"/>
         </node>
         <node id="224" label="HIST1H3H">
            <viz:position x="1098.1995" y="-690.6574" z="0"/>
            <viz:color b="0" g="0" r="255"/>
         </node>
         <node id="225" label="HIST1H3B">
            <viz:position x="1094.1767" y="-695.8619" z="0"/>
            <viz:color b="0" g="0" r="255"/>
         </node>
         <node id="226" label="GLIPR1">
            <viz:position x="834.955" y="-1210.7394" z="0"/>
            <viz:color b="128" g="0" r="128"/>
         </node>
         <node id="227" label="GLIPR2">
            <viz:position x="831.8575" y="-1222.811" z="0"/>
            <viz:color b="128" g="0" r="128"/>
         </node>
         <node id="228" label="HLA-DRB4">
            <viz:position x="242.2126" y="-1469.3324" z="0"/>
            <viz:color b="125" g="125" r="125"/>
         </node>
         <node id="230" label="C4BPA">
            <viz:position x="-362.5587" y="-1282.7761" z="0"/>
            <viz:color b="0" g="0" r="255"/>
         </node>
         <node id="231" label="NFATC1">
            <viz:position x="-334.0664" y="-1301.1621" z="0"/>
            <viz:color b="128" g="0" r="128"/>
         </node>
         <node id="232" label="HLA-DRB3">
            <viz:position x="244.1327" y="-1466.3978" z="0"/>
            <viz:color b="125" g="125" r="125"/>
         </node>
         <node id="233" label="RGL1">
            <viz:position x="193.4281" y="-1489.7818" z="0"/>
            <viz:color b="128" g="0" r="128"/>
         </node>
         <node id="234" label="PREX1">
            <viz:position x="213.1471" y="-1485.2462" z="0"/>
            <viz:color b="128" g="0" r="128"/>
         </node>
         <node id="235" label="C4BPB">
            <viz:position x="-369.0016" y="-1286.8642" z="0"/>
            <viz:color b="0" g="0" r="255"/>
         </node>
         <node id="236" label="CDCA5">
            <viz:position x="274.4964" y="-766.3431" z="0"/>
            <viz:color b="0" g="0" r="255"/>
         </node>
         <node id="237" label="HIST1H3J">
            <viz:position x="1092.4169" y="-689.4772" z="0"/>
            <viz:color b="0" g="0" r="255"/>
         </node>
         <node id="238" label="RTP4">
            <viz:position x="829.9369" y="-1190.9676" z="0"/>
            <viz:color b="128" g="0" r="128"/>
         </node>
         <node id="239" label="AMICA1">
            <viz:position x="249.6909" y="-1456.6415" z="0"/>
            <viz:color b="128" g="0" r="128"/>
         </node>
         <node id="240" label="SNX5">
            <viz:position x="272.414" y="-739.4192" z="0"/>
            <viz:color b="0" g="0" r="255"/>
         </node>
         <node id="241" label="CNTNAP2">
            <viz:position x="-357.0725" y="-1281.7845" z="0"/>
            <viz:color b="0" g="0" r="255"/>
         </node>
         <node id="242" label="ITGB2">
            <viz:position x="223.6492" y="-1452.3892" z="0"/>
            <viz:color b="128" g="0" r="128"/>
         </node>
         <node id="243" label="HIST1H3A">
            <viz:position x="1088.1886" y="-699.1219" z="0"/>
            <viz:color b="0" g="0" r="255"/>
         </node>
         <node id="244" label="HIST1H3E">
            <viz:position x="1098.4032" y="-701.155" z="0"/>
            <viz:color b="0" g="0" r="255"/>
         </node>
         <node id="245" label="DHFRL1">
            <viz:position x="257.1833" y="-769.7412" z="0"/>
            <viz:color b="0" g="0" r="255"/>
         </node>
         <node id="246" label="MXRA5">
            <viz:position x="-385.685" y="-1253.1309" z="0"/>
            <viz:color b="128" g="0" r="128"/>
         </node>
         <node id="247" label="RAB32">
            <viz:position x="193.9175" y="-1438.7488" z="0"/>
            <viz:color b="128" g="0" r="128"/>
         </node>
         <node id="248" label="CHN1">
            <viz:position x="200.0222" y="-1473.3373" z="0"/>
            <viz:color b="128" g="0" r="128"/>
         </node>
         <node id="249" label="SOX2">
            <viz:position x="560.4335" y="-31.6266" z="0"/>
            <viz:color b="0" g="0" r="255"/>
         </node>
         <node id="250" label="SOX5">
            <viz:position x="565.4488" y="-40.7502" z="0"/>
            <viz:color b="0" g="255" r="0"/>
         </node>
         <node id="251" label="C13orf34">
            <viz:position x="263.6841" y="-753.9346" z="0"/>
            <viz:color b="125" g="125" r="125"/>
         </node>
         <node id="252" label="MFAP4">
            <viz:position x="-347.1092" y="-1268.4358" z="0"/>
            <viz:color b="128" g="0" r="128"/>
         </node>
         <node id="253" label="TNC">
            <viz:position x="-360.4247" y="-1268.3307" z="0"/>
            <viz:color b="128" g="0" r="128"/>
         </node>
         <node id="254" label="SKA3">
            <viz:position x="280.2104" y="-764.2825" z="0"/>
            <viz:color b="0" g="0" r="255"/>
         </node>
         <node id="255" label="HIST1H3I">
            <viz:position x="1100.8794" y="-695.8596" z="0"/>
            <viz:color b="0" g="0" r="255"/>
         </node>
         <node id="256" label="DAB2">
            <viz:position x="-393.3664" y="-1251.5266" z="0"/>
            <viz:color b="128" g="0" r="128"/>
         </node>
         <node id="257" label="TGFBR2">
            <viz:position x="-399.6801" y="-1259.4971" z="0"/>
            <viz:color b="128" g="0" r="128"/>
         </node>
         <node id="258" label="LST1">
            <viz:position x="220.2347" y="-1462.38" z="0"/>
            <viz:color b="128" g="0" r="128"/>
         </node>
         <node id="259" label="FAM54A">
            <viz:position x="265.6526" y="-749.3715" z="0"/>
            <viz:color b="0" g="0" r="255"/>
         </node>
         <node id="260" label="F11">
            <viz:position x="-372.0322" y="-1289.6515" z="0"/>
            <viz:color b="0" g="0" r="255"/>
         </node>
         <node id="261" label="PROC">
            <viz:position x="-373.2708" y="-1286.1542" z="0"/>
            <viz:color b="0" g="0" r="255"/>
         </node>
         <node id="262" label="IFRD2">
            <viz:position x="-421.2886" y="-415.8542" z="0"/>
            <viz:color b="0" g="0" r="255"/>
         </node>
         <node id="263" label="CDCA2">
            <viz:position x="276.7068" y="-765.9909" z="0"/>
            <viz:color b="0" g="0" r="255"/>
         </node>
         <node id="264" label="LUM">
            <viz:position x="-380.5114" y="-1268.4402" z="0"/>
            <viz:color b="128" g="0" r="128"/>
         </node>
         <node id="265" label="VASN">
            <viz:position x="-395.6069" y="-1273.3392" z="0"/>
            <viz:color b="128" g="0" r="128"/>
         </node>
         <node id="266" label="THY1">
            <viz:position x="-392.1094" y="-1267.1209" z="0"/>
            <viz:color b="128" g="0" r="128"/>
         </node>
         <node id="267" label="PSME2">
            <viz:position x="834.6622" y="-1204.9272" z="0"/>
            <viz:color b="128" g="0" r="128"/>
         </node>
         <node id="268" label="PMP22">
            <viz:position x="-380.5956" y="-1254.1288" z="0"/>
            <viz:color b="128" g="0" r="128"/>
         </node>
         <node id="269" label="DARS2">
            <viz:position x="276.5329" y="-745.1656" z="0"/>
            <viz:color b="0" g="0" r="255"/>
         </node>
         <node id="270" label="ISG20">
            <viz:position x="839.9491" y="-1202.7715" z="0"/>
            <viz:color b="128" g="0" r="128"/>
         </node>
         <node id="271" label="ITGA11">
            <viz:position x="-388.9607" y="-1285.0786" z="0"/>
            <viz:color b="128" g="0" r="128"/>
         </node>
         <node id="272" label="FTL">
            <viz:position x="850.396" y="-1215.4988" z="0"/>
            <viz:color b="128" g="0" r="128"/>
         </node>
         <node id="273" label="RPL41">
            <viz:position x="851.5909" y="-1227.0897" z="0"/>
            <viz:color b="0" g="255" r="0"/>
         </node>
         <node id="274" label="PRKAA1">
            <viz:position x="-422.6246" y="-1260.0394" z="0"/>
            <viz:color b="0" g="0" r="255"/>
         </node>
         <node id="276" label="APOL3">
            <viz:position x="848.8048" y="-1187.1409" z="0"/>
            <viz:color b="128" g="0" r="128"/>
         </node>
         <node id="277" label="WNK4">
            <viz:position x="-420.7469" y="-1251.4948" z="0"/>
            <viz:color b="0" g="0" r="255"/>
         </node>
         <node id="278" label="VWDE">
            <viz:position x="-349.4724" y="-1273.2189" z="0"/>
            <viz:color b="0" g="0" r="255"/>
         </node>
         <node id="280" label="CTHRC1">
            <viz:position x="-389.3539" y="-1263.9467" z="0"/>
            <viz:color b="128" g="0" r="128"/>
         </node>
         <node id="284" label="RAB43">
            <viz:position x="189.6819" y="-1441.9765" z="0"/>
            <viz:color b="128" g="0" r="128"/>
         </node>
         <node id="287" label="FCGR3A">
            <viz:position x="245.9769" y="-1449.1022" z="0"/>
            <viz:color b="128" g="0" r="128"/>
         </node>
         <node id="288" label="CKAP2L">
            <viz:position x="271.9482" y="-769.3703" z="0"/>
            <viz:color b="0" g="0" r="255"/>
         </node>
         <node id="297" label="CCL2">
            <viz:position x="-381.6841" y="-1281.6651" z="0"/>
            <viz:color b="128" g="0" r="128"/>
         </node>
         <node id="298" label="CX3CL1">
            <viz:position x="-389.1885" y="-1293.4514" z="0"/>
            <viz:color b="128" g="0" r="128"/>
         </node>
         <node id="299" label="CIITA">
            <viz:position x="-372.6246" y="-1241.735" z="0"/>
            <viz:color b="128" g="0" r="128"/>
         </node>
         <node id="300" label="CD52">
            <viz:position x="234.3913" y="-1453.3223" z="0"/>
            <viz:color b="128" g="0" r="128"/>
         </node>
         <node id="301" label="NNMT">
            <viz:position x="-376.9256" y="-1272.0709" z="0"/>
            <viz:color b="128" g="0" r="128"/>
         </node>
         <node id="302" label="ELN">
            <viz:position x="-362.4657" y="-1258.7621" z="0"/>
            <viz:color b="128" g="0" r="128"/>
         </node>
         <node id="304" label="HPN">
            <viz:position x="-381.2727" y="-1292.3315" z="0"/>
            <viz:color b="0" g="0" r="255"/>
         </node>
         <node id="305" label="PRSS23">
            <viz:position x="-370.7929" y="-1258.4772" z="0"/>
            <viz:color b="128" g="0" r="128"/>
         </node>
         <node id="306" label="KANK2">
            <viz:position x="-353.588" y="-1287.0799" z="0"/>
            <viz:color b="128" g="0" r="128"/>
         </node>
         <node id="309" label="IL10RA">
            <viz:position x="219.6871" y="-1465.6526" z="0"/>
            <viz:color b="128" g="0" r="128"/>
         </node>
         <node id="310" label="MFNG">
            <viz:position x="185.7126" y="-1464.2492" z="0"/>
            <viz:color b="128" g="0" r="128"/>
         </node>
         <node id="311" label="TNIP1">
            <viz:position x="-327.6791" y="-1289.7072" z="0"/>
            <viz:color b="0" g="255" r="0"/>
         </node>
         <node id="312" label="C1QTNF6">
            <viz:position x="-385.2536" y="-1232.6014" z="0"/>
            <viz:color b="128" g="0" r="128"/>
         </node>
         <node id="313" label="MARCKS">
            <viz:position x="-357.2357" y="-1241.5347" z="0"/>
            <viz:color b="128" g="0" r="128"/>
         </node>
         <node id="314" label="BASP1">
            <viz:position x="-351.5409" y="-1230.5036" z="0"/>
            <viz:color b="128" g="0" r="128"/>
         </node>
         <node id="315" label="SLC19A1">
            <viz:position x="-422.3248" y="-426.3649" z="0"/>
            <viz:color b="0" g="0" r="255"/>
         </node>
         <node id="316" label="WIPF1">
            <viz:position x="835.6228" y="-1176.2011" z="0"/>
            <viz:color b="128" g="0" r="128"/>
         </node>
         <node id="317" label="ZNF521">
            <viz:position x="-368.3898" y="-1237.2066" z="0"/>
            <viz:color b="128" g="0" r="128"/>
         </node>
         <node id="318" label="TSHZ3">
            <viz:position x="-369.086" y="-1251.4293" z="0"/>
            <viz:color b="128" g="0" r="128"/>
         </node>
         <node id="321" label="GABBR1">
            <viz:position x="-383.1873" y="-1296.3049" z="0"/>
            <viz:color b="128" g="0" r="128"/>
         </node>
         <node id="322" label="LATS2">
            <viz:position x="-411.5219" y="-1257.3064" z="0"/>
            <viz:color b="128" g="0" r="128"/>
         </node>
         <node id="323" label="SECTM1">
            <viz:position x="819.8407" y="-1200.8686" z="0"/>
            <viz:color b="128" g="0" r="128"/>
         </node>
         <node id="324" label="TPM4">
            <viz:position x="-358.6557" y="-1252.606" z="0"/>
            <viz:color b="128" g="0" r="128"/>
         </node>
         <node id="327" label="COPZ2">
            <viz:position x="-392.2878" y="-1275.3043" z="0"/>
            <viz:color b="128" g="0" r="128"/>
         </node>
         <node id="328" label="EGFLAM">
            <viz:position x="-354.3244" y="-1269.7916" z="0"/>
            <viz:color b="128" g="0" r="128"/>
         </node>
         <node id="330" label="PRCP">
            <viz:position x="870.8981" y="-1202.239" z="0"/>
            <viz:color b="128" g="0" r="128"/>
         </node>
         <node id="331" label="ALOX5AP">
            <viz:position x="230.6796" y="-1451.4497" z="0"/>
            <viz:color b="128" g="0" r="128"/>
         </node>
         <node id="332" label="DOCK10">
            <viz:position x="205.0139" y="-1490.6144" z="0"/>
            <viz:color b="128" g="0" r="128"/>
         </node>
         <node id="333" label="KCTD12">
            <viz:position x="-363.8586" y="-1254.0084" z="0"/>
            <viz:color b="128" g="0" r="128"/>
         </node>
         <node id="335" label="TRPV2">
            <viz:position x="-345.1171" y="-1294.9038" z="0"/>
            <viz:color b="128" g="0" r="128"/>
         </node>
         <node id="336" label="PAM">
            <viz:position x="-401.0596" y="-1242.1712" z="0"/>
            <viz:color b="128" g="0" r="128"/>
         </node>
         <node id="337" label="UBD">
            <viz:position x="257.4515" y="-745.7302" z="0"/>
            <viz:color b="128" g="0" r="128"/>
         </node>
         <node id="338" label="ARHGAP4">
            <viz:position x="193.0858" y="-1458.0341" z="0"/>
            <viz:color b="128" g="0" r="128"/>
         </node>
         <node id="339" label="FKBP9">
            <viz:position x="-399.0633" y="-1269.687" z="0"/>
            <viz:color b="128" g="0" r="128"/>
         </node>
         <node id="340" label="CHAC2">
            <viz:position x="262.6675" y="-741.9763" z="0"/>
            <viz:color b="0" g="0" r="255"/>
         </node>
         <node id="341" label="IGFBP1">
            <viz:position x="-377.0873" y="-1243.725" z="0"/>
            <viz:color b="0" g="0" r="255"/>
         </node>
         <node id="342" label="PLEKHA4">
            <viz:position x="189.4552" y="-1485.3098" z="0"/>
            <viz:color b="128" g="0" r="128"/>
         </node>
         <node id="343" label="DIAPH3">
            <viz:position x="276.3848" y="-776.1993" z="0"/>
            <viz:color b="0" g="0" r="255"/>
         </node>
         <node id="344" label="POP1">
            <viz:position x="268.655" y="-776.4829" z="0"/>
            <viz:color b="0" g="0" r="255"/>
         </node>
         <node id="345" label="RHOB">
            <viz:position x="-381.559" y="-1244.6036" z="0"/>
            <viz:color b="0" g="255" r="0"/>
         </node>
         <node id="346" label="SUMO3">
            <viz:position x="289.0095" y="-767.1874" z="0"/>
            <viz:color b="128" g="0" r="128"/>
         </node>
         <node id="347" label="GAA">
            <viz:position x="871.5442" y="-1219.816" z="0"/>
            <viz:color b="128" g="0" r="128"/>
         </node>
         <node id="348" label="PRSS21">
            <viz:position x="-365.9733" y="-1299.6957" z="0"/>
            <viz:color b="0" g="0" r="255"/>
         </node>
         <node id="349" label="CXCL12">
            <viz:position x="-397.0089" y="-1283.3123" z="0"/>
            <viz:color b="128" g="0" r="128"/>
         </node>
         <node id="350" label="RASGRP2">
            <viz:position x="188.0584" y="-1475.2041" z="0"/>
            <viz:color b="128" g="0" r="128"/>
         </node>
      </nodes>
      <edges>
         <edge source="1" target="2"/>
         <edge source="3" target="4"/>
         <edge source="5" target="6"/>
         <edge source="4" target="7"/>
         <edge source="5" target="8"/>
         <edge source="9" target="7"/>
         <edge source="8" target="6"/>
         <edge source="3" target="7"/>
         <edge source="10" target="11"/>
         <edge source="12" target="6"/>
         <edge source="13" target="14"/>
         <edge source="15" target="16"/>
         <edge source="17" target="18"/>
         <edge source="19" target="9"/>
         <edge source="4" target="9"/>
         <edge source="19" target="7"/>
         <edge source="20" target="9"/>
         <edge source="21" target="22"/>
         <edge source="8" target="16"/>
         <edge source="23" target="24"/>
         <edge source="25" target="26"/>
         <edge source="27" target="12"/>
         <edge source="27" target="5"/>
         <edge source="27" target="15"/>
         <edge source="3" target="19"/>
         <edge source="20" target="7"/>
         <edge source="8" target="15"/>
         <edge source="8" target="12"/>
         <edge source="3" target="9"/>
         <edge source="27" target="6"/>
         <edge source="27" target="16"/>
         <edge source="27" target="8"/>
         <edge source="15" target="6"/>
         <edge source="21" target="28"/>
         <edge source="29" target="30"/>
         <edge source="6" target="16"/>
         <edge source="19" target="4"/>
         <edge source="31" target="29"/>
         <edge source="22" target="28"/>
         <edge source="12" target="16"/>
         <edge source="32" target="29"/>
         <edge source="32" target="30"/>
         <edge source="20" target="19"/>
         <edge source="33" target="6"/>
         <edge source="5" target="15"/>
         <edge source="34" target="28"/>
         <edge source="22" target="34"/>
         <edge source="20" target="4"/>
         <edge source="5" target="16"/>
         <edge source="35" target="22"/>
         <edge source="36" target="37"/>
         <edge source="38" target="17"/>
         <edge source="5" target="33"/>
         <edge source="21" target="34"/>
         <edge source="3" target="20"/>
         <edge source="5" target="12"/>
         <edge source="39" target="40"/>
         <edge source="29" target="28"/>
         <edge source="43" target="44"/>
         <edge source="12" target="33"/>
         <edge source="32" target="28"/>
         <edge source="21" target="29"/>
         <edge source="45" target="46"/>
         <edge source="6" target="4"/>
         <edge source="47" target="48"/>
         <edge source="49" target="26"/>
         <edge source="50" target="51"/>
         <edge source="22" target="29"/>
         <edge source="31" target="30"/>
         <edge source="52" target="37"/>
         <edge source="53" target="54"/>
         <edge source="22" target="30"/>
         <edge source="55" target="56"/>
         <edge source="57" target="44"/>
         <edge source="58" target="6"/>
         <edge source="57" target="58"/>
         <edge source="49" target="25"/>
         <edge source="60" target="13"/>
         <edge source="6" target="44"/>
         <edge source="35" target="28"/>
         <edge source="61" target="39"/>
         <edge source="39" target="62"/>
         <edge source="23" target="48"/>
         <edge source="54" target="63"/>
         <edge source="53" target="64"/>
         <edge source="65" target="18"/>
         <edge source="66" target="39"/>
         <edge source="52" target="36"/>
         <edge source="35" target="34"/>
         <edge source="15" target="33"/>
         <edge source="67" target="68"/>
         <edge source="69" target="70"/>
         <edge source="71" target="72"/>
         <edge source="73" target="74"/>
         <edge source="30" target="28"/>
         <edge source="75" target="48"/>
         <edge source="33" target="7"/>
         <edge source="22" target="31"/>
         <edge source="35" target="21"/>
         <edge source="18" target="76"/>
         <edge source="27" target="58"/>
         <edge source="21" target="32"/>
         <edge source="8" target="58"/>
         <edge source="77" target="78"/>
         <edge source="12" target="58"/>
         <edge source="79" target="80"/>
         <edge source="29" target="34"/>
         <edge source="22" target="32"/>
         <edge source="81" target="82"/>
         <edge source="71" target="83"/>
         <edge source="21" target="30"/>
         <edge source="33" target="16"/>
         <edge source="84" target="48"/>
         <edge source="23" target="63"/>
         <edge source="85" target="53"/>
         <edge source="31" target="28"/>
         <edge source="77" target="86"/>
         <edge source="87" target="58"/>
         <edge source="65" target="17"/>
         <edge source="88" target="89"/>
         <edge source="8" target="33"/>
         <edge source="24" target="48"/>
         <edge source="90" target="20"/>
         <edge source="6" target="48"/>
         <edge source="91" target="36"/>
         <edge source="92" target="93"/>
         <edge source="53" target="63"/>
         <edge source="57" target="87"/>
         <edge source="94" target="95"/>
         <edge source="14" target="75"/>
         <edge source="96" target="23"/>
         <edge source="5" target="58"/>
         <edge source="97" target="43"/>
         <edge source="15" target="58"/>
         <edge source="98" target="99"/>
         <edge source="85" target="63"/>
         <edge source="21" target="31"/>
         <edge source="100" target="101"/>
         <edge source="38" target="63"/>
         <edge source="31" target="34"/>
         <edge source="58" target="16"/>
         <edge source="102" target="103"/>
         <edge source="73" target="104"/>
         <edge source="105" target="75"/>
         <edge source="106" target="38"/>
         <edge source="107" target="50"/>
         <edge source="74" target="104"/>
         <edge source="108" target="72"/>
         <edge source="52" target="91"/>
         <edge source="75" target="16"/>
         <edge source="33" target="58"/>
         <edge source="17" target="63"/>
         <edge source="106" target="63"/>
         <edge source="109" target="63"/>
         <edge source="110" target="75"/>
         <edge source="106" target="65"/>
         <edge source="97" target="44"/>
         <edge source="18" target="109"/>
         <edge source="17" target="109"/>
         <edge source="38" target="18"/>
         <edge source="38" target="109"/>
         <edge source="87" target="111"/>
         <edge source="45" target="112"/>
         <edge source="78" target="86"/>
         <edge source="115" target="23"/>
         <edge source="106" target="109"/>
         <edge source="84" target="116"/>
         <edge source="110" target="117"/>
         <edge source="68" target="118"/>
         <edge source="93" target="23"/>
         <edge source="15" target="12"/>
         <edge source="34" target="30"/>
         <edge source="32" target="34"/>
         <edge source="58" target="84"/>
         <edge source="84" target="121"/>
         <edge source="122" target="60"/>
         <edge source="123" target="124"/>
         <edge source="32" target="31"/>
         <edge source="87" target="23"/>
         <edge source="6" target="125"/>
         <edge source="87" target="24"/>
         <edge source="76" target="63"/>
         <edge source="126" target="44"/>
         <edge source="127" target="128"/>
         <edge source="129" target="130"/>
         <edge source="131" target="72"/>
         <edge source="6" target="121"/>
         <edge source="129" target="8"/>
         <edge source="132" target="60"/>
         <edge source="133" target="134"/>
         <edge source="135" target="136"/>
         <edge source="137" target="84"/>
         <edge source="58" target="23"/>
         <edge source="87" target="84"/>
         <edge source="106" target="17"/>
         <edge source="54" target="24"/>
         <edge source="23" target="84"/>
         <edge source="57" target="128"/>
         <edge source="23" target="125"/>
         <edge source="129" target="33"/>
         <edge source="107" target="51"/>
         <edge source="58" target="111"/>
         <edge source="138" target="139"/>
         <edge source="19" target="6"/>
         <edge source="85" target="54"/>
         <edge source="125" target="4"/>
         <edge source="140" target="141"/>
         <edge source="142" target="4"/>
         <edge source="92" target="84"/>
         <edge source="115" target="58"/>
         <edge source="84" target="7"/>
         <edge source="128" target="115"/>
         <edge source="122" target="87"/>
         <edge source="65" target="76"/>
         <edge source="57" target="23"/>
         <edge source="93" target="138"/>
         <edge source="143" target="18"/>
         <edge source="144" target="116"/>
         <edge source="87" target="116"/>
         <edge source="122" target="84"/>
         <edge source="145" target="23"/>
         <edge source="72" target="112"/>
         <edge source="135" target="57"/>
         <edge source="54" target="116"/>
         <edge source="58" target="7"/>
         <edge source="3" target="125"/>
         <edge source="16" target="48"/>
         <edge source="8" target="116"/>
         <edge source="85" target="23"/>
         <edge source="129" target="4"/>
         <edge source="23" target="116"/>
         <edge source="93" target="58"/>
         <edge source="121" target="116"/>
         <edge source="136" target="24"/>
         <edge source="126" target="97"/>
         <edge source="57" target="4"/>
         <edge source="128" target="125"/>
         <edge source="126" target="43"/>
         <edge source="3" target="23"/>
         <edge source="24" target="125"/>
         <edge source="145" target="146"/>
         <edge source="87" target="121"/>
         <edge source="57" target="136"/>
         <edge source="60" target="9"/>
         <edge source="90" target="125"/>
         <edge source="38" target="76"/>
         <edge source="90" target="84"/>
         <edge source="122" target="132"/>
         <edge source="136" target="4"/>
         <edge source="115" target="125"/>
         <edge source="3" target="6"/>
         <edge source="87" target="44"/>
         <edge source="6" target="7"/>
         <edge source="53" target="140"/>
         <edge source="60" target="141"/>
         <edge source="147" target="121"/>
         <edge source="27" target="33"/>
         <edge source="111" target="84"/>
         <edge source="57" target="148"/>
         <edge source="6" target="84"/>
         <edge source="128" target="84"/>
         <edge source="58" target="125"/>
         <edge source="144" target="84"/>
         <edge source="67" target="118"/>
         <edge source="140" target="6"/>
         <edge source="13" target="23"/>
         <edge source="93" target="18"/>
         <edge source="3" target="149"/>
         <edge source="85" target="140"/>
         <edge source="145" target="84"/>
         <edge source="145" target="121"/>
         <edge source="19" target="84"/>
         <edge source="3" target="24"/>
         <edge source="65" target="38"/>
         <edge source="85" target="122"/>
         <edge source="13" target="87"/>
         <edge source="150" target="151"/>
         <edge source="149" target="58"/>
         <edge source="8" target="84"/>
         <edge source="93" target="24"/>
         <edge source="15" target="84"/>
         <edge source="128" target="93"/>
         <edge source="93" target="125"/>
         <edge source="23" target="44"/>
         <edge source="128" target="6"/>
         <edge source="125" target="7"/>
         <edge source="137" target="140"/>
         <edge source="5" target="144"/>
         <edge source="152" target="115"/>
         <edge source="140" target="58"/>
         <edge source="23" target="7"/>
         <edge source="115" target="7"/>
         <edge source="23" target="121"/>
         <edge source="137" target="111"/>
         <edge source="24" target="6"/>
         <edge source="7" target="121"/>
         <edge source="132" target="6"/>
         <edge source="129" target="140"/>
         <edge source="58" target="121"/>
         <edge source="13" target="109"/>
         <edge source="140" target="142"/>
         <edge source="57" target="115"/>
         <edge source="93" target="6"/>
         <edge source="27" target="128"/>
         <edge source="143" target="138"/>
         <edge source="23" target="153"/>
         <edge source="144" target="121"/>
         <edge source="58" target="144"/>
         <edge source="135" target="84"/>
         <edge source="24" target="4"/>
         <edge source="54" target="84"/>
         <edge source="132" target="4"/>
         <edge source="142" target="84"/>
         <edge source="128" target="23"/>
         <edge source="140" target="125"/>
         <edge source="57" target="54"/>
         <edge source="128" target="4"/>
         <edge source="4" target="121"/>
         <edge source="142" target="125"/>
         <edge source="128" target="140"/>
         <edge source="60" target="8"/>
         <edge source="136" target="93"/>
         <edge source="140" target="23"/>
         <edge source="136" target="6"/>
         <edge source="58" target="24"/>
         <edge source="6" target="111"/>
         <edge source="137" target="145"/>
         <edge source="125" target="116"/>
         <edge source="13" target="17"/>
         <edge source="4" target="44"/>
         <edge source="148" target="129"/>
         <edge source="90" target="142"/>
         <edge source="13" target="140"/>
         <edge source="43" target="141"/>
         <edge source="138" target="23"/>
         <edge source="1" target="118"/>
         <edge source="23" target="16"/>
         <edge source="23" target="141"/>
         <edge source="5" target="87"/>
         <edge source="93" target="54"/>
         <edge source="19" target="144"/>
         <edge source="136" target="128"/>
         <edge source="85" target="141"/>
         <edge source="24" target="84"/>
         <edge source="85" target="17"/>
         <edge source="149" target="125"/>
         <edge source="84" target="63"/>
         <edge source="146" target="121"/>
         <edge source="5" target="121"/>
         <edge source="3" target="128"/>
         <edge source="93" target="153"/>
         <edge source="20" target="23"/>
         <edge source="137" target="23"/>
         <edge source="3" target="136"/>
         <edge source="115" target="54"/>
         <edge source="140" target="7"/>
         <edge source="23" target="111"/>
         <edge source="93" target="43"/>
         <edge source="153" target="125"/>
         <edge source="122" target="147"/>
         <edge source="12" target="147"/>
         <edge source="12" target="84"/>
         <edge source="93" target="87"/>
         <edge source="145" target="19"/>
         <edge source="145" target="7"/>
         <edge source="19" target="116"/>
         <edge source="115" target="111"/>
         <edge source="136" target="115"/>
         <edge source="5" target="23"/>
         <edge source="122" target="23"/>
         <edge source="125" target="84"/>
         <edge source="24" target="116"/>
         <edge source="148" target="128"/>
         <edge source="128" target="154"/>
         <edge source="137" target="54"/>
         <edge source="60" target="43"/>
         <edge source="137" target="115"/>
         <edge source="111" target="63"/>
         <edge source="92" target="87"/>
         <edge source="127" target="84"/>
         <edge source="9" target="116"/>
         <edge source="8" target="141"/>
         <edge source="125" target="121"/>
         <edge source="149" target="7"/>
         <edge source="27" target="93"/>
         <edge source="19" target="92"/>
         <edge source="20" target="84"/>
         <edge source="87" target="141"/>
         <edge source="58" target="116"/>
         <edge source="149" target="6"/>
         <edge source="27" target="140"/>
         <edge source="54" target="58"/>
         <edge source="115" target="144"/>
         <edge source="13" target="138"/>
         <edge source="23" target="4"/>
         <edge source="45" target="72"/>
         <edge source="147" target="125"/>
         <edge source="146" target="84"/>
         <edge source="143" target="84"/>
         <edge source="93" target="111"/>
         <edge source="57" target="153"/>
         <edge source="155" target="118"/>
         <edge source="138" target="84"/>
         <edge source="156" target="157"/>
         <edge source="158" target="6"/>
         <edge source="135" target="93"/>
         <edge source="135" target="4"/>
         <edge source="15" target="87"/>
         <edge source="109" target="111"/>
         <edge source="125" target="44"/>
         <edge source="3" target="44"/>
         <edge source="13" target="6"/>
         <edge source="57" target="93"/>
         <edge source="159" target="23"/>
         <edge source="135" target="116"/>
         <edge source="57" target="142"/>
         <edge source="115" target="84"/>
         <edge source="18" target="23"/>
         <edge source="90" target="93"/>
         <edge source="92" target="149"/>
         <edge source="148" target="4"/>
         <edge source="140" target="9"/>
         <edge source="137" target="152"/>
         <edge source="93" target="140"/>
         <edge source="140" target="111"/>
         <edge source="128" target="7"/>
         <edge source="139" target="125"/>
         <edge source="4" target="84"/>
         <edge source="143" target="139"/>
         <edge source="145" target="125"/>
         <edge source="136" target="44"/>
         <edge source="27" target="60"/>
         <edge source="19" target="115"/>
         <edge source="136" target="140"/>
         <edge source="19" target="125"/>
         <edge source="145" target="20"/>
         <edge source="19" target="24"/>
         <edge source="135" target="24"/>
         <edge source="115" target="121"/>
         <edge source="9" target="121"/>
         <edge source="140" target="24"/>
         <edge source="93" target="141"/>
         <edge source="153" target="4"/>
         <edge source="35" target="29"/>
         <edge source="13" target="75"/>
         <edge source="93" target="84"/>
         <edge source="140" target="84"/>
         <edge source="19" target="58"/>
         <edge source="115" target="6"/>
         <edge source="92" target="140"/>
         <edge source="125" target="63"/>
         <edge source="9" target="84"/>
         <edge source="143" target="87"/>
         <edge source="5" target="7"/>
         <edge source="160" target="102"/>
         <edge source="23" target="9"/>
         <edge source="138" target="125"/>
         <edge source="5" target="24"/>
         <edge source="8" target="23"/>
         <edge source="149" target="84"/>
         <edge source="33" target="44"/>
         <edge source="58" target="9"/>
         <edge source="161" target="140"/>
         <edge source="93" target="63"/>
         <edge source="6" target="116"/>
         <edge source="132" target="84"/>
         <edge source="65" target="63"/>
         <edge source="147" target="116"/>
         <edge source="148" target="6"/>
         <edge source="54" target="18"/>
         <edge source="60" target="19"/>
         <edge source="54" target="44"/>
         <edge source="145" target="149"/>
         <edge source="115" target="4"/>
         <edge source="128" target="153"/>
         <edge source="147" target="146"/>
         <edge source="54" target="12"/>
         <edge source="8" target="147"/>
         <edge source="92" target="24"/>
         <edge source="122" target="116"/>
         <edge source="115" target="162"/>
         <edge source="19" target="159"/>
         <edge source="149" target="141"/>
         <edge source="129" target="6"/>
         <edge source="146" target="9"/>
         <edge source="127" target="4"/>
         <edge source="12" target="141"/>
         <edge source="85" target="144"/>
         <edge source="3" target="116"/>
         <edge source="138" target="87"/>
         <edge source="128" target="58"/>
         <edge source="163" target="164"/>
         <edge source="139" target="111"/>
         <edge source="20" target="58"/>
         <edge source="24" target="141"/>
         <edge source="60" target="6"/>
         <edge source="18" target="125"/>
         <edge source="125" target="9"/>
         <edge source="24" target="44"/>
         <edge source="152" target="23"/>
         <edge source="147" target="84"/>
         <edge source="45" target="71"/>
         <edge source="165" target="166"/>
         <edge source="115" target="93"/>
         <edge source="87" target="63"/>
         <edge source="127" target="33"/>
         <edge source="144" target="111"/>
         <edge source="3" target="141"/>
         <edge source="87" target="6"/>
         <edge source="115" target="24"/>
         <edge source="60" target="58"/>
         <edge source="65" target="93"/>
         <edge source="137" target="13"/>
         <edge source="128" target="54"/>
         <edge source="60" target="115"/>
         <edge source="93" target="9"/>
         <edge source="60" target="121"/>
         <edge source="66" target="62"/>
         <edge source="147" target="4"/>
         <edge source="27" target="87"/>
         <edge source="145" target="116"/>
         <edge source="140" target="44"/>
         <edge source="149" target="142"/>
         <edge source="144" target="125"/>
         <edge source="57" target="129"/>
         <edge source="23" target="6"/>
         <edge source="128" target="44"/>
         <edge source="60" target="140"/>
         <edge source="145" target="58"/>
         <edge source="7" target="44"/>
         <edge source="135" target="145"/>
         <edge source="12" target="140"/>
         <edge source="71" target="112"/>
         <edge source="60" target="147"/>
         <edge source="53" target="149"/>
         <edge source="85" target="24"/>
         <edge source="85" target="13"/>
         <edge source="60" target="7"/>
         <edge source="136" target="7"/>
         <edge source="60" target="93"/>
         <edge source="135" target="128"/>
         <edge source="137" target="4"/>
         <edge source="13" target="93"/>
         <edge source="115" target="87"/>
         <edge source="19" target="111"/>
         <edge source="122" target="8"/>
         <edge source="13" target="111"/>
         <edge source="149" target="9"/>
         <edge source="129" target="125"/>
         <edge source="132" target="115"/>
         <edge source="106" target="60"/>
         <edge source="138" target="43"/>
         <edge source="143" target="140"/>
         <edge source="122" target="15"/>
         <edge source="5" target="115"/>
         <edge source="54" target="125"/>
         <edge source="155" target="169"/>
         <edge source="93" target="12"/>
         <edge source="18" target="44"/>
         <edge source="3" target="58"/>
         <edge source="18" target="87"/>
         <edge source="93" target="143"/>
         <edge source="160" target="103"/>
         <edge source="132" target="125"/>
         <edge source="143" target="23"/>
         <edge source="12" target="63"/>
         <edge source="87" target="144"/>
         <edge source="115" target="140"/>
         <edge source="5" target="54"/>
         <edge source="57" target="18"/>
         <edge source="140" target="144"/>
         <edge source="12" target="87"/>
         <edge source="115" target="116"/>
         <edge source="136" target="138"/>
         <edge source="153" target="44"/>
         <edge source="93" target="44"/>
         <edge source="90" target="115"/>
         <edge source="20" target="115"/>
         <edge source="68" target="72"/>
         <edge source="142" target="7"/>
         <edge source="53" target="47"/>
         <edge source="161" target="43"/>
         <edge source="128" target="138"/>
         <edge source="115" target="12"/>
         <edge source="136" target="125"/>
         <edge source="85" target="87"/>
         <edge source="139" target="23"/>
         <edge source="92" target="38"/>
         <edge source="170" target="118"/>
         <edge source="129" target="23"/>
         <edge source="127" target="57"/>
         <edge source="93" target="161"/>
         <edge source="5" target="4"/>
         <edge source="3" target="106"/>
         <edge source="148" target="162"/>
         <edge source="137" target="141"/>
         <edge source="60" target="84"/>
         <edge source="93" target="7"/>
         <edge source="60" target="144"/>
         <edge source="135" target="140"/>
         <edge source="57" target="33"/>
         <edge source="136" target="23"/>
         <edge source="138" target="111"/>
         <edge source="57" target="90"/>
         <edge source="92" target="143"/>
         <edge source="13" target="24"/>
         <edge source="127" target="18"/>
         <edge source="137" target="93"/>
         <edge source="57" target="12"/>
         <edge source="140" target="87"/>
         <edge source="122" target="6"/>
         <edge source="135" target="7"/>
         <edge source="161" target="125"/>
         <edge source="20" target="146"/>
         <edge source="58" target="153"/>
         <edge source="54" target="4"/>
         <edge source="93" target="147"/>
         <edge source="12" target="24"/>
         <edge source="106" target="93"/>
         <edge source="19" target="23"/>
         <edge source="54" target="87"/>
         <edge source="54" target="121"/>
         <edge source="76" target="109"/>
         <edge source="122" target="18"/>
         <edge source="54" target="109"/>
         <edge source="90" target="121"/>
         <edge source="4" target="116"/>
         <edge source="140" target="138"/>
         <edge source="127" target="93"/>
         <edge source="3" target="84"/>
         <edge source="135" target="54"/>
         <edge source="135" target="142"/>
         <edge source="140" target="121"/>
         <edge source="19" target="147"/>
         <edge source="3" target="142"/>
         <edge source="18" target="63"/>
         <edge source="8" target="7"/>
         <edge source="128" target="63"/>
         <edge source="152" target="24"/>
         <edge source="143" target="111"/>
         <edge source="149" target="23"/>
         <edge source="60" target="24"/>
         <edge source="24" target="111"/>
         <edge source="135" target="115"/>
         <edge source="3" target="140"/>
         <edge source="135" target="23"/>
         <edge source="90" target="48"/>
         <edge source="90" target="6"/>
         <edge source="153" target="84"/>
         <edge source="57" target="6"/>
         <edge source="20" target="6"/>
         <edge source="18" target="4"/>
         <edge source="60" target="18"/>
         <edge source="93" target="4"/>
         <edge source="20" target="116"/>
         <edge source="140" target="43"/>
         <edge source="122" target="24"/>
         <edge source="131" target="108"/>
         <edge source="93" target="121"/>
         <edge source="122" target="140"/>
         <edge source="136" target="149"/>
         <edge source="135" target="60"/>
         <edge source="115" target="44"/>
         <edge source="8" target="144"/>
         <edge source="57" target="84"/>
         <edge source="60" target="63"/>
         <edge source="57" target="140"/>
         <edge source="143" target="161"/>
         <edge source="6" target="9"/>
         <edge source="3" target="54"/>
         <edge source="161" target="84"/>
         <edge source="19" target="141"/>
         <edge source="135" target="6"/>
         <edge source="3" target="121"/>
         <edge source="137" target="24"/>
         <edge source="60" target="54"/>
         <edge source="129" target="147"/>
         <edge source="145" target="115"/>
         <edge source="27" target="116"/>
         <edge source="8" target="9"/>
         <edge source="5" target="128"/>
         <edge source="147" target="23"/>
         <edge source="14" target="48"/>
         <edge source="129" target="93"/>
         <edge source="27" target="43"/>
         <edge source="135" target="144"/>
         <edge source="8" target="87"/>
         <edge source="90" target="153"/>
         <edge source="4" target="63"/>
         <edge source="132" target="58"/>
         <edge source="146" target="7"/>
         <edge source="8" target="19"/>
         <edge source="90" target="154"/>
         <edge source="92" target="18"/>
         <edge source="90" target="58"/>
         <edge source="137" target="138"/>
         <edge source="142" target="116"/>
         <edge source="19" target="15"/>
         <edge source="3" target="18"/>
         <edge source="57" target="141"/>
         <edge source="58" target="4"/>
         <edge source="148" target="93"/>
         <edge source="122" target="53"/>
         <edge source="12" target="138"/>
         <edge source="60" target="12"/>
         <edge source="145" target="140"/>
         <edge source="65" target="4"/>
         <edge source="171" target="172"/>
         <edge source="146" target="23"/>
         <edge source="152" target="140"/>
         <edge source="90" target="4"/>
         <edge source="90" target="129"/>
         <edge source="84" target="162"/>
         <edge source="18" target="6"/>
         <edge source="140" target="173"/>
         <edge source="135" target="3"/>
         <edge source="140" target="149"/>
         <edge source="3" target="60"/>
         <edge source="148" target="136"/>
         <edge source="122" target="93"/>
         <edge source="135" target="44"/>
         <edge source="60" target="4"/>
         <edge source="27" target="138"/>
         <edge source="13" target="63"/>
         <edge source="147" target="24"/>
         <edge source="136" target="58"/>
         <edge source="92" target="144"/>
         <edge source="144" target="6"/>
         <edge source="15" target="125"/>
         <edge source="60" target="116"/>
         <edge source="129" target="116"/>
         <edge source="129" target="54"/>
         <edge source="122" target="146"/>
         <edge source="145" target="8"/>
         <edge source="33" target="125"/>
         <edge source="135" target="19"/>
         <edge source="147" target="58"/>
         <edge source="54" target="111"/>
         <edge source="127" target="125"/>
         <edge source="19" target="140"/>
         <edge source="15" target="116"/>
         <edge source="5" target="19"/>
         <edge source="60" target="14"/>
         <edge source="54" target="138"/>
         <edge source="3" target="93"/>
         <edge source="85" target="60"/>
         <edge source="53" target="87"/>
         <edge source="122" target="141"/>
         <edge source="129" target="7"/>
         <edge source="145" target="4"/>
         <edge source="60" target="20"/>
         <edge source="14" target="125"/>
         <edge source="122" target="12"/>
         <edge source="3" target="12"/>
         <edge source="7" target="116"/>
         <edge source="132" target="140"/>
         <edge source="138" target="141"/>
         <edge source="8" target="149"/>
         <edge source="140" target="147"/>
         <edge source="137" target="16"/>
         <edge source="60" target="53"/>
         <edge source="152" target="116"/>
         <edge source="129" target="58"/>
         <edge source="12" target="121"/>
         <edge source="90" target="7"/>
         <edge source="85" target="84"/>
         <edge source="87" target="47"/>
         <edge source="85" target="138"/>
         <edge source="85" target="6"/>
         <edge source="12" target="116"/>
         <edge source="136" target="13"/>
         <edge source="161" target="23"/>
         <edge source="38" target="125"/>
         <edge source="24" target="121"/>
         <edge source="60" target="145"/>
         <edge source="12" target="144"/>
         <edge source="121" target="162"/>
         <edge source="60" target="146"/>
         <edge source="60" target="138"/>
         <edge source="135" target="121"/>
         <edge source="137" target="12"/>
         <edge source="161" target="141"/>
         <edge source="13" target="92"/>
         <edge source="127" target="135"/>
         <edge source="60" target="15"/>
         <edge source="145" target="9"/>
         <edge source="136" target="116"/>
         <edge source="125" target="162"/>
         <edge source="145" target="93"/>
         <edge source="141" target="121"/>
         <edge source="14" target="23"/>
         <edge source="93" target="139"/>
         <edge source="90" target="116"/>
         <edge source="137" target="87"/>
         <edge source="137" target="109"/>
         <edge source="137" target="63"/>
         <edge source="8" target="24"/>
         <edge source="13" target="141"/>
         <edge source="60" target="125"/>
         <edge source="8" target="125"/>
         <edge source="136" target="121"/>
         <edge source="144" target="43"/>
         <edge source="54" target="147"/>
         <edge source="145" target="63"/>
         <edge source="161" target="149"/>
         <edge source="145" target="162"/>
         <edge source="136" target="84"/>
         <edge source="60" target="87"/>
         <edge source="47" target="121"/>
         <edge source="122" target="138"/>
         <edge source="19" target="87"/>
         <edge source="115" target="142"/>
         <edge source="128" target="142"/>
         <edge source="122" target="20"/>
         <edge source="129" target="44"/>
         <edge source="154" target="162"/>
         <edge source="92" target="161"/>
         <edge source="65" target="128"/>
         <edge source="138" target="144"/>
         <edge source="18" target="58"/>
         <edge source="137" target="60"/>
         <edge source="16" target="141"/>
         <edge source="90" target="54"/>
         <edge source="153" target="154"/>
         <edge source="5" target="129"/>
         <edge source="60" target="161"/>
         <edge source="54" target="153"/>
         <edge source="145" target="142"/>
         <edge source="18" target="138"/>
         <edge source="148" target="115"/>
         <edge source="3" target="138"/>
         <edge source="122" target="92"/>
         <edge source="136" target="141"/>
         <edge source="84" target="141"/>
         <edge source="140" target="16"/>
         <edge source="159" target="16"/>
         <edge source="142" target="6"/>
         <edge source="127" target="3"/>
         <edge source="137" target="6"/>
         <edge source="147" target="16"/>
         <edge source="27" target="54"/>
         <edge source="132" target="93"/>
         <edge source="149" target="4"/>
         <edge source="5" target="84"/>
         <edge source="161" target="12"/>
         <edge source="161" target="146"/>
         <edge source="18" target="140"/>
         <edge source="19" target="54"/>
         <edge source="54" target="139"/>
         <edge source="139" target="121"/>
         <edge source="85" target="111"/>
         <edge source="137" target="15"/>
         <edge source="90" target="128"/>
         <edge source="135" target="146"/>
         <edge source="148" target="23"/>
         <edge source="137" target="116"/>
         <edge source="33" target="153"/>
         <edge source="129" target="115"/>
         <edge source="4" target="141"/>
         <edge source="145" target="24"/>
         <edge source="24" target="162"/>
         <edge source="152" target="4"/>
         <edge source="93" target="149"/>
         <edge source="3" target="153"/>
         <edge source="129" target="84"/>
         <edge source="85" target="135"/>
         <edge source="60" target="149"/>
         <edge source="127" target="136"/>
         <edge source="128" target="18"/>
         <edge source="87" target="139"/>
         <edge source="92" target="17"/>
         <edge source="90" target="147"/>
         <edge source="137" target="106"/>
         <edge source="24" target="153"/>
         <edge source="90" target="44"/>
         <edge source="111" target="125"/>
         <edge source="15" target="140"/>
         <edge source="8" target="140"/>
         <edge source="8" target="20"/>
         <edge source="19" target="121"/>
         <edge source="129" target="142"/>
         <edge source="122" target="58"/>
         <edge source="53" target="92"/>
         <edge source="146" target="43"/>
         <edge source="5" target="20"/>
         <edge source="145" target="139"/>
         <edge source="27" target="125"/>
         <edge source="128" target="24"/>
         <edge source="132" target="23"/>
         <edge source="58" target="141"/>
         <edge source="57" target="125"/>
         <edge source="142" target="9"/>
         <edge source="122" target="145"/>
         <edge source="60" target="128"/>
         <edge source="140" target="153"/>
         <edge source="136" target="111"/>
         <edge source="90" target="5"/>
         <edge source="145" target="144"/>
         <edge source="85" target="8"/>
         <edge source="161" target="111"/>
         <edge source="152" target="6"/>
         <edge source="54" target="14"/>
         <edge source="20" target="24"/>
         <edge source="54" target="7"/>
         <edge source="135" target="141"/>
         <edge source="23" target="162"/>
         <edge source="27" target="7"/>
         <edge source="92" target="116"/>
         <edge source="140" target="116"/>
         <edge source="60" target="142"/>
         <edge source="139" target="84"/>
         <edge source="147" target="7"/>
         <edge source="148" target="121"/>
         <edge source="13" target="12"/>
         <edge source="128" target="14"/>
         <edge source="19" target="142"/>
         <edge source="138" target="109"/>
         <edge source="127" target="138"/>
         <edge source="90" target="132"/>
         <edge source="43" target="121"/>
         <edge source="15" target="23"/>
         <edge source="136" target="139"/>
         <edge source="152" target="54"/>
         <edge source="128" target="174"/>
         <edge source="146" target="24"/>
         <edge source="85" target="143"/>
         <edge source="27" target="141"/>
         <edge source="84" target="44"/>
         <edge source="27" target="139"/>
         <edge source="18" target="84"/>
         <edge source="143" target="144"/>
         <edge source="135" target="13"/>
         <edge source="5" target="162"/>
         <edge source="140" target="146"/>
         <edge source="142" target="63"/>
         <edge source="145" target="128"/>
         <edge source="90" target="75"/>
         <edge source="23" target="109"/>
         <edge source="54" target="140"/>
         <edge source="142" target="44"/>
         <edge source="27" target="121"/>
         <edge source="128" target="116"/>
         <edge source="16" target="121"/>
         <edge source="15" target="93"/>
         <edge source="75" target="23"/>
         <edge source="122" target="63"/>
         <edge source="135" target="125"/>
         <edge source="127" target="111"/>
         <edge source="17" target="4"/>
         <edge source="142" target="24"/>
         <edge source="19" target="149"/>
         <edge source="65" target="84"/>
         <edge source="8" target="115"/>
         <edge source="106" target="128"/>
         <edge source="140" target="162"/>
         <edge source="127" target="140"/>
         <edge source="161" target="87"/>
         <edge source="75" target="6"/>
         <edge source="38" target="138"/>
         <edge source="129" target="121"/>
         <edge source="27" target="84"/>
         <edge source="138" target="142"/>
         <edge source="60" target="162"/>
         <edge source="57" target="121"/>
         <edge source="115" target="147"/>
         <edge source="27" target="149"/>
         <edge source="85" target="152"/>
         <edge source="12" target="14"/>
         <edge source="90" target="24"/>
         <edge source="175" target="176"/>
         <edge source="106" target="125"/>
         <edge source="39" target="177"/>
         <edge source="141" target="116"/>
         <edge source="148" target="125"/>
         <edge source="147" target="47"/>
         <edge source="58" target="43"/>
         <edge source="132" target="44"/>
         <edge source="122" target="9"/>
         <edge source="122" target="149"/>
         <edge source="137" target="146"/>
         <edge source="135" target="8"/>
         <edge source="146" target="58"/>
         <edge source="128" target="162"/>
         <edge source="142" target="144"/>
         <edge source="115" target="63"/>
         <edge source="152" target="121"/>
         <edge source="127" target="90"/>
         <edge source="65" target="23"/>
         <edge source="90" target="109"/>
         <edge source="145" target="15"/>
         <edge source="132" target="121"/>
         <edge source="127" target="65"/>
         <edge source="90" target="23"/>
         <edge source="178" target="179"/>
         <edge source="137" target="149"/>
         <edge source="140" target="48"/>
         <edge source="85" target="18"/>
         <edge source="143" target="48"/>
         <edge source="90" target="3"/>
         <edge source="145" target="143"/>
         <edge source="146" target="4"/>
         <edge source="47" target="116"/>
         <edge source="173" target="84"/>
         <edge source="57" target="138"/>
         <edge source="19" target="12"/>
         <edge source="85" target="58"/>
         <edge source="16" target="4"/>
         <edge source="148" target="153"/>
         <edge source="13" target="18"/>
         <edge source="60" target="23"/>
         <edge source="16" target="116"/>
         <edge source="65" target="33"/>
         <edge source="137" target="58"/>
         <edge source="3" target="147"/>
         <edge source="6" target="153"/>
         <edge source="71" target="180"/>
         <edge source="148" target="140"/>
         <edge source="181" target="55"/>
         <edge source="139" target="6"/>
         <edge source="27" target="57"/>
         <edge source="57" target="139"/>
         <edge source="146" target="125"/>
         <edge source="12" target="4"/>
         <edge source="106" target="24"/>
         <edge source="115" target="16"/>
         <edge source="87" target="125"/>
         <edge source="27" target="144"/>
         <edge source="132" target="19"/>
         <edge source="149" target="44"/>
         <edge source="129" target="149"/>
         <edge source="145" target="147"/>
         <edge source="93" target="38"/>
         <edge source="92" target="23"/>
         <edge source="17" target="140"/>
         <edge source="145" target="43"/>
         <edge source="12" target="9"/>
         <edge source="13" target="142"/>
         <edge source="129" target="161"/>
         <edge source="43" target="84"/>
         <edge source="111" target="116"/>
         <edge source="115" target="141"/>
         <edge source="5" target="9"/>
         <edge source="57" target="38"/>
         <edge source="85" target="109"/>
         <edge source="93" target="142"/>
         <edge source="14" target="43"/>
         <edge source="145" target="54"/>
         <edge source="15" target="4"/>
         <edge source="143" target="58"/>
         <edge source="132" target="128"/>
         <edge source="90" target="136"/>
         <edge source="127" target="109"/>
         <edge source="27" target="127"/>
         <edge source="58" target="154"/>
         <edge source="8" target="43"/>
         <edge source="27" target="145"/>
         <edge source="19" target="93"/>
         <edge source="6" target="162"/>
         <edge source="122" target="5"/>
         <edge source="20" target="111"/>
         <edge source="75" target="43"/>
         <edge source="121" target="44"/>
         <edge source="27" target="147"/>
         <edge source="27" target="115"/>
         <edge source="127" target="142"/>
         <edge source="142" target="153"/>
         <edge source="137" target="18"/>
         <edge source="57" target="145"/>
         <edge source="106" target="18"/>
         <edge source="27" target="142"/>
         <edge source="8" target="93"/>
         <edge source="146" target="47"/>
         <edge source="132" target="147"/>
         <edge source="57" target="137"/>
         <edge source="5" target="142"/>
         <edge source="16" target="125"/>
         <edge source="149" target="109"/>
         <edge source="90" target="18"/>
         <edge source="135" target="5"/>
         <edge source="27" target="19"/>
         <edge source="128" target="121"/>
         <edge source="106" target="13"/>
         <edge source="57" target="116"/>
         <edge source="13" target="125"/>
         <edge source="20" target="54"/>
         <edge source="132" target="15"/>
         <edge source="144" target="24"/>
         <edge source="5" target="140"/>
         <edge source="122" target="161"/>
         <edge source="13" target="58"/>
         <edge source="90" target="14"/>
         <edge source="18" target="111"/>
         <edge source="17" target="138"/>
         <edge source="13" target="147"/>
         <edge source="144" target="7"/>
         <edge source="24" target="7"/>
         <edge source="85" target="93"/>
         <edge source="65" target="142"/>
         <edge source="65" target="109"/>
         <edge source="139" target="24"/>
         <edge source="135" target="149"/>
         <edge source="137" target="147"/>
         <edge source="5" target="145"/>
         <edge source="60" target="44"/>
         <edge source="148" target="84"/>
         <edge source="60" target="173"/>
         <edge source="65" target="140"/>
         <edge source="135" target="153"/>
         <edge source="145" target="141"/>
         <edge source="132" target="24"/>
         <edge source="3" target="13"/>
         <edge source="14" target="63"/>
         <edge source="128" target="139"/>
         <edge source="159" target="18"/>
         <edge source="53" target="18"/>
         <edge source="19" target="146"/>
         <edge source="145" target="154"/>
         <edge source="132" target="7"/>
         <edge source="161" target="6"/>
         <edge source="92" target="141"/>
         <edge source="5" target="60"/>
         <edge source="85" target="38"/>
         <edge source="145" target="153"/>
         <edge source="138" target="7"/>
         <edge source="128" target="38"/>
         <edge source="137" target="9"/>
         <edge source="47" target="24"/>
         <edge source="127" target="54"/>
         <edge source="19" target="138"/>
         <edge source="90" target="111"/>
         <edge source="20" target="147"/>
         <edge source="161" target="58"/>
         <edge source="128" target="141"/>
         <edge source="135" target="111"/>
         <edge source="57" target="75"/>
         <edge source="54" target="142"/>
         <edge source="65" target="182"/>
         <edge source="90" target="140"/>
         <edge source="122" target="121"/>
         <edge source="12" target="149"/>
         <edge source="85" target="137"/>
         <edge source="138" target="121"/>
         <edge source="146" target="144"/>
         <edge source="109" target="125"/>
         <edge source="15" target="161"/>
         <edge source="20" target="125"/>
         <edge source="15" target="121"/>
         <edge source="65" target="54"/>
         <edge source="152" target="58"/>
         <edge source="122" target="144"/>
         <edge source="13" target="16"/>
         <edge source="16" target="63"/>
         <edge source="65" target="153"/>
         <edge source="137" target="43"/>
         <edge source="13" target="44"/>
         <edge source="143" target="125"/>
         <edge source="8" target="4"/>
         <edge source="38" target="44"/>
         <edge source="3" target="129"/>
         <edge source="5" target="138"/>
         <edge source="27" target="111"/>
         <edge source="132" target="116"/>
         <edge source="33" target="4"/>
         <edge source="38" target="153"/>
         <edge source="17" target="23"/>
         <edge source="20" target="140"/>
         <edge source="147" target="63"/>
         <edge source="12" target="7"/>
         <edge source="27" target="3"/>
         <edge source="141" target="7"/>
         <edge source="152" target="19"/>
         <edge source="87" target="7"/>
         <edge source="136" target="87"/>
         <edge source="57" target="162"/>
         <edge source="27" target="13"/>
         <edge source="140" target="139"/>
         <edge source="117" target="75"/>
         <edge source="115" target="9"/>
         <edge source="90" target="19"/>
         <edge source="129" target="13"/>
         <edge source="135" target="87"/>
         <edge source="127" target="44"/>
         <edge source="142" target="121"/>
         <edge source="183" target="184"/>
         <edge source="149" target="146"/>
         <edge source="135" target="9"/>
         <edge source="115" target="154"/>
         <edge source="90" target="162"/>
         <edge source="87" target="16"/>
         <edge source="57" target="65"/>
         <edge source="93" target="33"/>
         <edge source="5" target="146"/>
         <edge source="15" target="63"/>
         <edge source="148" target="147"/>
         <edge source="144" target="162"/>
         <edge source="53" target="146"/>
         <edge source="147" target="141"/>
         <edge source="65" target="13"/>
         <edge source="85" target="121"/>
         <edge source="13" target="38"/>
         <edge source="135" target="20"/>
         <edge source="122" target="137"/>
         <edge source="85" target="92"/>
         <edge source="27" target="136"/>
         <edge source="148" target="154"/>
         <edge source="152" target="12"/>
         <edge source="5" target="152"/>
         <edge source="137" target="53"/>
         <edge source="54" target="38"/>
         <edge source="137" target="20"/>
         <edge source="57" target="60"/>
         <edge source="147" target="44"/>
         <edge source="3" target="162"/>
         <edge source="57" target="7"/>
         <edge source="60" target="92"/>
         <edge source="147" target="9"/>
         <edge source="38" target="23"/>
         <edge source="3" target="109"/>
         <edge source="65" target="12"/>
         <edge source="147" target="87"/>
         <edge source="140" target="109"/>
         <edge source="122" target="17"/>
         <edge source="57" target="3"/>
         <edge source="145" target="16"/>
         <edge source="90" target="63"/>
         <edge source="3" target="154"/>
         <edge source="13" target="143"/>
         <edge source="132" target="111"/>
         <edge source="122" target="111"/>
         <edge source="6" target="154"/>
         <edge source="116" target="162"/>
         <edge source="138" target="58"/>
         <edge source="138" target="24"/>
         <edge source="152" target="139"/>
         <edge source="128" target="13"/>
         <edge source="137" target="8"/>
         <edge source="53" target="93"/>
         <edge source="14" target="84"/>
         <edge source="139" target="173"/>
         <edge source="53" target="111"/>
         <edge source="79" target="178"/>
         <edge source="152" target="9"/>
         <edge source="144" target="141"/>
         <edge source="57" target="24"/>
         <edge source="153" target="141"/>
         <edge source="125" target="141"/>
         <edge source="153" target="7"/>
         <edge source="138" target="44"/>
         <edge source="137" target="19"/>
         <edge source="140" target="4"/>
         <edge source="132" target="63"/>
         <edge source="148" target="90"/>
         <edge source="5" target="153"/>
         <edge source="92" target="109"/>
         <edge source="93" target="162"/>
         <edge source="93" target="146"/>
         <edge source="152" target="111"/>
         <edge source="90" target="8"/>
         <edge source="152" target="84"/>
         <edge source="23" target="173"/>
         <edge source="3" target="15"/>
         <edge source="129" target="65"/>
         <edge source="146" target="116"/>
         <edge source="90" target="38"/>
         <edge source="111" target="121"/>
         <edge source="135" target="58"/>
         <edge source="60" target="75"/>
         <edge source="27" target="24"/>
         <edge source="3" target="63"/>
         <edge source="92" target="6"/>
         <edge source="20" target="144"/>
         <edge source="60" target="143"/>
         <edge source="148" target="13"/>
         <edge source="90" target="161"/>
         <edge source="33" target="84"/>
         <edge source="13" target="115"/>
         <edge source="53" target="16"/>
         <edge source="60" target="154"/>
         <edge source="93" target="144"/>
         <edge source="33" target="23"/>
         <edge source="128" target="147"/>
         <edge source="137" target="128"/>
         <edge source="85" target="12"/>
         <edge source="129" target="24"/>
         <edge source="145" target="48"/>
         <edge source="137" target="90"/>
         <edge source="148" target="7"/>
         <edge source="147" target="173"/>
         <edge source="90" target="141"/>
         <edge source="145" target="111"/>
         <edge source="27" target="161"/>
         <edge source="138" target="6"/>
         <edge source="122" target="173"/>
         <edge source="3" target="115"/>
         <edge source="60" target="16"/>
         <edge source="106" target="16"/>
         <edge source="15" target="159"/>
         <edge source="3" target="111"/>
         <edge source="163" target="185"/>
         <edge source="53" target="161"/>
         <edge source="8" target="111"/>
         <edge source="143" target="116"/>
         <edge source="127" target="139"/>
         <edge source="136" target="33"/>
         <edge source="127" target="121"/>
         <edge source="24" target="63"/>
         <edge source="12" target="111"/>
         <edge source="186" target="48"/>
         <edge source="109" target="84"/>
         <edge source="136" target="92"/>
         <edge source="38" target="4"/>
         <edge source="93" target="48"/>
         <edge source="54" target="161"/>
         <edge source="152" target="60"/>
         <edge source="140" target="63"/>
         <edge source="152" target="138"/>
         <edge source="87" target="142"/>
         <edge source="138" target="4"/>
         <edge source="27" target="137"/>
         <edge source="92" target="147"/>
         <edge source="58" target="142"/>
         <edge source="12" target="146"/>
         <edge source="93" target="17"/>
         <edge source="53" target="23"/>
         <edge source="144" target="44"/>
         <edge source="90" target="65"/>
         <edge source="106" target="147"/>
         <edge source="53" target="147"/>
         <edge source="75" target="84"/>
         <edge source="5" target="125"/>
         <edge source="152" target="161"/>
         <edge source="27" target="143"/>
         <edge source="127" target="23"/>
         <edge source="20" target="121"/>
         <edge source="24" target="9"/>
         <edge source="135" target="12"/>
         <edge source="146" target="162"/>
         <edge source="137" target="125"/>
         <edge source="54" target="16"/>
         <edge source="145" target="129"/>
         <edge source="143" target="121"/>
         <edge source="111" target="16"/>
         <edge source="161" target="116"/>
         <edge source="152" target="93"/>
         <edge source="15" target="24"/>
         <edge source="92" target="125"/>
         <edge source="122" target="47"/>
         <edge source="27" target="132"/>
         <edge source="127" target="60"/>
         <edge source="140" target="75"/>
         <edge source="136" target="161"/>
         <edge source="115" target="146"/>
         <edge source="27" target="9"/>
         <edge source="110" target="84"/>
         <edge source="122" target="43"/>
         <edge source="115" target="33"/>
         <edge source="57" target="143"/>
         <edge source="146" target="173"/>
         <edge source="53" target="125"/>
         <edge source="149" target="147"/>
         <edge source="54" target="6"/>
         <edge source="19" target="139"/>
         <edge source="92" target="16"/>
         <edge source="145" target="44"/>
         <edge source="136" target="63"/>
         <edge source="23" target="43"/>
         <edge source="65" target="14"/>
         <edge source="47" target="84"/>
         <edge source="54" target="141"/>
         <edge source="53" target="84"/>
         <edge source="128" target="48"/>
         <edge source="143" target="141"/>
         <edge source="136" target="38"/>
         <edge source="161" target="9"/>
         <edge source="137" target="14"/>
         <edge source="85" target="116"/>
         <edge source="153" target="162"/>
         <edge source="115" target="48"/>
         <edge source="137" target="159"/>
         <edge source="47" target="23"/>
         <edge source="58" target="139"/>
         <edge source="135" target="138"/>
         <edge source="143" target="38"/>
         <edge source="153" target="43"/>
         <edge source="106" target="23"/>
         <edge source="147" target="111"/>
         <edge source="12" target="153"/>
         <edge source="19" target="44"/>
         <edge source="5" target="3"/>
         <edge source="148" target="142"/>
         <edge source="135" target="63"/>
         <edge source="129" target="162"/>
         <edge source="159" target="87"/>
         <edge source="135" target="139"/>
         <edge source="27" target="148"/>
         <edge source="16" target="43"/>
         <edge source="122" target="159"/>
         <edge source="122" target="152"/>
         <edge source="8" target="54"/>
         <edge source="90" target="9"/>
         <edge source="145" target="138"/>
         <edge source="148" target="44"/>
         <edge source="148" target="24"/>
         <edge source="27" target="4"/>
         <edge source="17" target="149"/>
         <edge source="58" target="109"/>
         <edge source="148" target="8"/>
         <edge source="17" target="24"/>
         <edge source="90" target="138"/>
         <edge source="27" target="90"/>
         <edge source="161" target="138"/>
         <edge source="129" target="17"/>
         <edge source="122" target="125"/>
         <edge source="128" target="15"/>
         <edge source="143" target="43"/>
         <edge source="106" target="58"/>
         <edge source="137" target="3"/>
         <edge source="141" target="63"/>
         <edge source="4" target="162"/>
         <edge source="143" target="159"/>
         <edge source="187" target="40"/>
         <edge source="15" target="146"/>
         <edge source="27" target="92"/>
         <edge source="54" target="162"/>
         <edge source="136" target="143"/>
         <edge source="18" target="141"/>
         <edge source="135" target="147"/>
         <edge source="5" target="147"/>
         <edge source="19" target="18"/>
         <edge source="13" target="161"/>
         <edge source="115" target="14"/>
         <edge source="106" target="44"/>
         <edge source="12" target="125"/>
         <edge source="8" target="146"/>
         <edge source="188" target="189"/>
         <edge source="146" target="142"/>
         <edge source="60" target="136"/>
         <edge source="17" target="6"/>
         <edge source="90" target="146"/>
         <edge source="3" target="87"/>
         <edge source="147" target="153"/>
         <edge source="38" target="43"/>
         <edge source="152" target="63"/>
         <edge source="17" target="84"/>
         <edge source="13" target="54"/>
         <edge source="12" target="173"/>
         <edge source="128" target="149"/>
         <edge source="149" target="43"/>
         <edge source="135" target="174"/>
         <edge source="109" target="48"/>
         <edge source="148" target="161"/>
         <edge source="111" target="141"/>
         <edge source="5" target="44"/>
         <edge source="19" target="47"/>
         <edge source="90" target="33"/>
         <edge source="90" target="43"/>
         <edge source="44" target="116"/>
         <edge source="20" target="15"/>
         <edge source="127" target="116"/>
         <edge source="13" target="84"/>
         <edge source="147" target="144"/>
         <edge source="53" target="15"/>
         <edge source="152" target="15"/>
         <edge source="153" target="63"/>
         <edge source="146" target="139"/>
         <edge source="13" target="149"/>
         <edge source="16" target="84"/>
         <edge source="111" target="4"/>
         <edge source="125" target="154"/>
         <edge source="58" target="162"/>
         <edge source="12" target="48"/>
         <edge source="65" target="125"/>
         <edge source="143" target="12"/>
         <edge source="139" target="141"/>
         <edge source="19" target="48"/>
         <edge source="12" target="139"/>
         <edge source="115" target="174"/>
         <edge source="106" target="48"/>
         <edge source="18" target="12"/>
         <edge source="18" target="162"/>
         <edge source="60" target="76"/>
         <edge source="138" target="63"/>
         <edge source="60" target="47"/>
         <edge source="152" target="125"/>
         <edge source="161" target="121"/>
         <edge source="122" target="115"/>
         <edge source="148" target="132"/>
         <edge source="20" target="87"/>
         <edge source="148" target="3"/>
         <edge source="139" target="144"/>
         <edge source="152" target="141"/>
         <edge source="115" target="153"/>
         <edge source="127" target="92"/>
         <edge source="17" target="48"/>
         <edge source="132" target="14"/>
         <edge source="143" target="63"/>
         <edge source="147" target="6"/>
         <edge source="57" target="5"/>
         <edge source="87" target="162"/>
         <edge source="148" target="146"/>
         <edge source="53" target="143"/>
         <edge source="7" target="162"/>
         <edge source="90" target="106"/>
         <edge source="9" target="162"/>
         <edge source="58" target="63"/>
         <edge source="43" target="48"/>
         <edge source="161" target="139"/>
         <edge source="145" target="75"/>
         <edge source="136" target="54"/>
         <edge source="129" target="138"/>
         <edge source="48" target="116"/>
         <edge source="149" target="116"/>
         <edge source="105" target="48"/>
         <edge source="132" target="9"/>
         <edge source="24" target="109"/>
         <edge source="106" target="53"/>
         <edge source="106" target="9"/>
         <edge source="27" target="44"/>
         <edge source="93" target="159"/>
         <edge source="93" target="109"/>
         <edge source="18" target="147"/>
         <edge source="152" target="147"/>
         <edge source="182" target="23"/>
         <edge source="127" target="38"/>
         <edge source="115" target="18"/>
         <edge source="132" target="136"/>
         <edge source="106" target="146"/>
         <edge source="145" target="173"/>
         <edge source="17" target="44"/>
         <edge source="27" target="162"/>
         <edge source="115" target="38"/>
         <edge source="58" target="173"/>
         <edge source="9" target="43"/>
         <edge source="142" target="162"/>
         <edge source="142" target="111"/>
         <edge source="159" target="140"/>
         <edge source="148" target="33"/>
         <edge source="93" target="14"/>
         <edge source="161" target="4"/>
         <edge source="15" target="144"/>
         <edge source="2" target="118"/>
         <edge source="58" target="75"/>
         <edge source="4" target="154"/>
         <edge source="143" target="54"/>
         <edge source="53" target="159"/>
         <edge source="132" target="20"/>
         <edge source="1" target="192"/>
         <edge source="19" target="16"/>
         <edge source="92" target="111"/>
         <edge source="18" target="121"/>
         <edge source="109" target="141"/>
         <edge source="3" target="146"/>
         <edge source="146" target="6"/>
         <edge source="43" target="63"/>
         <edge source="14" target="16"/>
         <edge source="137" target="75"/>
         <edge source="65" target="138"/>
         <edge source="106" target="129"/>
         <edge source="149" target="153"/>
         <edge source="132" target="142"/>
         <edge source="129" target="109"/>
         <edge source="129" target="182"/>
         <edge source="17" target="111"/>
         <edge source="154" target="84"/>
         <edge source="128" target="109"/>
         <edge source="27" target="152"/>
         <edge source="132" target="145"/>
         <edge source="182" target="111"/>
         <edge source="148" target="5"/>
         <edge source="149" target="121"/>
         <edge source="111" target="7"/>
         <edge source="129" target="141"/>
         <edge source="161" target="144"/>
         <edge source="117" target="23"/>
         <edge source="90" target="15"/>
         <edge source="4" target="48"/>
         <edge source="92" target="138"/>
         <edge source="92" target="4"/>
         <edge source="193" target="194"/>
         <edge source="5" target="141"/>
         <edge source="148" target="138"/>
         <edge source="128" target="33"/>
         <edge source="65" target="58"/>
         <edge source="5" target="116"/>
         <edge source="54" target="9"/>
         <edge source="135" target="137"/>
         <edge source="152" target="136"/>
         <edge source="27" target="122"/>
         <edge source="129" target="92"/>
         <edge source="142" target="154"/>
         <edge source="90" target="144"/>
         <edge source="8" target="13"/>
         <edge source="142" target="48"/>
         <edge source="27" target="129"/>
         <edge source="136" target="65"/>
         <edge source="137" target="121"/>
         <edge source="128" target="9"/>
         <edge source="129" target="18"/>
         <edge source="132" target="106"/>
         <edge source="18" target="149"/>
         <edge source="127" target="6"/>
         <edge source="174" target="4"/>
         <edge source="132" target="54"/>
         <edge source="110" target="23"/>
         <edge source="140" target="33"/>
         <edge source="152" target="48"/>
         <edge source="152" target="20"/>
         <edge source="20" target="76"/>
         <edge source="13" target="153"/>
         <edge source="137" target="17"/>
         <edge source="24" target="16"/>
         <edge source="139" target="162"/>
         <edge source="3" target="92"/>
         <edge source="92" target="142"/>
         <edge source="149" target="144"/>
         <edge source="127" target="161"/>
         <edge source="85" target="139"/>
         <edge source="92" target="12"/>
         <edge source="145" target="14"/>
         <edge source="38" target="33"/>
         <edge source="14" target="58"/>
         <edge source="109" target="4"/>
         <edge source="33" target="24"/>
         <edge source="109" target="43"/>
         <edge source="145" target="12"/>
         <edge source="127" target="152"/>
         <edge source="136" target="153"/>
         <edge source="38" target="140"/>
         <edge source="122" target="16"/>
         <edge source="132" target="138"/>
         <edge source="20" target="33"/>
         <edge source="9" target="141"/>
         <edge source="132" target="18"/>
         <edge source="148" target="145"/>
         <edge source="65" target="161"/>
         <edge source="76" target="173"/>
         <edge source="122" target="13"/>
         <edge source="122" target="48"/>
         <edge source="18" target="139"/>
         <edge source="43" target="162"/>
         <edge source="106" target="138"/>
         <edge source="149" target="138"/>
         <edge source="132" target="33"/>
         <edge source="20" target="128"/>
         <edge source="87" target="76"/>
         <edge source="18" target="48"/>
         <edge source="4" target="43"/>
         <edge source="128" target="16"/>
         <edge source="195" target="194"/>
         <edge source="54" target="144"/>
         <edge source="44" target="63"/>
         <edge source="109" target="153"/>
         <edge source="129" target="154"/>
         <edge source="106" target="20"/>
         <edge source="15" target="142"/>
         <edge source="8" target="48"/>
         <edge source="111" target="43"/>
         <edge source="182" target="6"/>
         <edge source="129" target="128"/>
         <edge source="15" target="48"/>
         <edge source="65" target="115"/>
         <edge source="195" target="193"/>
         <edge source="20" target="12"/>
         <edge source="53" target="17"/>
         <edge source="47" target="6"/>
         <edge source="129" target="19"/>
         <edge source="75" target="141"/>
         <edge source="19" target="153"/>
         <edge source="13" target="162"/>
         <edge source="5" target="136"/>
         <edge source="136" target="12"/>
         <edge source="152" target="92"/>
         <edge source="8" target="142"/>
         <edge source="5" target="139"/>
         <edge source="144" target="4"/>
         <edge source="161" target="63"/>
         <edge source="132" target="154"/>
         <edge source="53" target="58"/>
         <edge source="58" target="44"/>
         <edge source="6" target="141"/>
         <edge source="14" target="6"/>
         <edge source="115" target="161"/>
         <edge source="38" target="182"/>
         <edge source="60" target="153"/>
         <edge source="145" target="92"/>
         <edge source="115" target="138"/>
         <edge source="135" target="33"/>
         <edge source="20" target="154"/>
         <edge source="132" target="12"/>
         <edge source="142" target="141"/>
         <edge source="161" target="14"/>
         <edge source="18" target="154"/>
         <edge source="20" target="153"/>
         <edge source="153" target="111"/>
         <edge source="20" target="93"/>
         <edge source="146" target="44"/>
         <edge source="122" target="54"/>
         <edge source="60" target="129"/>
         <edge source="153" target="116"/>
         <edge source="149" target="63"/>
         <edge source="148" target="12"/>
         <edge source="136" target="146"/>
         <edge source="92" target="43"/>
         <edge source="173" target="43"/>
         <edge source="53" target="144"/>
         <edge source="129" target="146"/>
         <edge source="152" target="18"/>
         <edge source="53" target="115"/>
         <edge source="65" target="48"/>
         <edge source="53" target="48"/>
         <edge source="132" target="162"/>
         <edge source="106" target="4"/>
         <edge source="154" target="7"/>
         <edge source="85" target="149"/>
         <edge source="129" target="38"/>
         <edge source="122" target="4"/>
         <edge source="127" target="63"/>
         <edge source="60" target="182"/>
         <edge source="182" target="109"/>
         <edge source="9" target="63"/>
         <edge source="27" target="173"/>
         <edge source="143" target="6"/>
         <edge source="186" target="6"/>
         <edge source="132" target="146"/>
         <edge source="57" target="9"/>
         <edge source="3" target="48"/>
         <edge source="132" target="143"/>
         <edge source="16" target="9"/>
         <edge source="132" target="43"/>
         <edge source="18" target="24"/>
         <edge source="90" target="17"/>
         <edge source="23" target="154"/>
         <edge source="129" target="153"/>
         <edge source="27" target="18"/>
         <edge source="8" target="44"/>
         <edge source="196" target="197"/>
         <edge source="19" target="63"/>
         <edge source="57" target="154"/>
         <edge source="136" target="109"/>
         <edge source="106" target="173"/>
         <edge source="85" target="161"/>
         <edge source="17" target="125"/>
         <edge source="90" target="159"/>
         <edge source="14" target="116"/>
         <edge source="106" target="162"/>
         <edge source="135" target="92"/>
         <edge source="115" target="139"/>
         <edge source="132" target="141"/>
         <edge source="106" target="14"/>
         <edge source="9" target="154"/>
         <edge source="65" target="162"/>
         <edge source="110" target="140"/>
         <edge source="92" target="159"/>
         <edge source="8" target="18"/>
         <edge source="128" target="111"/>
         <edge source="139" target="142"/>
         <edge source="13" target="15"/>
         <edge source="18" target="9"/>
         <edge source="8" target="161"/>
         <edge source="20" target="43"/>
         <edge source="53" target="121"/>
         <edge source="106" target="149"/>
         <edge source="139" target="63"/>
         <edge source="6" target="63"/>
         <edge source="159" target="96"/>
         <edge source="8" target="128"/>
         <edge source="79" target="196"/>
         <edge source="139" target="153"/>
         <edge source="128" target="87"/>
         <edge source="142" target="16"/>
         <edge source="154" target="121"/>
         <edge source="5" target="159"/>
         <edge source="60" target="109"/>
         <edge source="85" target="115"/>
         <edge source="198" target="199"/>
         <edge source="132" target="75"/>
         <edge source="38" target="24"/>
         <edge source="145" target="87"/>
         <edge source="87" target="4"/>
         <edge source="90" target="60"/>
         <edge source="148" target="116"/>
         <edge source="140" target="47"/>
         <edge source="110" target="161"/>
         <edge source="106" target="115"/>
         <edge source="154" target="44"/>
         <edge source="146" target="111"/>
         <edge source="148" target="63"/>
         <edge source="53" target="43"/>
         <edge source="76" target="23"/>
         <edge source="115" target="15"/>
         <edge source="137" target="5"/>
         <edge source="174" target="125"/>
         <edge source="17" target="153"/>
         <edge source="9" target="48"/>
         <edge source="3" target="8"/>
         <edge source="20" target="44"/>
         <edge source="137" target="142"/>
         <edge source="122" target="109"/>
         <edge source="17" target="75"/>
         <edge source="90" target="174"/>
         <edge source="13" target="97"/>
         <edge source="18" target="153"/>
         <edge source="132" target="153"/>
         <edge source="18" target="182"/>
         <edge source="60" target="17"/>
         <edge source="140" target="174"/>
         <edge source="9" target="44"/>
         <edge source="186" target="90"/>
         <edge source="85" target="159"/>
         <edge source="90" target="12"/>
         <edge source="143" target="9"/>
         <edge source="13" target="4"/>
         <edge source="27" target="153"/>
         <edge source="57" target="161"/>
         <edge source="135" target="132"/>
         <edge source="92" target="63"/>
         <edge source="53" target="12"/>
         <edge source="147" target="138"/>
         <edge source="159" target="111"/>
         <edge source="54" target="43"/>
         <edge source="106" target="153"/>
         <edge source="15" target="18"/>
         <edge source="161" target="142"/>
         <edge source="19" target="162"/>
         <edge source="136" target="43"/>
         <edge source="20" target="141"/>
         <edge source="3" target="161"/>
         <edge source="38" target="48"/>
         <edge source="115" target="92"/>
         <edge source="106" target="140"/>
         <edge source="159" target="147"/>
         <edge source="129" target="15"/>
         <edge source="137" target="139"/>
         <edge source="200" target="197"/>
         <edge source="33" target="154"/>
         <edge source="106" target="84"/>
         <edge source="47" target="16"/>
         <edge source="53" target="19"/>
         <edge source="3" target="144"/>
         <edge source="169" target="46"/>
         <edge source="57" target="132"/>
         <edge source="143" target="24"/>
         <edge source="135" target="152"/>
         <edge source="106" target="116"/>
         <edge source="159" target="4"/>
         <edge source="93" target="173"/>
         <edge source="85" target="15"/>
         <edge source="139" target="9"/>
         <edge source="87" target="109"/>
         <edge source="122" target="143"/>
         <edge source="38" target="111"/>
         <edge source="152" target="87"/>
         <edge source="106" target="161"/>
         <edge source="148" target="65"/>
         <edge source="186" target="38"/>
         <edge source="127" target="147"/>
         <edge source="106" target="87"/>
         <edge source="152" target="143"/>
         <edge source="140" target="154"/>
         <edge source="122" target="7"/>
         <edge source="129" target="139"/>
         <edge source="132" target="48"/>
         <edge source="127" target="148"/>
         <edge source="145" target="161"/>
         <edge source="92" target="58"/>
         <edge source="122" target="38"/>
         <edge source="128" target="143"/>
         <edge source="47" target="58"/>
         <edge source="143" target="146"/>
         <edge source="143" target="4"/>
         <edge source="85" target="7"/>
         <edge source="135" target="15"/>
         <edge source="93" target="116"/>
         <edge source="148" target="143"/>
         <edge source="146" target="16"/>
         <edge source="135" target="148"/>
         <edge source="5" target="149"/>
         <edge source="14" target="138"/>
         <edge source="149" target="111"/>
         <edge source="27" target="20"/>
         <edge source="159" target="63"/>
         <edge source="132" target="38"/>
         <edge source="38" target="142"/>
         <edge source="125" target="43"/>
         <edge source="20" target="138"/>
         <edge source="115" target="159"/>
         <edge source="129" target="43"/>
         <edge source="53" target="13"/>
         <edge source="17" target="141"/>
         <edge source="15" target="54"/>
         <edge source="141" target="48"/>
         <edge source="128" target="43"/>
         <edge source="20" target="16"/>
         <edge source="14" target="4"/>
         <edge source="106" target="43"/>
         <edge source="57" target="15"/>
         <edge source="57" target="19"/>
         <edge source="201" target="202"/>
         <edge source="106" target="7"/>
         <edge source="92" target="139"/>
         <edge source="85" target="43"/>
         <edge source="140" target="76"/>
         <edge source="93" target="75"/>
         <edge source="143" target="147"/>
         <edge source="132" target="13"/>
         <edge source="128" target="75"/>
         <edge source="93" target="182"/>
         <edge source="132" target="129"/>
         <edge source="117" target="116"/>
         <edge source="85" target="48"/>
         <edge source="38" target="6"/>
         <edge source="54" target="33"/>
         <edge source="125" target="48"/>
         <edge source="19" target="161"/>
         <edge source="148" target="54"/>
         <edge source="148" target="58"/>
         <edge source="18" target="43"/>
         <edge source="57" target="109"/>
         <edge source="161" target="147"/>
         <edge source="122" target="3"/>
         <edge source="33" target="162"/>
         <edge source="127" target="145"/>
         <edge source="12" target="154"/>
         <edge source="135" target="154"/>
         <edge source="65" target="111"/>
         <edge source="152" target="162"/>
         <edge source="58" target="174"/>
         <edge source="137" target="161"/>
         <edge source="19" target="143"/>
         <edge source="143" target="14"/>
         <edge source="3" target="139"/>
         <edge source="122" target="142"/>
         <edge source="115" target="149"/>
         <edge source="8" target="154"/>
         <edge source="186" target="125"/>
         <edge source="152" target="8"/>
         <edge source="132" target="3"/>
         <edge source="143" target="142"/>
         <edge source="127" target="17"/>
         <edge source="138" target="16"/>
         <edge source="132" target="139"/>
         <edge source="143" target="16"/>
         <edge source="117" target="140"/>
         <edge source="27" target="106"/>
         <edge source="144" target="9"/>
         <edge source="12" target="162"/>
         <edge source="57" target="147"/>
         <edge source="65" target="9"/>
         <edge source="38" target="84"/>
         <edge source="85" target="106"/>
         <edge source="129" target="12"/>
         <edge source="161" target="162"/>
         <edge source="18" target="161"/>
         <edge source="174" target="7"/>
         <edge source="129" target="20"/>
         <edge source="139" target="43"/>
         <edge source="135" target="16"/>
         <edge source="132" target="161"/>
         <edge source="3" target="16"/>
         <edge source="63" target="162"/>
         <edge source="132" target="109"/>
         <edge source="53" target="173"/>
         <edge source="146" target="154"/>
         <edge source="17" target="12"/>
         <edge source="136" target="147"/>
         <edge source="18" target="75"/>
         <edge source="19" target="43"/>
         <edge source="8" target="63"/>
         <edge source="58" target="48"/>
         <edge source="54" target="146"/>
         <edge source="145" target="47"/>
         <edge source="106" target="8"/>
         <edge source="6" target="173"/>
         <edge source="140" target="14"/>
         <edge source="141" target="162"/>
         <edge source="138" target="182"/>
         <edge source="8" target="53"/>
         <edge source="20" target="63"/>
         <edge source="12" target="76"/>
         <edge source="54" target="182"/>
         <edge source="90" target="139"/>
         <edge source="136" target="204"/>
         <edge source="17" target="43"/>
         <edge source="27" target="47"/>
         <edge source="47" target="173"/>
         <edge source="54" target="17"/>
         <edge source="138" target="116"/>
         <edge source="174" target="154"/>
         <edge source="57" target="146"/>
         <edge source="141" target="44"/>
         <edge source="127" target="132"/>
         <edge source="90" target="152"/>
         <edge source="33" target="121"/>
         <edge source="147" target="139"/>
         <edge source="115" target="143"/>
         <edge source="145" target="13"/>
         <edge source="106" target="12"/>
         <edge source="13" target="48"/>
         <edge source="152" target="128"/>
         <edge source="57" target="106"/>
         <edge source="147" target="142"/>
         <edge source="6" target="43"/>
         <edge source="144" target="16"/>
         <edge source="138" target="146"/>
         <edge source="38" target="154"/>
         <edge source="38" target="144"/>
         <edge source="85" target="145"/>
         <edge source="96" target="140"/>
         <edge source="65" target="43"/>
         <edge source="106" target="121"/>
         <edge source="138" target="153"/>
         <edge source="90" target="143"/>
         <edge source="57" target="159"/>
         <edge source="182" target="153"/>
         <edge source="75" target="125"/>
         <edge source="65" target="141"/>
         <edge source="85" target="136"/>
         <edge source="153" target="48"/>
         <edge source="12" target="44"/>
         <edge source="97" target="63"/>
         <edge source="87" target="48"/>
         <edge source="178" target="196"/>
         <edge source="135" target="162"/>
         <edge source="20" target="47"/>
         <edge source="128" target="12"/>
         <edge source="152" target="16"/>
         <edge source="117" target="121"/>
         <edge source="15" target="149"/>
         <edge source="146" target="141"/>
         <edge source="43" target="7"/>
         <edge source="128" target="19"/>
         <edge source="17" target="87"/>
         <edge source="76" target="43"/>
         <edge source="127" target="162"/>
         <edge source="152" target="144"/>
         <edge source="65" target="6"/>
         <edge source="85" target="146"/>
         <edge source="5" target="143"/>
         <edge source="19" target="109"/>
         <edge source="65" target="97"/>
         <edge source="57" target="144"/>
         <edge source="159" target="116"/>
         <edge source="132" target="144"/>
         <edge source="173" target="63"/>
         <edge source="54" target="149"/>
         <edge source="148" target="18"/>
         <edge source="3" target="174"/>
         <edge source="8" target="47"/>
         <edge source="143" target="149"/>
         <edge source="5" target="132"/>
         <edge source="13" target="173"/>
         <edge source="44" target="162"/>
         <edge source="27" target="63"/>
         <edge source="20" target="142"/>
         <edge source="152" target="146"/>
         <edge source="8" target="117"/>
         <edge source="3" target="43"/>
         <edge source="146" target="48"/>
         <edge source="54" target="75"/>
         <edge source="149" target="47"/>
         <edge source="186" target="115"/>
         <edge source="53" target="141"/>
         <edge source="148" target="20"/>
         <edge source="13" target="182"/>
         <edge source="111" target="9"/>
         <edge source="138" target="9"/>
         <edge source="20" target="162"/>
         <edge source="18" target="144"/>
         <edge source="12" target="142"/>
         <edge source="92" target="121"/>
         <edge source="117" target="9"/>
         <edge source="20" target="161"/>
         <edge source="127" target="115"/>
         <edge source="65" target="44"/>
         <edge source="129" target="143"/>
         <edge source="139" target="7"/>
         <edge source="161" target="48"/>
         <edge source="8" target="153"/>
         <edge source="205" target="197"/>
         <edge source="139" target="116"/>
         <edge source="206" target="207"/>
         <edge source="57" target="43"/>
         <edge source="47" target="7"/>
         <edge source="92" target="48"/>
         <edge source="159" target="141"/>
         <edge source="182" target="63"/>
         <edge source="65" target="154"/>
         <edge source="87" target="9"/>
         <edge source="53" target="24"/>
         <edge source="152" target="43"/>
         <edge source="148" target="87"/>
         <edge source="17" target="161"/>
         <edge source="13" target="121"/>
         <edge source="17" target="58"/>
         <edge source="136" target="9"/>
         <edge source="5" target="48"/>
         <edge source="152" target="145"/>
         <edge source="109" target="6"/>
         <edge source="138" target="162"/>
         <edge source="90" target="149"/>
         <edge source="137" target="7"/>
         <edge source="63" target="116"/>
         <edge source="13" target="7"/>
         <edge source="58" target="182"/>
         <edge source="182" target="141"/>
         <edge source="75" target="9"/>
         <edge source="38" target="149"/>
         <edge source="136" target="182"/>
         <edge source="200" target="196"/>
         <edge source="53" target="4"/>
         <edge source="159" target="6"/>
         <edge source="96" target="6"/>
         <edge source="110" target="18"/>
         <edge source="8" target="139"/>
         <edge source="146" target="153"/>
         <edge source="90" target="87"/>
         <edge source="152" target="153"/>
         <edge source="106" target="145"/>
         <edge source="122" target="135"/>
         <edge source="111" target="48"/>
         <edge source="92" target="146"/>
         <edge source="161" target="7"/>
         <edge source="3" target="65"/>
         <edge source="152" target="7"/>
         <edge source="127" target="144"/>
         <edge source="106" target="152"/>
         <edge source="136" target="20"/>
         <edge source="186" target="19"/>
         <edge source="122" target="129"/>
         <edge source="161" target="75"/>
         <edge source="132" target="149"/>
         <edge source="173" target="141"/>
         <edge source="128" target="146"/>
         <edge source="140" target="182"/>
         <edge source="53" target="6"/>
         <edge source="136" target="8"/>
         <edge source="90" target="53"/>
         <edge source="111" target="44"/>
         <edge source="129" target="16"/>
         <edge source="152" target="109"/>
         <edge source="65" target="116"/>
         <edge source="137" target="143"/>
         <edge source="208" target="181"/>
         <edge source="5" target="13"/>
         <edge source="115" target="173"/>
         <edge source="186" target="53"/>
         <edge source="137" target="38"/>
         <edge source="65" target="143"/>
         <edge source="60" target="65"/>
         <edge source="128" target="161"/>
         <edge source="148" target="111"/>
         <edge source="3" target="152"/>
         <edge source="79" target="197"/>
         <edge source="132" target="53"/>
         <edge source="129" target="111"/>
         <edge source="60" target="111"/>
         <edge source="136" target="145"/>
         <edge source="13" target="144"/>
         <edge source="27" target="75"/>
         <edge source="79" target="200"/>
         <edge source="152" target="38"/>
         <edge source="57" target="8"/>
         <edge source="127" target="43"/>
         <edge source="53" target="116"/>
         <edge source="137" target="182"/>
         <edge source="13" target="116"/>
         <edge source="127" target="7"/>
         <edge source="93" target="16"/>
         <edge source="48" target="44"/>
         <edge source="65" target="75"/>
         <edge source="57" target="92"/>
         <edge source="101" target="83"/>
         <edge source="143" target="44"/>
         <edge source="127" target="24"/>
         <edge source="144" target="173"/>
         <edge source="109" target="97"/>
         <edge source="18" target="16"/>
         <edge source="18" target="7"/>
         <edge source="161" target="109"/>
         <edge source="60" target="139"/>
         <edge source="20" target="149"/>
         <edge source="186" target="23"/>
         <edge source="149" target="16"/>
         <edge source="128" target="182"/>
         <edge source="137" target="44"/>
         <edge source="147" target="14"/>
         <edge source="8" target="75"/>
         <edge source="137" target="48"/>
         <edge source="20" target="18"/>
         <edge source="13" target="43"/>
         <edge source="127" target="141"/>
         <edge source="14" target="182"/>
         <edge source="19" target="14"/>
         <edge source="16" target="162"/>
         <edge source="96" target="18"/>
         <edge source="125" target="173"/>
         <edge source="147" target="43"/>
         <edge source="139" target="154"/>
         <edge source="110" target="106"/>
         <edge source="3" target="182"/>
         <edge source="182" target="4"/>
         <edge source="129" target="9"/>
         <edge source="149" target="162"/>
         <edge source="85" target="19"/>
         <edge source="145" target="33"/>
         <edge source="5" target="63"/>
         <edge source="149" target="87"/>
         <edge source="5" target="173"/>
         <edge source="106" target="154"/>
         <edge source="152" target="142"/>
         <edge source="90" target="16"/>
         <edge source="121" target="48"/>
         <edge source="106" target="111"/>
         <edge source="13" target="139"/>
         <edge source="33" target="174"/>
         <edge source="152" target="13"/>
         <edge source="87" target="75"/>
         <edge source="3" target="14"/>
         <edge source="92" target="14"/>
         <edge source="129" target="53"/>
         <edge source="60" target="117"/>
         <edge source="132" target="65"/>
         <edge source="137" target="136"/>
         <edge source="20" target="143"/>
         <edge source="209" target="177"/>
         <edge source="35" target="32"/>
         <edge source="48" target="63"/>
         <edge source="57" target="14"/>
         <edge source="173" target="116"/>
         <edge source="13" target="33"/>
         <edge source="115" target="43"/>
         <edge source="186" target="5"/>
         <edge source="152" target="149"/>
         <edge source="174" target="44"/>
         <edge source="159" target="125"/>
         <edge source="60" target="48"/>
         <edge source="5" target="154"/>
         <edge source="75" target="24"/>
         <edge source="90" target="13"/>
         <edge source="57" target="149"/>
         <edge source="85" target="75"/>
         <edge source="65" target="139"/>
         <edge source="85" target="142"/>
         <edge source="57" target="13"/>
         <edge source="152" target="129"/>
         <edge source="145" target="53"/>
         <edge source="127" target="153"/>
         <edge source="47" target="111"/>
         <edge source="110" target="141"/>
         <edge source="5" target="106"/>
         <edge source="127" target="13"/>
         <edge source="174" target="6"/>
         <edge source="54" target="76"/>
         <edge source="19" target="173"/>
         <edge source="3" target="53"/>
         <edge source="18" target="116"/>
         <edge source="57" target="152"/>
         <edge source="115" target="109"/>
         <edge source="106" target="141"/>
         <edge source="27" target="182"/>
         <edge source="137" target="132"/>
         <edge source="180" target="157"/>
         <edge source="5" target="93"/>
         <edge source="122" target="90"/>
         <edge source="16" target="7"/>
         <edge source="33" target="142"/>
         <edge source="35" target="31"/>
         <edge source="92" target="54"/>
         <edge source="33" target="146"/>
         <edge source="85" target="5"/>
         <edge source="132" target="8"/>
         <edge source="127" target="19"/>
         <edge source="106" target="19"/>
         <edge source="117" target="58"/>
         <edge source="137" target="65"/>
         <edge source="137" target="92"/>
         <edge source="186" target="140"/>
         <edge source="54" target="48"/>
         <edge source="143" target="17"/>
         <edge source="85" target="90"/>
         <edge source="115" target="47"/>
         <edge source="13" target="146"/>
         <edge source="142" target="43"/>
         <edge source="135" target="17"/>
         <edge source="129" target="14"/>
         <edge source="161" target="24"/>
         <edge source="143" target="173"/>
         <edge source="115" target="17"/>
         <edge source="147" target="154"/>
         <edge source="33" target="63"/>
         <edge source="106" target="142"/>
         <edge source="137" target="110"/>
         <edge source="38" target="75"/>
         <edge source="53" target="139"/>
         <edge source="154" target="116"/>
         <edge source="127" target="182"/>
         <edge source="127" target="58"/>
         <edge source="135" target="129"/>
         <edge source="19" target="13"/>
         <edge source="96" target="87"/>
         <edge source="152" target="154"/>
         <edge source="148" target="106"/>
         <edge source="53" target="9"/>
         <edge source="106" target="139"/>
         <edge source="85" target="3"/>
         <edge source="159" target="58"/>
         <edge source="146" target="75"/>
         <edge source="38" target="161"/>
         <edge source="122" target="153"/>
         <edge source="132" target="17"/>
         <edge source="27" target="17"/>
         <edge source="183" target="10"/>
         <edge source="136" target="174"/>
         <edge source="65" target="24"/>
         <edge source="129" target="75"/>
         <edge source="135" target="47"/>
         <edge source="210" target="68"/>
         <edge source="153" target="121"/>
         <edge source="115" target="211"/>
         <edge source="139" target="48"/>
         <edge source="47" target="144"/>
         <edge source="17" target="139"/>
         <edge source="15" target="147"/>
         <edge source="121" target="63"/>
         <edge source="15" target="9"/>
         <edge source="127" target="143"/>
         <edge source="24" target="173"/>
         <edge source="38" target="141"/>
         <edge source="85" target="57"/>
         <edge source="132" target="87"/>
         <edge source="8" target="143"/>
         <edge source="60" target="38"/>
         <edge source="178" target="197"/>
         <edge source="15" target="14"/>
         <edge source="143" target="109"/>
         <edge source="27" target="154"/>
         <edge source="53" target="138"/>
         <edge source="132" target="159"/>
         <edge source="173" target="121"/>
         <edge source="135" target="43"/>
         <edge source="5" target="43"/>
         <edge source="135" target="161"/>
         <edge source="18" target="33"/>
         <edge source="142" target="23"/>
         <edge source="109" target="44"/>
         <edge source="136" target="162"/>
         <edge source="110" target="16"/>
         <edge source="85" target="44"/>
         <edge source="5" target="14"/>
         <edge source="93" target="154"/>
         <edge source="110" target="60"/>
         <edge source="43" target="116"/>
         <edge source="15" target="47"/>
         <edge source="152" target="44"/>
         <edge source="178" target="200"/>
         <edge source="57" target="111"/>
         <edge source="145" target="17"/>
         <edge source="161" target="182"/>
         <edge source="148" target="60"/>
         <edge source="110" target="116"/>
         <edge source="138" target="97"/>
         <edge source="5" target="38"/>
         <edge source="137" target="129"/>
         <edge source="5" target="111"/>
         <edge source="182" target="44"/>
         <edge source="92" target="44"/>
         <edge source="15" target="92"/>
         <edge source="54" target="96"/>
         <edge source="159" target="121"/>
         <edge source="8" target="138"/>
         <edge source="14" target="7"/>
         <edge source="76" target="111"/>
         <edge source="40" target="177"/>
         <edge source="57" target="17"/>
         <edge source="53" target="38"/>
         <edge source="143" target="76"/>
         <edge source="20" target="53"/>
         <edge source="18" target="173"/>
         <edge source="3" target="33"/>
         <edge source="18" target="146"/>
         <edge source="57" target="173"/>
         <edge source="53" target="7"/>
         <edge source="54" target="154"/>
         <edge source="106" target="159"/>
         <edge source="143" target="153"/>
         <edge source="115" target="75"/>
         <edge source="152" target="53"/>
         <edge source="149" target="154"/>
         <edge source="47" target="142"/>
         <edge source="15" target="111"/>
         <edge source="85" target="9"/>
         <edge source="109" target="7"/>
         <edge source="159" target="12"/>
         <edge source="159" target="38"/>
         <edge source="106" target="33"/>
         <edge source="14" target="121"/>
         <edge source="111" target="173"/>
         <edge source="110" target="159"/>
         <edge source="38" target="87"/>
         <edge source="135" target="106"/>
         <edge source="57" target="48"/>
         <edge source="27" target="48"/>
         <edge source="57" target="16"/>
         <edge source="109" target="116"/>
         <edge source="53" target="142"/>
         <edge source="65" target="121"/>
         <edge source="75" target="162"/>
         <edge source="76" target="154"/>
         <edge source="106" target="75"/>
         <edge source="138" target="75"/>
         <edge source="128" target="17"/>
         <edge source="106" target="92"/>
         <edge source="146" target="76"/>
         <edge source="145" target="38"/>
         <edge source="136" target="144"/>
         <edge source="15" target="162"/>
         <edge source="14" target="139"/>
         <edge source="127" target="87"/>
         <edge source="138" target="154"/>
         <edge source="148" target="139"/>
         <edge source="75" target="109"/>
         <edge source="144" target="63"/>
         <edge source="92" target="47"/>
         <edge source="85" target="20"/>
         <edge source="3" target="143"/>
         <edge source="132" target="152"/>
         <edge source="161" target="153"/>
         <edge source="57" target="186"/>
         <edge source="110" target="145"/>
         <edge source="57" target="174"/>
         <edge source="65" target="7"/>
         <edge source="90" target="173"/>
         <edge source="139" target="109"/>
         <edge source="93" target="96"/>
         <edge source="182" target="43"/>
         <edge source="19" target="75"/>
         <edge source="19" target="17"/>
         <edge source="186" target="58"/>
         <edge source="139" target="182"/>
         <edge source="122" target="106"/>
         <edge source="135" target="182"/>
         <edge source="85" target="162"/>
         <edge source="154" target="48"/>
         <edge source="46" target="214"/>
         <edge source="110" target="9"/>
         <edge source="127" target="129"/>
         <edge source="145" target="159"/>
         <edge source="148" target="152"/>
         <edge source="143" target="162"/>
         <edge source="90" target="110"/>
         <edge source="173" target="7"/>
         <edge source="15" target="138"/>
         <edge source="8" target="14"/>
         <edge source="5" target="117"/>
         <edge source="148" target="144"/>
         <edge source="20" target="174"/>
         <edge source="149" target="48"/>
         <edge source="19" target="154"/>
         <edge source="143" target="154"/>
         <edge source="148" target="16"/>
         <edge source="215" target="40"/>
         <edge source="135" target="173"/>
         <edge source="17" target="121"/>
         <edge source="200" target="179"/>
         <edge source="15" target="141"/>
         <edge source="186" target="109"/>
         <edge source="139" target="4"/>
         <edge source="143" target="7"/>
         <edge source="5" target="53"/>
         <edge source="127" target="5"/>
         <edge source="132" target="16"/>
         <edge source="159" target="9"/>
         <edge source="19" target="38"/>
         <edge source="174" target="153"/>
         <edge source="186" target="159"/>
         <edge source="117" target="84"/>
         <edge source="16" target="173"/>
         <edge source="54" target="173"/>
         <edge source="27" target="14"/>
         <edge source="117" target="87"/>
         <edge source="153" target="9"/>
         <edge source="90" target="92"/>
         <edge source="5" target="161"/>
         <edge source="216" target="217"/>
         <edge source="92" target="76"/>
         <edge source="132" target="92"/>
         <edge source="135" target="18"/>
         <edge source="104" target="72"/>
         <edge source="136" target="17"/>
         <edge source="148" target="141"/>
         <edge source="65" target="149"/>
         <edge source="17" target="182"/>
         <edge source="117" target="144"/>
         <edge source="137" target="173"/>
         <edge source="128" target="159"/>
         <edge source="38" target="116"/>
         <edge source="218" target="219"/>
         <edge source="3" target="17"/>
         <edge source="14" target="146"/>
         <edge source="27" target="65"/>
         <edge source="15" target="44"/>
         <edge source="75" target="44"/>
         <edge source="5" target="65"/>
         <edge source="143" target="75"/>
         <edge source="76" target="144"/>
         <edge source="186" target="153"/>
         <edge source="33" target="147"/>
         <edge source="61" target="40"/>
         <edge source="138" target="48"/>
         <edge source="142" target="109"/>
         <edge source="38" target="139"/>
         <edge source="159" target="17"/>
         <edge source="159" target="138"/>
         <edge source="127" target="174"/>
         <edge source="152" target="17"/>
         <edge source="186" target="15"/>
         <edge source="18" target="142"/>
         <edge source="182" target="125"/>
         <edge source="19" target="76"/>
         <edge source="128" target="173"/>
         <edge source="122" target="139"/>
         <edge source="138" target="173"/>
         <edge source="92" target="153"/>
         <edge source="87" target="153"/>
         <edge source="97" target="48"/>
         <edge source="161" target="173"/>
         <edge source="128" target="92"/>
         <edge source="111" target="162"/>
         <edge source="17" target="142"/>
         <edge source="111" target="154"/>
         <edge source="14" target="111"/>
         <edge source="13" target="154"/>
         <edge source="38" target="12"/>
         <edge source="15" target="154"/>
         <edge source="110" target="19"/>
         <edge source="153" target="173"/>
         <edge source="106" target="182"/>
         <edge source="127" target="14"/>
         <edge source="161" target="76"/>
         <edge source="128" target="97"/>
         <edge source="122" target="96"/>
         <edge source="136" target="19"/>
         <edge source="65" target="16"/>
         <edge source="92" target="182"/>
         <edge source="75" target="142"/>
         <edge source="110" target="17"/>
         <edge source="154" target="63"/>
         <edge source="75" target="116"/>
         <edge source="15" target="7"/>
         <edge source="15" target="43"/>
         <edge source="135" target="48"/>
         <edge source="161" target="44"/>
         <edge source="222" target="61"/>
         <edge source="137" target="117"/>
         <edge source="12" target="182"/>
         <edge source="110" target="15"/>
         <edge source="38" target="147"/>
         <edge source="135" target="65"/>
         <edge source="216" target="29"/>
         <edge source="14" target="24"/>
         <edge source="47" target="9"/>
         <edge source="96" target="63"/>
         <edge source="161" target="16"/>
         <edge source="148" target="173"/>
         <edge source="27" target="109"/>
         <edge source="136" target="15"/>
         <edge source="33" target="139"/>
         <edge source="117" target="16"/>
         <edge source="144" target="153"/>
         <edge source="148" target="174"/>
         <edge source="38" target="14"/>
         <edge source="3" target="75"/>
         <edge source="149" target="75"/>
         <edge source="15" target="153"/>
         <edge source="76" target="84"/>
         <edge source="152" target="159"/>
         <edge source="137" target="153"/>
         <edge source="149" target="173"/>
         <edge source="14" target="144"/>
         <edge source="186" target="138"/>
         <edge source="5" target="92"/>
         <edge source="223" target="224"/>
         <edge source="109" target="9"/>
         <edge source="159" target="54"/>
         <edge source="93" target="174"/>
         <edge source="225" target="224"/>
         <edge source="148" target="19"/>
         <edge source="136" target="18"/>
         <edge source="143" target="96"/>
         <edge source="85" target="47"/>
         <edge source="110" target="154"/>
         <edge source="17" target="144"/>
         <edge source="8" target="109"/>
         <edge source="92" target="75"/>
         <edge source="226" target="227"/>
         <edge source="182" target="84"/>
         <edge source="85" target="96"/>
         <edge source="132" target="182"/>
         <edge source="75" target="111"/>
         <edge source="35" target="30"/>
         <edge source="122" target="75"/>
         <edge source="83" target="72"/>
         <edge source="33" target="48"/>
         <edge source="65" target="146"/>
         <edge source="75" target="154"/>
         <edge source="53" target="96"/>
         <edge source="65" target="20"/>
         <edge source="38" target="162"/>
         <edge source="110" target="111"/>
         <edge source="132" target="173"/>
         <edge source="53" target="162"/>
         <edge source="186" target="161"/>
         <edge source="12" target="109"/>
         <edge source="186" target="93"/>
         <edge source="87" target="43"/>
         <edge source="135" target="38"/>
         <edge source="18" target="97"/>
         <edge source="22" target="228"/>
         <edge source="135" target="14"/>
         <edge source="122" target="44"/>
         <edge source="32" target="228"/>
         <edge source="33" target="9"/>
         <edge source="8" target="121"/>
         <edge source="149" target="139"/>
         <edge source="225" target="223"/>
         <edge source="5" target="18"/>
         <edge source="135" target="143"/>
         <edge source="110" target="143"/>
         <edge source="85" target="182"/>
         <edge source="186" target="162"/>
         <edge source="143" target="33"/>
         <edge source="182" target="24"/>
         <edge source="144" target="154"/>
         <edge source="106" target="6"/>
         <edge source="144" target="23"/>
         <edge source="96" target="141"/>
         <edge source="148" target="48"/>
         <edge source="96" target="58"/>
         <edge source="131" target="68"/>
         <edge source="92" target="7"/>
         <edge source="139" target="16"/>
         <edge source="199" target="217"/>
         <edge source="45" target="169"/>
         <edge source="139" target="75"/>
         <edge source="96" target="17"/>
         <edge source="201" target="21"/>
         <edge source="18" target="14"/>
         <edge source="110" target="93"/>
         <edge source="161" target="47"/>
         <edge source="186" target="92"/>
         <edge source="174" target="162"/>
         <edge source="228" target="28"/>
         <edge source="65" target="144"/>
         <edge source="129" target="174"/>
         <edge source="137" target="47"/>
         <edge source="154" target="141"/>
         <edge source="8" target="76"/>
         <edge source="137" target="186"/>
         <edge source="65" target="53"/>
         <edge source="110" target="146"/>
         <edge source="14" target="141"/>
         <edge source="12" target="75"/>
         <edge source="45" target="68"/>
         <edge source="96" target="24"/>
         <edge source="115" target="182"/>
         <edge source="145" target="182"/>
         <edge source="90" target="97"/>
         <edge source="139" target="44"/>
         <edge source="137" target="33"/>
         <edge source="149" target="14"/>
         <edge source="122" target="186"/>
         <edge source="174" target="121"/>
         <edge source="14" target="44"/>
         <edge source="7" target="63"/>
         <edge source="136" target="154"/>
         <edge source="135" target="53"/>
         <edge source="148" target="17"/>
         <edge source="109" target="16"/>
         <edge source="65" target="87"/>
         <edge source="110" target="58"/>
         <edge source="136" target="53"/>
         <edge source="147" target="48"/>
         <edge source="192" target="230"/>
         <edge source="146" target="63"/>
         <edge source="85" target="117"/>
         <edge source="231" target="86"/>
         <edge source="110" target="20"/>
         <edge source="27" target="159"/>
         <edge source="128" target="144"/>
         <edge source="232" target="28"/>
         <edge source="186" target="4"/>
         <edge source="3" target="47"/>
         <edge source="173" target="9"/>
         <edge source="147" target="109"/>
         <edge source="152" target="65"/>
         <edge source="148" target="14"/>
         <edge source="90" target="76"/>
         <edge source="161" target="154"/>
         <edge source="20" target="75"/>
         <edge source="96" target="125"/>
         <edge source="110" target="48"/>
         <edge source="96" target="43"/>
         <edge source="127" target="15"/>
         <edge source="15" target="96"/>
         <edge source="117" target="111"/>
         <edge source="17" target="116"/>
         <edge source="186" target="87"/>
         <edge source="53" target="14"/>
         <edge source="15" target="139"/>
         <edge source="92" target="96"/>
         <edge source="85" target="14"/>
         <edge source="92" target="173"/>
         <edge source="22" target="232"/>
         <edge source="129" target="159"/>
         <edge source="87" target="182"/>
         <edge source="129" target="87"/>
         <edge source="232" target="29"/>
         <edge source="53" target="117"/>
         <edge source="38" target="7"/>
         <edge source="186" target="111"/>
         <edge source="182" target="16"/>
         <edge source="209" target="233"/>
         <edge source="186" target="147"/>
         <edge source="7" target="48"/>
         <edge source="128" target="96"/>
         <edge source="33" target="144"/>
         <edge source="17" target="162"/>
         <edge source="20" target="48"/>
         <edge source="149" target="76"/>
         <edge source="16" target="44"/>
         <edge source="127" target="12"/>
         <edge source="219" target="234"/>
         <edge source="136" target="16"/>
         <edge source="174" target="23"/>
         <edge source="133" target="11"/>
         <edge source="76" target="58"/>
         <edge source="128" target="76"/>
         <edge source="122" target="57"/>
         <edge source="90" target="47"/>
         <edge source="67" target="25"/>
         <edge source="228" target="31"/>
         <edge source="38" target="16"/>
         <edge source="132" target="174"/>
         <edge source="85" target="153"/>
         <edge source="235" target="230"/>
         <edge source="149" target="33"/>
         <edge source="17" target="7"/>
         <edge source="228" target="30"/>
         <edge source="186" target="3"/>
         <edge source="90" target="145"/>
         <edge source="129" target="48"/>
         <edge source="31" target="232"/>
         <edge source="20" target="117"/>
         <edge source="85" target="132"/>
         <edge source="174" target="24"/>
         <edge source="182" target="121"/>
         <edge source="5" target="182"/>
         <edge source="136" target="48"/>
         <edge source="115" target="96"/>
         <edge source="135" target="109"/>
         <edge source="54" target="174"/>
         <edge source="8" target="159"/>
         <edge source="127" target="106"/>
         <edge source="148" target="109"/>
         <edge source="14" target="87"/>
         <edge source="32" target="232"/>
         <edge source="148" target="75"/>
         <edge source="106" target="96"/>
         <edge source="23" target="97"/>
         <edge source="145" target="109"/>
         <edge source="85" target="128"/>
         <edge source="110" target="54"/>
         <edge source="110" target="43"/>
         <edge source="149" target="174"/>
         <edge source="186" target="116"/>
         <edge source="122" target="136"/>
         <edge source="117" target="63"/>
         <edge source="129" target="236"/>
         <edge source="143" target="47"/>
         <edge source="47" target="125"/>
         <edge source="53" target="109"/>
         <edge source="117" target="141"/>
         <edge source="137" target="162"/>
         <edge source="92" target="9"/>
         <edge source="21" target="228"/>
         <edge source="13" target="76"/>
         <edge source="159" target="139"/>
         <edge source="76" target="6"/>
         <edge source="142" target="174"/>
         <edge source="81" target="200"/>
         <edge source="186" target="16"/>
         <edge source="225" target="237"/>
         <edge source="149" target="24"/>
         <edge source="143" target="182"/>
         <edge source="47" target="139"/>
         <edge source="106" target="136"/>
         <edge source="75" target="153"/>
         <edge source="173" target="162"/>
         <edge source="53" target="130"/>
         <edge source="178" target="238"/>
         <edge source="122" target="117"/>
         <edge source="20" target="159"/>
         <edge source="93" target="47"/>
         <edge source="149" target="182"/>
         <edge source="76" target="4"/>
         <edge source="144" target="109"/>
         <edge source="180" target="83"/>
         <edge source="173" target="4"/>
         <edge source="14" target="109"/>
         <edge source="15" target="109"/>
         <edge source="217" target="239"/>
         <edge source="122" target="128"/>
         <edge source="85" target="127"/>
         <edge source="152" target="47"/>
         <edge source="156" target="180"/>
         <edge source="110" target="138"/>
         <edge source="152" target="182"/>
         <edge source="110" target="53"/>
         <edge source="105" target="240"/>
         <edge source="110" target="109"/>
         <edge source="27" target="186"/>
         <edge source="106" target="117"/>
         <edge source="110" target="128"/>
         <edge source="38" target="58"/>
         <edge source="91" target="37"/>
         <edge source="75" target="121"/>
         <edge source="210" target="241"/>
         <edge source="54" target="23"/>
         <edge source="186" target="20"/>
         <edge source="96" target="138"/>
         <edge source="8" target="174"/>
         <edge source="182" target="48"/>
         <edge source="57" target="53"/>
         <edge source="128" target="53"/>
         <edge source="14" target="162"/>
         <edge source="3" target="38"/>
         <edge source="201" target="242"/>
         <edge source="85" target="173"/>
         <edge source="243" target="244"/>
         <edge source="186" target="84"/>
         <edge source="110" target="121"/>
         <edge source="136" target="142"/>
         <edge source="245" target="143"/>
         <edge source="117" target="24"/>
         <edge source="20" target="13"/>
         <edge source="93" target="76"/>
         <edge source="110" target="147"/>
         <edge source="152" target="173"/>
         <edge source="65" target="92"/>
         <edge source="110" target="92"/>
         <edge source="79" target="81"/>
         <edge source="136" target="14"/>
         <edge source="130" target="24"/>
         <edge source="137" target="96"/>
         <edge source="246" target="112"/>
         <edge source="60" target="159"/>
         <edge source="187" target="66"/>
         <edge source="186" target="149"/>
         <edge source="178" target="81"/>
         <edge source="14" target="142"/>
         <edge source="186" target="141"/>
         <edge source="206" target="247"/>
         <edge source="40" target="248"/>
         <edge source="147" target="182"/>
         <edge source="152" target="14"/>
         <edge source="13" target="96"/>
         <edge source="17" target="16"/>
         <edge source="96" target="116"/>
         <edge source="33" target="138"/>
         <edge source="76" target="48"/>
         <edge source="17" target="33"/>
         <edge source="85" target="186"/>
         <edge source="249" target="250"/>
         <edge source="117" target="125"/>
         <edge source="127" target="173"/>
         <edge source="145" target="6"/>
         <edge source="27" target="76"/>
         <edge source="90" target="182"/>
         <edge source="24" target="43"/>
         <edge source="19" target="33"/>
         <edge source="93" target="97"/>
         <edge source="154" target="43"/>
         <edge source="127" target="154"/>
         <edge source="251" target="23"/>
         <edge source="17" target="146"/>
         <edge source="33" target="14"/>
         <edge source="225" target="211"/>
         <edge source="117" target="147"/>
         <edge source="144" target="174"/>
         <edge source="53" target="76"/>
         <edge source="14" target="153"/>
         <edge source="16" target="154"/>
         <edge source="47" target="43"/>
         <edge source="5" target="174"/>
         <edge source="96" target="84"/>
         <edge source="252" target="253"/>
         <edge source="17" target="236"/>
         <edge source="33" target="111"/>
         <edge source="92" target="162"/>
         <edge source="96" target="75"/>
         <edge source="148" target="43"/>
         <edge source="110" target="24"/>
         <edge source="182" target="162"/>
         <edge source="182" target="9"/>
         <edge source="186" target="121"/>
         <edge source="127" target="137"/>
         <edge source="129" target="144"/>
         <edge source="243" target="211"/>
         <edge source="243" target="224"/>
         <edge source="20" target="92"/>
         <edge source="12" target="23"/>
         <edge source="48" target="162"/>
         <edge source="93" target="254"/>
         <edge source="142" target="173"/>
         <edge source="186" target="63"/>
         <edge source="148" target="182"/>
         <edge source="180" target="118"/>
         <edge source="186" target="142"/>
         <edge source="93" target="130"/>
         <edge source="110" target="13"/>
         <edge source="19" target="182"/>
         <edge source="211" target="255"/>
         <edge source="117" target="6"/>
         <edge source="243" target="223"/>
         <edge source="127" target="20"/>
         <edge source="152" target="33"/>
         <edge source="15" target="173"/>
         <edge source="97" target="111"/>
         <edge source="129" target="173"/>
         <edge source="92" target="33"/>
         <edge source="33" target="97"/>
         <edge source="45" target="83"/>
         <edge source="147" target="236"/>
         <edge source="140" target="130"/>
         <edge source="27" target="174"/>
         <edge source="33" target="116"/>
         <edge source="38" target="121"/>
         <edge source="186" target="132"/>
         <edge source="75" target="7"/>
         <edge source="14" target="154"/>
         <edge source="152" target="75"/>
         <edge source="117" target="92"/>
         <edge source="97" target="16"/>
         <edge source="256" target="257"/>
         <edge source="137" target="148"/>
         <edge source="117" target="14"/>
         <edge source="140" target="97"/>
         <edge source="96" target="4"/>
         <edge source="96" target="111"/>
         <edge source="159" target="161"/>
         <edge source="14" target="76"/>
         <edge source="144" target="48"/>
         <edge source="225" target="244"/>
         <edge source="49" target="170"/>
         <edge source="109" target="162"/>
         <edge source="186" target="60"/>
         <edge source="148" target="9"/>
         <edge source="115" target="76"/>
         <edge source="159" target="173"/>
         <edge source="225" target="243"/>
         <edge source="122" target="14"/>
         <edge source="127" target="9"/>
         <edge source="244" target="224"/>
         <edge source="45" target="69"/>
         <edge source="96" target="38"/>
         <edge source="127" target="48"/>
         <edge source="182" target="116"/>
         <edge source="211" target="244"/>
         <edge source="66" target="40"/>
         <edge source="243" target="237"/>
         <edge source="105" target="18"/>
         <edge source="137" target="154"/>
         <edge source="17" target="147"/>
         <edge source="27" target="135"/>
         <edge source="159" target="146"/>
         <edge source="20" target="14"/>
         <edge source="122" target="19"/>
         <edge source="186" target="24"/>
         <edge source="132" target="110"/>
         <edge source="132" target="47"/>
         <edge source="53" target="44"/>
         <edge source="27" target="38"/>
         <edge source="208" target="55"/>
         <edge source="115" target="97"/>
         <edge source="186" target="146"/>
         <edge source="236" target="141"/>
         <edge source="159" target="109"/>
         <edge source="96" target="161"/>
         <edge source="128" target="47"/>
         <edge source="127" target="16"/>
         <edge source="47" target="141"/>
         <edge source="242" target="29"/>
         <edge source="53" target="75"/>
         <edge source="5" target="109"/>
         <edge source="2" target="192"/>
         <edge source="139" target="97"/>
         <edge source="117" target="93"/>
         <edge source="43" target="236"/>
         <edge source="186" target="44"/>
         <edge source="161" target="97"/>
         <edge source="122" target="182"/>
         <edge source="54" target="97"/>
         <edge source="24" target="154"/>
         <edge source="159" target="7"/>
         <edge source="117" target="146"/>
         <edge source="173" target="44"/>
         <edge source="186" target="128"/>
         <edge source="130" target="23"/>
         <edge source="90" target="96"/>
         <edge source="148" target="38"/>
         <edge source="5" target="75"/>
         <edge source="258" target="201"/>
         <edge source="3" target="97"/>
         <edge source="13" target="117"/>
         <edge source="259" target="6"/>
         <edge source="117" target="18"/>
         <edge source="223" target="244"/>
         <edge source="130" target="43"/>
         <edge source="243" target="255"/>
         <edge source="223" target="211"/>
         <edge source="90" target="117"/>
         <edge source="33" target="87"/>
         <edge source="147" target="130"/>
         <edge source="115" target="130"/>
         <edge source="232" target="30"/>
         <edge source="93" target="236"/>
         <edge source="182" target="142"/>
         <edge source="76" target="16"/>
         <edge source="211" target="224"/>
         <edge source="12" target="174"/>
         <edge source="17" target="154"/>
         <edge source="3" target="117"/>
         <edge source="110" target="12"/>
         <edge source="188" target="112"/>
         <edge source="225" target="255"/>
         <edge source="260" target="261"/>
         <edge source="110" target="63"/>
         <edge source="13" target="47"/>
         <edge source="96" target="7"/>
         <edge source="87" target="154"/>
         <edge source="15" target="17"/>
         <edge source="198" target="217"/>
         <edge source="8" target="17"/>
         <edge source="186" target="8"/>
         <edge source="53" target="153"/>
         <edge source="76" target="162"/>
         <edge source="148" target="159"/>
         <edge source="75" target="144"/>
         <edge source="122" target="130"/>
         <edge source="251" target="141"/>
         <edge source="186" target="9"/>
         <edge source="110" target="4"/>
         <edge source="47" target="162"/>
         <edge source="8" target="182"/>
         <edge source="109" target="154"/>
         <edge source="12" target="254"/>
         <edge source="76" target="75"/>
         <edge source="75" target="4"/>
         <edge source="96" target="16"/>
         <edge source="96" target="44"/>
         <edge source="92" target="154"/>
         <edge source="110" target="38"/>
         <edge source="127" target="75"/>
         <edge source="8" target="65"/>
         <edge source="184" target="10"/>
         <edge source="3" target="145"/>
         <edge source="97" target="6"/>
         <edge source="57" target="96"/>
         <edge source="62" target="177"/>
         <edge source="153" target="16"/>
         <edge source="159" target="44"/>
         <edge source="165" target="157"/>
         <edge source="33" target="141"/>
         <edge source="174" target="84"/>
         <edge source="182" target="7"/>
         <edge source="259" target="43"/>
         <edge source="122" target="110"/>
         <edge source="188" target="253"/>
         <edge source="223" target="237"/>
         <edge source="115" target="117"/>
         <edge source="152" target="174"/>
         <edge source="33" target="75"/>
         <edge source="65" target="147"/>
         <edge source="110" target="125"/>
         <edge source="159" target="144"/>
         <edge source="136" target="47"/>
         <edge source="186" target="152"/>
         <edge source="106" target="15"/>
         <edge source="147" target="174"/>
         <edge source="106" target="76"/>
         <edge source="66" target="61"/>
         <edge source="105" target="38"/>
         <edge source="19" target="96"/>
         <edge source="5" target="76"/>
         <edge source="159" target="153"/>
         <edge source="110" target="173"/>
         <edge source="148" target="92"/>
         <edge source="85" target="97"/>
         <edge source="127" target="8"/>
         <edge source="5" target="97"/>
         <edge source="97" target="4"/>
         <edge source="138" target="174"/>
         <edge source="145" target="117"/>
         <edge source="110" target="162"/>
         <edge source="45" target="214"/>
         <edge source="135" target="96"/>
         <edge source="237" target="224"/>
         <edge source="109" target="121"/>
         <edge source="96" target="12"/>
         <edge source="127" target="159"/>
         <edge source="186" target="129"/>
         <edge source="262" target="38"/>
         <edge source="182" target="97"/>
         <edge source="76" target="121"/>
         <edge source="148" target="15"/>
         <edge source="96" target="121"/>
         <edge source="15" target="182"/>
         <edge source="211" target="237"/>
         <edge source="148" target="53"/>
         <edge source="111" target="236"/>
         <edge source="128" target="236"/>
         <edge source="76" target="47"/>
         <edge source="130" target="121"/>
         <edge source="130" target="84"/>
         <edge source="108" target="118"/>
         <edge source="149" target="236"/>
         <edge source="54" target="251"/>
         <edge source="20" target="130"/>
         <edge source="17" target="14"/>
         <edge source="148" target="110"/>
         <edge source="143" target="97"/>
         <edge source="145" target="130"/>
         <edge source="8" target="173"/>
         <edge source="12" target="43"/>
         <edge source="60" target="174"/>
         <edge source="110" target="153"/>
         <edge source="53" target="182"/>
         <edge source="20" target="173"/>
         <edge source="3" target="110"/>
         <edge source="76" target="9"/>
         <edge source="20" target="38"/>
         <edge source="57" target="97"/>
         <edge source="12" target="130"/>
         <edge source="61" target="62"/>
         <edge source="54" target="47"/>
         <edge source="39" target="209"/>
         <edge source="68" target="253"/>
         <edge source="254" target="121"/>
         <edge source="65" target="19"/>
         <edge source="33" target="43"/>
         <edge source="129" target="97"/>
         <edge source="46" target="68"/>
         <edge source="228" target="34"/>
         <edge source="259" target="162"/>
         <edge source="152" target="117"/>
         <edge source="159" target="75"/>
         <edge source="228" target="232"/>
         <edge source="47" target="63"/>
         <edge source="27" target="23"/>
         <edge source="110" target="87"/>
         <edge source="108" target="68"/>
         <edge source="96" target="153"/>
         <edge source="57" target="110"/>
         <edge source="174" target="141"/>
         <edge source="135" target="75"/>
         <edge source="20" target="17"/>
         <edge source="110" target="139"/>
         <edge source="161" target="33"/>
         <edge source="92" target="97"/>
         <edge source="159" target="142"/>
         <edge source="159" target="47"/>
         <edge source="159" target="149"/>
         <edge source="135" target="130"/>
         <edge source="110" target="115"/>
         <edge source="127" target="53"/>
         <edge source="96" target="146"/>
         <edge source="109" target="102"/>
         <edge source="133" target="10"/>
         <edge source="96" target="9"/>
         <edge source="20" target="96"/>
         <edge source="85" target="27"/>
         <edge source="105" target="90"/>
         <edge source="76" target="139"/>
         <edge source="110" target="144"/>
         <edge source="148" target="47"/>
         <edge source="19" target="117"/>
         <edge source="127" target="146"/>
         <edge source="244" target="237"/>
         <edge source="206" target="124"/>
         <edge source="174" target="116"/>
         <edge source="17" target="9"/>
         <edge source="54" target="263"/>
         <edge source="14" target="9"/>
         <edge source="14" target="173"/>
         <edge source="264" target="265"/>
         <edge source="122" target="251"/>
         <edge source="47" target="44"/>
         <edge source="117" target="7"/>
         <edge source="159" target="84"/>
         <edge source="147" target="76"/>
         <edge source="97" target="141"/>
         <edge source="19" target="236"/>
         <edge source="186" target="18"/>
         <edge source="38" target="146"/>
         <edge source="27" target="96"/>
         <edge source="136" target="173"/>
         <edge source="259" target="130"/>
         <edge source="33" target="173"/>
         <edge source="127" target="110"/>
         <edge source="159" target="48"/>
         <edge source="256" target="156"/>
         <edge source="186" target="106"/>
         <edge source="85" target="65"/>
         <edge source="20" target="109"/>
         <edge source="149" target="130"/>
         <edge source="135" target="90"/>
         <edge source="117" target="54"/>
         <edge source="97" target="125"/>
         <edge source="186" target="143"/>
         <edge source="8" target="130"/>
         <edge source="122" target="65"/>
         <edge source="186" target="54"/>
         <edge source="182" target="144"/>
         <edge source="266" target="217"/>
         <edge source="106" target="54"/>
         <edge source="65" target="174"/>
         <edge source="76" target="182"/>
         <edge source="200" target="184"/>
         <edge source="19" target="174"/>
         <edge source="186" target="139"/>
         <edge source="96" target="144"/>
         <edge source="38" target="173"/>
         <edge source="110" target="152"/>
         <edge source="122" target="162"/>
         <edge source="5" target="17"/>
         <edge source="232" target="34"/>
         <edge source="255" target="237"/>
         <edge source="15" target="38"/>
         <edge source="76" target="24"/>
         <edge source="117" target="12"/>
         <edge source="201" target="175"/>
         <edge source="101" target="72"/>
         <edge source="136" target="97"/>
         <edge source="105" target="76"/>
         <edge source="166" target="257"/>
         <edge source="83" target="112"/>
         <edge source="79" target="238"/>
         <edge source="222" target="39"/>
         <edge source="244" target="255"/>
         <edge source="146" target="130"/>
         <edge source="184" target="267"/>
         <edge source="106" target="144"/>
         <edge source="136" target="102"/>
         <edge source="159" target="43"/>
         <edge source="38" target="9"/>
         <edge source="216" target="28"/>
         <edge source="139" target="130"/>
         <edge source="53" target="97"/>
         <edge source="186" target="43"/>
         <edge source="13" target="102"/>
         <edge source="223" target="255"/>
         <edge source="138" target="47"/>
         <edge source="186" target="12"/>
         <edge source="110" target="6"/>
         <edge source="182" target="154"/>
         <edge source="216" target="198"/>
         <edge source="85" target="33"/>
         <edge source="268" target="68"/>
         <edge source="110" target="65"/>
         <edge source="76" target="116"/>
         <edge source="140" target="251"/>
         <edge source="75" target="269"/>
         <edge source="173" target="48"/>
         <edge source="117" target="43"/>
         <edge source="3" target="159"/>
         <edge source="106" target="174"/>
         <edge source="255" target="224"/>
         <edge source="18" target="47"/>
         <edge source="270" target="267"/>
         <edge source="110" target="33"/>
         <edge source="102" target="44"/>
         <edge source="67" target="72"/>
         <edge source="152" target="76"/>
         <edge source="135" target="159"/>
         <edge source="97" target="84"/>
         <edge source="122" target="127"/>
         <edge source="23" target="236"/>
         <edge source="135" target="236"/>
         <edge source="130" target="44"/>
         <edge source="19" target="130"/>
         <edge source="254" target="84"/>
         <edge source="155" target="260"/>
         <edge source="228" target="29"/>
         <edge source="87" target="236"/>
         <edge source="47" target="130"/>
         <edge source="174" target="111"/>
         <edge source="106" target="97"/>
         <edge source="15" target="97"/>
         <edge source="57" target="47"/>
         <edge source="169" target="271"/>
         <edge source="138" target="236"/>
         <edge source="115" target="225"/>
         <edge source="129" target="47"/>
         <edge source="85" target="263"/>
         <edge source="272" target="273"/>
         <edge source="96" target="48"/>
         <edge source="264" target="118"/>
         <edge source="234" target="95"/>
         <edge source="236" target="63"/>
         <edge source="251" target="4"/>
         <edge source="146" target="174"/>
         <edge source="159" target="162"/>
         <edge source="76" target="141"/>
         <edge source="274" target="16"/>
         <edge source="115" target="251"/>
         <edge source="144" target="130"/>
         <edge source="137" target="144"/>
         <edge source="13" target="236"/>
         <edge source="8" target="38"/>
         <edge source="253" target="72"/>
         <edge source="216" target="22"/>
         <edge source="60" target="96"/>
         <edge source="85" target="147"/>
         <edge source="236" target="84"/>
         <edge source="136" target="236"/>
         <edge source="115" target="254"/>
         <edge source="148" target="97"/>
         <edge source="145" target="96"/>
         <edge source="69" target="68"/>
         <edge source="8" target="274"/>
         <edge source="85" target="76"/>
         <edge source="183" target="267"/>
         <edge source="110" target="14"/>
         <edge source="38" target="97"/>
         <edge source="137" target="97"/>
         <edge source="264" target="112"/>
         <edge source="129" target="263"/>
         <edge source="27" target="53"/>
         <edge source="129" target="63"/>
         <edge source="130" target="173"/>
         <edge source="135" target="251"/>
         <edge source="186" target="154"/>
         <edge source="117" target="149"/>
         <edge source="201" target="215"/>
         <edge source="130" target="6"/>
         <edge source="259" target="23"/>
         <edge source="105" target="65"/>
         <edge source="87" target="97"/>
         <edge source="130" target="111"/>
         <edge source="146" target="109"/>
         <edge source="27" target="117"/>
         <edge source="62" target="40"/>
         <edge source="53" target="154"/>
         <edge source="153" target="263"/>
         <edge source="110" target="142"/>
         <edge source="186" target="13"/>
         <edge source="254" target="141"/>
         <edge source="149" target="97"/>
         <edge source="75" target="63"/>
         <edge source="142" target="236"/>
         <edge source="8" target="162"/>
         <edge source="96" target="109"/>
         <edge source="182" target="173"/>
         <edge source="21" target="232"/>
         <edge source="140" target="263"/>
         <edge source="218" target="95"/>
         <edge source="117" target="33"/>
         <edge source="17" target="97"/>
         <edge source="159" target="130"/>
         <edge source="85" target="125"/>
         <edge source="146" target="182"/>
         <edge source="117" target="44"/>
         <edge source="127" target="186"/>
         <edge source="138" target="76"/>
         <edge source="198" target="55"/>
         <edge source="79" target="276"/>
         <edge source="124" target="202"/>
         <edge source="106" target="47"/>
         <edge source="161" target="130"/>
         <edge source="186" target="110"/>
         <edge source="174" target="9"/>
         <edge source="3" target="76"/>
         <edge source="106" target="143"/>
         <edge source="96" target="14"/>
         <edge source="117" target="143"/>
         <edge source="130" target="141"/>
         <edge source="135" target="110"/>
         <edge source="138" target="102"/>
         <edge source="186" target="65"/>
         <edge source="251" target="24"/>
         <edge source="57" target="117"/>
         <edge source="159" target="33"/>
         <edge source="186" target="182"/>
         <edge source="139" target="174"/>
         <edge source="27" target="97"/>
         <edge source="14" target="97"/>
         <edge source="20" target="139"/>
         <edge source="178" target="270"/>
         <edge source="277" target="33"/>
         <edge source="251" target="87"/>
         <edge source="219" target="95"/>
         <edge source="117" target="142"/>
         <edge source="14" target="236"/>
         <edge source="186" target="17"/>
         <edge source="277" target="5"/>
         <edge source="140" target="102"/>
         <edge source="5" target="110"/>
         <edge source="85" target="259"/>
         <edge source="265" target="166"/>
         <edge source="130" target="125"/>
         <edge source="127" target="97"/>
         <edge source="259" target="115"/>
         <edge source="27" target="146"/>
         <edge source="75" target="173"/>
         <edge source="85" target="130"/>
         <edge source="129" target="251"/>
         <edge source="60" target="97"/>
         <edge source="253" target="278"/>
         <edge source="6" target="263"/>
         <edge source="110" target="129"/>
         <edge source="234" target="209"/>
         <edge source="17" target="173"/>
         <edge source="251" target="125"/>
         <edge source="105" target="17"/>
         <edge source="24" target="236"/>
         <edge source="117" target="48"/>
         <edge source="140" target="254"/>
         <edge source="218" target="234"/>
         <edge source="137" target="130"/>
         <edge source="96" target="182"/>
         <edge source="147" target="75"/>
         <edge source="45" target="280"/>
         <edge source="254" target="6"/>
         <edge source="140" target="236"/>
         <edge source="201" target="176"/>
         <edge source="12" target="263"/>
         <edge source="97" target="153"/>
         <edge source="159" target="14"/>
         <edge source="251" target="9"/>
         <edge source="148" target="263"/>
         <edge source="57" target="20"/>
         <edge source="186" target="148"/>
         <edge source="259" target="19"/>
         <edge source="60" target="254"/>
         <edge source="27" target="259"/>
         <edge source="258" target="242"/>
         <edge source="135" target="97"/>
         <edge source="201" target="217"/>
         <edge source="115" target="236"/>
         <edge source="87" target="173"/>
         <edge source="122" target="148"/>
         <edge source="155" target="192"/>
         <edge source="217" target="29"/>
         <edge source="12" target="97"/>
         <edge source="15" target="274"/>
         <edge source="110" target="76"/>
         <edge source="17" target="76"/>
         <edge source="135" target="254"/>
         <edge source="263" target="43"/>
         <edge source="76" target="142"/>
         <edge source="58" target="97"/>
         <edge source="142" target="97"/>
         <edge source="186" target="33"/>
         <edge source="135" target="117"/>
         <edge source="145" target="97"/>
         <edge source="109" target="173"/>
         <edge source="54" target="254"/>
         <edge source="60" target="130"/>
         <edge source="135" target="186"/>
         <edge source="147" target="162"/>
         <edge source="186" target="47"/>
         <edge source="92" target="251"/>
         <edge source="103" target="44"/>
         <edge source="257" target="157"/>
         <edge source="14" target="174"/>
         <edge source="110" target="149"/>
         <edge source="247" target="207"/>
         <edge source="19" target="263"/>
         <edge source="152" target="97"/>
         <edge source="3" target="236"/>
         <edge source="18" target="236"/>
         <edge source="105" target="13"/>
         <edge source="186" target="136"/>
         <edge source="207" target="284"/>
         <edge source="186" target="144"/>
         <edge source="110" target="44"/>
         <edge source="110" target="130"/>
         <edge source="137" target="236"/>
         <edge source="27" target="110"/>
         <edge source="27" target="130"/>
         <edge source="8" target="251"/>
         <edge source="147" target="251"/>
         <edge source="35" target="232"/>
         <edge source="102" target="125"/>
         <edge source="90" target="251"/>
         <edge source="277" target="6"/>
         <edge source="110" target="136"/>
         <edge source="81" target="197"/>
         <edge source="152" target="96"/>
         <edge source="287" target="199"/>
         <edge source="288" target="136"/>
         <edge source="75" target="182"/>
         <edge source="259" target="4"/>
         <edge source="97" target="154"/>
         <edge source="33" target="76"/>
         <edge source="24" target="263"/>
         <edge source="117" target="17"/>
         <edge source="128" target="263"/>
         <edge source="65" target="236"/>
         <edge source="85" target="110"/>
         <edge source="12" target="236"/>
         <edge source="117" target="109"/>
         <edge source="200" target="267"/>
         <edge source="161" target="251"/>
         <edge source="259" target="24"/>
         <edge source="122" target="154"/>
         <edge source="76" target="125"/>
         <edge source="85" target="4"/>
         <edge source="147" target="97"/>
         <edge source="47" target="154"/>
         <edge source="180" target="170"/>
         <edge source="145" target="251"/>
         <edge source="96" target="97"/>
         <edge source="148" target="96"/>
         <edge source="136" target="103"/>
         <edge source="46" target="280"/>
         <edge source="79" target="226"/>
         <edge source="24" target="97"/>
         <edge source="130" target="63"/>
         <edge source="143" target="130"/>
         <edge source="105" target="14"/>
         <edge source="251" target="162"/>
         <edge source="137" target="269"/>
         <edge source="159" target="24"/>
         <edge source="130" target="9"/>
         <edge source="96" target="149"/>
         <edge source="130" target="4"/>
         <edge source="4" target="236"/>
         <edge source="105" target="84"/>
         <edge source="85" target="251"/>
         <edge source="251" target="84"/>
         <edge source="137" target="76"/>
         <edge source="25" target="169"/>
         <edge source="186" target="75"/>
         <edge source="20" target="263"/>
         <edge source="251" target="48"/>
         <edge source="105" target="154"/>
         <edge source="117" target="4"/>
         <edge source="153" target="102"/>
         <edge source="136" target="130"/>
         <edge source="8" target="96"/>
         <edge source="58" target="236"/>
         <edge source="38" target="236"/>
         <edge source="297" target="298"/>
         <edge source="251" target="6"/>
         <edge source="200" target="238"/>
         <edge source="18" target="254"/>
         <edge source="105" target="142"/>
         <edge source="201" target="55"/>
         <edge source="299" target="112"/>
         <edge source="3" target="263"/>
         <edge source="108" target="151"/>
         <edge source="155" target="261"/>
         <edge source="85" target="16"/>
         <edge source="251" target="121"/>
         <edge source="259" target="125"/>
         <edge source="201" target="300"/>
         <edge source="174" target="63"/>
         <edge source="53" target="236"/>
         <edge source="75" target="174"/>
         <edge source="266" target="246"/>
         <edge source="192" target="235"/>
         <edge source="117" target="161"/>
         <edge source="301" target="118"/>
         <edge source="5" target="96"/>
         <edge source="105" target="93"/>
         <edge source="130" target="7"/>
         <edge source="254" target="63"/>
         <edge source="139" target="102"/>
         <edge source="96" target="162"/>
         <edge source="210" target="253"/>
         <edge source="110" target="182"/>
         <edge source="288" target="130"/>
         <edge source="68" target="302"/>
         <edge source="54" target="130"/>
         <edge source="79" target="270"/>
         <edge source="81" target="196"/>
         <edge source="143" target="236"/>
         <edge source="132" target="97"/>
         <edge source="251" target="44"/>
         <edge source="8" target="263"/>
         <edge source="57" target="251"/>
         <edge source="117" target="162"/>
         <edge source="161" target="263"/>
         <edge source="53" target="33"/>
         <edge source="93" target="103"/>
         <edge source="94" target="234"/>
         <edge source="209" target="248"/>
         <edge source="131" target="118"/>
         <edge source="128" target="117"/>
         <edge source="248" target="177"/>
         <edge source="13" target="174"/>
         <edge source="304" target="260"/>
         <edge source="305" target="72"/>
         <edge source="12" target="47"/>
         <edge source="263" target="141"/>
         <edge source="5" target="130"/>
         <edge source="53" target="263"/>
         <edge source="109" target="236"/>
         <edge source="259" target="84"/>
         <edge source="39" target="248"/>
         <edge source="208" target="56"/>
         <edge source="105" target="63"/>
         <edge source="288" target="146"/>
         <edge source="125" target="236"/>
         <edge source="20" target="182"/>
         <edge source="288" target="6"/>
         <edge source="155" target="170"/>
         <edge source="87" target="174"/>
         <edge source="242" target="202"/>
         <edge source="146" target="236"/>
         <edge source="146" target="87"/>
         <edge source="263" target="84"/>
         <edge source="259" target="87"/>
         <edge source="288" target="23"/>
         <edge source="151" target="306"/>
         <edge source="288" target="24"/>
         <edge source="259" target="60"/>
         <edge source="3" target="96"/>
         <edge source="18" target="174"/>
         <edge source="178" target="267"/>
         <edge source="259" target="8"/>
         <edge source="186" target="96"/>
         <edge source="65" target="15"/>
         <edge source="117" target="159"/>
         <edge source="132" target="130"/>
         <edge source="92" target="130"/>
         <edge source="94" target="209"/>
         <edge source="263" target="162"/>
         <edge source="216" target="21"/>
         <edge source="145" target="65"/>
         <edge source="127" target="47"/>
         <edge source="5" target="251"/>
         <edge source="129" target="117"/>
         <edge source="254" target="139"/>
         <edge source="47" target="182"/>
         <edge source="149" target="102"/>
         <edge source="251" target="116"/>
         <edge source="60" target="33"/>
         <edge source="117" target="38"/>
         <edge source="33" target="109"/>
         <edge source="152" target="130"/>
         <edge source="169" target="280"/>
         <edge source="144" target="97"/>
         <edge source="143" target="72"/>
         <edge source="259" target="53"/>
         <edge source="236" target="121"/>
         <edge source="47" target="153"/>
         <edge source="93" target="102"/>
         <edge source="187" target="62"/>
         <edge source="236" target="44"/>
         <edge source="304" target="261"/>
         <edge source="151" target="118"/>
         <edge source="117" target="15"/>
         <edge source="15" target="143"/>
         <edge source="90" target="263"/>
         <edge source="161" target="174"/>
         <edge source="149" target="263"/>
         <edge source="18" target="269"/>
         <edge source="105" target="97"/>
         <edge source="254" target="142"/>
         <edge source="135" target="76"/>
         <edge source="57" target="63"/>
         <edge source="269" target="142"/>
         <edge source="4" target="263"/>
         <edge source="79" target="267"/>
         <edge source="8" target="97"/>
         <edge source="79" target="179"/>
         <edge source="57" target="76"/>
         <edge source="254" target="58"/>
         <edge source="122" target="259"/>
         <edge source="101" target="71"/>
         <edge source="97" target="162"/>
         <edge source="263" target="236"/>
         <edge source="117" target="47"/>
         <edge source="254" target="125"/>
         <edge source="288" target="4"/>
         <edge source="277" target="8"/>
         <edge source="53" target="251"/>
         <edge source="174" target="48"/>
         <edge source="251" target="7"/>
         <edge source="8" target="92"/>
         <edge source="136" target="129"/>
         <edge source="259" target="14"/>
         <edge source="76" target="153"/>
         <edge source="123" target="226"/>
         <edge source="288" target="115"/>
         <edge source="288" target="7"/>
         <edge source="54" target="236"/>
         <edge source="178" target="82"/>
         <edge source="130" target="116"/>
         <edge source="217" target="28"/>
         <edge source="288" target="147"/>
         <edge source="130" target="162"/>
         <edge source="33" target="263"/>
         <edge source="132" target="117"/>
         <edge source="15" target="130"/>
         <edge source="174" target="43"/>
         <edge source="145" target="263"/>
         <edge source="27" target="251"/>
         <edge source="15" target="75"/>
         <edge source="133" target="272"/>
         <edge source="277" target="27"/>
         <edge source="143" target="263"/>
         <edge source="254" target="263"/>
         <edge source="105" target="109"/>
         <edge source="254" target="87"/>
         <edge source="135" target="259"/>
         <edge source="159" target="251"/>
         <edge source="259" target="149"/>
         <edge source="38" target="47"/>
         <edge source="135" target="269"/>
         <edge source="153" target="236"/>
         <edge source="258" target="28"/>
         <edge source="106" target="254"/>
         <edge source="288" target="58"/>
         <edge source="65" target="159"/>
         <edge source="128" target="254"/>
         <edge source="40" target="309"/>
         <edge source="62" target="310"/>
         <edge source="311" target="78"/>
         <edge source="117" target="138"/>
         <edge source="287" target="217"/>
         <edge source="98" target="312"/>
         <edge source="305" target="180"/>
         <edge source="13" target="130"/>
         <edge source="5" target="47"/>
         <edge source="169" target="214"/>
         <edge source="263" target="121"/>
         <edge source="259" target="92"/>
         <edge source="117" target="182"/>
         <edge source="85" target="236"/>
         <edge source="13" target="9"/>
         <edge source="148" target="130"/>
         <edge source="85" target="129"/>
         <edge source="93" target="263"/>
         <edge source="313" target="314"/>
         <edge source="17" target="47"/>
         <edge source="129" target="96"/>
         <edge source="259" target="145"/>
         <edge source="35" target="228"/>
         <edge source="262" target="315"/>
         <edge source="20" target="254"/>
         <edge source="316" target="197"/>
         <edge source="125" target="263"/>
         <edge source="146" target="263"/>
         <edge source="15" target="76"/>
         <edge source="136" target="96"/>
         <edge source="60" target="236"/>
         <edge source="259" target="140"/>
         <edge source="55" target="242"/>
         <edge source="206" target="133"/>
         <edge source="254" target="16"/>
         <edge source="236" target="7"/>
         <edge source="258" target="29"/>
         <edge source="138" target="263"/>
         <edge source="315" target="153"/>
         <edge source="15" target="174"/>
         <edge source="159" target="154"/>
         <edge source="301" target="71"/>
         <edge source="92" target="174"/>
         <edge source="179" target="270"/>
         <edge source="145" target="18"/>
         <edge source="76" target="44"/>
         <edge source="85" target="126"/>
         <edge source="129" target="269"/>
         <edge source="269" target="6"/>
         <edge source="12" target="251"/>
         <edge source="187" target="177"/>
         <edge source="317" target="318"/>
         <edge source="251" target="111"/>
         <edge source="155" target="321"/>
         <edge source="57" target="254"/>
         <edge source="22" target="217"/>
         <edge source="138" target="130"/>
         <edge source="148" target="117"/>
         <edge source="28" target="309"/>
         <edge source="96" target="147"/>
         <edge source="126" target="13"/>
         <edge source="287" target="266"/>
         <edge source="130" target="48"/>
         <edge source="13" target="159"/>
         <edge source="5" target="236"/>
         <edge source="110" target="96"/>
         <edge source="259" target="7"/>
         <edge source="200" target="270"/>
         <edge source="133" target="158"/>
         <edge source="57" target="259"/>
         <edge source="136" target="76"/>
         <edge source="105" target="33"/>
         <edge source="186" target="249"/>
         <edge source="288" target="162"/>
         <edge source="186" target="173"/>
         <edge source="122" target="76"/>
         <edge source="179" target="238"/>
         <edge source="196" target="238"/>
         <edge source="115" target="269"/>
         <edge source="149" target="254"/>
         <edge source="234" target="47"/>
         <edge source="65" target="117"/>
         <edge source="288" target="5"/>
         <edge source="57" target="263"/>
         <edge source="69" target="253"/>
         <edge source="124" target="242"/>
         <edge source="274" target="322"/>
         <edge source="130" target="16"/>
         <edge source="251" target="16"/>
         <edge source="288" target="93"/>
         <edge source="251" target="146"/>
         <edge source="46" target="156"/>
         <edge source="179" target="323"/>
         <edge source="65" target="173"/>
         <edge source="38" target="315"/>
         <edge source="143" target="251"/>
         <edge source="38" target="263"/>
         <edge source="149" target="251"/>
         <edge source="132" target="96"/>
         <edge source="127" target="254"/>
         <edge source="324" target="313"/>
         <edge source="21" target="198"/>
         <edge source="130" target="263"/>
         <edge source="13" target="251"/>
         <edge source="254" target="116"/>
         <edge source="254" target="162"/>
         <edge source="14" target="269"/>
         <edge source="126" target="93"/>
         <edge source="127" target="236"/>
         <edge source="258" target="175"/>
         <edge source="105" target="57"/>
         <edge source="46" target="246"/>
         <edge source="88" target="276"/>
         <edge source="96" target="142"/>
         <edge source="38" target="254"/>
         <edge source="263" target="44"/>
         <edge source="259" target="16"/>
         <edge source="183" target="200"/>
         <edge source="260" target="170"/>
         <edge source="143" target="174"/>
         <edge source="174" target="109"/>
         <edge source="128" target="269"/>
         <edge source="327" target="180"/>
         <edge source="105" target="58"/>
         <edge source="3" target="130"/>
         <edge source="179" target="197"/>
         <edge source="137" target="263"/>
         <edge source="19" target="251"/>
         <edge source="18" target="251"/>
         <edge source="136" target="117"/>
         <edge source="96" target="47"/>
         <edge source="161" target="254"/>
         <edge source="130" target="153"/>
         <edge source="254" target="130"/>
         <edge source="46" target="266"/>
         <edge source="57" target="182"/>
         <edge source="53" target="254"/>
         <edge source="254" target="146"/>
         <edge source="311" target="86"/>
         <edge source="288" target="116"/>
         <edge source="188" target="328"/>
         <edge source="65" target="254"/>
         <edge source="23" target="263"/>
         <edge source="3" target="173"/>
         <edge source="216" target="104"/>
         <edge source="186" target="97"/>
         <edge source="126" target="115"/>
         <edge source="8" target="236"/>
         <edge source="105" target="161"/>
         <edge source="155" target="271"/>
         <edge source="136" target="75"/>
         <edge source="305" target="68"/>
         <edge source="17" target="102"/>
         <edge source="13" target="103"/>
         <edge source="269" target="23"/>
         <edge source="128" target="102"/>
         <edge source="328" target="253"/>
         <edge source="259" target="93"/>
         <edge source="106" target="130"/>
         <edge source="110" target="263"/>
         <edge source="259" target="75"/>
         <edge source="16" target="236"/>
         <edge source="288" target="140"/>
         <edge source="137" target="174"/>
         <edge source="138" target="103"/>
         <edge source="105" target="145"/>
         <edge source="69" target="46"/>
         <edge source="254" target="153"/>
         <edge source="214" target="280"/>
         <edge source="58" target="263"/>
         <edge source="122" target="236"/>
         <edge source="124" target="134"/>
         <edge source="136" target="251"/>
         <edge source="263" target="63"/>
         <edge source="301" target="297"/>
         <edge source="92" target="102"/>
         <edge source="152" target="254"/>
         <edge source="251" target="144"/>
         <edge source="182" target="174"/>
         <edge source="254" target="48"/>
         <edge source="54" target="269"/>
         <edge source="110" target="7"/>
         <edge source="258" target="202"/>
         <edge source="96" target="154"/>
         <edge source="201" target="29"/>
         <edge source="8" target="254"/>
         <edge source="126" target="65"/>
         <edge source="133" target="330"/>
         <edge source="156" target="112"/>
         <edge source="184" target="197"/>
         <edge source="19" target="97"/>
         <edge source="169" target="210"/>
         <edge source="105" target="162"/>
         <edge source="57" target="103"/>
         <edge source="13" target="254"/>
         <edge source="33" target="182"/>
         <edge source="17" target="251"/>
         <edge source="288" target="145"/>
         <edge source="97" target="116"/>
         <edge source="331" target="242"/>
         <edge source="21" target="172"/>
         <edge source="332" target="219"/>
         <edge source="97" target="9"/>
         <edge source="117" target="154"/>
         <edge source="126" target="19"/>
         <edge source="96" target="33"/>
         <edge source="174" target="173"/>
         <edge source="57" target="130"/>
         <edge source="288" target="153"/>
         <edge source="159" target="174"/>
         <edge source="105" target="16"/>
         <edge source="106" target="236"/>
         <edge source="313" target="333"/>
         <edge source="126" target="111"/>
         <edge source="259" target="121"/>
         <edge source="186" target="117"/>
         <edge source="288" target="263"/>
         <edge source="117" target="139"/>
         <edge source="262" target="13"/>
         <edge source="138" target="254"/>
         <edge source="68" target="112"/>
         <edge source="128" target="315"/>
         <edge source="259" target="152"/>
         <edge source="14" target="47"/>
         <edge source="288" target="121"/>
         <edge source="258" target="55"/>
         <edge source="152" target="269"/>
         <edge source="90" target="254"/>
         <edge source="65" target="263"/>
         <edge source="201" target="40"/>
         <edge source="90" target="130"/>
         <edge source="137" target="254"/>
         <edge source="97" target="7"/>
         <edge source="38" target="174"/>
         <edge source="33" target="47"/>
         <edge source="263" target="9"/>
         <edge source="102" target="111"/>
         <edge source="148" target="149"/>
         <edge source="159" target="182"/>
         <edge source="332" target="234"/>
         <edge source="35" target="198"/>
         <edge source="259" target="137"/>
         <edge source="77" target="151"/>
         <edge source="127" target="76"/>
         <edge source="179" target="194"/>
         <edge source="175" target="107"/>
         <edge source="14" target="254"/>
         <edge source="85" target="240"/>
         <edge source="132" target="263"/>
         <edge source="288" target="20"/>
         <edge source="5" target="263"/>
         <edge source="115" target="263"/>
         <edge source="297" target="118"/>
         <edge source="123" target="202"/>
         <edge source="189" target="217"/>
         <edge source="23" target="102"/>
         <edge source="60" target="251"/>
         <edge source="288" target="19"/>
         <edge source="15" target="236"/>
         <edge source="288" target="54"/>
         <edge source="147" target="263"/>
         <edge source="288" target="125"/>
         <edge source="17" target="269"/>
         <edge source="129" target="102"/>
         <edge source="128" target="251"/>
         <edge source="288" target="110"/>
         <edge source="288" target="148"/>
         <edge source="236" target="116"/>
         <edge source="196" target="179"/>
         <edge source="259" target="106"/>
         <edge source="27" target="254"/>
         <edge source="251" target="75"/>
         <edge source="97" target="225"/>
         <edge source="262" target="17"/>
         <edge source="331" target="202"/>
         <edge source="254" target="23"/>
         <edge source="288" target="84"/>
         <edge source="235" target="118"/>
         <edge source="251" target="58"/>
         <edge source="258" target="40"/>
         <edge source="21" target="300"/>
         <edge source="110" target="47"/>
         <edge source="92" target="269"/>
         <edge source="24" target="102"/>
         <edge source="186" target="145"/>
         <edge source="184" target="179"/>
         <edge source="129" target="76"/>
         <edge source="263" target="154"/>
         <edge source="47" target="109"/>
         <edge source="187" target="248"/>
         <edge source="66" target="177"/>
         <edge source="222" target="181"/>
         <edge source="200" target="82"/>
         <edge source="288" target="90"/>
         <edge source="105" target="182"/>
         <edge source="61" target="177"/>
         <edge source="105" target="137"/>
         <edge source="269" target="4"/>
         <edge source="322" target="257"/>
         <edge source="174" target="16"/>
         <edge source="96" target="76"/>
         <edge source="156" target="268"/>
         <edge source="127" target="149"/>
         <edge source="259" target="138"/>
         <edge source="335" target="78"/>
         <edge source="161" target="236"/>
         <edge source="87" target="263"/>
         <edge source="117" target="76"/>
         <edge source="105" target="128"/>
         <edge source="269" target="116"/>
         <edge source="90" target="236"/>
         <edge source="254" target="43"/>
         <edge source="201" target="309"/>
         <edge source="142" target="263"/>
         <edge source="136" target="254"/>
         <edge source="47" target="4"/>
         <edge source="110" target="236"/>
         <edge source="269" target="16"/>
         <edge source="136" target="267"/>
         <edge source="269" target="9"/>
         <edge source="322" target="16"/>
         <edge source="179" target="50"/>
         <edge source="181" target="56"/>
         <edge source="288" target="16"/>
         <edge source="148" target="102"/>
         <edge source="270" target="158"/>
         <edge source="144" target="236"/>
         <edge source="105" target="44"/>
         <edge source="139" target="263"/>
         <edge source="145" target="76"/>
         <edge source="164" target="185"/>
         <edge source="111" target="263"/>
         <edge source="18" target="263"/>
         <edge source="50" target="323"/>
         <edge source="110" target="97"/>
         <edge source="147" target="254"/>
         <edge source="259" target="38"/>
         <edge source="210" target="328"/>
         <edge source="3" target="251"/>
         <edge source="173" target="154"/>
         <edge source="318" target="68"/>
         <edge source="288" target="3"/>
         <edge source="105" target="12"/>
         <edge source="175" target="22"/>
         <edge source="126" target="138"/>
         <edge source="60" target="102"/>
         <edge source="259" target="161"/>
         <edge source="37" target="72"/>
         <edge source="135" target="102"/>
         <edge source="93" target="251"/>
         <edge source="53" target="174"/>
         <edge source="14" target="130"/>
         <edge source="105" target="111"/>
         <edge source="122" target="33"/>
         <edge source="175" target="55"/>
         <edge source="23" target="103"/>
         <edge source="57" target="269"/>
         <edge source="6" target="236"/>
         <edge source="206" target="39"/>
         <edge source="117" target="130"/>
         <edge source="126" target="24"/>
         <edge source="256" target="336"/>
         <edge source="312" target="99"/>
         <edge source="3" target="102"/>
         <edge source="206" target="284"/>
         <edge source="240" target="92"/>
         <edge source="105" target="4"/>
         <edge source="259" target="129"/>
         <edge source="269" target="109"/>
         <edge source="117" target="153"/>
         <edge source="259" target="3"/>
         <edge source="117" target="96"/>
         <edge source="130" target="236"/>
         <edge source="21" target="242"/>
         <edge source="199" target="266"/>
         <edge source="3" target="254"/>
         <edge source="261" target="170"/>
         <edge source="105" target="115"/>
         <edge source="20" target="236"/>
         <edge source="138" target="267"/>
         <edge source="288" target="154"/>
         <edge source="337" target="87"/>
         <edge source="298" target="56"/>
         <edge source="186" target="14"/>
         <edge source="288" target="149"/>
         <edge source="122" target="263"/>
         <edge source="148" target="254"/>
         <edge source="126" target="128"/>
         <edge source="139" target="236"/>
         <edge source="338" target="66"/>
         <edge source="288" target="33"/>
         <edge source="26" target="46"/>
         <edge source="122" target="97"/>
         <edge source="135" target="288"/>
         <edge source="288" target="43"/>
         <edge source="339" target="157"/>
         <edge source="38" target="130"/>
         <edge source="259" target="141"/>
         <edge source="269" target="48"/>
         <edge source="102" target="4"/>
         <edge source="126" target="236"/>
         <edge source="55" target="215"/>
         <edge source="57" target="126"/>
         <edge source="21" target="309"/>
         <edge source="85" target="148"/>
         <edge source="105" target="153"/>
         <edge source="27" target="274"/>
         <edge source="132" target="236"/>
         <edge source="53" target="340"/>
         <edge source="46" target="112"/>
         <edge source="341" target="71"/>
         <edge source="153" target="103"/>
         <edge source="52" target="253"/>
         <edge source="87" target="102"/>
         <edge source="126" target="109"/>
         <edge source="196" target="82"/>
         <edge source="85" target="105"/>
         <edge source="85" target="154"/>
         <edge source="127" target="130"/>
         <edge source="136" target="263"/>
         <edge source="128" target="103"/>
         <edge source="126" target="129"/>
         <edge source="126" target="48"/>
         <edge source="65" target="130"/>
         <edge source="21" target="217"/>
         <edge source="33" target="322"/>
         <edge source="76" target="97"/>
         <edge source="150" target="253"/>
         <edge source="200" target="276"/>
         <edge source="146" target="97"/>
         <edge source="218" target="175"/>
         <edge source="251" target="142"/>
         <edge source="79" target="82"/>
         <edge source="102" target="63"/>
         <edge source="105" target="60"/>
         <edge source="47" target="75"/>
         <edge source="65" target="47"/>
         <edge source="241" target="151"/>
         <edge source="132" target="269"/>
         <edge source="148" target="126"/>
         <edge source="186" target="263"/>
         <edge source="137" target="251"/>
         <edge source="216" target="34"/>
         <edge source="1" target="230"/>
         <edge source="259" target="13"/>
         <edge source="251" target="139"/>
         <edge source="201" target="194"/>
         <edge source="201" target="198"/>
         <edge source="97" target="121"/>
         <edge source="135" target="126"/>
         <edge source="152" target="251"/>
         <edge source="342" target="209"/>
         <edge source="259" target="12"/>
         <edge source="343" target="130"/>
         <edge source="81" target="238"/>
         <edge source="76" target="174"/>
         <edge source="27" target="236"/>
         <edge source="110" target="8"/>
         <edge source="156" target="305"/>
         <edge source="68" target="71"/>
         <edge source="143" target="254"/>
         <edge source="17" target="254"/>
         <edge source="14" target="263"/>
         <edge source="186" target="130"/>
         <edge source="262" target="18"/>
         <edge source="269" target="24"/>
         <edge source="26" target="68"/>
         <edge source="259" target="340"/>
         <edge source="152" target="263"/>
         <edge source="263" target="7"/>
         <edge source="171" target="124"/>
         <edge source="251" target="109"/>
         <edge source="259" target="139"/>
         <edge source="159" target="263"/>
         <edge source="127" target="117"/>
         <edge source="17" target="130"/>
         <edge source="332" target="209"/>
         <edge source="140" target="269"/>
         <edge source="20" target="97"/>
         <edge source="192" target="118"/>
         <edge source="259" target="144"/>
         <edge source="105" target="140"/>
         <edge source="68" target="151"/>
         <edge source="181" target="309"/>
         <edge source="132" target="251"/>
         <edge source="148" target="76"/>
         <edge source="333" target="72"/>
         <edge source="105" target="92"/>
         <edge source="288" target="343"/>
         <edge source="33" target="251"/>
         <edge source="304" target="170"/>
         <edge source="105" target="43"/>
         <edge source="183" target="272"/>
         <edge source="178" target="50"/>
         <edge source="230" target="118"/>
         <edge source="186" target="251"/>
         <edge source="127" target="102"/>
         <edge source="17" target="174"/>
         <edge source="186" target="236"/>
         <edge source="259" target="17"/>
         <edge source="136" target="269"/>
         <edge source="145" target="174"/>
         <edge source="288" target="141"/>
         <edge source="45" target="99"/>
         <edge source="126" target="12"/>
         <edge source="140" target="103"/>
         <edge source="259" target="142"/>
         <edge source="259" target="63"/>
         <edge source="52" target="252"/>
         <edge source="97" target="236"/>
         <edge source="288" target="8"/>
         <edge source="201" target="172"/>
         <edge source="122" target="240"/>
         <edge source="105" target="132"/>
         <edge source="175" target="217"/>
         <edge source="139" target="103"/>
         <edge source="343" target="115"/>
         <edge source="60" target="263"/>
         <edge source="328" target="151"/>
         <edge source="161" target="269"/>
         <edge source="175" target="331"/>
         <edge source="54" target="344"/>
         <edge source="260" target="118"/>
         <edge source="152" target="236"/>
         <edge source="345" target="71"/>
         <edge source="216" target="218"/>
         <edge source="96" target="130"/>
         <edge source="105" target="53"/>
         <edge source="150" target="241"/>
         <edge source="45" target="264"/>
         <edge source="259" target="254"/>
         <edge source="254" target="174"/>
         <edge source="288" target="53"/>
         <edge source="9" target="236"/>
         <edge source="324" target="72"/>
         <edge source="259" target="132"/>
         <edge source="105" target="148"/>
         <edge source="145" target="254"/>
         <edge source="105" target="6"/>
         <edge source="68" target="180"/>
         <edge source="269" target="121"/>
         <edge source="175" target="28"/>
         <edge source="46" target="301"/>
         <edge source="346" target="138"/>
         <edge source="65" target="96"/>
         <edge source="254" target="4"/>
         <edge source="126" target="121"/>
         <edge source="254" target="182"/>
         <edge source="92" target="236"/>
         <edge source="122" target="254"/>
         <edge source="197" target="238"/>
         <edge source="341" target="83"/>
         <edge source="347" target="11"/>
         <edge source="260" target="185"/>
         <edge source="254" target="109"/>
         <edge source="178" target="194"/>
         <edge source="144" target="263"/>
         <edge source="288" target="142"/>
         <edge source="69" target="118"/>
         <edge source="105" target="3"/>
         <edge source="127" target="96"/>
         <edge source="331" target="29"/>
         <edge source="246" target="217"/>
         <edge source="22" target="300"/>
         <edge source="68" target="157"/>
         <edge source="13" target="269"/>
         <edge source="33" target="130"/>
         <edge source="72" target="118"/>
         <edge source="91" target="252"/>
         <edge source="135" target="263"/>
         <edge source="26" target="45"/>
         <edge source="90" target="126"/>
         <edge source="346" target="18"/>
         <edge source="26" target="72"/>
         <edge source="33" target="236"/>
         <edge source="5" target="269"/>
         <edge source="251" target="43"/>
         <edge source="61" target="55"/>
         <edge source="247" target="284"/>
         <edge source="156" target="68"/>
         <edge source="69" target="72"/>
         <edge source="17" target="263"/>
         <edge source="288" target="174"/>
         <edge source="124" target="345"/>
         <edge source="240" target="6"/>
         <edge source="106" target="269"/>
         <edge source="58" target="269"/>
         <edge source="150" target="328"/>
         <edge source="260" target="348"/>
         <edge source="183" target="270"/>
         <edge source="349" target="297"/>
         <edge source="126" target="153"/>
         <edge source="124" target="197"/>
         <edge source="277" target="322"/>
         <edge source="186" target="7"/>
         <edge source="259" target="5"/>
         <edge source="126" target="162"/>
         <edge source="288" target="47"/>
         <edge source="277" target="274"/>
         <edge source="259" target="128"/>
         <edge source="155" target="235"/>
         <edge source="263" target="116"/>
         <edge source="261" target="118"/>
         <edge source="126" target="54"/>
         <edge source="350" target="248"/>
         <edge source="288" target="106"/>
         <edge source="338" target="61"/>
         <edge source="46" target="210"/>
         <edge source="254" target="236"/>
         <edge source="96" target="251"/>
         <edge source="254" target="44"/>
         <edge source="256" target="268"/>
         <edge source="274" target="6"/>
         <edge source="109" target="263"/>
         <edge source="24" target="340"/>
         <edge source="269" target="125"/>
         <edge source="169" target="266"/>
         <edge source="127" target="263"/>
         <edge source="178" target="184"/>
         <edge source="67" target="131"/>
         <edge source="335" target="306"/>
         <edge source="85" target="269"/>
         <edge source="155" target="304"/>
         <edge source="75" target="263"/>
         <edge source="126" target="6"/>
         <edge source="186" target="174"/>
         <edge source="29" target="300"/>
         <edge source="105" target="54"/>
         <edge source="175" target="29"/>
         <edge source="333" target="233"/>
         <edge source="54" target="315"/>
         <edge source="288" target="144"/>
         <edge source="288" target="128"/>
         <edge source="254" target="154"/>
         <edge source="105" target="110"/>
         <edge source="288" target="60"/>
         <edge source="254" target="7"/>
         <edge source="349" target="166"/>
         <edge source="173" target="236"/>
         <edge source="264" target="71"/>
         <edge source="288" target="15"/>
         <edge source="134" target="197"/>
         <edge source="126" target="149"/>
         <edge source="126" target="142"/>
         <edge source="55" target="29"/>
         <edge source="79" target="158"/>
         <edge source="288" target="173"/>
         <edge source="236" target="162"/>
         <edge source="38" target="251"/>
         <edge source="183" target="179"/>
         <edge source="201" target="56"/>
         <edge source="259" target="15"/>
         <edge source="102" target="7"/>
         <edge source="259" target="110"/>
         <edge source="278" target="151"/>
         <edge source="253" target="118"/>
         <edge source="288" target="254"/>
         <edge source="201" target="28"/>
         <edge source="68" target="333"/>
         <edge source="68" target="301"/>
         <edge source="94" target="219"/>
         <edge source="161" target="102"/>
         <edge source="182" target="236"/>
         <edge source="96" target="139"/>
      </edges>
   </graph>
</gexf>
