# Supplementary material for: Systems Level Analysis of Systemic Sclerosis Shows a Network of Immune and Profibrotic Pathways Connected with Genetic Polymorphisms
Source: PLoS Comput Biol. 2015 Jan 8;11(1):e1004005. doi: 10.1371/journal.pcbi.1004005 (PMC4288710; doi:10.1371/journal.pcbi.1004005)
Supplement: S10 Data file — R data for programmatic access to network (iGraph format). (ZIP) [file pcbi.1004005.s015.zip]

Archive with 1 entries (1 files):
- Supplemental_data_file_S10_SSc_Consensus_Network.RData
