# Supplementary material for: Systems Level Analysis of Systemic Sclerosis Shows a Network of Immune and Profibrotic Pathways Connected with Genetic Polymorphisms
Source: PLoS Comput Biol. 2015 Jan 8;11(1):e1004005. doi: 10.1371/journal.pcbi.1004005 (PMC4288710; doi:10.1371/journal.pcbi.1004005)
Supplement: S11 Data file — R code snippet demonstrating reading and writing graphs from R to GEXF format. (R) [file pcbi.1004005.s016.r]

########################################################################################
# This code snippet is provided to introduce readers to the 'rgexf' and 'igraph' R  packages. 'rgexf' reads and writes GEXF format files that can be read into Gephi,  the network visualizer used in this study. The 'igraph' package provides programmatic access to the network and can be used to mine the graph for interesting features. The network is also available as a saved RData object in the Supplementals for readers who are already saavy with R.
########################################################################################

## Install 'rgexf' and 'igraph' packages
# Only necessary if you do not have installed already

install.packages(c("rgexf", "igraph"))

## Read in SSc consensus network as igraph object

SSc.network = as.undirected(gexf.to.igraph(read.gexf("SSc_Consensus_Network.gexf")))

## Note that you can modify the network using 'igraph' and then output to GEXF format using igraph.to.gexf(). This allows you to modify the network in R and visualize the modified network in Gephi. For more information, run:

help("igraph")
help("rgexf")
